# Supplementary material for: Molecular analysis of pediatric brain tumors identifies microRNAs in pilocytic astrocytomas that target the MAPK and NF-κB pathways
Source: Acta Neuropathol Commun. 2015 Dec 18;3:86. doi: 10.1186/s40478-015-0266-3 (PMC4683939; doi:10.1186/s40478-015-0266-3)
Supplement: Additional file 1: Table S1. — Normalized microRNA expression data. (XLSX 841 kb) [file 40478_2015_266_MOESM1_ESM.xlsx]

## Sheet: miR data
TargetID	PA1	PA2	PA3	PGNT	PA5	PA6	PA7	PA8	PA9	PA10	PA11	PA12	PA13	PA14	PA15	DA1	DA2	DA3	AA1	AA2	GBM1	GBM2	GBM3	GBM4	GBM5	E1	E2	E3	E4	E5	E6	E7	E8	E9	E10	E11	E12	E13	E14	M1	M2	M3	M4	M5	M6	M7	M8	M9	R1
HS_1	0.120393	0.17982	0.412815	0.166345	0.0787201	-0.065649	-0.0989828	-0.117844	-0.0860586	0.0460081	-0.0369902	-0.138436	-0.164621	-0.022397	-0.0947046	0.0228167	0.376804	-0.126432	0.0342503	-0.0412893	0.0411043	0.124794	-0.00317669	0.0718231	0.381831	-0.00969219	-0.0434895	0.0342503	-0.00317669	1.2972	0.00984955	-0.0140715	-0.018301	0.0575581	-0.076005	0.0619812	0.0365067	-0.0881529	-0.00105762	0.00984955	-0.0926409	-0.0244551	0.0742359	-0.0285587	-0.158072	-0.265974	0.0953531	0.0643072	0.0953531
HS_10	0.520206	1.68658	-0.0591984	0.112896	0.19983	0.422729	0.0180216	-0.190498	1.13323	-0.326563	0.347657	-0.00696373	0.831037	-0.0614014	-0.0391827	0.296892	0.207687	0.23098	-0.0614014	0.110518	-0.0413113	-0.0662508	0.0158434	0.141946	-0.231936	-0.0391827	-0.0591984	-0.0662508	0.129568	0.0597525	-0.143608	-0.0350485	1.41714	-0.0203495	-0.115519	0.419361	0.00696373	-0.0897407	-0.137744	-0.0852566	2.22825	3.11332	-0.0478668	-0.0921536	-0.211894	-0.0591984	0.819079	-0.290409	-0.104193
HS_100	0.143756	0.0542564	0.0949116	0.163905	-0.00945187	-0.239564	-0.00945187	-0.199204	-0.280252	0.0453558	0.0453558	-0.258458	0.00945282	0.0542564	0.0848208	0.0173883	0.0453558	-0.0834827	0.0453558	0.0453558	0.163905	0.0848208	0.0542564	0.0453558	-0.0624704	0.0173883	0.0264597	0.0754967	0.0754967	0.191804	-0.16	-0.121063	0.0949116	-0.00945187	-0.0286226	0.0348129	-0.15255	-0.121063	-0.127955	-0.0370083	0.0754967	0.0173883	-0.00945187	-0.268656	-0.11235	-0.298361	0.0264597	-0.136119	0.0348129
HS_101	0.372074	0.0573006	0.0843534	0.0618353	-0.0033741	-0.0605783	-0.0649795	-0.294905	-0.026124	-0.407804	0.699028	-0.0671883	0.391759	-0.226662	-0.23329	-0.0326967	-0.0349474	-0.375624	-0.0438795	-0.014432	0.283328	0.017272	0.0504665	0.165222	-0.383403	0.113029	0.0796709	-0.0033741	0.430191	0.151626	-0.071517	0.125623	0.00360584	0.559732	2.44842	0.0307531	0.388992	0.730718	1.01546	2.71146	-0.0921907	-0.0033741	-0.0190277	-0.144268	-0.209827	-0.263333	0.069314	0.867626	0.0358524
HS_104	0.074379	0.0555639	-0.00639057	0.0512152	-0.0148277	-0.45813	0.110791	-0.45813	0.904128	-0.0820484	-0.401198	-0.127727	-0.420164	-0.610545	-0.206213	0.0106754	-0.02946	-0.244466	-0.0211754	-0.0590467	0.117521	0.388249	0.0979281	-0.0900831	-0.154032	4.68472	0.0146894	0.0314798	-0.0105972	0.0246496	0.074379	-0.0483837	-0.0633678	0.0267448	2.76692	0.0577145	0.0267448	-0.211904	-0.299863	-0.0413284	-0.019145	0	0.0186996	0.0225964	0.033783	0.831874	-0.189422	-0.158406	-0.00212288
HS_105	0.22934	0.0309229	0.0233517	-0.0126295	0.177402	0.545868	-0.087616	-0.0968227	-0.229017	-0.226016	0.664769	0.048851	0.255445	-0.0844679	-0.264862	0.302178	0.102759	-0.0198936	0.071743	0.152635	-0.317512	0.163385	0.12655	0.0868464	-0.119785	0.00175667	-0.223189	0.0680761	0.00175667	-0.119785	-0.0234413	0.366473	-0.226016	-0.175512	-0.0303516	-0.223189	0.0786829	-0.151145	-0.223189	-0.331477	-0.0938578	-0.0743246	-0.0565605	-0.339486	-0.00542068	0.149016	-0.147808	-0.037324	0.306935
HS_106	-0.0337791	0.0552816	-0.215151	-0.144359	-0.139034	0.0875339	0.108773	-0.0733566	0.898156	0.669407	0.440065	0.357183	0.541433	0.709332	0.00971794	-0.115811	1.94754	-0.0936985	-0.271603	-0.333072	0.0152445	-0.0171289	-0.17816	-0.0787134	0.825379	-0.00671577	-0.420039	0.235778	0.026022	-0.295586	-0.291011	-0.0705557	-0.307695	-0.252181	0.341337	0.169307	0.0401135	0.0457067	-0.0280848	-0.358326	-0.426646	-0.228066	-0.0599709	-0.469443	0.326194	0.00126743	0.411697	-0.107393	-0.162521
HS_107	0.310223	0.0939951	0.0155554	-0.0810776	0.220563	-0.324655	-0.0852022	0.769796	-0.093606	-0.0893164	0.0527048	-0.106598	-0.146833	-0.262163	-0.277418	0.0527048	-0.0956707	-0.221267	2.49907	-0.0769815	0.237338	0.0250883	0.0849466	-0.0509338	0.578103	-0.0290184	-0.121905	-0.0576229	0.247242	0.52142	-0.00783253	0.105349	0.00330067	0.102862	0.0390453	-0.0661583	-0.132829	-0.256711	-0.281112	-0.128736	0.682313	0.048212	-0.00548744	-0.0244303	-0.174561	0.0390453	0.370652	-0.0893164	0.0131426
HS_108.1	1.70092	-3.04714	0.415006	-1.2255	0.482187	0.526094	-1.28631	0.17744	0.475033	0.354924	-0.320246	0.554229	1.40725	-0.777647	-1.15395	0.554229	0.534708	0.251577	1.20738	-1.12363	-3.12685	-1.09179	-3.18589	-0.164384	0.19577	-3.23752	-0.928493	-3.18589	0.131042	0.148184	-1.09721	-0.277674	1.5013	0.686335	-1.37709	0.976453	0.579915	-1.60389	0.0122814	1.30358	-2.7547	0.163032	0.372572	-0.320246	-1.4424	1.05384	0.677639	2.11777	-3.12685
HS_109	0.385779	0.23873	0.227408	0.395045	0.0988979	-0.374815	-0.393817	-0.414679	-0.293906	0.531926	-0.34339	-0.279326	-0.460192	-0.370504	-0.304375	0.233103	-0.0388088	-0.357778	0.0858803	-0.00234127	0.167377	0.08321	0.252105	-0.29802	-0.328306	0.101519	0.00948811	0.033495	0.185327	0.038538	0.0189466	0.15932	-0.0921364	0.244249	-0.326078	-0.36848	-0.360025	-0.34932	-0.34932	0.0359735	-0.0964441	0.0588598	0.817719	0.161948	-0.391549	-0.193149	-0.228551	-0.200611	0.329224
HS_11.1	0.106045	0.230717	0.0795918	-0.0226822	0.0911522	0.616905	0.00110245	-0.0843449	-0.0269222	-0.203911	-0.112673	0.0578117	-0.081954	0.810694	1.01461	0.0422125	0.0304365	0.370932	-0.081954	0.0510979	-0.075057	-0.0142717	0.127829	-0.0724707	0.0352011	0.0843687	-0.035593	0.0958271	-0.0269222	-0.231738	2.15016	-0.01015	-0.161255	0.326265	-0.0182781	-0.0724707	0.215126	-0.0226822	0.807162	-0.121902	0.021471	0.0260429	0.225485	0.103468	0.499387	-0.075057	-0.0289831	0.127829	-0.00578022
HS_110	1.20662	0.775236	0.315017	2.25457	0.281375	0.332315	0.250525	0.0949736	0.208898	-0.0788288	0.198894	-0.00530815	0.0949736	-0.0504665	0.256926	0.106089	0.148616	-0.0965757	0.506749	0.129498	0.166956	0.0729351	0.575029	-0.102494	-0.152651	0.506749	-0.284187	-0.0329485	-0.124697	-0.36061	-0.168675	0.250525	-0.0113649	0.344489	0.198894	-0.0113649	-0.17389	-0.0234365	0.159476	-0.540489	-0.854935	-0.40064	0	-0.495817	-0.36061	-0.420381	-0.140942	-0.320032	0.526484
HS_111	0.808276	0.134352	-0.0381374	0.408695	0.0473108	-0.0732555	-0.117027	0.0801592	-0.163733	-0.114997	-0.0667963	-0.0712023	0.0307274	0.17636	1.68365	-0.00432396	-0.0752954	-0.188688	0.365135	0.017066	0.0376863	0.187831	-0.027669	-0.12992	-0.210382	-0.0339298	0.510487	0.205946	0.823573	0.162882	-0.0958519	-0.0830831	1.3607	0.208184	-0.0791082	-0.112865	-0.121056	0.0873833	-0.163733	-0.00538444	0.518342	0.0826216	0.27096	-0.027669	0.0942059	-0.0752954	1.18429	0.414466	2.84228
HS_112	0.055625	0.203018	-0.0115089	0.0114985	0.0346031	0.0367584	-0.179099	0.0218678	0.00715351	-0.141112	0.210048	-0.00244713	-0.0785437	-0.127924	-0.0267591	-0.0756493	-0.0267591	-0.0756493	0.00481319	-0.103702	-0.0406198	-0.0179977	0.0218678	-0.111486	-0.111486	-0.0223904	-0.0332346	0.00244617	0.0495567	-0.0380783	0.0197363	-0.0512018	-0.107655	-0.0201654	0.625445	0.0635309	-0.0115089	-0.145644	-0.0332346	0.779995	0.0791759	1.32395	0.0114985	-0.0380783	-0.0406198	0.11326	0.139056	0.05165	0.0878592
HS_113	0.398508	0.106417	0.174858	0.157478	-0.126343	0.211299	0.131142	0.192927	-0.267095	0.251631	-0.0313702	-0.0484095	0.0818548	0.0904379	-0.117039	0.366974	0.911208	0.192927	-0.283091	1.49013	0.185613	-0.349936	1.87461	-0.0917606	-0.445243	-0.191176	-0.445243	-0.151599	0.192927	-0.40612	-0.109963	0.140403	0.0384674	0.106417	0.0818548	0.0222282	0.166092	-0.1662	-0.191176	-0.313763	-0.610096	0.113571	-0.151599	-0.414021	-0.109963	-0.126343	0.0222282	0.251631	-0.0666332
HS_114	0.370387	0.474513	0.208883	0.329286	0.112644	0.172562	-0.0724916	0.136406	0.0698004	-0.262227	-0.11163	0.231728	0.136406	-0.00529194	-0.054143	0.208883	-0.0724916	0.152973	-0.335887	-0.174986	0.766322	-0.335887	0.248023	0.0639448	-0.163404	0.296873	-0.320468	1.55487	0.0100956	-0.594265	0.0100956	0.184434	-0.298779	0.184434	-0.0424452	-0.0364943	0.203133	-0.14075	0.166812	-0.330745	-1.26735	0.178034	0.119547	0.196603	-0.572116	0.0462551	-0.230441	0.48845	-0.0424452
HS_115	0.0940638	0.0894823	-0.00212002	0.0651598	0.00212097	-0.130474	0.219304	-0.11673	-0.0747824	-0.176185	-0.0958042	-0.0192184	0.299197	0.167208	-0.0533686	0.0540266	0.0192652	-0.0151224	-0.0151224	0.110071	0.0374289	1.44893	0.123571	-0.0768366	0.0774145	0.0109253	-0.0894623	0.0491867	0.069952	-0.0872145	-0.104252	0.0235472	0.949749	-0.130474	-0.118909	0.366985	-0.0872145	-0.0958042	-0.118909	-0.0108929	0.0774145	0.100904	0.0442829	0.0328407	0.0585585	-0.1377	0.461247	-0.184362	0.0350533
HS_116	0.00537586	0.432282	-0.116536	-0.0862665	-0.0939064	-0.31224	-0.287548	-0.457918	-0.28128	-0.202595	-0.188361	-0.345928	-0.142567	-0.375464	-0.375464	0.368877	-0.159766	-0.457918	-0.408895	1.89691	0.0274925	0.0394506	0.105862	0.973395	-0.368857	0.162411	-0.120076	0.770872	0.019392	0.828543	-0.134658	-0.0899334	-0.116536	0.204128	-0.284556	0.2249	0.447804	0.66091	-0.00899315	-0.123565	0.453074	0.245268	-0.251867	0.0314283	0.406281	0.536879	0.569487	-0.398117	0.0839176
HS_117	0.0346375	0.00361156	-0.0279245	0.168264	0.00127983	-0.111088	-0.182457	0.266394	-0.161188	0.00596237	-0.227257	0.0677128	-0.16841	-0.115767	0.0297813	-0.0210905	-0.0611191	-0.0566702	3.16352	-0.0795498	-0.00127983	-0.15467	-0.117987	0.48134	0.100043	-0.0451899	-0.175233	0.070364	-0.0724583	-0.108884	1.44427	0.0201387	-0.0375605	-0.124258	0.0107307	0.0498476	-0.185043	-0.113338	-0.141098	0.0575438	0.160268	0.102519	-0.0279245	-0.166038	-0.152378	0.245148	0.0107307	-0.0476379	-0.0611191
HS_119	0.284519	0.431431	0.019968	0.152877	0.551407	0.132352	-0.0319118	-0.294271	-0.00779057	-0.124179	-0.0954065	0.0861578	-0.248297	-0.117002	0.0895548	0.779527	0.408129	-0.14563	0.24338	0.173552	0.00779152	0.408129	0.197109	-0.131388	-0.120515	0.229085	-0.120515	0.20627	0.0446272	-0.196559	-0.0772848	-0.0435505	0.52417	0.019968	0.0302582	-0.175319	-0.225499	-0.103315	-0.0878353	-0.182932	-0.269903	-0.12779	-0.0319118	-0.297354	-0.222117	-0.460988	-0.503497	-0.193083	0.00779152
HS_12	0.337338	0.287077	0.0480442	0.289941	0.0237322	-0.160439	-0.153595	-0.21866	-0.180252	0.103443	-0.0308533	-0.0546026	-0.101571	-0.151268	-0.0464745	0.212283	-0.0125942	-0.286929	2.31318	0.057106	0.0237322	0.882756	0.133678	-0.0992165	-0.210427	-0.0443249	0.0843925	-0.0191612	0.990362	0.0962295	0.173705	0.0671434	0.128761	0.168593	0.0891418	-0.120669	-0.089922	-0.09692	-0.186878	0.00588799	1.32928	-0.0443249	0.0985355	-0.0787163	-0.139254	-0.314266	-0.278255	-0.339581	0.163163
HS_120	1.53652	0.591602	0.332298	0.132888	-0.0892811	-0.459692	-0.368997	-0.353382	-0.459692	-0.287245	0.256186	0.151145	-0.35111	-0.390006	-0.275422	0.213716	-0.231102	0.283012	-0.0788183	-0.11508	0.395522	0.314748	0.454607	-0.284797	-0.427767	-0.0267124	0.0405207	0.048213	0.048213	-0.0969706	-0.213953	0.232965	0.0267124	2.22152	-0.401952	-0.413991	-0.470552	-0.35992	-0.453406	0.166423	0.0509338	0.395522	0.303885	0.0563822	-0.293955	-0.25255	-0.204049	0.414832	0.335649
HS_121	0.374213	0.302388	0.0706635	-0.0673323	0.206193	0.0328312	-0.00126171	-0.143507	0.0571737	-0.187942	-0.0519991	-0.0549717	-0.0300531	-0.0407829	0.157228	0.337949	0.0385256	0.162927	0.00126266	-0.00394535	0.251614	-0.0407829	-0.119803	0.0123644	0.0571737	-0.116955	-0.0300531	0.0678778	0.241926	-0.183208	-0.0407829	0.131794	0.0734692	0.327319	0.200384	0.0299788	0.00663948	0.241926	-0.0121031	-0.176177	-0.145951	-0.0208006	-0.00394535	-0.12526	-0.14854	-0.12526	0.0843544	-0.0575752	0.0440969
HS_122.1	0.432421	0.636701	0.290094	0.623906	0.241095	0.0426302	0.0792341	-0.396274	-0.190633	-0.231054	-0.461197	-0.356719	-0.128961	-0.128961	0.215243	0.325733	0.0528355	-0.269103	1.37332	0.151563	0.129144	0.798628	0.184219	-0.378314	-0.249243	0.0840511	0.613155	-0.14281	-0.209547	-0.584338	0.0683298	0.0792341	-0.12024	0.205695	-0.0179329	-0.301388	-0.323876	0.262857	0.409931	-0.0778923	0.698519	-0.269103	-0.0504074	-0.0504074	-0.345626	-0.158825	0.225743	-0.171758	0.194993
HS_123	0.00400925	0.0914707	-0.0382671	-0.106711	0.0939693	0.0994205	0.00970745	-0.165535	-0.0207796	-0.00943756	-0.170773	-0.00131416	-0.104239	-0.168197	0.0462065	0.295211	0.0607719	-0.153524	-0.101774	0.212179	-0.201816	0.129428	0.00131416	0.955301	-0.0231781	-0.114408	-0.0938911	-0.19218	-0.0461874	0.685403	-0.0487566	-0.0512142	-0.225374	0.137648	-0.111745	-0.223144	-0.187605	-0.0181761	-0.139381	-0.0666637	-0.0382671	0.184526	-0.0207796	0.175244	0.0220671	-0.0487566	0.015995	0.32093	-0.0910206
HS_124	0.125604	0.0959988	0.0620861	0.0686798	0	-0.0964775	-0.308477	-0.401	-0.207458	0.170195	-0.183103	0.121336	-0.23712	-0.254143	-0.292438	0.0403433	-0.0390787	-0.23712	0.0793428	-0.0902538	0.0912914	0.0556107	-0.0435429	-0.194927	-0.0188093	-0.0567989	0.0482254	0.0708475	0.00713539	-0.163337	0.0507669	0.0103016	0	0.0160532	-0.207458	-0.23712	-0.330403	0.00369358	-0.163337	-0.116739	-0.0390787	0	0.112899	0.0482254	-0.163337	-0.207458	-0.292438	0.0532513	0.0887785
HS_126	-0.43281	-0.243731	0.0567074	0.293399	-0.236556	0.366528	0.897034	0.485136	0.304101	0.812239	0.249969	0.161538	0.334561	0.259558	0.361263	0.22755	-0.269795	0.962179	2.05467	1.18193	0.3885	2.69482	-0.411203	1.20463	1.33843	-0.596326	-0.388406	-0.655188	-0.338225	-0.638381	-0.279908	0.988111	0.587506	2.91775	-0.136097	0.0969973	0.39329	-0.240191	-0.170697	-0.513553	1.07926	-0.0961628	-0.510682	1.57697	-0.12903	0.22755	0.0523252	-0.451478	3.0745
HS_127.1	0.0291548	0.0123625	-0.112302	-0.0123634	-0.0569048	1.21472	0.542088	0.598539	0.729328	0.774125	0.590645	0.756491	0.544749	0.522679	0.544749	-0.0494814	-0.112302	1.24674	-0.147624	-0.248643	-0.0733681	-0.112302	-0.112302	1.14392	0.549641	-0.0929193	-0.194308	-0.112302	-0.0569048	-0.270569	-0.177285	-0.103502	0.270324	-0.0494814	0.928675	0.580667	0.745818	2.34959	1.54394	-0.213637	-0.177285	-0.194308	-0.147624	-0.213637	0.491597	1.45467	0.928675	0.765159	-0.036643
HS_128	0.343813	0.187201	0.221077	0.408322	-0.175543	0.002635	0.0563202	-0.497481	-0.422947	-0.283421	-0.3209	-0.459433	-0.250822	-0.19578	-0.340626	0.535125	-0.05826	-0.288029	0.175118	-0.018157	-0.0540018	0.260722	0.0809679	-0.05826	-0.336814	0.0397434	-0.0719767	0.0127163	0.505334	-0.15435	0.158352	0.215564	-0.0719767	0.136212	-0.215637	-0.0903444	-0.407087	-0.59658	-0.692917	0.384777	1.05792	2.03897	0.308276	0.237293	-0.144327	-0.288029	0.408322	-0.175543	0.169455
HS_129	0.762813	0.307069	0.070508	0.213089	-0.115208	-0.168136	-0.0849218	-0.132247	-0.0912762	-0.0787411	-0.0704517	-0.0246239	-0.0787411	2.09155	0.0175371	0.0365992	-0.136222	-0.0314693	0.0526066	-0.100013	0.335465	-0.00827789	0.116654	2.21422	0.259325	0.0294828	-0.0639782	-0.0402031	0.0570993	-0.108696	0.0244341	0.0458937	0.386552	0.0548077	0.18386	0.0852194	-0.0746117	0.0872068	0.0365992	0.00109386	-0.0746117	-0.0704517	0.161839	-0.108696	-0.146927	-0.0339174	-0.140345	0.0872068	0.0100212
HS_13	0.259743	0.173155	0.0101414	0.141461	0.148255	-0.185011	-0.0912056	-0.270617	-0.254929	0.0214405	-0.0151834	-0.252704	-0.28374	-0.180888	-0.29176	0.0237131	-0.00122643	-0.31769	0.85828	-0.0176458	0.0762958	0.00122738	0.0994005	-0.093482	-0.278316	0.148255	-0.0176458	-0.0481043	-0.0529442	0.262403	0.269951	0.0762958	0.0673924	0.127251	-0.208485	-0.314248	-0.28374	-0.153362	-0.230092	-0.071579	1.39349	0.0343313	0.00122738	0.00362301	-0.230092	-0.424389	0.525968	-0.308187	0.232524
HS_130	-0.0138798	-0.149401	0.0329866	-0.131798	-0.0883007	-0.0493431	-0.0294895	0.80561	0.243319	2.04277	-0.152265	0.0270462	-0.276178	1.58959	-0.0227804	0.0647516	0.0580473	0.800137	-0.0992861	0.0483255	0.183554	-0.331042	-0.250181	2.0736	2.37031	-0.0461054	-0.234487	-0.331042	-0.313169	1.01915	-0.039422	-0.042737	-0.273451	-0.0992861	-0.0665255	-0.0692692	0.17998	1.31168	-0.244949	0.727361	-0.0747395	0.0580473	-0.305663	0.361518	0.520817	0.21322	0.534584	1.28764	0.0483255
HS_131	-0.12738	-0.0468292	-0.152994	-0.0218439	-0.0811768	0.217503	0.449322	0.302273	0.515911	0.389444	0.251482	0.15215	0.233884	0.200998	0.436356	0.0872946	-0.132019	0.591955	-0.247332	-0.137069	-0.196095	-0.283857	-0.0877323	0.198543	0.445904	-0.181026	-0.178751	-0.313375	-0.253976	0.449322	-0.245132	-0.00548935	-0.122536	-0.106116	0.334441	0.0295267	0.00548935	0.225491	1.06259	-0.189759	-0.304937	-0.017312	-0.304937	0.0482807	0.506096	0.386179	0.180652	0.680558	-0.311273
HS_132.1	-0.57702	-0.384225	1.61864	-0.27849	-0.332183	0.187243	0.00973892	0.248618	0.270749	-0.0541773	0.0320892	0.187243	0.418998	0.34559	0.0662947	-0.191913	-0.386362	0.1661	-0.28599	0.811042	-0.603035	-0.334746	-0.300538	0.558528	0.0973139	0.270749	0.728789	-0.621795	-0.142856	-0.434194	-0.321826	1.18014	-0.515046	0.187243	-0.00973797	-0.160165	-0.0294228	0.301738	-0.230877	1.16775	-0.112644	-0.373035	0.977486	-0.377538	0.0564547	0.0256758	0.791445	0.190791	-0.482091
HS_133.1	0.204881	0.117211	0.231439	0.0857668	0.0721569	-0.0313654	-0.179795	1.5625	-0.191632	-0.267774	-0.121116	-0.0367937	-0.225713	-0.157747	0.0778961	0.09132	0.0110521	-0.196401	0.204881	0.137136	0.329671	0.387622	-0.039422	-0.162768	-0.0944624	0.218057	-0.118267	-0.126573	-0.0893221	-0.142346	-0.242397	0.0110521	0.322396	-0.0420952	0.0558615	-0.0284004	-0.290878	-0.118267	0.075016	0.0558615	-0.00257397	0.174071	0.00257397	-0.0221128	0.0427847	-0.0475454	-0.361348	0.152832	0.0343609
HS_134	0.356934	0.478199	0.16568	0.362553	0.102395	-0.0684099	-0.0833187	0.212597	0.507102	0.35419	-0.0076313	0.173278	-0.101206	-0.0990915	-0.0511045	0.175847	-0.041955	-0.0968905	0.082653	-0.0396395	0.257568	0.160298	0.226044	-0.0921287	-0.127264	0.105011	0.733869	1.38157	1.2345	-0.176322	-0.0878	0.0436201	-0.0704851	0.141875	0.0344296	-0.0239859	-0.0791292	0.0152407	0.203858	-0.103409	-0.144003	-0.037262	0.122857	-0.127264	0.0999384	-0.0727005	-0.247273	-0.0261641	0.175847
HS_135	0.281823	0.159678	1.9215	0.0792751	-0.0335665	-0.258888	0.0457001	-0.444221	-0.216474	-0.0222797	-0.0335665	0.530447	0.408415	-0.294725	-0.125658	0.0814419	0.130167	-0.27951	1.96687	-0.0782118	0.0505266	-0.0355701	-0.00119495	-0.127614	-0.205629	-0.0108194	-0.0824356	0.0171204	0.0898523	0.911286	0.0268087	0.0388775	-0.0441828	0.0961237	-0.239904	-0.104063	-0.356261	-0.205629	-0.129668	0.347829	0.300941	-0.0997868	0.00790501	0.132345	-0.256031	-0.112878	-0.154955	-0.0975704	0.178923
HS_136	0.0235548	0.0172939	-0.0259285	0.331682	-0.0810633	-0.0339527	-0.0786962	-0.137465	0.00434971	-0.335691	0.124312	0.599245	0.00878715	-0.0883598	-0.0552254	0.0130863	-0.0220318	-0.0489063	0.355999	-0.0786962	0.00878715	0.0985346	0.00215912	0.0511341	0.0317755	-0.0220318	0.0819511	0.163932	1.14467	0.271301	-0.0552254	0.0215178	-0.0552254	0.392355	-0.00216007	0.0620308	0.0704451	-0.0108452	0.133845	-0.0086174	-0.0259285	0.126538	0.168261	-0.0698319	-0.00216007	-0.0489063	0.773306	0.00658703	0.0865831
HS_137	0.0537586	0.0494509	0.00536537	-0.00537968	-0.0896149	-0.0754814	-0.00763416	-0.0450277	0.0289354	-0.128967	-0.0639315	0.133197	-0.0754814	-0.0496664	-0.00330544	0.0355234	-0.0803852	-0.0189142	-0.0754814	-0.120432	0.0425396	-0.00537968	0.10224	0.0833855	0.0180159	-0.0427694	-0.0682964	0.0537586	2.64498	-0.145945	0.0377588	0.0242872	-0.189449	-0.0520573	0.0900993	0.0674887	-0.00763416	0.00743866	-0.00537968	-0.0963983	0.0674887	-0.0306044	0.00330448	-0.00330544	0.307843	0.0745001	-0.0237637	0.425179	0.17939
HS_138	0.570437	0.394125	-0.010931	0.525254	0.021677	0.021677	0.0107107	-0.0521812	0.0609818	-0.489173	-0.283118	-0.169347	-0.0576267	-0.0947351	0.0277185	0.43119	0.0497608	0.0277185	0.251247	-0.0356541	0.341947	0.328136	0.005229	0.0335522	-0.0468855	0.145224	-0.330964	-0.241697	-0.15563	0.0388422	-0.0210752	-0.0468855	0.772948	0.0335522	0.0335522	-0.236942	-0.125059	-0.15563	-0.125059	0.257521	-0.480323	-0.0846539	-0.115527	0.129521	-0.317934	-0.164597	-0.0164022	-0.0164022	-0.0521812
HS_139	0.394743	0.279657	0.0128489	0.54998	-0.108959	0.202143	0.0628138	-0.203932	0.0535526	0.00426579	-0.0912809	0.406319	-0.179055	0.13371	-0.368402	0.260502	0.0628138	0.164505	-0.0553608	0.174042	0.13371	-0.352688	-0.306262	-0.433924	0.0453644	1.17525	-0.336943	-0.117991	0.164505	-0.250435	0.13371	0.164505	0.231434	-0.159689	0.231434	0.202143	0.202143	0.251513	-0.00426579	-0.152664	-0.483709	-0.275432	0.108024	0.0798893	-0.506451	-0.212002	0.0535526	0.561826	-0.0553608
HS_14.1	-0.200685	-0.0589714	0.107746	0.113445	0.0431509	-0.0314026	0.0789909	0	-0.0195026	-0.271623	-0.208373	0.00519371	-0.124544	-0.0166502	-0.111911	0.156712	0.0982494	0.202132	-0.0342531	-0.0314026	-0.104453	-0.0642099	0.0628357	-0.00538444	0.148134	-0.0849628	-0.0672331	-0.0314026	0.242492	-0.327765	0.242492	0.0982494	-0.150489	0.883615	0.0458784	-0.070282	0.0158615	-0.0428419	-0.070282	-0.150489	0.792473	0.328367	0.110624	0.234653	0.534369	0.580296	0.762161	0.0268469	0.234653
HS_140	0.167826	0.128122	0.0250731	0.230714	0.113019	0.305147	0.0792093	-0.0296545	0.0646276	-0.0152845	-0.15967	-0.416724	-0.0152845	-0.18474	-0.358796	0.148145	0.0464849	-0.169572	-0.00732899	0.105379	-0.146643	-0.231569	-0.187741	-0.329574	0.156047	0.00732899	-0.209609	-0.32425	-0.292726	-0.358796	0.389119	0.148145	0.348211	-0.0525818	0.090127	0.266772	0.489676	0.0863848	-0.0882626	0.183575	-0.496456	-0.270556	-0.337697	0.200954	-0.589933	-0.434971	-0.201574	0.74708	-0.215136
HS_141	-0.253095	-0.358136	-0.414519	-0.640778	-0.320626	0.106808	0.130365	-0.0399342	0.0311441	0.0266895	-0.0546741	0	0.134918	-0.106819	-0.0669661	-0.292243	0.874113	0.257701	2.82904	-0.151057	2.9777	-0.522187	-0.503014	-0.00810051	-0.0902529	-0.444773	0.0311441	2.0314	1.13186	-0.780412	3.39338	-0.326567	-0.349392	2.86495	0	-0.170059	0.0399942	0.162341	0.121433	0.355721	-0.761831	2.13708	2.17769	-0.782549	4.12536	0.887871	-0.39635	0.332603	-0.619249
HS_142.1	2.42151	-0.694278	-0.732406	-1.25464	-0.748821	0.68146	0.13442	0.382426	1.51512	0.448571	1.08358	0.880432	0.499807	0.830613	0.454934	-0.653695	0.984211	0.178024	-0.970688	0.796098	-1.16391	-0.783812	-0.815599	1.78268	0.0313597	-0.75686	0.0129061	-0.399899	-0.818222	-0.94202	-0.33411	-0.175282	-0.831588	-1.21248	0.370312	0.235084	0.208143	0.358997	0.887215	-0.965436	-1.23829	-1.06573	-0.700961	-1.15102	0.358997	0.108569	-0.148373	0.68146	-1.1112
HS_143	-0.253189	-0.323955	0.293946	-0.187438	-0.286179	-0.198157	-0.172337	-0.279004	-0.253189	-0.381559	0.175475	0.0620537	-0.281469	-0.163469	-0.306799	-0.0651903	-0.402973	-0.25558	-0.0988092	-0.390661	1.89403	-0.0988092	0.528736	0.0878029	-0.00873852	0.54775	-0.297639	0.0594816	-0.0703258	-0.0241327	0.670002	0.875819	-0.349467	-0.101283	0.194477	0.16071	0.090601	-0.00123215	0.0822268	-0.101283	0.384926	0.243525	-0.290762	-0.341178	-0.204619	0.00123215	0.202427	0.369183	-0.286179
HS_144	0.22366	0.34087	0.0943289	0.34087	0.351963	0.123227	-0.0701933	-0.156256	-0.153791	0.0394535	-0.166425	0.0970955	-0.196134	-0.135025	-0.140482	0.239717	0.0394535	-0.0751953	0.0118237	0.0501213	-0.0423098	-0.121341	0.200899	-0.0876455	-0.145908	0.023304	-0.0727968	-0.00858211	0.00875473	-0.284046	0.00568676	0.0118237	-0.227913	-0.0247116	0.0260792	-0.135025	-0.153791	-0.0299501	-0.0560045	-0.184017	-0.225349	-0.0452747	-0.205542	-0.00285721	-0.0929699	0.52971	-0.348941	-0.0614548	0.185163
HS_145.1	0.52164	0.539318	0.14689	0.216855	0.116045	0.308314	0.131094	0.02001	0.155408	-0.0439348	-0.162581	0.461249	0.0443544	-0.0793638	0.0697708	0.124148	-0.183143	0.116045	-0.0137186	-0.0640278	-0.0640278	-0.0715523	-0.0288849	-0.261308	0.0137186	0.0917978	-0.355326	-0.0715523	0.0137186	-0.608641	-0.057086	0.0697708	-0.108034	0.0535069	0.370142	0.116045	0.138989	0.52164	0.223888	-0.319246	-0.699277	-0.254363	-0.21599	-0.319246	-0.135852	-0.0793638	-0.189393	0.882112	0.116045
HS_146.1	0.0918932	0.0738687	-0.0130653	0.473669	0.538539	-0.23909	1.08838	0.763061	1.47096	0.837279	0.740752	-0.293115	1.13412	0.606515	0.956017	0.0036068	-0.118998	1.07191	-0.0806065	-0.0036068	0.0945559	-0.0130653	0.0289249	-0.423591	1.82497	0.0738687	-0.0517921	-0.121216	1.79663	-0.248834	0.0313692	0.0184412	0.0687571	-0.0403337	-0.326928	-0.0613623	-0.441522	-0.112431	-0.0450087	-0.0106945	-0.178553	-0.0738125	-0.0783491	-0.0130653	-0.425971	-0.329079	-0.310264	-0.318497	-0.0662088
HS_147	0.00127983	-0.0623226	-0.0373917	0.00651836	-0.101086	-0.107968	-0.112338	-0.0576124	-0.0110359	-0.233149	-0.158239	-0.118391	-0.241882	-0.1333	-0.15339	0.199359	-0.0989523	0.0256405	-0.0201263	-0.230874	0.144025	0.0137606	2.91343	0.178796	0.215488	-0.0110359	-0.212422	-0.0398397	-0.00875759	-0.0623226	0.0628977	3.4046	0.762835	0.0576458	0.0256405	0.306952	-0.158239	-0.0533209	-0.0273895	0.290704	0.586698	0.0424356	0.266023	0.979633	0.568755	0.473996	0.409233	0.770928	0.221213
HS_149	0.652998	2.96347	0.0574493	0.261625	0.190792	-0.234583	-0.0665817	-0.701406	-0.626565	-0.891008	1.27523	-0.454535	-0.766891	0.375539	0.593237	0.422908	0.0955868	0.445325	-0.220247	0.190792	-0.0339737	-0.0813789	0.31712	-0.719996	-0.81392	0.0680561	-0.423098	0.0341806	2.58277	-0.282567	2.00539	-0.0220985	-0.161113	2.73917	0.998726	-0.9157	-0.348801	1.38825	0.752461	2.05765	0.944258	-0.418394	-0.20222	-0.464433	0.237336	1.12959	-0.445602	-0.693394	0.255301
HS_15.1	0.234037	0.0713024	0.00984192	0.0584116	-0.0346079	-0.0630388	0.0381985	-0.0969067	0.0193253	-0.0843782	-0.0802822	-0.105471	-0.0947638	-0.0478983	-0.0254745	0.0837955	-0.120675	0.441359	-0.069459	-0.0159731	0	0.00232601	0.00745106	-0.0651579	-0.0905399	-0.0135231	0.0648737	0.00232601	-0.0542345	-0.167283	-0.00878811	0.111117	-0.0781469	1.0034	0	-0.0905399	0.375745	-0.00660133	0.0144806	-0.0416126	-0.00442314	-0.103271	0.124549	0.0648737	0.345258	0.0494041	-0.152374	0.210126	0.0735178
HS_150	0.190576	-0.0202007	-0.0646582	0.00396061	-0.186007	0.493192	0.209202	0.123663	0.190576	0.324545	0.0308943	0.565408	0.314817	0.247281	0.247281	0.0711422	-0.248013	0.796333	-0.309524	-0.117504	-0.240272	-0.645763	-0.551084	-0.0384731	0.695029	-0.117504	-0.208629	-0.341061	-0.248013	-0.333242	-0.194028	-0.117504	-0.099884	-0.00396156	0.483969	0.630535	0.52476	0.356079	0.346897	-0.208629	-0.817632	-0.233605	-0.109062	-0.176842	0.183731	0.630535	0.796333	0.957414	-0.432466
HS_151.1	0.0638495	0.035428	0.00427437	0.1128	-0.0399027	0.22776	-0.246058	-0.255068	-0.255068	0.202758	-0.421332	-0.12028	-0.443258	0.386449	-0.276192	0.0395212	-0.0399027	-0.265609	-0.05301	-0.0399027	0.00848103	0.0725861	0.0789404	-0.13916	-0.0968018	0.0335712	-0.05301	0.025547	0.0767937	0.186038	1.60772	0.0912752	-0.05301	-0.0288601	-0.185053	-0.255068	-0.229594	-0.0911894	-0.116463	0.0551662	0.0148716	0.099884	0.0191832	0.0105934	-0.0103321	0.164956	0.249082	-0.127711	0.099884
HS_152	0.209782	-0.0736084	-0.177969	0.108865	-0.349194	0.317259	0.108865	-0.00986576	0.00986671	0.163788	0.0552616	0.551632	0.163788	0.14198	0.0780048	0.0780048	-0.299984	0.455175	-0.442844	-0.114799	-0.357844	-0.605411	-0.486561	-0.177969	0.317259	-0.219194	-0.30868	-0.00986576	-0.0820818	-0.727666	-0.114799	-0.0613117	-0.0613117	0.0980911	0.455175	0.393732	0.293506	0.246219	0.280981	-0.349194	-0.727666	-0.384698	0.045824	-0.4773	0.0675211	0.364852	0.38214	0.702929	-0.0294142
HS_153	0.570656	0.350738	0.26617	0.0406446	0.527767	0.177689	0.0111265	-0.206235	0.00190353	-0.00190353	-0.231191	0.468984	-0.0470953	0.0716419	-0.0652952	0.56492	1.13717	-0.0608911	-0.0797214	0.0970812	-0.0698233	-0.0427685	0.0825462	-0.183352	-0.0102854	0.177689	-0.0745802	0.293407	0.127625	0.223598	-0.0563383	0.0359106	0.26074	0.0314035	0.164464	0.127625	-0.0745802	-0.0102854	0.169109	-0.0892096	-0.476747	-0.0975971	0.0459423	-0.143622	-0.312655	-0.298076	-0.425364	-0.0289154	-0.220702
HS_154	0.113715	0.218004	-0.0100327	-0.0288658	0.120834	-0.145913	-0.0893526	-0.0961018	0.0423298	0.0725431	0.50877	0.50588	-0.0422745	-0.152602	-0.150436	0.215243	-0.077198	0.0126848	-0.14381	-0.0604782	-0.0583067	-0.110117	-0.112556	0.287178	-0.0651293	0.0700693	0.0489845	0.00788307	2.92208	-0.0160856	0.116066	0.084486	-0.117153	0.191351	-0.069891	0.376497	-0.0354757	-0.197149	0.0283384	-0.171961	0.60657	-0.0673561	0.103585	0.0624657	-0.372397	0.142359	0.550036	0.0773668	0.0534334
HS_155	0.144106	0.125062	0.110294	0.144106	0.00428963	-0.0464468	-0.132543	0.157054	-0.127646	0.0755787	-0.167325	-0.132543	-0.11439	-0.00876141	-0.0971527	0.090662	-0.0412235	-0.0226221	0.0736227	0.0462818	0.0675545	0.0484638	0.0971737	-0.123115	-0.307967	0.03374	0.0316753	0.0462818	2.04304	0	0.0634308	0.129187	0.0441532	-0.0110025	-0.138265	-0.187587	-0.132543	-0.123115	-0.11439	0.131258	0.200042	-0.051899	1.73914	-0.0305042	-0.223601	-0.0637121	0.0064888	-0.0820312	0.0755787
HS_156	0.0117645	0.217232	0.0169048	0.536553	-0.0203457	0.103653	-0.585938	-0.456727	-0.513651	0.0039072	-0.00663471	-0.102654	0.642571	0.464821	0.100969	-0.0039072	-0.138675	-0.420821	-0.110295	-0.159392	0.273765	-0.124061	0.0245943	0.951524	-0.484064	0.157016	0.217232	0.486505	1.7205	1.03297	0.501758	1.52587	0.978877	0.479128	1.52587	0.564204	-0.128873	0.684463	1.1224	0.0271664	-0.126531	-0.166257	-0.255121	-0.146066	-0.515876	-0.912734	-0.371841	-0.209475	0.880857
HS_157	0.51571	0.105042	-0.0837774	-0.0808973	-0.108005	-0.256017	0.321651	-0.0808973	-0.321562	0.328691	-0.174834	-0.102932	-0.158843	0.217743	-0.0563831	-0.195587	0.39388	0.0152779	0.0056839	0.565446	0.120184	0.0214891	2.14155	0.321651	-0.0505552	1.27258	-0.32404	-0.190159	-0.116009	-0.172209	-0.0448198	1.85405	0.307539	0.299184	-0.355194	0.1998	0	-0.472244	0.0915079	-0.408794	0.747698	0.762926	-0.161367	0.837403	-0.343314	-0.348047	-0.172209	0.479569	-0.12158
HS_159	0.170826	0.0347414	0.00455666	0.134196	-0.0493383	-0.070734	-0.0750532	-0.151589	-0.0928717	0.12296	-0.0928717	0.00455666	-0.0389824	-0.0368881	-0.0815105	0.0536451	-0.0534525	-0.0860415	0.0303764	-0.0988216	0.0347414	0.0369673	0.009058	0.0439568	0.00455666	-0.0577421	-0.00673008	0	0.0584898	0.016017	0.0414906	0.009058	0.0325632	0.0439568	-0.00873375	0.188772	-0.070734	-0.0750532	-0.0472717	-0.0750532	-0.176568	-0.00673008	-0.0431423	0.0256414	0	0.265821	0.114758	-0.00873375	0
HS_16	0.220284	0.121282	0.0698156	0.0335159	-0.0347509	0.00484657	0.102515	0.0335159	-0.00515556	-0.26287	-0.116837	-0.0733042	-0.0667162	-0.128376	0.0413141	0.0283937	-0.0417309	-0.0395155	-0.203361	-0.0904455	-0.0968742	-0.0882301	-0.0882301	-0.023222	0.633889	0.0925446	-0.103336	-0.0188541	0.0746717	-0.220506	0.194852	0.0121098	-0.0166359	0.350636	0.150579	-0.0573845	-0.233421	-0.258655	0.110398	-0.161748	0.996526	0	0.163337	0.0821934	-0.203361	0.502894	-0.145009	0.0746717	-0.0597
HS_160	0.425828	0.455874	-0.0865135	0.42052	-0.0106068	-0.0404892	-0.240338	-0.288973	-0.18478	0.0782356	0.00544739	-0.180828	-0.201843	-0.223155	-0.141716	0.468074	0.0925713	0.0694532	-0.0910244	0.651293	0.312601	-0.240338	0.216118	-0.349752	-0.0359821	0.0351086	0.665132	-0.193207	-0.232005	-0.519582	1.18603	1.03012	-0.410718	-0.0359821	0.226303	0.56812	-0.00544834	0.132109	-0.211391	-0.197541	-0.373444	-0.0607662	0.0106535	0.0402117	-0.0207634	-0.313746	-0.694312	0.341351	0.35757
HS_161	0.253421	0.0478869	0.145509	0.11267	0.0457916	-0.121441	0.13406	0.0614367	-0.0558176	-0.0994492	-0.0662413	-0.0178061	0.0358315	-0.0933886	0.029788	0.0679293	-0.0933886	0.021142	-0.102891	0.0190191	0.0913916	0.192308	0.101775	-0.0635166	0.0416985	0.0872879	-0.0129261	0.0830641	0.0526218	0.218422	-0.0292482	0.0723572	0.0254536	0.0913916	0.00199699	-0.110192	-0.137264	-0.13289	-0.0401297	-0.07971	-0.0225897	-0.025032	0.0501976	-0.0905313	-0.0689411	0.0852108	-0.196838	-0.0292482	0.114789
HS_162	0.279483	0	0.111657	0.00242424	0.0350132	-0.0269918	0.0328665	0.0177317	0.0328665	-0.0794458	-0.0631237	0.00910187	-0.0460691	-0.0290556	-0.024744	-0.0654907	0.0667067	-0.0727873	-0.0269918	0.0581713	-0.0225039	0.0307236	0.00695515	0.0603504	0.0688725	-0.0225039	-0.0752296	-0.103531	-0.0311785	-0.119139	0.0155153	-0.0607834	0.0112391	-0.0103559	-0.0374708	1.28061	0.512711	0	-0.0225039	0.678194	-0.00231075	-0.024744	0.047348	0.0624723	0.111657	0.0155153	0.312857	-0.0680037	0.0624723
HS_163	-0.038578	0.122324	0.141638	-0.0231228	-0.057374	-0.103984	-0.353927	0.584607	-0.318616	0.0776577	-0.0231228	-0.358842	0.00245571	0.117105	-0.316081	0.247361	0.27855	0.970233	-0.157455	-0.0280762	-0.0887737	0.225356	0.155062	-0.392535	-0.553968	0	-0.113748	1.42912	1.79613	0.812573	-0.0126333	-0.183811	0.770024	0.00745773	-0.264811	-0.41855	-0.377294	-0.401327	-0.412077	0.733541	0.240939	0.600085	-0.00999451	0.225356	0.100955	-0.533524	0.144284	-0.39043	0.0776577
HS_164	-0.0135469	0.0354614	0.00307751	0.0956144	0.0312281	0.132764	-0.00307655	-0.0527697	0.00307751	0.0464697	-0.114655	0.0417471	0.00943661	-0.0626507	-0.0945015	0.0312281	0.00307751	0.00521278	0.0246019	-0.030858	0.0182018	-0.075449	0.0510406	-0.102786	0.0441952	-0.0442705	-0.00514317	-0.0373154	0.00943661	-0.0776043	-0.0507297	-0.00514317	-0.100709	0.0624828	0.0767584	-0.030858	-0.0586367	-0.0156116	-0.00718021	0.0602121	-0.0646801	-0.0330315	1.16678	0.239952	-0.215909	0.00307751	-0.107394	0.160884	0.0417471
HS_166.1	0.142551	1.30113	-0.176951	0.0384073	0.247447	0.201248	0.00328255	-0.00328255	-0.098856	-0.310765	-0.33407	0.0724468	-0.0403471	0.463535	0.0492048	0.274177	-0.12352	0.116306	-0.00888634	0.0547028	0.430038	-0.29876	-0.0520773	0.0969276	0.103553	0.0907822	-0.423761	-0.294549	-0.229815	-0.752406	-0.0463877	-0.0463877	0.445976	0.836696	-0.253043	-0.00328255	0.718343	0.194038	0.163147	0.37364	-0.0152864	-0.289248	-0.513788	0.871278	-0.247463	-0.0463877	0.509424	0.534177	-0.434487
HS_167.1	0.47467	0.324774	0.206769	0.156007	-0.0966349	-0.238463	-0.157581	0.62809	-0.102161	-0.208543	0.0542612	-0.219273	-0.113147	0.461185	-0.0565977	0.113483	-0.219273	-0.2665	-0.0632038	-0.134393	0.245303	0.0508909	0.185173	-0.00963974	-0.264042	-0.00310612	-0.123815	-0.00652027	0.00310516	-0.0212622	0.210444	0.1018	0.113483	0.529105	0.391511	-0.208543	-0.319524	1.1237	0.807888	1.87668	0.0938654	-0.129008	1.53548	0.0508909	-0.238463	-0.359402	0.786277	-0.281949	0.134356
HS_168	0.466064	0.783344	0.102311	0.935733	0.165071	-0.127308	0.0160131	-0.122469	-0.246272	0.08043	-0.587198	0.08043	-0.204843	-0.391118	-0.241538	0.630071	0.0359468	-0.0427151	0.89111	0.124626	0.496913	0.310512	0.131061	-0.37978	-0.0324383	0.204173	-0.104494	0.388824	0.484633	-0.333913	-0.0636272	0.14193	-0.0324383	0.288473	-0.387306	-0.180038	-0.324951	-0.473439	-0.492024	0.15355	-0.399111	0.0857201	0.610834	0.414432	-0.647072	-0.371392	0.466064	-0.528113	0.315982
HS_169	-2.15353	-2.22845	2.57406	-2.22845	-0.104861	0.568239	-0.386858	0.763739	-0.325701	0.16819	2.15919	0.976559	0.42786	1.61869	-0.371568	-2.22845	-0.670623	0.190802	-2.22845	0.798779	-2.15353	-2.22845	-0.408802	0.976559	-0.330309	0.878516	1.61008	-2.22845	1.56617	1.39515	-2.15353	-2.22845	0.593115	-1.70139	1.00736	1.43037	0.265996	-0.438538	-0.312357	1.25476	0.0242252	0.505125	-2.10191	-0.302886	0.360187	2.35128	2.75783	0.178797	1.9555
HS_17	0.137525	0.0493574	-0.110352	0.0921965	-0.0155506	-0.179496	-0.167457	0.494101	-0.29369	-0.540197	0.323638	-0.0344048	-0.297974	-0.0640316	-0.323309	0.0280952	1.8926	0.00339317	0.728798	2.29622	0.0079279	0.0232039	0.0179653	1.00667	-0.205029	-0.103781	-0.16056	-0.132387	-0.152976	0.490682	1.96623	0.0769939	-0.240337	1.70838	-0.397352	-0.287197	-0.0844002	-0.393031	-0.315285	0.878695	0.560031	-0.00113392	0.0690994	1.45656	0.0352144	0.0128431	-0.0661812	0.693179	-0.0082531
HS_170	0.137783	0.22884	0.0669594	0.17342	0.0299759	-0.111795	-0.0284004	0.234366	-0.14358	0.0246954	-0.0961771	-0.0425768	-0.225999	-0.24287	-0.134795	0.13476	-0.0259714	-0.174728	0.00900459	-0.0789337	0.193812	-0.0378084	0.0139418	0.284306	-0.164306	0.253364	-0.00130749	0.37851	0.00130844	-0.141362	0.082654	2.47862	0.0299759	0.603787	0.0191736	-0.141362	-0.172797	-0.0550575	-0.212123	0.837957	0.674689	-0.0472593	0.262062	0.0975399	-0.194118	-0.11395	-0.100714	-0.181208	0.185343
HS_174.1	0.0750294	-0.116799	0.179636	-0.0327806	0.244492	0.184518	0.0477476	0.0239983	-0.0583076	-0.0206156	-0.0630426	0.0433788	0.0477476	-0.00672245	0.0195942	0.0615978	0.257402	-0.142137	0.107073	0.0911436	-0.0606527	-0.0995464	-0.0372648	0.148321	-0.00672245	0.0637474	-0.148491	0.131172	0.85297	-0.121193	-0.0447273	0.0821419	2.56895	-0.191516	0.0364962	0.720498	-0.0206156	-0.114677	0.0299921	2.17235	-0.0911322	0.100088	-0.183609	-0.00460815	0.365678	-0.0796261	0.0727129	0.0798044	-0.0495195
HS_175	1.94873	-0.107422	-0.359903	-0.288853	-0.35148	-0.460401	0.224712	0.100549	-0.223607	0.94114	-0.223607	-0.23265	0.375208	0.183971	-0.348757	2.5434	-0.496584	-0.669085	1.30434	1.12154	-0.0931883	-0.357051	-0.388937	0.720731	-0.617718	-0.419553	1.51493	1.46641	1.12154	1.19376	1.3249	-0.431058	1.22001	-0.217067	0.917731	0.0827313	-0.166196	-0.238349	0.208798	1.54099	1.1621	2.07071	2.98761	1.65046	-0.509796	-0.676177	0.935969	0.681825	-0.316368
HS_176	0.0554314	1.0837	-0.0513573	0.531857	-0.0437918	-0.740314	0.350201	-0.446282	-0.73399	0.588339	-1.63054	1.53889	-0.663181	-1.44122	-1.55962	0.452661	0.071146	-1.94209	3.61774	-0.107369	0.934533	0.436683	0.0324821	-0.453647	0.0941238	0.244779	-0.23565	2.02106	1.80745	-0.0989981	-0.474242	0.0100899	3.24017	-0.0100899	0.675346	-0.637552	0.236281	0.655268	-0.8588	1.26896	2.36422	-0.544347	1.24493	-0.389908	-1.88944	-0.446282	-0.71565	-1.33968	0.0791502
HS_177	0.495008	0.246553	0.151348	0.223173	0.0610924	0.123817	-0.0520706	-0.155519	-0.0467749	-0.0845432	-0.267664	0.100513	0.0389528	0.0108213	0.145334	0.544649	-0.0520706	0.0778589	-0.371718	-0.119943	0.140034	0.0498714	-0.0108204	-0.236832	-0.0162916	0.072195	-0.159841	0.0778589	-0.130645	-0.520206	0.168771	0.135822	-0.277821	-0.221949	-0.0998945	0.0610924	-0.0627804	-0.0355434	-0.187604	-0.357865	-0.579159	-0.0467749	-0.0575161	-0.119943	-0.115417	-0.115417	-0.413399	0.0951624	0.0778589
HS_179	0.126132	0.236563	0.154869	0.181522	0.115781	0.00116348	-0.0590467	-0.123368	-0.0374661	-0.155891	-0.00116348	-0.0924158	-0.153635	-0.11368	-0.0568581	0.0432272	-0.0285988	-0.111422	-0.0924158	-0.00361156	0.236563	0.0594625	0.19961	-0.0612135	-0.023797	0.0795841	-0.0947885	-0.00361156	0.0191898	0.393196	0.105877	-0.023797	0.0671034	-0.0331287	2.62864	-0.0924158	-0.0590467	-0.0421448	-0.0103216	-0.0352621	-0.0486488	0.171213	0.0961895	0.0360613	0.120853	2.64411	-0.260197	0.0191898	0.123469
HS_18	0.162073	-0.0294466	0.0246811	0.010705	-0.0633354	-0.1486	-0.0168915	-0.0433922	0.0404043	-0.140974	0	0.0146799	-0.0384989	-0.0482378	-0.052454	-0.0790234	-0.089447	-0.0611105	-0.0384989	-0.052454	-0.00418663	-0.0315237	-0.0252028	0.0205326	0	0.00658226	0.00448799	-0.00634193	-0.00845432	-0.0654316	0.0447235	0.0382309	-0.00634193	0.122303	0.115458	0.0294161	0.108727	0.0513515	0.0447235	1.9841	0.426768	0.0640821	0.0447235	0.0785694	-0.0212088	0.00224781	-0.164525	0.208751	-0.0232391
HS_182.1	0.282831	0.217297	0.257269	0.213425	0.0125818	-0.528162	-0.509408	-0.364049	-1.1561	0.458724	-0.935737	-0.395248	-0.46313	-0.377037	1.05279	0.964905	-0.228839	-0.668349	-0.118207	-0.118207	0.402496	1.10254	0.311327	-0.835679	0.631337	-0.108367	-0.127867	-0.111785	-0.139489	-0.27274	-0.124747	-0.0837622	0.586212	0.338202	-0.881439	1.05912	-0.919603	-0.781857	-0.206827	1.05279	0.797276	2.1353	0.621789	1.18613	0.221525	0.558243	-0.154868	-0.883618	0.356443
HS_183.1	0.1717	0.110762	0.0784512	0.157166	0.0936165	-0.689776	-0.105164	-0.614856	-0.462441	0.227967	-0.533038	-0.386181	-0.504187	-0.40551	-0.386181	0.0103779	-0.04564	-0.339497	0.11321	-0.056901	0.0914507	0.0491037	0.0742273	-0.274251	-0.284792	0.0338459	0.0182848	0.0763216	0.206503	0.0402594	-0.0383797	0.0402594	0.0203381	0.210786	-0.284792	-0.353587	-0.481838	-0.139463	0.451748	-0.0149088	0	-0.0337715	0.133936	-0.0316944	-0.504187	-0.353587	-0.40551	-0.222292	0.136401
HS_184	0.585797	0.769565	0.11548	0.180133	0.127866	0.180133	0.257821	0.149563	-0.0423946	-0.0739517	-0.168687	0.375547	0.201797	0.0315285	-0.146335	0.0919085	-0.146335	0.422311	-0.662003	0.02073	-0.0423946	-0.333549	-0.429244	-0.445223	0.0823612	0.127866	-0.217942	-0.114864	-0.0423946	0.994841	-0.0423946	-0.0327578	0.422311	0.0315285	0.190907	0.257821	0.160047	0.446894	-0.02073	0.127866	-0.58407	-0.188264	-0.0423946	-0.0423946	0.234593	-0.137153	0.224022	0.212751	0.11548
HS_185.1	0.123615	0.0933666	0	0.202714	0.0335274	-0.180316	-0.165166	-0.0355625	-0.0420513	0.0508385	-0.109205	-0.0860243	-0.285035	-0.0860243	-0.13554	0.117279	0	-0.174594	0.0593986	0.289352	-0.010376	0.0486107	0.0850773	-0.169698	-0.028904	0.0394774	-0.033556	0.0660429	0.0374241	0.0148277	0.115003	0.0508385	-0.00634766	0.0830107	-0.124083	0.15554	-0.139204	-0.0485401	-0.124083	0.0191393	-0.00831127	0.00843716	0.0660429	0.666979	-0.13554	0.148366	-0.215904	-0.109205	0.0725422
HS_186	1.38999	1.02176	0.27791	0.460253	0.159864	0.298712	0.184553	-0.115395	0.442694	-0.163006	0.0246315	0.113024	-0.00656509	0.257389	0.491109	0.217353	-0.0770559	-0.337353	-0.150348	0	0.145438	0.426756	0.676665	-0.262784	-0.250746	0.413325	-0.629705	0	-0.214692	-0.297832	-0.297832	0.132683	0.0189686	-0.262784	0.152383	-0.139597	-0.256326	0.722181	0.377861	-0.684269	-0.976657	-0.473409	-0.0240412	0.184553	2.03263	-0.45883	0.159864	-0.0601969	0.833413
HS_187	0.184392	-0.170908	0.00957298	1.65841	-0.284526	-0.446454	-0.290579	-0.40078	0.288275	-0.178549	-0.319059	-0.197126	0.0189095	-0.10929	0.339049	-0.180945	-0.353917	-0.0463219	-0.173467	-0.27114	-0.158427	-0.168331	0.38127	0.349507	-0.00957203	0.0299149	1.23252	0.46465	0.165133	0.980485	0.878615	0.0694923	0.00957298	0.228336	1.906	0.0353994	0.155185	0.221593	0.11587	0.577714	-0.2298	-0.187739	2.20564	-0.056489	-0.132134	-0.22106	1.16505	0.298471	0.208631
HS_188	0.969796	0.475027	0.210792	0.223437	-0.0492754	-0.643276	0.20405	-0.4369	-0.643276	-0.431685	-0.0179567	-0.531675	-0.286447	-0.744678	0.55182	0.497193	-0.376237	0.0814791	-0.268318	0.737167	0.600451	0.20405	-0.0960541	0.383945	0.138767	-0.114394	1.29494	0.497193	2.57294	-0.138683	1.05628	-0.0308084	0.899207	0.229688	-0.494561	0.158467	0.223437	-0.280433	-0.526405	-0.00608444	-0.568011	-0.442601	-0.448072	0.609506	-0.220764	0.667209	-0.324998	-0.0709715	0.20405
HS_189.1	0.226634	-0.0131111	-0.0131111	-0.0364981	-0.0473862	0.179372	0.143923	0.0927315	0.172527	0.031147	0.466645	0.589928	0.143923	-0.00661373	0.152715	-0.0131111	-0.176044	0.137567	-0.158052	-0.196305	-0.00442886	-0.0446758	-0.0831738	0.487876	0.11841	-0.06637	-0.163743	-0.0364981	1.37333	-0.0579004	-0.146983	2.27475	-0.136365	-0.0579004	0.130923	0.251959	0.0164328	0.177115	0.130923	-0.0907497	1.27441	-0.0983753	0.00442886	-0.0758724	0.306894	0.086318	0.258975	0.179372	0.0229568
HS_19	0.602125	0.260241	0.0837736	0.283121	0.0955	0.150949	-0.0200205	-0.313547	-0.0717335	0.271843	0.0521956	0.470082	0.160152	-0.145383	-0.0939322	-0.208244	-0.22654	-0.0623751	-0.104403	-0.134845	-0.0527382	-0.362714	-0.145383	-0.456774	-0.0833092	0.170926	-0.509252	0.91991	-0.208244	-0.353529	0.530194	-0.0623751	0.140066	-0.322637	0.204041	0.283121	0.0326471	0.107885	-0.0200205	-0.389549	0.225849	-0.406938	0.011548	-0.0407105	0.170926	0.0209265	0.416602	0.39148	0.355567
HS_190	0.581588	0.104312	0.104312	-0.00677109	-0.00892067	-0.0681639	0.0184879	-0.00677109	0.0341063	-0.0293436	-0.117712	-0.0530911	0.00928593	-0.0934887	0.0228558	-0.0487356	0.0583944	-0.0681639	-0.0340223	0.0490074	0.0900879	-0.0110788	0.067585	0.0273123	0.0417099	-0.0772409	0.0139704	-0.0957155	-0.0934887	-0.145513	-0.0132971	0.0701036	-0.161651	-0.136011	-0.00451183	-0.0616264	-0.232153	-0.0659094	-0.0957155	0.210371	0.00451088	0.139288	0.0804644	0.00695896	0.236562	0.295159	-0.0271397	-0.044445	-0.0110788
HS_192.1	1.15255	1.04041	-0.177965	-0.249727	-0.81382	-0.888259	0.176624	-0.413036	0.105425	0.303664	0.225062	-0.282326	-0.404341	-0.0944901	0.480933	-0.590918	0.0828619	0.952752	-0.374662	-0.0263519	1.77735	-0.392958	0.861451	0.0828619	1.01448	-0.422053	-0.228793	-1.1673	-0.599106	-1.05118	0.821418	-0.301263	-0.104037	-0.67567	0.0263529	0.303664	0.661065	-0.0263519	-0.462201	-0.753429	0.176624	0.768068	-0.502805	0.303664	1.06857	1.29591	-0.640204	0.79631	0.675252
HS_193	-0.348206	-0.222447	0.00575924	-0.0926399	-0.246107	0.0147257	0.0345001	-0.0300713	0.026206	-0.333507	-0.00843334	0.00575924	-0.0821772	0.525336	0.0205116	0.112887	-0.265545	-0.153354	1.22495	-0.295135	0.0176592	-0.0300713	0.388496	0.723698	-0.0300713	-0.0796518	-0.0162649	-0.248558	0.185296	0.990585	0.00290871	0.990585	-0.190803	-0.100329	-0.0771437	-0.176254	-0.129274	0.091403	-0.123869	1.38694	0.085784	0.144908	0.185296	1.27749	0.528733	0.483806	0.774519	0.427289	-0.0847435
HS_194	0.339731	0.311346	0.0778618	0.329247	-0.0319614	-0.610133	0.441491	0.249176	-1.41539	-1.34047	0.605533	-1.15009	-0.501941	0.689217	-0.313917	0.265089	-0.0162659	2.16419	-0.0860558	-0.107785	0.314964	0.200263	0.28472	-1.41539	-1.41539	-0.0285616	-0.0777779	0.515036	-0.0352707	-0.230384	-0.00462055	-0.00156021	-0.171672	0.249176	0.196774	-1.34047	-1.41539	-0.292946	-0.793297	-0.163771	-0.107785	0.00155926	0.0145216	0.226433	0.121563	-0.355981	-1.25866	0.207438	0.329247
HS_195	0.0770178	0.183578	-0.0328999	0.0446072	-0.0328999	0.0560675	0.042325	-0.0774708	-0.102674	-0.224007	0.00529194	-0.0667954	-0.143111	-0.013402	-0.0262556	0.00106812	-0.0176916	-0.104854	-0.0627813	-0.0507259	0.142028	-0.00722122	0.0333204	-0.085886	-0.0306835	-0.013402	-0.00106716	0.0140572	0.0607767	-0.0966158	0.087862	-0.00722122	-0.0795937	-0.0113249	0.133344	0.105764	0.34871	0.0656919	0.00106812	0.152733	-0.064702	-0.0528212	0.0560675	-0.013402	-0.0197563	0.0119352	0.491459	0.414716	0.0656919
HS_196.1	0.0314331	0.157538	0.0141478	0.0263901	-0.096982	0.432251	0.514033	0.727981	-0.167597	-0.430466	-0.371317	-0.096982	-0.17431	0.325464	-0.165396	0.13275	2.63869	0.403279	-0.0047636	0.0391216	-0.0318165	-0.179136	-0.11961	0.931227	-0.0482864	0.0569868	-0.00238228	-0.156305	-0.0411205	-0.221296	-0.163104	2.45355	0.365708	0.144092	-0.0532646	-0.13899	0.568173	-0.179136	0.160272	-0.17431	0.365708	-0.134984	-0.134984	-0.221296	-0.130862	-0.212508	0.852728	0.332173	-0.019803
HS_197	0.452487	0.322766	-0.0712185	0.135148	0.156192	0.344735	0.0593958	0.680092	0.0254345	-0.275936	0.0368929	0.145984	-0.00337982	0.0368929	0.194528	0.0158644	-0.0374632	0.0471106	0.00112247	0.032218	-0.098856	0.0881681	0.0593958	0.0711908	-0.0600357	0.237374	-0.178461	-0.155153	-0.21801	-0.202862	-0.105819	-0.0900459	0.0982838	-0.126408	0.111069	-0.0837832	0.0445337	0.0368929	0.0254345	-0.0858564	-0.211654	-0.0463667	-0.0214062	-0.0816164	0.00341415	-0.0328913	-0.27836	-0.110136	0.174355
HS_198	-0.0707703	-0.0634737	0.0535946	-0.0354538	0.0623674	0.17676	0.111209	0.049365	0.00444126	0.181521	-0.048214	0.120859	0.234011	0.366067	-0.0418663	0.151435	0.179051	-0.0904064	0.0219393	0.0111189	1.00012	-0.0461836	0.0348835	0.0515003	-0.00444222	-0.0774288	-0.117122	-0.0291615	0.0219393	-0.114422	0.00897217	0.17676	-0.0634737	0.0132561	-0.0249748	-0.0204868	0.0306759	-0.0291615	0.0306759	-0.114422	-0.0587664	0.0197487	-0.125141	-0.0991545	-0.103998	0.20524	-0.0270386	2.10906	-0.101514
HS_199	0.846525	0.793405	0.398108	0.404419	0.182563	-0.101516	-0.0977087	-0.282964	0.0505161	-0.123665	-0.133295	-0.0637016	-0.00253105	-0.204736	0.0552626	0.718623	0.0178423	-0.312985	-0.0783672	0.0738182	0.655034	0.161128	0.32985	0.342548	-0.23911	0.0648518	-0.0383263	-0.083559	0.611843	-0.208548	-0.109898	0.161128	0.0694971	0.31928	-0.0222721	-0.0222721	-0.334072	-0.0884857	-0.234444	-0.42752	-0.393676	0.00253201	0.0505161	-0.151342	-0.369502	-0.474614	-0.0434647	0.129443	0.295614
HS_2	0.200582	0.0632019	-1.02748	2.55153	-0.96591	0.220798	0.0135603	-0.17624	-0.0313015	-0.264748	-0.164061	0.580019	-0.239741	0.0439177	0.440132	-0.848784	0.518572	0.220798	0.161125	0.369743	-1.2106	-0.606396	-0.632709	-0.0804749	0.0826197	-0.940348	-0.825018	0.356378	-0.13939	0.609798	-1.22448	-0.848784	-1.04486	1.29259	0.0318127	0.0255823	0.220798	-0.13939	-0.0557508	-0.183179	1.1091	0.312839	-0.212233	0.46256	0.173771	0.262353	0.970825	0.076232	1.38851
HS_20	0.943043	0.474093	0.345987	0.407697	0.191893	0.371676	0.201535	-0.123537	-0.15075	-0.159804	-0.311478	0.235804	-0.0775061	-0.144352	-0.15075	0.287439	-0.15075	0.328538	-0.123537	-0.0852289	0.319156	0.0393848	-0.0852289	-0.223277	0.138951	0.123485	-0.208436	0.0454512	-0.0465364	-0.586943	-0.175312	-0.108178	0.645318	0.148129	0.00774193	0.0327387	0.148129	0.0227165	0.138951	-0.23138	-0.783962	-0.192018	0	-0.0775061	-0.340846	0.0227165	-0.0775061	0.552981	0.0885458
HS_200	0.0902977	0.576899	0.158042	0.083643	0.136781	-0.00133133	-0.00962543	-0.181489	-0.108125	-0.328752	-0.0721273	0.1846	-0.149158	-0.149158	-0.0181723	0.356332	0.900815	-0.0468884	0.0417385	0.190731	0.0225124	0.161319	0.0499525	-0.0329227	-0.105726	0.0613995	-0.00685024	0.083643	0.0144739	-0.238471	-0.0659027	-0.0124779	-0.173411	1.54798	0.0281773	0.614252	-0.146683	0.567843	0.0144739	0.489505	-0.105726	-0.258279	0.187766	-0.00133133	-0.226634	0.00133038	0.228028	-0.128471	0.0703726
HS_201	0.118245	0.1834	-0.0847302	0.516261	0.0203819	-0.0726204	-0.183665	-0.190275	0.0230169	0.138603	-0.0847302	0.189186	-0.227153	-0.0898857	-0.06353	0.291494	-0.0292158	-0.283368	1.6141	-0.00253677	0.0310946	0.174434	0.232683	-0.0459757	-0.0363522	-0.0512142	0.0963812	0.752966	0.372476	-0.0774326	-0.110106	-0.119481	-0.128639	0.248987	0.110122	-0.0410843	-0.119481	0.0683451	0.0632048	-0.126461	-0.297558	-0.190275	0.197656	-0.253079	-0.229739	-0.0268536	0.404627	0.101383	0.248987
HS_202.1	3.76539	2.02534	-1.33856	-1.73188	-1.82892	-0.466213	-0.854888	-0.403145	0.495702	0.151311	0.402057	-0.995049	0.437181	-0.195649	-0.981625	2.47196	2.29677	-1.13908	4.4358	0.395492	3.6692	3.86122	-1.85176	0.508841	1.04805	0.311487	-1.68855	-0.328848	1.42381	3.8731	-1.72661	-1.70369	4.58091	0.836246	0.193799	-1.08636	-0.75772	-0.825985	0.175208	4.0088	3.529	2.95682	2.98343	0.592813	-0.754147	-1.05335	-0.0304689	0.96421	-1.76511
HS_203	0.192255	0.651615	0.0360022	0.491863	0.218466	0.0847874	0.18177	-0.0273199	-0.0795765	0.152252	-0.486518	1.02775	-0.227114	-0.2764	-0.513698	0.187068	-0.0381727	-0.50303	0.00629425	0.0396709	-0.148787	-0.0143871	0.147277	-0.0501308	-0.0543594	0.296	-0.179439	0.364724	0.497905	-0.386778	-0.0582314	0.139222	-0.227114	-0.175569	0.375451	0.0713024	0.278236	0.380593	-0.0062933	-0.22019	-0.414228	-0.22019	-0.0062933	-0.262505	-0.630802	-0.414228	-0.417624	0.121994	-0.061697
HS_204.1	0.109335	0.109335	0.216586	-0.0284328	0.294207	0.174284	0.142001	-0.0284328	-0.167025	-0.065361	-0.0413904	-0.0522614	0.228811	-0.137573	0.33798	0.0663204	0.186188	0.462609	0.159204	0.431738	0.575274	-0.264291	-0.385201	-0.153102	0.246531	0.0663204	0.0791712	0.0663204	0.322441	0.0791712	0	0.276728	0.690435	0.0259295	0.0544481	-0.122188	0.0663204	-0.105438	0.260072	0.109335	-0.0771008	-0.137573	-0.153102	0.0944195	-0.167025	0.0663204	0.142001	-0.191593	-0.332782
HS_205.1	0.32299	0.427653	0.215934	0.127558	0.095026	-0.0709124	-0.0182066	-0.154799	-0.0433083	-0.112585	-0.0137978	-0.0665112	0.433615	-0.0517998	0.0445337	0.130002	-0.0320568	-0.192363	0	-0.0182066	0.336134	0.17005	0.213535	1.96096	-0.107536	0.092597	-0.0408802	0.080802	0.206177	0.0582991	-0.0203648	0.280149	0.140171	0.23004	0.32299	0.492878	-0.105001	0.0135698	-0.179351	-0.095952	0	0.180359	0.10224	-0.117069	-0.109999	-0.0822115	-0.168489	-0.183558	0.185499
HS_206	0.0930452	0.0490456	0.036068	0.0532618	-0.0718336	0.344565	-0.0718336	-0.00934219	0.00388908	-0.124768	-0.0589705	0.0510521	-0.137607	0.0295191	1.01505	-0.0122375	-0.137607	-0.0757628	-0.0471001	-0.0545959	-0.0150948	-0.0509319	0.0490456	-0.0357161	0.159215	-0.00934219	1.19661	-0.0394745	0.0403891	0.456624	0.0846081	-0.0805578	-0.0899859	0.0532618	0.00659943	-0.0431471	0.0802908	-0.0509319	-0.00389004	-0.112468	0.00935268	-0.0150948	0.0337954	-0.0509319	0.232974	0.0337954	0.768505	0.0973129	0.0888386
HS_208	0.721299	0.541707	0.102678	0.0890512	0.305578	-0.201369	-0.084033	-0.397333	-0.144979	-0.201369	-0.0240393	0.676066	0.194018	-0.334683	-0.248871	0.29768	-0.059164	-0.471454	-0.0563374	0.0317278	0.289243	0.0857258	3.74573	0.161431	-0.360976	0.309151	1.87258	0.106467	0.269611	1.07138	0.201297	0.392348	0.333769	0.450106	0.223046	-0.0210667	0.079236	0.0534811	0.238595	-0.0340939	-0.192976	-0.135909	1.27353	-0.309395	-0.100545	-0.428058	0.0373135	-0.425827	0.368214
HS_209.1	-2.20814	-0.0736361	-2.29857	-2.19669	0.252618	0.93743	0.689359	0.789881	0.033144	1.2592	0.0630894	0.815137	0.768634	0.0168486	-0.0679464	-2.29857	1.92403	-0.763846	1.59262	0.807067	-2.27209	-1.7819	-2.27831	-0.556036	-1.16009	-0.400598	-0.0736361	0.612358	-2.36494	1.30845	1.9672	1.20134	1.64807	-0.102235	1.16073	0.735895	0.758612	-0.607403	-0.0784731	-0.0736361	-2.1747	-0.40627	0.0117464	0.246103	-0.168624	-1.31608	-0.0117464	3.38644	1.84016
HS_21	2.94083	-1.00498	-1.15985	-0.98219	-1.14046	0.543921	0.447192	0.3168	0.485235	0.66403	0.362566	0.66403	0.320899	0.348658	0.502241	-1.14046	-1.1822	0.358948	-1.24125	-1.21105	-1.0642	-1.1822	1.68089	1.78769	0.387333	-1.15985	-1.14046	-1.08353	-1.1822	0.584786	-1.11853	1.00558	-1.0316	-0.857526	0.557775	0.548304	0.890022	0.431177	0.489093	-1.29287	-0.258781	-1.11853	1.58389	-1.21105	0.493185	0.489093	0.485235	0.683771	-1.14046
HS_211	0.135096	0.333003	0.0418739	0.236759	0	0.00448418	-0.102795	-0.0560226	-0.0099287	0.056859	-0.156172	-0.219331	-0.135158	-0.0904017	0.14189	0.183009	-0.0166779	-0.0622816	0.103271	-0.0795345	0.107762	0.0806437	0.114742	-0.0752935	0.0211172	0.18045	0	0.0633383	0.0461569	-0.111226	0.175368	-0.0282278	-0.100758	0.076189	0.0283394	-0.0664892	-0.0514193	0.0461569	0	-0.0257778	-0.096633	-0.0233879	0.242038	0.0715408	-0.0074625	-0.0839281	-0.256324	0.119407	0.172972
HS_215	-0.00206089	0.0714979	0.00642872	0.157047	0.113559	-0.229975	-0.127913	-0.172582	-0.138797	-0.16178	0.23184	-0.136547	-0.229975	-0.181265	-0.106486	0.113559	0.111291	-0.121385	0.522891	-0.136547	0.0892706	0.0917187	-0.0242796	-0.0760069	0	-0.00867081	0.0714979	0.456483	0.0757894	1.24018	0.0506525	0.0892706	0.459851	0.325856	-0.117005	-0.0692968	-0.119108	-0.029129	-0.0336733	0.0146379	0.323231	0	0.356038	0.021142	-0.119108	0.0596752	0.0621233	-0.136547	0.169164
HS_216	0.271982	0.14565	0.0253353	0.0178776	-0.100605	-0.213567	-0.114781	-0.218163	-0.0884886	-0.354845	0.181159	-0.119464	0.175667	-0.190865	-0.1373	0.0735607	-0.195529	-0.184	-0.00524521	-0.146361	0.45098	0.121608	0.0129747	-0.0422287	-0.1373	-0.0128431	-0.098176	-0.0207005	0.159515	-0.0735121	-0.0128431	-0.122024	0.00524425	0.156635	0.15097	-0.0503798	-0.222964	-0.175176	-0.207	0.0104494	0.0129747	0.187031	0.110286	0.031106	0.0395241	0.0395241	0.0129747	-0.177414	-0.0258121
HS_217	-0.0905829	0.0201674	-0.326849	-0.188093	-0.296656	1.32925	1.51714	1.13977	3.02207	2.7988	2.75162	2.47904	2.68123	1.75636	1.27335	-0.245456	-0.226059	2.83762	-0.226059	-0.326849	-0.296656	-0.0288582	-0.226059	1.85183	2.61756	-0.267804	-0.326849	0.208932	-0.169127	2.11756	-0.453394	-0.296656	-0.453394	-0.326849	1.35747	3.59463	3.28966	3.06753	1.14387	1.50724	-0.453394	-0.453394	-0.0201674	-0.453394	1.19954	2.80574	2.65358	2.52529	-0.0677919
HS_218	0.191504	0.18702	0.0246315	0.122634	-0.013648	0.00106621	0.0246315	0.0987129	0.0842257	-0.0993452	-0.0183554	0.0583744	-0.00712395	-0.0345097	0.0471354	0.0159569	-0.0588799	0.00106621	0.0448246	-0.0747566	0.0736437	0.0406761	-0.0563955	0.0842257	0.0540905	-0.00930309	-0.013648	-0.00712395	-0.0431919	-0.0906982	-0.0366945	-0.0387993	-0.0588799	-0.0800228	0.0821486	0.0518627	-0.00505924	-0.0113802	0.0287552	-0.051837	-0.0588799	-0.0614214	0.120531	-0.00106525	0.0348234	0.100842	-0.0852461	0.283725	0.00966454
HS_219	0.545331	0.348774	0.0684309	0.18891	0.0259037	0.0202589	-0.130651	-0.0257826	-0.0501385	-0.259776	-0.227168	-0.142173	-0.0379391	-0.108922	0.0259037	0.473962	0.0259037	0.031888	0.0202589	0.0792913	-0.0322561	0.031888	0.0684309	-0.306472	-0.187863	0.176741	-0.0674162	-0.27971	-0.210003	-0.571754	-0.259776	0.0735149	-0.0563793	1.08203	-0.0441875	-0.108922	-0.00240231	-0.142173	-0.0854931	-0.182679	-0.408796	-0.00724983	0.0493126	-0.113133	0.334348	-0.0674162	-0.0563793	0.139239	0.159119
HS_22.1	-0.243592	-0.415387	-0.717301	-0.154684	1.93819	0.26365	-0.08144	-0.119962	-0.035924	0.274974	0.928218	1.21309	0.205606	0.0672379	-0.035924	-0.21237	1.59896	0.798659	1.15962	-0.728083	-0.722981	-0.057703	-1.00885	0.376509	0.461509	-0.422912	0.332792	2.56951	1.29773	2.00721	-0.112112	2.07626	0.324604	-0.712183	0.315222	1.26152	0.652888	0.0288048	0.789939	-0.0270224	2.26141	-0.848675	0.995132	0.897358	0.0846119	-0.195951	2.23321	0.917444	-0.921111
HS_220	0.111955	0.127233	0.0936976	-0.00405407	0.0171919	-0.0415115	-0.0211058	-0.226634	2.014	-0.191658	-0.00405407	0.0171919	0.257717	-0.184124	-0.0889339	0.213658	0.00133038	-0.138657	-0.10015	-0.0124779	0.326062	-0.11058	0.158042	-0.0387402	-0.0689516	0.0281773	-0.10015	-0.0916204	0.0966701	-0.181489	0.083643	0.0966701	-0.118009	0.140199	0.083643	-0.0300722	-0.0602541	-0.162371	-0.167954	-0.1597	-0.165106	-0.00133133	0.0444813	0.038928	0.206788	0.00395012	0.0197268	0.651062	0.0869884
HS_221	0.0591049	0.0153332	-0.0024395	0.151582	-0.0379667	-0.274321	-0.492218	-0.312767	-0.286145	0.258068	-0.441018	-0.21573	-0.492218	-0.421621	-0.441018	0.0984306	-0.0695524	-0.36469	-0.0986433	-0.0986433	0.205449	0.0768032	1.92199	0.737876	-0.274321	0.0322304	1.76411	0.0408201	0.0237827	0.179671	-0.0160809	0.0552082	-0.0160809	0.0280933	-0.175395	0.52617	0.104692	-0.243972	-0.328338	0.376142	0.295242	-0.0268593	-0.0118752	0.00244045	-0.421621	-0.158635	0.340545	-0.130297	0.0632534
HS_228.1	0.455618	0.412251	0.0815592	0.568732	-0.0279789	-0.935415	-0.607143	-0.723356	-1.68489	-0.774048	0.896004	0.188792	-0.58677	0.156236	0.616226	0.496779	-0.251457	-0.100415	-0.375179	0.00239372	0.483055	3.16056	4.32761	-1.73276	-1.52527	3.9465	-0.0821772	-0.145667	0.286194	1.94506	-0.0279789	0.306755	2.92295	0.15009	0.425402	-0.710152	-0.718845	-1.61349	-0.369935	-0.128721	2.15503	0.229819	0.361302	0.31998	-0.98993	1.53728	-0.616861	-0.621678	0.00239372
HS_23	-0.036026	-0.202507	-0.0538664	0.210266	0.0109386	0.302669	-0.0396242	-0.117808	-0.0677614	-0.315638	0.0757647	0.284469	-0.241211	-0.17814	-0.174803	0.240829	0.103833	-0.0945873	0.12564	0.0839729	-0.307633	-0.137058	-0.27538	0.467218	0.181318	-0.114611	-0.199629	-0.0431976	0.146941	-0.310253	-0.0715799	0.185197	-0.355848	0.405911	-0.0151253	0.0719042	-0.120852	0.0410814	-0.104795	-0.165009	0.0839729	0.174367	0.111732	-0.212004	0.154279	-0.0431976	0.750909	0.198502	-0.0677614
HS_231	0.16302	0.0543737	0.267103	0.296006	-0.135474	-0.588744	-0.462807	-0.573056	-0.566559	-0.416022	0.134813	-0.509721	-0.503139	-0.209987	-0.654367	0.463169	-0.169872	0.592666	-0.098217	-0.137836	0.00695133	1.20449	0.00426483	-0.539167	-0.359522	-0.144973	-0.250735	-0.140207	-0.00426483	-0.250735	-0.0932999	-0.207748	1.95824	0.201879	-0.480305	0.655778	-0.495041	-0.545853	0.705503	1.77474	0.3163	0.980831	0.213524	0.59712	0.182874	0.59712	-0.0221233	-0.596443	0.0489969
HS_232	-0.00854492	-0.0859547	-0.175119	0.332214	0.0525856	0.302382	0.332214	0.560467	0.0426836	0	-0.106297	-0.151632	0.356291	0.747745	-0.0611296	-0.144032	-0.164761	0.105723	0.97536	-0.0939369	-0.305877	-0.5515	-0.243143	1.53637	0.775751	1.14078	-0.248004	-0.443843	2.57612	-0.558094	0.121176	0	0.112467	-0.262417	0.219584	0.384359	0.54108	0.262051	0.109141	1.15806	1.59507	-0.465302	-0.38248	0.219584	0.0780191	-0.278979	1.45425	0.513362	-0.294418
HS_239	1.51842	-0.298585	-0.101419	1.44979	0.576614	-0.603288	-0.220386	-0.574038	0.00400257	-0.116992	0.054698	-0.38085	0.062046	-0.428815	-0.00400257	1.03868	1.29249	-0.935078	2.95577	0.544141	2.58701	2.57134	-0.461165	-0.160087	-0.00400257	0.062046	-0.283044	1.32068	1.54352	2.49946	-0.329075	-0.166153	3.14927	1.0497	0.174905	-0.913787	-0.52552	-0.321566	-0.220386	2.40362	1.94308	1.97641	1.8439	0.131188	-0.321566	-0.220386	-0.228626	0.911255	0.748459
HS_24	0.02005	-0.0389175	-0.0930347	-0.0413132	-0.0529623	0.265746	-0.00198746	-0.0906448	-0.00198746	-0.242588	-0.0506077	-0.0367146	0.34423	0.00213432	-0.00599384	0.133001	-0.0389175	-0.0930347	-0.133746	2.31415	-0.136023	0.0678387	0.133001	1.45693	0	0.0360146	-0.138269	-0.057724	-0.0720606	-0.086113	-0.0367146	-0.0233088	-0.100389	0.115752	0.0248518	0.514996	-0.131643	0.377996	0.115752	-0.14255	-0.193729	0.222314	0.0133867	2.09835	0.693994	-0.118676	-0.251025	0.629189	0.05686
HS_240	0.030158	0.11885	-0.082756	0.0600796	-0.0740814	-0.114701	-0.0272179	0.0065937	0.0505781	-0.093359	-0.0316553	0.0649195	-0.0124502	0.0694513	0.107253	-0.0103836	0.263676	-0.0515776	-0.0740814	2.03059	0.0625296	-0.103772	0.023921	-0.0849113	0.0260258	-0.0229187	-0.0719871	-0.0678644	0.0551758	-0.103772	-0.0638895	-0.0272179	0.0894203	0.166747	1.06274	0.00212955	0.0649195	0.114251	-0.00832558	-0.162682	-0.129017	-0.105837	-0.0272179	-0.0785694	0	0.109425	0.0551758	-0.0360622	0.023921
HS_241.1	-0.342212	-0.805388	1.6018	-0.863538	0.789451	-0.0761852	-0.241301	0.164954	-0.342212	0.124982	0.392109	0.0154514	1.09956	-0.522369	-0.427141	-0.299142	-0.848375	0.190516	-0.910393	0.361112	2.05933	-0.798466	0.236018	-0.514292	0.613873	-0.331858	1.14442	1.85586	-0.910393	0.649512	-0.716271	2.8858	0.854185	-0.772539	0.570211	0.371596	0.68837	-0.401135	0.00781155	1.47295	1.74841	-0.0444222	2.06927	-0.899572	-0.00377274	-0.550488	0.346986	0.721612	-0.147105
HS_242	0.081727	0.185894	-0.167211	0.00886536	0.472457	-0.729734	0.562035	-0.392155	0.436991	-0.740816	-1.16375	0.791547	0.685757	0.956175	0.310329	0.0122871	2.63252	1.04061	-0.344715	-0.291577	4.94502	-0.0986605	0.0417328	-0.419335	0.685757	-0.218094	1.95551	-0.196219	-0.211362	-0.253833	-0.1319	-0.228237	0.462045	0.213858	-0.940266	0.2689	-0.188354	0.657102	-1.09507	-0.440836	-0.46987	-0.419335	2.59898	-0.145526	-0.83223	2.44347	0.410678	1.19056	0.254234
HS_243.1	-0.692852	-0.209391	-0.479311	-0.37879	1.16547	-0.661066	-1.3938	-1.25105	-2.13405	-1.39749	0.0933599	0.927846	-0.402673	-1.72506	-2.30629	1.44153	-0.127238	-1.80349	2.30924	-0.324592	-0.782282	0.839305	-0.76137	1.85841	-1.08529	2.89292	0.0166693	3.06526	2.90641	2.56959	2.36109	1.96664	1.81157	1.59889	-0.484768	1.31402	0.369399	0.319613	-0.317981	-0.712827	3.95735	-1.35424	0.427102	0.473613	-0.294219	-1.24677	1.75146	-0.969434	2.45242
HS_244	0.285288	0.0758047	-0.138981	0.00614262	-0.191702	0.114015	-0.156269	0.0305109	-0.127389	0.20672	0.19348	0.31092	0.336727	0.258488	0.597715	-0.180852	-0.603203	0.550311	-0.443116	-0.475297	-0.227615	-0.42303	-0.368569	-0.100191	0.114015	0.102082	-0.520802	0.837542	-0.227615	0.651802	-0.390411	0.298185	-0.265665	-0.24014	0.61033	0.496531	0.153621	0.351304	0.521904	-0.487682	-0.645557	-0.541815	-0.0173655	-0.530987	0.244301	0.521904	0.444687	0.635202	0.102082
HS_25	0.44778	0.271334	-0.135133	0.410255	-0.199007	0.0174456	-0.0507984	-0.364971	-0.193036	-0.0632687	-0.262121	0.0752583	-0.076436	-0.0570488	-0.304193	0.194541	0.00350857	-0.0440159	0.194541	0.0243101	0.11127	-0.0507984	-0.180757	-0.344603	0.464922	-0.217259	0.319965	-0.267872	1.3365	-0.0836458	0.825757	-0.0507984	0.740005	-0.100617	0.176699	-0.0696945	0.0820198	-0.0440159	-0.0836458	0.0315332	-0.0440159	-0.0570488	-0.205237	0.0456162	-0.329761	-0.114537	0.202115	0.627899	-0.122019
HS_250	1.25789	-0.0726395	-0.119216	-0.103735	0.117192	-0.0359631	0.0330257	-0.0889931	-0.108237	-0.0771551	0.0592356	-0.0654459	0.767534	0.453114	0.0592356	-0.0142107	0.109136	0.721912	2.70627	2.68218	0.0567398	-0.14447	-0.135571	0.449634	-0.0865421	-0.0430746	1.66948	1.04946	-0.14447	1.78342	2.37773	0.20714	2.00923	-0.350351	0.177224	-0.00129509	0.0694971	1.04428	-0.0191679	2.15445	3.64318	0.0513344	-0.285694	2.23338	-0.140061	-0.217389	0.739816	0.0487137	4.08866
HS_251.1	0.518435	-0.0206223	0.1618	-0.0320692	0.0116758	0.0760202	-0.00828075	-0.0675478	0.0116758	0.481729	-0.0648298	0.128243	0.369484	0.114951	0.324958	0.0792971	-0.154149	-0.0509644	0.96382	0.00496674	-0.134118	0.0356169	0.048337	0.131637	0.237012	-0.00496578	-0.0509644	-0.0916471	0.0386772	0.383841	-0.0538445	0.114951	-0.0458183	-0.160226	0.085948	0.51403	0.818793	0.142182	0.153962	-0.100194	-0.0567036	0.650968	-0.244392	-0.226084	-0.0264502	-0.00828075	0.16862	0.225919	0.165243
HS_252.1	0.564524	0.523018	0.236526	0.587752	0.28309	0.0394135	-0.0759163	-0.125264	0.0946789	-0.26653	-0.00230408	-0.307281	0.0752792	-0.231671	-0.187819	0.27259	-0.0672798	-0.231671	-0.121363	0.0854378	0.35223	-0.0435629	0.161036	-0.211757	-0.0394707	0.330914	0.0437489	-0.299373	0.581801	-0.342618	0.236526	0.404772	-0.020546	0.388324	0.00230408	-0.020546	-0.0435629	0.00230408	0.246754	-0.137222	-0.513616	-0.166668	-0.196175	-0.00230408	0.13658	-0.30318	-0.554612	0.980714	0.110182
HS_253	0.27579	0.545587	0.134417	0.338471	0.194907	0.002141	-0.0597763	-0.154834	-0.110615	0.169858	-0.150561	-0.100065	-0.18317	-0.0214081	-0.0255375	0.101493	0.0331678	-0.110615	0.125772	-0.0214081	0.199425	0.0707407	0.380749	-0.033865	-0.0234795	0.25104	-0.0512161	0.208249	0.0377512	-0.00214005	0.0424604	0.0776377	0.0776377	-0.0731907	-0.118926	-0.0937233	-0.21982	0.19727	-0.196639	-0.0296412	-0.0620041	0.0587015	0.14041	-0.00638104	-0.154834	0.14041	-0.39565	-0.196639	0.239331
HS_254	-0.0285149	-0.16672	-0.136267	-0.271422	-0.0858736	0.409313	0.103545	0.00339699	0.0593786	-0.126425	0.0523148	0.164076	0.331294	-0.0329084	-0.0214233	0.00849628	0.270164	-0.0966187	0.19451	0.0470934	-0.419106	-0.307433	-0.351165	-0.0100842	-0.140905	-0.159535	-0.2268	2.58669	-0.379549	-0.0329084	-0.183066	-0.282784	0.0299444	2.06359	0.0546465	0.517233	-0.0669518	0.0736027	0.0134745	-0.332637	2.77001	-0.40027	-0.311711	1.14408	-0.112549	0.177023	0.156175	0.0393944	-0.416211
HS_255	0.133603	0.180464	0.0259314	0.0861177	0.0694189	0.138268	-0.20047	0.916115	-0.15647	-0.0165415	-0.164907	-0.15008	-0.15647	-0.0606737	0.039978	0.0515175	0.0066061	-0.103292	0.253004	-0.0118322	0.219119	0.240644	0.00440884	-0.137311	-0.145768	-0.0392885	1.17007	-0.0860109	-0.0371618	3.09714	-0.0839338	-0.107612	0.466613	0.0066061	0.0448046	-0.0881577	-0.248182	1.40695	-0.121024	0.0494032	0.780112	0.0066061	-0.0650673	-0.0165415	-0.1186	0.108654	-0.006917	0.594371	0.0821991
HS_257	-0.169412	-0.212622	-0.284066	-0.183511	-0.246079	0.483943	-0.0533171	0.483943	0.381884	0.978807	-0.00416374	0.100442	0.192648	0.280742	0.224608	-0.19742	1.90955	0.426101	-0.327015	-0.376915	-0.246079	-0.237355	-0.296818	1.03449	-0.0414362	-0.318324	0.957001	-0.118675	-0.129454	-0.224492	-0.303128	-0.193812	0.37363	-0.102521	0.0861769	1.07298	0.133397	1.94571	1.67192	0.0514355	1.49094	-0.186677	-0.284066	-0.318324	0.201717	0.157547	0.231263	0.126345	1.43726
HS_258	0.0549355	0.160632	-0.0559006	0.0684137	-0.0277872	-0.108036	0	-0.0606356	0.0047617	-0.15482	-0.116571	-0.02279	-0.110151	-0.148234	-0.0277872	0.057251	-0.0908804	0.0304117	-0.0471125	-0.170015	-0.0326319	0.0661545	0.0047617	0.0549355	0.0774365	-0.0423202	-0.114392	0.057251	0.158281	-0.197247	0.00701618	0.133579	-0.0817203	0.0198345	0.0774365	-0.072587	0.00701618	0.00229168	-0.0493097	-0.165641	-0.181202	-0.0679894	0.0892591	0.0112991	0.150728	0.373799	0	0.167779	0.158281
HS_26.1	-0.0597029	-0.290654	-0.122608	-0.198698	0.220507	0.228721	0.148696	0.134503	-0.0333176	0.169143	-0.0153341	0.0978308	0.366534	-0.0691538	-0.110468	-0.135844	0.602083	-0.0282745	-0.0430603	0.284761	-0.183772	-0.399846	-0.131553	0.190512	0.106641	-0.200913	-0.147667	-0.1862	-0.229419	-0.250428	0.160596	0.0555544	0.4788	-0.283349	0.0978308	-0.0937834	0.00535679	-0.00535583	-0.0258179	-0.135844	-0.198698	-0.0644712	-0.161098	0.0296097	-0.105621	0.0978308	0.0296097	0.180099	-0.138207
HS_260	-3.25746	0.917962	-2.28857	-3.3384	-1.35568	-0.403493	0.723041	0.275366	-0.934853	1.72368	0.769585	-0.183347	0.805626	-0.372694	-0.902368	-3.37733	0.603343	-1.55871	-3.47867	-0.510742	-3.40012	0.207829	0.294535	1.65466	-0.857083	0.0842114	0.723041	1.57885	-0.770742	1.30124	0.816803	1.74966	-0.503797	1.42346	-1.2378	1.47406	0.00855732	1.32832	-1.21029	-0.881772	0.0410728	0.613827	-3.27261	-3.02405	0.805626	-0.00855732	0.644687	1.57885	-3.45934
HS_261.1	0.138699	0.140793	0.00111294	0.126306	-0.00548077	-0.184306	-0.230904	-0.230904	-0.439715	-0.00320816	-0.00111198	-0.289116	0.203322	-0.176883	-0.275025	0.00328064	0.122082	-0.376044	1.51167	0.0708351	0.712311	0.918471	0.0708351	-0.275025	-0.200769	0.0212116	0.960938	0.0053854	0.0788593	0.634907	0.0212116	-0.0379429	2.07195	1.00861	-0.250669	-0.341039	-0.289116	-0.20978	-0.39797	1.05132	1.09472	0.128343	0.589625	0.0983172	-0.146053	-0.200769	-0.0326767	-0.134984	0.330112
HS_262.1	0.352083	-0.309594	-0.112935	-0.716667	-0.236111	0.981788	0.807667	0.748691	0.508379	0.861309	0.879649	1.12106	1.77534	0.307091	2.2014	-0.138434	0.125763	-0.0194874	-0.691965	-0.160029	-0.239587	-0.369319	-0.404636	0.158634	1.59161	-0.177989	1.3446	1.68219	-0.429183	-0.291325	-0.281571	0.0801411	-0.288333	-0.229379	0.679745	0.610199	0.356318	0.266102	0.327077	-0.619786	-0.5545	-0.376002	-0.306176	-0.983795	2.08195	1.8245	0.577585	0.438571	-0.146343
HS_263.1	-2.13678	-2.32042	1.01779	-2.23035	-1.37824	-1.35626	-2.25308	-0.832343	-2.00834	-2.59011	1.47572	-2.93239	-0.306783	-0.0357752	0.529119	0.210684	1.76446	-0.750262	-1.87234	1.73739	2.45157	-2.28938	-2.33953	2.6322	-2.28158	2.6198	2.0908	1.58146	1.77837	-0.354803	2.46644	1.6218	1.72488	-0.660854	-0.670479	0.993676	0.993676	-0.554074	-0.0111275	-0.548352	3.07595	0.7845	-2.14178	1.88476	0.063448	-1.3826	-0.227633	-1.39636	1.96136
HS_264.1	0.381825	0.091177	0.109522	0.0273123	0.00942516	-0.242647	-0.156275	-0.177289	-0.11775	-0.401961	0.289141	-0.109425	0.190978	-0.181412	-0.207071	0.0595264	-0.04216	-0.310649	-0.0833988	-0.0921297	0.268454	0.0573225	0.0461397	-0.115679	-0.192181	0.0936251	-0.0749845	-0.0518103	0.0504236	-0.0812702	0.091177	0.105154	-0.0285797	0.12322	-0.0188913	0	-0.0812702	-0.0140467	-0.0985298	0.113978	-0.0115843	0.314489	0	0.073369	-0.0634785	0.095952	-0.274716	-0.119808	0.00722218
HS_265.1	0.126246	0.497644	0.299949	0.473839	-0.0385027	-0.153832	-0.117387	-0.0802202	-0.108331	-0.153832	-0.453091	-0.0219784	-0.211203	-0.207233	-0.16338	0.247552	-0.175144	0.121579	0.0322657	-0.0891771	0.382927	0.0882225	0.321188	-0.0891771	0.354939	0.0782623	-0.255073	0.130993	0.456416	-0.457201	0.215586	0.264129	-0.00263691	0.194674	-0.0257854	-0.0430136	-0.0527973	-0.199279	-0.0527973	-0.230117	0.299949	0.574283	0.509836	0.332897	0.895316	0.794354	-0.369718	0.354939	0.509836
HS_266.1	-0.0224047	-0.0440702	0.134871	-0.00918007	0.0137396	0.385454	0.42329	0.38995	0.433047	0.7058	0.4142	0.484283	0.52622	0.376714	0.409388	-0.0703754	0.0374823	0.38995	-0.083149	-0.0308743	-0.0251217	-0.116268	-0.0628796	0.305216	0.476762	-0.0171957	-0.116268	-0.134324	-0.122557	-0.177273	-0.0514956	-0.0369349	-0.0589266	-0.0589266	0.427965	0.462263	0.347083	0.367339	0.339904	-0.0308743	-0.317542	2.82712	-0.0514956	-0.0196695	0.212611	0.31386	0.194448	0.507202	-0.0403767
HS_267	0.484089	0.160817	-0.0288582	0.293965	0.25431	0.0489969	0.0424414	-0.103016	-0.0810471	-0.0195351	-0.209161	-0.219913	-0.129582	-0.191431	-0.0418854	0.308077	0.0812597	-0.149703	0.0179958	0.121737	0.164269	-0.0551558	0.0523195	-0.155601	0.0489969	0.344563	-0.135154	-0.172417	-0.169793	-0.312249	0.241755	0.17093	-0.152771	0.0424414	-0.0195351	-0.111054	0.0424414	-0.0641289	-0.0583935	0.00483036	-0.342475	-0.0866003	-0.089325	0.15364	-0.274687	-0.169793	-0.460986	0.273831	0.0146704
HS_268	1.08415	0.60345	0.286402	0.542783	0.122675	-0.0448427	0.0329475	-0.391214	-0.135543	-0.0720243	-0.129313	0.341028	0.0732031	-0.325186	0	0.817048	-0.129313	-0.269691	-0.0139513	0.0394573	0.510353	0.195252	-0.0253849	-0.254377	-0.570377	0.38966	-0.169582	0	0.688415	0.0526819	-0.104437	0.357447	0.222049	0.495695	0.229482	-0.153287	-0.223276	0.108759	-0.0720243	-0.518755	-0.502539	-0.153287	0.0126457	-0.592701	-0.384941	-0.443755	0	0.130486	0.517474
HS_269	0.973124	0.62855	4.3704	0.569012	0.263833	-0.321644	0.798549	-0.704658	-0.501227	-0.731034	-0.515109	-0.53442	-0.702298	-0.517264	-0.378465	0.521907	0.0800858	-0.501227	-0.0719252	0.0164156	0.380612	0.26032	0.231725	-0.736243	-0.819604	0.18095	0	2.69451	0.213471	-0.195924	0.0711851	-0.0321379	0.0478601	0.307185	-0.601127	-0.691454	-0.698064	-0.491935	-0.585611	-0.249146	-0.182213	-0.111446	0.162087	0.10472	-0.682772	-0.69355	-0.0801535	-1.10771	0.487573
HS_27	0.913048	0.852133	0.212213	0.928407	0.625132	0.167019	0.10218	-0.275394	0.275848	0.317538	-0.111378	0.125392	-0.0711584	0.113763	0.0196295	0.317538	0.312436	-0.121789	0.376059	-0.0711584	0.0911017	0.539803	0.773522	0.0555649	-0.196391	0.493546	-0.457883	0.333834	-0.0196295	-0.334273	-0.234657	0.161935	0.533105	-0.186206	-0.0422411	-0.133664	-0.0999079	0.198455	0.0196295	-0.127623	-0.486305	0.0493164	-0.0549393	-0.133664	-0.0999079	-0.275394	-0.3774	-0.181069	0.645225
HS_273	0.450941	0.251171	0.191971	0.199308	-0.0758228	-0.13311	-0.199419	-0.257531	-0.0461388	-0.172856	0.0559683	-0.108512	0.00540543	1.4325	0.174091	0.191971	-0.066433	-0.299477	0.00900364	-0.03057	0.211442	-0.00540638	0.0932426	-0.157477	-0.207981	0.0452013	-0.0920286	-0.0385256	0.563903	-0.350186	0.00540543	0.15294	-0.03057	0.120794	0.0559683	0.00900364	-0.0423498	-0.019289	0.0197916	-0.273404	1.01684	-0.0344152	-0.0265503	0.593099	0.129003	-0.142735	0.247375	0.712923	-0.0123167
HS_275	0.336006	0.0982037	0.16297	0.0452938	0.0835037	0.21379	0.033658	-0.234373	-0.109466	0.151297	0.0114393	0.267674	0.0233107	-0.1579	-0.0964565	0.0233107	-0.246624	0.349034	-0.281828	0.0233107	-0.083499	-0.375853	-0.364413	-0.409652	0.280409	0.0578613	-0.169492	0.12311	0	-0.375853	-0.0591841	-0.0243683	0.112027	-0.0591841	0.336006	0.176209	0.176209	0.0452938	0.267674	-0.1579	-0.685427	-0.387844	0.0233107	-0.211363	-0.1579	0.0982037	0.187579	0.386609	-0.083499
HS_276.1	1.40961	0.661284	-0.118016	0.879869	0.205457	-0.171557	-0.307545	-0.0461922	-0.313516	-0.209588	-0.198154	-0.198154	-0.221682	-0.138219	0.234691	0.379669	-0.401079	0.14893	-0.282126	-0.342988	0.644169	0.0948038	0.0175676	-0.412951	-0.111	0.180809	-0.610076	0.214511	0.303751	1.26655	-0.412951	1.43477	-0.111	0.125603	0.350413	-0.165307	-0.269096	-0.0392504	-0.249641	0.220909	0.677262	0.303751	1.50581	-0.551916	-0.528507	0.311492	0.333271	0.0452786	0.32615
HS_278	0.0905247	0.0655699	-0.00405502	0.0343733	-0.0723257	0.0378151	-0.0657978	-0.176779	0.0043745	-0.0128632	-0.093832	0	-0.31912	-0.341469	-0.111533	0.0378151	-0.0215874	-0.093832	0.341641	-0.190869	0	0.0763578	-0.0310154	-0.0860596	0.0862904	-0.0310154	-0.102523	0.0343733	-0.0215874	1.76171	-0.0215874	-0.0310154	0.527605	0.105817	0.027072	0.0993595	-0.141457	-0.00839901	0.00803852	-0.111533	-0.261758	-0.164248	-0.0534973	-0.0415182	0.0306797	0.401108	0.16047	0.0763578	0.0971346
HS_279_a	0.916804	0.544718	0.279568	0.504555	0.149085	-0.057579	-0.057579	-0.302133	-0.107864	-0.227973	0.154567	-0.0350761	0.0755358	0.143841	0.0969706	0.516626	0.318827	-0.209257	-0.0881233	0.127454	0.118128	-0.11876	0.436843	-0.174078	-0.376461	0.373353	-0.183301	0.0491209	0.102806	-0.0117741	-0.123919	0.210022	0.360445	0.307208	0.0238028	-0.0881233	-0.218887	-0.113563	-0.16396	-0.246096	0.267563	0.283779	-0.183301	0.221604	-0.06775	-0.286659	-0.412947	-0.286659	0.165533
HS_280_a	-0.0805149	-0.0273962	1.06485	-0.0250797	-0.229911	0.297301	-0.0045166	0.0819349	0.44793	0.0722923	0.0430765	0.185872	-0.0805149	0.438136	0.144382	-0.0179672	1.45512	0.41331	-0.0805149	-0.181948	-0.142178	-0.0111027	-0.229911	0.00961494	0.489121	-0.216908	-0.399151	0.508143	2.94913	0.117231	-0.37843	-0.352489	-0.242246	-0.323328	0.664627	-0.0317898	-0.127841	-0.0296116	0.425174	-0.139787	-0.404417	0.80719	-0.175103	0.104664	0.310378	-0.0847549	0.215095	0.18078	0.559072
HS_280_b	0.19314	0.207351	0.0104799	0.121817	-0.0492287	0.0153952	-0.547932	-0.509637	-0.380006	-0.563971	0.828594	-0.3585	0.538475	-0.0917568	-0.286174	0.00118732	-0.0362396	0.0104799	0.0104799	-0.107211	0.16529	-0.0034008	0.00118732	-0.171499	1.93809	0.00344372	0.114934	-0.0427551	0.0578222	1.17265	-0.00568962	-0.0896101	1.03979	0.0695124	-0.333981	-0.057518	-0.36481	-0.450421	0.664502	1.63897	-0.0765524	-0.121216	2.96669	1.62761	0.185511	-0.27035	0.314796	-0.0405407	0.144444
HS_282	-0.921629	-0.974007	-1.05087	1.63645	1.69139	0.132507	0.450847	0.018178	0.305059	1.18692	1.01499	0.493617	1.27934	-0.00709343	0.552276	-0.87686	0.421289	0.00709248	0.995939	-0.666848	0.498456	-1.02036	-1.08431	2.17173	-0.349848	-0.913531	-0.213529	1.41149	0.0572329	0.484203	-1.1912	-0.840869	-0.616997	1.13019	0.95521	0.878709	0.59401	-0.283677	0.389872	-0.87906	1.75894	-0.546933	-0.959735	-1.10154	-0.0225735	-0.335083	0.480088	-0.406238	-1.0477
HS_283_a	1.06322	0.555763	0.221811	0.27204	-0.069582	-0.642731	-0.567864	-0.0197878	-0.764993	-1.10668	0.816534	-0.774093	-0.814804	-0.755777	-0.764993	0.267313	-0.151544	-0.724825	-0.0891705	-0.0925894	0.373007	0.208139	0.304667	-0.567864	-0.11581	0.020112	0.020112	0.0391064	-0.0164776	-0.222597	-0.0197878	0.258257	0.300032	0.286467	1.50425	-0.783717	-0.827849	-0.456268	-0.812701	0.601506	-0.0553484	0.337141	0.117302	0.0467463	-0.622044	-0.144782	-0.310917	-0.649452	0.258257
HS_283_b	0.0608902	0.0505142	-0.00124168	0.0777817	0.0545425	-0.224145	-0.0994806	-0.235111	0.565379	0.0608902	-0.273558	-0.148486	-0.148486	-0.185211	-0.168748	0.0884867	0.0231285	-0.0276079	0.0714397	-0.0251341	0.0483351	0.0319862	0.0343895	1.66286	-0.168748	0.0392828	-0.0089407	0.00360203	-0.0251341	-0.0276079	-0.0116653	-0.0171185	-0.048315	0.131282	-0.0826883	-0.306151	-0.0955515	-0.124207	-0.142262	-0.066865	0.0253277	-0.0143652	0.0416498	0.0273342	-0.148486	3.07526	0.122505	0.261308	0.100368
HS_284	0.0606775	0.0252933	0.0169821	0.0890989	0.0149174	0.0528898	0.0668659	-0.0277605	0.0466728	-0.220808	0.0106611	0.0444326	-0.135077	0.319039	0.0935364	-0.0277605	-0.0189257	-0.0445375	-0.0472622	-0.0445375	0.0317059	0.0252933	-0.0319948	0.0825892	-0.00605297	-0.0804701	-0.110247	-0.0255194	-0.0124683	0.00605297	-0.0804701	0.0169821	-0.0102692	0.0337305	0.0466728	0.278453	-0.0124683	-0.0146532	0.00839329	-0.0804701	-0.0912132	-0.0368385	0.0379982	-0.0232468	-0.0419273	0.0466728	0.10419	0.11866	0.00605297
HS_284.1	0.228231	-1.09684	-0.691309	-0.839835	-0.787786	0.360638	0.0493135	1.75286	0.122973	0.479665	1.35869	0.974831	1.00856	1.05075	-0.749689	-0.743761	0.20503	0.2391	0.373546	-0.688317	2.15958	-1.01705	0.312709	1.38996	-0.398385	-0.924563	-1.26614	-0.853209	-1.11891	0.133118	1.57178	-1.00873	0.944614	-1.10464	0.199482	-0.356854	0.682074	0.714486	-0.0348835	0.27357	1.35869	-1.20665	0.00251961	0.538174	-0.144367	0.611826	-0.728721	1.66451	-1.23453
HS_285	0.309544	0.34315	0.0805654	0.61361	1.41443	-0.253051	-0.271303	-0.2622	-0.235082	0.328024	-0.223437	-0.271303	-0.183711	0.0176811	-0.144973	0.160051	-0.142586	-0.426772	2.05494	-0.0325861	0.403826	0.134813	0.186183	-0.193351	0.166258	0.143094	0.179528	0.176207	0.0206461	-0.216573	-0.00426483	0.157285	-0.0146952	0.36058	-0.186053	-0.292286	-0.321727	-0.429022	-0.277575	-0.157258	-0.243981	0.299348	2.38234	0.0972157	-0.228102	1.43348	-0.480305	-0.478002	0.232666
HS_286_a	0.397531	0.32556	0.0759745	0.247067	2.39505	-0.0900345	0.926792	-0.239459	0.0789423	-1.11981	-0.993264	-0.993264	0.123914	0.434474	0.71336	0.131815	-0.0947094	-1.04489	-0.0533075	-0.023365	0.322791	0.0396233	0.149152	-0.934218	-0.934218	0.0731764	-0.0771551	0.0371656	0.0501127	-0.113436	-0.0337162	0.0320253	-0.155425	0.231899	-0.678809	-0.993264	-0.816213	-0.993264	-0.993264	-0.159819	0.383591	-0.108612	0.00263977	-0.0133944	-1.04489	-0.189214	-0.364094	-0.993264	0.182349
HS_287	-0.579225	-1.4474	-1.60325	2.42159	-1.57166	0.161856	-0.491693	0.356328	-0.498397	0.711611	-0.18002	-0.393754	1.01962	-0.239317	0.568733	0.401669	0.116051	0.0243359	0.447007	0.2706	1.1049	-1.59142	3.71999	3.79822	0.836606	-1.55053	0.00967026	-1.59142	0.959948	2.20826	-1.4474	-1.15164	1.41636	-1.56107	-0.198895	0.10053	0.175957	0.929025	-0.202831	-0.239317	-0.332139	0.592235	0.939794	1.31739	-0.228655	0.731199	1.01263	-0.00967121	-0.202831
HS_29	-4.0104	-0.413943	-0.312772	1.38243	1.24033	-1.64271	-0.373152	0.0176306	-2.49348	0.549787	1.03602	1.70664	0.960267	-1.53729	-3.06711	1.41359	1.64662	-0.622622	1.87146	-0.901874	-0.191929	1.10648	-1.60825	1.45236	-0.413943	0.975776	1.42752	2.36492	2.03013	1.81041	-0.680483	1.59904	-0.0176306	1.29813	-2.61076	1.58379	0.833685	1.18411	0.274287	0.341021	2.39034	0.643169	1.93636	-2.10835	-0.563926	-1.09194	2.68955	-2.1745	1.886
HS_3	0.0686798	0.0643587	0.0532513	4.50644	-0.0111837	0.146426	-0.142213	0.2428	-0.0148563	0.0912914	-0.207458	-0.183103	0.342824	-0.116739	-0.109316	0.00369358	0.4558	0	0.240644	0.0103016	0.0507669	0.106551	-0.00742531	-0.133203	-0.0111837	0	-0.0188093	-0.0226412	0.0507669	0.893438	-0.0111837	-0.0347347	1.15871	-0.0263052	0.0620861	-0.194927	-0.133203	-0.292438	-0.0390787	-0.194927	-0.0784864	2.51322	-0.0263052	0.0348902	0.163737	-0.124512	0.265974	0.581126	0.0839949
HS_30	0.157487	0.148482	-0.00363731	0.213702	-0.052392	-0.253372	-0.214547	-0.327155	-0.0604115	0.11207	-0.00848293	0.00823116	-0.168522	-0.297494	-0.284963	0.103837	-0.0578556	-0.311584	-0.0604115	-0.0392685	0.0420027	0.0420027	0.124918	-0.0863419	-0.133578	0.0165157	-0.0148983	-0.0392685	0.0442429	-0.0322256	0.00823116	-0.0235806	1.87163	0.00823116	-0.146834	-0.0496922	-0.0829001	-0.311584	-0.214547	1.44382	0.131338	-0.00125694	0.0714741	0.064436	-0.120715	0.255061	0.00125599	0.621186	3.3423
HS_303_a	1.02282	0.776921	0.0489359	0.458905	0.15485	0.13667	0.448609	-0.00730038	0.0325565	-0.0533667	0.27247	0.0153217	0.0418606	0.0325565	0.197367	-0.340604	-0.139732	-0.238703	-0.100454	-0.191037	-0.278066	-0.0139465	0.516146	-0.100454	-0.731692	0.569158	-0.927659	0.324991	-0.139732	-0.473475	-0.340604	-0.0932217	0.11049	-0.430499	0.0418606	0.11049	-0.191037	0.171191	-0.0697737	-0.830647	-0.940454	-0.374101	0.0418606	-0.269962	0.240754	-0.00730038	0.0489359	0.548225	0.610137
HS_303_b	0.0833578	0.425019	-0.157716	0.145793	-0.0988941	-0.0228291	-0.157716	0.00794506	-0.46454	0.0263987	-0.614976	0.280279	-0.376935	-0.339071	-0.0884285	0.224824	-0.184771	0.193038	-0.310432	-0.283393	0.50152	-0.184771	0.0305138	-0.56603	1.15041	-0.27046	-0.26621	1.12838	-0.25857	-0.605077	0.0985861	0.0777721	0.00794506	0.203182	-0.0790367	-0.58252	-0.220071	-0.171286	0.804251	-0.310432	1.35227	-0.0937023	-0.171286	1.10297	0.758652	0.465361	0.889523	0.314515	0.12452
HS_304_a	0.633471	0.200506	0.0137835	0.286224	0.230616	0.170845	0.0996561	-0.160863	-0.081892	-0.0620079	-0.208046	0.0464096	-0.10198	0.120024	0.11475	0.32256	0.364939	0.639154	-0.0116186	0.154791	0.302512	-0.123575	0.0371666	0	0.0137835	0.230616	-0.144527	-0.0710621	-0.0938158	0.506748	0.149652	0.31206	0.00429535	0.281036	-0.11273	-0.00409222	-0.184355	-0.393317	0.275996	-0.0898466	-0.331859	-0.0577574	-0.306695	-0.204571	-0.0234232	-0.223189	-0.588948	0.29181	-0.152426
HS_304_b	0.191968	0.455796	0.214337	-0.0202026	0.0805254	0.0351896	0.148914	0.0695038	0.103668	-0.358258	-0.061182	0.723607	-0.0176468	0.0500383	-0.0334206	0.307998	0.0451841	0.0351896	-0.197952	-0.145612	0.279583	0.172956	0.0805254	0.0066061	-0.094717	-0.158848	0.197503	-0.0512781	-0.308743	-0.243345	-0.0309563	1.52373	-0.152326	-0.230346	-0.168222	-0.226106	-0.0563211	-0.114528	-0.0874748	-0.211424	0.229506	-0.094717	-0.116787	-0.0066061	-0.206776	0.0402813	-0.0309563	0.343531	0.0775604
HS_305_b	0.384508	0.343063	0.00540543	0.310345	-0.0727787	-0.455739	0.928512	-0.541373	0.623849	-0.54615	-1.33235	-1.40295	1.14944	0.320213	1.53947	0.156761	-0.238377	0.297196	-0.26003	-0.196181	0.239281	0.343063	0.234681	-1.33235	1.44666	-0.13311	-0.00883675	3.65187	1.83827	3.3742	-0.119979	-0.088706	0.767818	0.347698	-1.3741	-0.088706	-0.299477	-0.00540638	-1.35175	-0.402715	0.226348	-0.241236	-0.0495577	-0.119979	-0.25208	-1.48477	-1.16529	-0.991649	0.247375
HS_31.1	0.726728	0.493454	0.00303936	0.938042	0.177473	-0.634277	0.015213	-0.352713	-0.800478	0.509538	-1.03684	-0.246689	-0.974416	-0.714892	-0.970619	0.360283	-0.00303936	-0.869765	-0.0536518	-0.0250568	0.416335	0.210712	0.107047	-0.765711	0.29624	0.477658	-0.234303	-0.041213	0.06602	-0.0970745	-0.0479012	-0.0142593	0.332846	0.302629	-0.30547	-0.251493	-0.795593	-0.810944	-1.07721	0.817474	-0.0250568	0.210712	-0.14414	0.0528421	-0.781054	-0.800478	1.61537	0.493454	0.183983
HS_32	0.698992	0.335516	-0.0790005	0.0472918	0.172048	0.181595	-0.186116	-0.339558	-0.145968	-0.025178	0.392788	0.38151	-0.107883	-0.194344	0.32428	-0.243862	-0.0157356	-0.0790005	-0.253047	0.88633	0.675484	0.0157347	-0.0157356	0.441532	0.22699	0.0689564	-0.407507	0.794931	-0.399585	0.639861	1.49706	0.302438	0.88633	-0.288496	0.794931	0.0472918	0.0472918	-0.0357161	-0.145968	-0.314833	0.291484	-0.503429	0.0981197	-0.54744	0.711792	0.205167	-0.339558	0.161862	1.22884
HS_33	-0.195978	-0.511968	0.589294	0.0358934	-0.575587	-0.190333	-0.421119	0.0988741	-0.449073	-0.0338926	-0.266376	-0.00269604	0.111941	-0.0875244	-0.375251	1.35322	0.0663176	-0.254176	0.00269508	-0.0458965	0.385998	-0.351982	-0.859438	0.0358934	0.230062	-0.465097	0.962647	1.61765	2.19997	1.79635	0.456387	1.05538	0.526308	0.56704	0.054038	0.618666	0.0358934	-0.0769978	0.190025	0.98708	2.53953	1.09852	0.350533	-0.454371	-0.476013	0.118111	2.04258	0.694854	1.02287
HS_35	0.0550432	0.119056	0.344559	0.0742865	0.0065937	-0.0847273	-0.016408	-0.0695114	-0.0217428	-0.0431375	-0.0404205	0.0994234	-0.129503	-0.129503	-0.0352116	-0.0244427	-0.00224113	-0.118885	-0.00427628	1.92735	0.0172567	0.0742865	0.00227261	0.709514	-0.0517845	0.0529146	1.53866	1.85073	-0.0271959	1.87462	-0.0138607	0.973342	0.00436878	0.0721922	0.0861969	-0.0271959	0.194595	-0.00427628	-0.0431375	0.0464954	1.90531	-0.0324621	2.91765	0.0425015	-0.0431375	-0.0883913	0.637524	-0.00224113	0.0172567
HS_36.1	0.0915585	0.177513	0.0520716	0.360114	0.2799	0.0358753	-0.161634	-0.0753727	-0.114387	-0.111823	-0.235414	-0.128364	-0.222882	-0.14278	-0.126096	-0.0376682	0.0258808	0.107716	-0.0920153	0.0548353	-0.00515461	0.00515461	0.0743284	-0.0991344	0.517891	-0.0402651	0.0995674	1.65001	-0.00781441	-0.341418	0.0915585	-0.0944023	0.0805531	0.0258808	-0.0376682	0.15298	0.038331	-0.0826073	-0.0753727	0.0655184	-0.00781441	0.249054	0.113533	0.765035	0.35672	0.331056	-0.0452023	-0.0105171	0.12535
HS_37	0.141805	0.249134	-0.0309906	0.436522	-0.0176344	-0.318761	-0.459985	-0.512185	-0.479905	0.130182	-0.104794	-0.141265	0.0766773	-0.0820169	-0.580012	0.238102	-0.214987	-0.643443	2.30756	-0.0790443	0.317564	-0.0176344	3.02705	-0.330317	-0.555084	0.416662	1.3996	0.0683146	2.21785	0.547622	-0.0894747	0.0852718	-0.185937	0.723098	-0.293507	0.135881	0.684357	0.617158	0.759793	-0.112597	2.44749	0.211837	0.602732	-0.0365353	-0.256021	-0.717898	0.990438	-0.229376	0.0825052
HS_38.1	1.43418	0.933597	0.484091	0.794852	0.250354	-0.0394506	0.0240507	-0.507962	0.0171118	-0.265037	-0.0119419	-0.220064	-0.0235252	0.0865078	0.0865078	0.794852	-0.196863	0.150144	-0.0174122	0.0609007	0.964866	0.448556	0.289392	-0.0763884	-0.0644569	0.309092	-0.0823393	1.14668	0.76013	0.18134	-0.151525	0.316573	0.640423	0.687603	0.0661392	-0.0823393	-0.112386	-0.291977	-0.286276	-0.327931	-0.522743	-0.0823393	0.011941	-0.59898	-0.349366	-0.59898	0.101349	0.168989	0.476727
HS_4.1	-0.141466	0.120602	0.0366898	0.252629	-0.0943842	0.235774	0.102756	-0.0578146	-0.0217094	-0.0307322	-0.202769	-0.0771446	0.0733662	-0.129519	-0.0943842	-0.0307322	-0.159781	-0.0667467	0.0227871	-0.0624628	-0.0512266	-0.00988674	-0.157392	-0.0262413	-0.105664	0.145025	-0.0466967	2.06027	0.351934	1.34489	0.0853052	-0.0706654	-0.213538	0.204576	0.207374	0.313748	0.241846	1.24295	-0.0512266	-0.164697	2.11856	0.268939	1.66269	-0.0687342	0.0710039	0.286553	0.330044	0.00559425	-0.183148
HS_40	0.260767	0.15784	0.0393553	0.277645	0.115553	0.37611	-0.0312662	-0.0826244	0.0313644	0.535534	-0.289495	0.398462	0.0313644	0.140278	-0.20313	0.268994	-0.0392733	0.277645	-0.134441	0.0555258	-0.18204	-0.499519	-0.289495	-0.235559	0.166615	-0.297239	-0.022234	-0.265963	-0.16371	-0.752654	0.0711355	-0.013093	0.175228	-0.228438	0.115553	0.309142	0.429933	0.309142	0.419395	-0.057497	-0.739487	-0.265963	-0.100827	-0.013093	-0.474103	-0.0483189	0.183994	0.83662	-0.0826244
HS_41	0.184984	0.120514	0.0424309	0.153063	0.0852156	-0.114544	-0.004282	-0.121138	-0.0725107	0.049057	-0.114544	0.0126858	-0.118865	-0.0746422	-0.0308476	0.134561	-0.00870991	-0.103881	0.0402651	-0.0240173	0.0688696	0.0620241	0.0511618	-0.0511856	-0.134998	0.0945873	-0.0264416	-0.00870991	0.0945873	-0.0618877	0.004282	0.0827503	0.049057	0.103515	0.004282	-0.05762	-0.0944452	-0.0173397	-0.0639124	0.0574207	0.0230417	0.0620241	0.0230417	0.0402651	-0.127613	-0.132457	-0.194407	-0.0511856	0.105981
HS_42	-2.52645	-2.60863	0.931263	-2.57369	0.69204	1.1081	0.124525	-0.29742	-0.00377274	0.179152	-0.653101	1.01397	0.0112772	-0.697666	-0.2598	-2.32178	1.11957	-0.647043	-1.87295	0.666495	-2.87994	-2.7376	-2.64688	0.861681	-0.629368	1.07708	-2.00435	-0.44364	0.286797	0.212276	0.835266	-0.149231	-0.354303	-2.80361	-0.640986	1.83408	0.940569	0.16431	0.63164	1.14956	0.476133	0.00377369	-2.78429	0.835266	0.0398941	-0.0886736	0.466829	1.49186	-2.80361
HS_43.1	-0.00581741	-0.011342	-0.140489	0.166367	-0.0507097	-0.0672274	0.0746613	-0.198437	-0.143044	-0.31132	0	0.944015	-0.103238	-0.23737	0.0554352	0.12662	-0.0702	-0.200799	0.412761	0.0666266	0.0446663	-0.188906	-0.348948	0.173121	0.0718508	-0.103238	-0.0299568	0.498785	0.705397	0.0718508	-0.0644293	0.0914955	-0.156262	0.876761	0.12662	0.0232973	-0.0776577	0	-0.186498	-0.304794	0.518873	0.0970888	0.0746613	-0.3185	-0.01649	0.00874805	0.550648	-0.103238	-0.158735
HS_44.1	-0.00948334	-0.0668459	-0.0891943	-0.0891943	-0.274784	1.00873	1.03009	1.08872	1.16187	1.96771	1.08872	1.28305	2.33112	1.04367	2.00353	-0.0891943	-0.274784	1.13905	0.30462	-0.274784	-0.0255232	-0.14824	-0.199864	1.0115	1.10865	-0.14824	-0.199864	-0.199864	-0.274784	-0.274784	-0.0891943	4.13284	-0.199864	-0.0668459	1.18957	1.98303	1.51959	1.07105	1.10534	-0.274784	-0.0891943	0.0458345	2.27239	-0.14824	1.53228	1.24638	1.55838	1.34441	-0.118046
HS_45.1	0.0353518	-0.20681	-0.347576	3.96783	-0.374849	-0.00800037	-0.00277615	-0.0377541	0.060894	0.205561	0.287993	0.158417	0.219443	0.0027771	0.428387	-0.383729	-0.466139	0.0917397	1.44968	-0.427814	0.119615	-0.374849	-0.466139	-0.0272303	0.16856	-0.415164	-0.417095	0.0452843	-0.277797	1.52573	-0.432004	-0.225828	-0.363364	-0.363364	0.420286	0.675791	0.0578756	0.165084	0.10776	0.655554	-0.352025	-0.349794	1.96532	1.23611	0.104871	0.0224619	0.859111	0.226682	-0.328466
HS_46	0.720086	0.311658	0.198648	0.204054	0.113273	-0.721442	-0.410721	-0.455819	-0.415185	0.63214	-0.423909	-0.524396	-0.325964	-0.423909	-0.229226	0.0889349	-0.00121403	-0.46812	2.78189	0.0646229	0.308857	0.105475	0.217072	-0.455819	1.57722	-0.00558376	3.16193	0.110611	0.141926	0.00121403	0.0327873	0.0818157	0.864989	0.144334	-0.318391	-0.358446	-0.410721	-0.496154	-0.406377	-0.089427	-0.0514851	-0.0444326	0.0444317	-0.0265455	-0.579101	-0.382826	0.372777	-0.513855	0.086628
HS_47	0.46024	0.689859	0.118045	0.673268	0.200242	-0.0113287	0.047143	-0.108717	-0.00728989	-0.471465	-0.238343	-0.256402	-0.288847	-0.253384	-0.212458	0.387912	0.0955238	-0.159009	-0.101745	-0.0151987	0.157947	-0.200932	0.129969	-0.324924	0.011302	0.321419	0.200242	-0.0912867	-0.178134	-0.377088	0.321419	0.225644	0.200242	0.465079	-0.0948343	-0.311501	-0.152519	0.392729	0.118045	-0.352032	-0.434186	-0.225623	-0.108717	0.326611	-0.222538	-0.149194	-0.408078	0.0509977	-0.0731497
HS_48.1	0.476205	0.332044	0.229237	0.28884	-0.136717	0.0299225	0.105775	-0.266519	0.0267563	0.0654154	0.151751	0.0899811	0.0589256	0.180986	0.0232716	0.397652	-0.123573	-0.303153	0.0331707	-0.184936	0.225224	0.525204	-0.168119	0.105775	-0.364681	-0.101844	-0.266519	-0.213286	0.489617	0.11619	-0.334739	-0.20395	-0.192945	-0.0991192	-0.0232716	-0.0643063	-0.27175	-0.266519	-0.319536	-0.513438	-0.388529	-0.269181	0.0687408	-0.619138	-0.0853462	0.055728	0.151751	-0.282109	0.261312
HS_49	-0.0613403	0.0611076	0.0583801	0.336421	-0.0942259	0.131537	-0.0329895	-0.164939	-0.127402	-0.0918274	-0.0161734	0.0665998	-0.210429	-0.109315	0.00427341	0.0752983	-0.10411	0.377171	0.166132	-0.0437422	-0.0218878	0.303697	0.175218	0.178702	-0.132784	-0.10411	-0.162068	-0.10411	-0.124758	-0.182793	-0.132784	0.0501022	2.23562	-0.0990763	-0.00142097	-0.0804853	-0.0804853	-0.0723619	-0.0218878	0.107596	0.0611076	0.166132	0.0665998	-0.0276127	0.278594	0.147343	-0.405885	-0.24438	0.515134
HS_5.1	-0.381851	-0.403337	-0.453848	2.42479	2.87987	0.4203	0.98997	0.906994	0.0215836	0.794749	0.114181	0.151586	0.994306	0.699575	0.109522	-0.426887	-0.613702	0.307457	-0.55549	-0.501469	-0.414794	1.01572	-0.470639	-0.0302162	0.00337696	-0.501469	-0.534366	2.16443	-0.3106	1.34436	-0.564289	-0.470639	-0.482407	-0.45957	0.20954	0.230268	0.349768	0.0564814	1.01074	-0.68459	-0.534366	-0.534366	-0.495158	-0.629272	1.4287	-0.00337696	0.0901003	0.0122766	-0.453848
HS_50	-0.132111	-0.23574	-0.0767183	-0.107754	-0.0450773	0.228457	0.14985	0.146455	0.0227509	-0.025095	-0.0667238	0.484502	-0.0137844	0.074914	-0.025095	-0.0592661	0.117598	0.0425253	-0.0505276	0.28386	-0.189865	-0.238082	-0.221901	0.190432	0.158632	-0.182777	-0.23574	-0.102826	-0.0618696	-0.307566	0.0425253	-0.0948	-0.177972	-0.160729	0.225086	0.155811	0.110991	0.254121	0.0775604	-0.100205	-0.268601	-0.113116	-0.230963	-0.0898466	-0.282578	0.110991	-0.107754	0.174215	-0.224179
HS_51	-0.12937	0.320413	0.135128	0.174114	-0.0343208	-0.175346	-0.181872	-0.186565	0.726121	0	-0.221666	-0.134469	-0.136761	-0.193582	-0.161616	0.193428	-0.195715	-0.134469	-0.0737219	-0.124392	-0.0619574	0.10473	0.201299	-0.0642633	-0.0959082	0	-0.107922	0.0517902	0.0493956	0.132298	0.176845	0.0417957	-0.0737219	0.115482	-0.126865	0.174114	0.123631	0.317421	-0.186565	-0.0855513	0.515036	0.198574	0.201299	0.336896	0.0902433	0.256068	1.6095	0.68422	0.323689
HS_52	0.809106	2.37955	-0.203718	0.125952	-0.641397	-0.710533	-0.297773	-0.0993891	0.0611191	-0.164359	0.602612	-0.216472	-0.171304	-0.118776	0.516671	-0.0593529	-0.346533	-0.393798	0.741881	-0.710533	2.40549	1.03234	-0.164359	-0.508054	0.64697	-0.247578	-0.854502	0.533051	0.445171	0.286679	-0.456339	-0.46151	1.4245	1.88392	-0.0180302	-0.720944	0.00327587	-0.0316896	0.817872	0.313892	0.932724	-0.00327587	0.390893	0.533051	-0.105609	0.321402	0.228993	-0.647824	-0.177473
HS_53	-0.220298	-0.244577	-0.369649	-0.311437	-0.402243	0.702072	0.748615	0.495676	0.563122	1.01418	0.377689	0.532399	1.24272	0.489944	0.474321	-0.290313	-0.5491	0.920736	-0.402243	0.215824	-0.290313	-0.215517	-0.331203	0.267974	0.41661	-0.355558	0.23358	-0.369649	-0.369649	-0.4979	-0.369649	-0.369649	-0.478503	-0.320236	0.574819	0.453593	1.14719	0.487146	0.451136	-0.0415487	-0.300854	0.0841808	-0.281302	-0.0772524	1.20588	0.336815	0.317004	0.6235	-0.281302
HS_54	0.19892	0.167521	-0.0149956	0.230714	0.0452147	-0.338898	-0.132008	-0.387331	-0.361386	0.240975	-0.521276	0.15231	-0.181016	1.07416	-0.120999	3.06382	-0.0597868	0.137812	-0.0256977	-0.0234251	0.0404396	-0.0192356	0.0801125	-0.160162	-0.0459108	0.00658512	-0.127877	-0.05756	0.111155	-0.194008	-0.0863066	-0.00658512	0.370825	0.314778	-0.471527	-0.118717	0.510399	-0.238731	0.503655	0.256294	-0.14062	-0.064784	-0.0322351	0.0965824	0.510399	1.34088	0.507073	0.162289	0.0920553
HS_55	0.137644	0.0907259	-0.00257874	0.0967693	0.0407515	-0.198401	-0.124133	-0.135901	0.45839	0.00257874	-0.135901	-0.060503	-0.0568304	-0.0803814	-0.0568304	0.0714827	0.018712	-0.0568304	0.00512028	-0.0134668	0.0672522	0.0480118	0.0273056	-0.113064	0.816982	0.0359058	-0.0134668	0.0121632	0.0252008	-0.0295935	0.0503521	0.11356	1.18653	0.133295	-0.135901	-0.178849	-0.240574	-0.0763264	-0.102446	0.0526199	-0.021246	-0.0295935	0.0407515	0.0503521	-0.148652	-0.0353451	-0.0719519	-0.0266981	0.0841436
HS_55.1	0.107519	0.0346003	0.0346003	0.0238953	-0.0695934	-0.0147724	0.0576353	1.55379	-0.0543776	-0.284072	0.00629902	0.0616293	0.172302	0.935709	0.107519	0.0151339	-0.0543776	0.0595989	-0.156268	-0.131129	0.026	0.00127316	-0.0173283	-0.030899	0.121069	-0.131129	0.00629902	-0.0173283	-0.0944243	-0.131129	-0.14343	-0.058136	1.0002	-0.05056	0.0786514	-0.0200777	-0.0695934	-0.0173283	0.0513144	0.591092	-0.058136	0.0616293	-0.00127411	-0.0280037	0.107519	-0.0225515	-0.0618086	0.107519	0.0174065
HS_56	0.367911	0.16059	0.131947	0.283153	0.0650787	0.109501	-0.380501	-0.414659	-0.361467	0.280185	-0.414659	-0.333459	-0.307093	-0.419555	0.467834	0.0238199	-0.0756445	0.577658	0.0172472	0.427489	0.0672159	3.03396	0.162972	-0.594979	-0.410127	0.00214577	-0.0800486	1.94497	0.0883007	1.48104	-0.0377026	2.52788	0.0979404	-0.110337	-0.298015	-0.369043	-0.157825	-0.392594	-0.0043335	1.26248	1.56665	-0.0894203	0.131947	-0.0918856	-0.414659	0.0806971	0.501355	-0.380501	0.124393
HS_57.1	0.0755405	0.238295	0.0548153	0.0766497	0.0525951	-0.173197	-0.143315	-0.105124	-0.0877113	-0.0312004	-0.198483	-0.0877113	-0.161141	-0.163237	-0.00941277	0.118407	0.0316124	0.0182037	-0.077095	-0.0167198	-0.00941277	0.0660667	0.107326	1.01131	0.140187	0.137845	-0.0356235	0.0316124	0.0159121	-0.119703	-0.0068779	0.0933485	0	0.333523	-0.0854349	-0.136671	-0.128107	-0.138908	-0.136671	-0.102874	-0.0790987	0.00217152	0.091032	0	0.299209	0.0638313	-0.305311	0.0206738	0.073163
HS_58	-0.325758	-0.325758	-0.415418	-0.34391	-0.465318	0.0265198	0.0189362	-0.0162411	0.0189362	0.156342	0.954416	0.185145	0.503134	-0.0301218	0.0403957	-0.385221	-0.519335	0.0215225	2.03373	0.549851	-0.349632	-0.424428	2.18006	-0.00440407	0.0379419	-0.477142	0.970906	-0.445552	-0.445552	1.53864	-0.477142	1.61225	-0.454351	-0.477142	0.104245	0.372244	0.014452	0.00964832	0.897449	-0.590692	3.02671	1.70722	0.253827	-0.503764	-0.00222588	0	0.259079	1.79077	0.290811
HS_59	0.0740185	0.14185	0.00296783	0.19326	0.0185289	0.552255	-0.0991297	-0.17366	-0.0427675	0.111583	-0.0366421	0.000927925	-0.0700188	-0.0323544	-0.00288486	0.14185	0.0228395	0.218703	0.0118513	-0.0239067	-0.000928879	0.0653839	0.0401506	-0.0895453	-0.0366421	0.0206661	-0.00895309	0.000927925	-0.0109825	-0.0408039	0.0380859	-0.00493908	-0.104287	-0.0196285	-0.14022	-0.20905	0.163607	-0.0585766	-0.131302	-0.143661	-0.0765076	-0.158539	0.0206661	-0.0875101	0.223073	0.632523	-0.186434	-0.0560637	0.172802
HS_6	-1.39566	2.92183	-1.46705	3.37854	1.58098	0.101123	-0.103109	-0.0255404	0.483126	-0.171762	0.259597	0.242589	0.158086	0.829497	0.579063	-1.53747	-0.0460529	0.111825	-1.50511	-1.23962	-1.38534	-1.533	1.24849	-0.413877	-0.321306	-1.45904	-0.227133	-1.41659	-1.40263	-1.42097	-1.61067	2.67904	1.07611	2.03965	-0.00981903	0.163558	-0.162477	0.0625315	0.174252	0.63274	0.893236	1.40072	-1.41879	-0.468732	0.237107	-0.321306	-0.111803	0.0762482	-1.55072
HS_60	-0.177871	0.131792	-0.104952	0.0779419	-0.194282	-0.328184	-0.136558	-0.171158	-0.182697	-0.31934	-0.274827	-0.0594769	-0.32154	-0.149122	-0.0642166	-0.196744	-0.32154	0.0382233	-0.294216	-0.310833	0.299081	-0.0353775	-0.155385	-0.155385	0.462943	-0.109328	0.0481939	0.0154943	0.287616	-0.308686	0.0669603	0.131792	-0.300447	1.61945	0.088232	0.0589476	-0.0284462	0.0806446	-0.0470238	-0.0915203	0.0035553	0.19065	0.106443	0.0154943	0.48218	0.331585	0.241439	0.116906	0.00828075
HS_61	0	-0.0304823	-0.0456839	-0.0136786	-0.117128	0.455379	0.105164	0.306942	0.0713921	-0.00247383	0.288738	0.389199	0.147639	0.426583	0.0263767	-0.0885696	-0.179628	0	0.264989	-0.234333	0.141147	-0.0743465	-0.00520897	0.0524683	0.393909	-0.0743465	-0.151386	-0.0531797	-0.111052	-0.248424	-0.00792599	0.00530529	-0.111052	-0.0616093	0.125502	0.0691242	-0.0417309	0.0329704	0.0796766	-0.179628	0	-0.016573	-0.123352	-0.13619	-0.00247383	0.0188036	0.498915	0.0374842	-0.0268745
HS_62	0.0624475	0.233894	0.0434532	0.13316	0	-0.219309	-0.136532	-0.184451	-0.138665	-0.0698156	-0.0819559	-0.154039	-0.16669	0.0302353	0.0909491	0.0832596	-0.0999021	-0.0214376	0	0.051466	0.189348	-0.0214376	0.101412	-0.229238	-0.136532	-0.011939	0.0200663	3.96425	-0.109331	-0.224113	0.0935211	-0.0190506	-0.0999021	0.269373	0	0.674533	-0.217083	-0.221722	-0.124823	-0.0673418	1.36712	0.0379314	0.00247383	-0.0096426	-0.16245	0.0832596	0.0487337	-0.305487	0.0857172
HS_63	0.0303345	0.19902	-0.00564098	0.149833	-0.135632	-0.372759	-0.604165	-0.597577	0.502269	0.0808973	-0.2658	-0.390783	-0.615085	0.202642	-0.451232	0.425874	-0.17449	-0.536016	-0.202697	-0.186053	-0.101426	-0.0736551	-0.0313606	-0.649812	-0.585868	0.0339327	0.103028	0.0375433	0.486167	1.13118	0.0880728	-0.0279665	-0.380281	0.358831	-0.579342	-0.533365	-0.0893917	0.451126	-0.487215	1.14291	1.61329	0.25961	0.367992	0.00564003	0.0481729	-0.423114	0.118172	0.24788	3.43874
HS_64	0.0820198	0.150006	-0.0976343	0.123816	0.0200624	0.34397	0.42899	-0.215382	0.200126	-0.674108	-0.407011	0.0106688	0.488213	0.876822	0.202879	0.0552053	0.0323048	1.75392	-0.129069	1.73577	-0.0569859	-0.0473499	0.0106688	1.39209	-0.437755	-0.0327358	-0.0448456	-0.115899	-0.175393	-0.152465	-0.0138884	0.0347834	-0.0327358	0.0846901	-0.157189	-0.378107	0.663884	-0.290972	0.362029	0.663884	-0.213195	-0.175393	-0.14172	3.35888	1.14521	1.27364	-0.365402	3.29584	-0.0524492
HS_65	-0.969694	-0.287119	-0.775652	-0.119591	-0.569033	0.54642	0.610305	0.7712	0.325815	1.00317	0.148674	0.478825	0.7712	0.339611	0.330368	-0.757944	-0.682828	0.302258	2.81987	-0.486727	-0.844153	-0.720833	-0.520231	0.339611	0.41811	-0.580513	-0.833333	-0.566381	-0.313381	-0.792905	-1.08224	-0.628358	-0.8463	-0.520231	0.690039	0.211309	0.493708	0.615762	0.306985	0.86099	-0.824596	1.02086	2.06487	-1.07745	0.0967941	0.277771	0.920424	0.34832	-0.814128
HS_66	0.0493908	0.0593233	-0.0637045	0.00371265	-0.0530863	0.00740623	-0.0310221	0.493519	0.319325	-0.120799	-0.0111437	0.0493908	-0.0225925	0.0386028	0.0615225	-0.026967	-0.0579824	0.512475	-0.17939	-0.120799	0.0413561	0.0140142	-0.0437593	0.0140142	0.110264	-0.0747738	-0.0927649	-0.0485544	-0.0579824	-0.203746	-0.0398302	-0.113027	-0.105603	-0.0398302	0.193361	0.0281134	-0.00747108	0.0305872	0.0766649	-0.0398302	-0.0927649	-0.0579824	-0.0437593	0.0253782	0.0997114	0.0924911	0.0226612	0.127161	-0.0150967
HS_67	0.105206	0.152694	0.0158844	0.222956	0.0223007	-0.0491505	-0.0948286	-0.147096	-0.0679541	-0.00843048	-0.0787754	-0.0132761	0.0055151	-0.0704279	-0.0517607	0.0394497	0.00117016	-0.133907	0.0180702	-0.00353718	0.0596428	0.0201721	0.0643778	-0.247582	-0.21934	0.0666809	0.0223007	0.0619535	0.0137529	-0.0466032	0.0265074	0.0137529	0.0435734	0.182982	-0.147096	-0.00605011	-0.151628	-0.0466032	-0.0466032	0.0307751	-0.0304699	0.00975895	0.0884619	-0.0327425	-0.211568	-0.073163	-0.0948286	-0.073163	0.0643778
HS_68	0.208313	0.32042	0.0271664	0.38291	0.082695	-0.0445852	-0.106741	-0.28592	-0.103359	0.138726	-0.428651	-0.384739	0.541223	-0.210848	-0.24285	0.408162	-0.0908136	-0.256412	1.07859	-0.14439	0.149016	0.267823	0.0379333	-0.151145	-0.0938578	-0.0268717	2.50184	0.241927	-0.272845	-0.280639	0.114771	2.99084	0.38291	-0.12327	1.30344	-0.283258	0.173936	-0.138014	-0.113371	0.536472	-0.194291	-0.087616	-0.00175667	-0.0999889	0.177402	-0.57898	0.212192	-0.151145	0.181273
HS_69	0.150606	0.114572	0.0108194	0.0762691	0.0783625	-0.299252	-0.234269	-0.195335	-0.411933	0.192173	-0.619871	-0.101212	0.610384	-0.35457	-0.234269	0.0881901	-0.0272427	-0.25706	0.0592031	-0.0164547	0.148356	0.306075	0.0881901	0.544792	-0.140619	0.00654697	0.021862	1.01037	0.101604	-0.00888157	-0.0325088	0.0291586	1.5123	-0.0549974	-0.0431843	-0.269591	-0.335605	-0.165138	-0.25706	0.00432205	0.963061	0.0108194	0.0108194	0.0571785	-0.234269	-0.316276	-0.195335	-0.269591	0.0742397
HS_7	0.0749006	0.0979643	-0.0427437	0.143217	-0.0652466	0.122875	0.0166254	-0.109976	-0.0089283	-0.0550289	0.0568132	0.0594578	0.237042	0.0875339	0.0568132	0.046504	0.382714	-0.121208	3.6459	-0.164426	0.125987	0.00892925	-0.153308	-0.0188322	-0.0744371	-0.130637	1.00492	-0.198741	0.0540524	-0.185923	0.229172	0.15385	3.52099	-0.311627	0.146018	0.770252	0.188489	0.784882	0.38588	-0.322329	-0.411678	-0.280601	-0.0886478	-0.292034	-0.0814819	-0.146129	0.229172	-0.128321	0.0139904
HS_70	0.114666	0.0980329	0.0790968	0.128407	-0.0219765	-0.0753918	-0.312434	0.388216	-0.281605	-0.375255	0.516958	-0.270535	-0.345331	-0.604118	-0.511596	0.0140142	0.0628557	-0.457261	0.048975	-0.0198278	0.158818	0.0182552	0.110198	-0.233798	-0.398046	0.0396814	-0.0586481	0.112494	0.0836201	-0.0156126	0.00962067	0.0790968	-0.0010128	0.0140142	-0.299596	-0.386221	-0.511596	0.330308	-0.312434	-0.0463362	-0.0308208	-0.0372343	0.152596	0.00101185	-0.552918	-0.102775	-0.206726	-0.366455	0.133168
HS_71.1	0.729109	0.206745	-0.0677052	0.328881	-0.320199	0.00878525	-0.0759668	-0.265934	0.0632563	-0.0759668	0.465932	0.244617	0.37091	-0.00878525	-0.00878525	0.206745	-0.41317	0.0437355	-0.126406	-0.223823	0.29844	-0.23232	-0.342789	-0.170766	-0.110065	-0.179811	-0.295202	-0.248699	0.254059	0.307882	-0.18899	0.0797558	0.380547	0.129274	0.705128	0.444833	0.206745	-0.0159397	0.110648	-0.136048	-0.327941	-0.239395	-0.197432	-0.605596	0.434034	0.244617	0.22504	0.413264	-0.136048
HS_72	0.146619	0.0260096	0.0012598	0.240996	0.062748	-0.193305	-0.086834	-0.218988	0.379741	-0.0150242	-0.146085	-0.150683	-0.132679	-0.113289	0.0165119	0.0500164	-0.0548735	-0.243116	0.258048	-0.00125885	0.374057	0.146619	-0.0821409	0.925353	-0.0370293	-0.10937	0.0475378	0.0283804	0.755004	0.0704441	-0.0459881	-0.0688648	0.358772	0.309311	0.0997314	0.0969963	-0.17904	-0.225772	0.229179	1.13698	-0.0222874	0.0575161	0.408677	-0.164559	-0.267029	-0.167094	0.217837	-0.162333	2.69641
HS_73.1	0.628835	0.251862	0.417996	0.104034	0.0743551	0.0241299	0.0288649	-0.301062	-0.19034	0.0486069	-0.122198	-0.0957432	-0.130844	-0.0459385	-0.0504408	0.396717	-0.0732422	-0.286294	-0.0732422	0.735242	0.359186	0.20378	0.0743551	-0.185536	-0.252026	0.370831	2.89274	0.0435858	0.365148	0.172256	-0.0755587	0.294931	0.16956	0.386637	0.0241299	-0.104893	-0.26083	-0.124273	-0.0661297	1.27715	0.719055	0.0171003	-0.0504408	2.90962	-0.325421	-0.367203	0.704699	-0.19034	0.140218
HS_74	0.0605164	-0.0849752	-0.0803776	-0.148004	0.13834	0.0605164	0.118932	0.0698233	0.0768709	-0.0401754	0.0140171	0.150625	0.0833931	0.0140171	0.107094	-0.160623	0.104721	-0.0941086	0.0494585	-0.0189066	-0.203418	-0.180176	0.0560255	0.518716	0.0583382	0.0790253	-0.224602	-0.0305967	-0.203418	-0.182404	-0.0963907	-0.0496588	-0.0682888	-0.277458	0.005373	0.0650482	0.026515	0.0856113	0.0221453	-0.109528	0.143561	-0.203418	-0.156407	-0.105395	-0.00537205	-0.0547085	0.172063	0.111887	0.204762
HS_75.1	-0.0333424	-0.107877	0.101576	0.097023	-0.107877	0.345446	0.110819	0.115146	0.173967	-0.0414429	0.106184	0.434793	-0.0449085	0.060317	0.214062	0.179159	-0.111976	0.280807	-0.426377	-0.0294065	0.128999	-0.256168	-0.104074	0.115146	0.28554	-0.210325	-0.433061	-0.1993	0.72857	1.64691	-0.0449085	-0.0964537	-0.426377	-0.1993	-0.00665283	-0.127791	-0.0414429	-0.187922	0.29037	-0.315667	-0.206975	0.0489788	-0.177371	0.0322657	0.308043	-0.0483208	0.193825	0.797927	-0.119946
HS_76	0.265284	0.0777702	0.0927238	0.0629034	2.97617	-0.0568619	0.00993252	0.0336647	0.016408	-0.102477	-0.0683193	0.016408	-0.0267296	-0.102477	-0.0134983	0.00993252	-0.0931501	0.0121317	-0.0188036	-0.0240126	0.104645	-0.0492859	0.0886002	0.0316582	0	-0.0240126	0.0316582	-0.0267296	-0.0531034	-0.102477	0	3.10786	0.0650349	0.0479803	-0.00803471	0.0316582	0.356573	-0.0324821	0.0650349	1.03841	-0.178881	-0.124165	0.0316582	-0.0456781	-0.0804129	0.0121317	0.581593	0.0672207	0.00508881
HS_77	0.0329523	0.099349	0.0262747	0.0329523	-0.0872536	-0.140357	0.216354	-0.0925884	-0.0136204	0.0115385	-0.151741	-0.0577946	0.158932	-0.111266	-0.0980415	-0.0751219	-0.0263805	1.24919	-0.108531	-0.0304089	0.0609407	0.0134945	-0.0346651	0.187225	-0.0821648	0.00948429	-0.032588	-0.0136204	-0.0489368	0.105586	0.0733337	-0.0136204	-0.0952883	0.301088	-0.0847063	-0.0847063	0.408362	-0.100752	-0.103308	-0.0952883	-0.0796804	0.0262747	-0.0158024	-0.0115957	-0.185199	-0.119736	0.203355	0.0372629	0.0153513
HS_78	0.771819	0.397277	-0.0202341	0.397277	0.00865173	-0.102802	-0.122054	0.0885706	-0.27	-0.181135	-0.283005	0.707776	-0.081171	0.143097	-0.171054	1.8783	-0.0586815	-0.409309	-0.09163	0.954776	0.351355	0.106066	-0.0254183	-0.255747	-0.283005	0.0317936	0.650066	1.80438	0.23596	-0.283005	0.0648375	1.65851	0.211758	-0.0703907	0.211758	0.0373068	0.0202723	0.518583	-0.369518	-0.374816	1.44225	-0.328097	-0.217155	-0.222741	-0.133286	-0.292568	0.351355	-0.227929	0.0950289
HS_79.1	0.247339	0.0921297	0.110633	0.744937	-0.0127764	-0.30238	-0.0786095	-0.479876	-0.383248	-0.456985	0.00656605	-0.371368	-0.133485	-0.3367	-0.470976	0.266971	-0.0463114	-0.479876	0.487656	-0.138679	0.103813	0.060112	-0.0596876	-0.255492	-0.231629	0.121139	0.00945568	0.175503	1.30712	0.845169	1.69463	0.0841951	0.300636	0.633443	-0.0696363	-0.108952	-0.318847	-0.468761	-0.463996	0.171746	0.153099	0.279485	0.110633	-0.108952	0.128377	-0.366643	0.487656	-0.6211	0.0804062
HS_8	0.349289	0.544386	0.291048	0.563974	0.410959	-0.0936413	-0.114758	-0.228135	-0.138146	0.271874	-0.187937	-0.213449	-0.203066	-0.300713	-0.0137463	0.279706	0.122001	-0.20932	1.29798	0.0631285	0.177288	0.251843	0.540967	-0.110274	-0.320134	0.388137	-0.00917435	0.124617	0.0491514	-0.0534954	0.119385	0.17236	0.0949078	-0.00699616	-0.0821018	-0.172908	-0.261103	0.0443745	-0.187937	-0.075139	-0.0621395	-0.0686016	0.302865	0.0136499	-0.234721	0.0468445	-0.553638	-0.22392	0.382544
HS_80	-0.0674295	0.0410872	0.0410872	-0.19103	0.047164	0.0249071	0.047164	-0.00128365	0.0805512	0.189664	0.199613	0.313066	0.0750265	-0.0118427	0.00128269	0.319412	0.101119	-0.146466	1.4148	-0.0273914	-0.0852947	0.147469	-0.0247707	0.427232	-0.116801	-0.0118427	-0.146466	0.136483	-0.195321	0.0750265	-0.200031	-0.0674295	-0.123948	-0.172449	0.109666	-0.0723667	-0.095273	0.405637	0.103971	-0.1751	-0.30737	-0.184342	0.00128269	0.0135651	-0.0513954	0.0111666	-0.305143	-0.0927944	-0.232131
HS_81	0.324105	0.114015	-0.075058	-0.075058	-0.0170746	0.217296	0.0785818	-0.0410557	-0.00461864	0.191329	0.170093	0.502076	0.227543	-0.0170746	-0.00461864	0.103704	-0.271531	0.217296	-0.530449	-0.108857	-0.229125	-0.568534	-0.501566	-0.291972	0.217296	0.00461864	-0.365637	-0.0170746	0.157184	-0.559517	-0.141973	0.00461864	-0.00461864	-0.353609	0.312234	0.398998	0.217296	0.241611	0.204338	-0.324446	-0.550821	0.00461864	0.0189667	-0.271531	0.217296	0.412822	0.276426	0.621588	-0.332919
HS_82.1	0.0808668	0.0559387	-0.0434494	-0.0118847	-0.059391	-0.0352716	-0.0971489	0.019927	-0.00100327	-0.0461597	-0.051465	0.0472641	-0.0971489	0.0831699	0.00100327	0.0699434	0.13215	0.026248	-0.0434494	-0.0379963	0.0366611	-0.0162535	-0.0275726	-0.0712042	0.0220041	0.0472641	-0.0931959	1.52241	-0.068038	-0.0857649	-0.051465	-0.059391	-0.130607	0.153941	-0.0931959	-0.0227289	-0.0539389	-0.0227289	0.0514507	-0.0434494	0.0983648	-0.181345	0.00321293	-0.0461597	0.00100327	0.208399	0.442492	0.0784426	0.0600624
HS_83.1	0.197152	0.155602	0.18782	0.0536242	-0.012682	-0.0681753	0.0883656	-0.0371523	0.0490208	-0.226358	0.0743504	0.123989	0.168382	-0.0214291	0.0792656	0.0743504	-0.0573454	-0.0278864	-0.114287	0.0696411	0.185687	0.0104818	0.0385542	0.0927887	0.0951147	0.563499	-0.06602	-0.076623	0.0581808	0.0104818	0.0318651	0.0427618	0.0626822	0.0297499	0.0427618	0.117111	-0.0787249	-0.0787249	-0.076623	2.1699	-0.0891008	0.0297499	-0.0214291	-0.0324173	-0.0787249	-0.131779	-0.105226	0.0927887	0.0743504
HS_84	0.851525	0.132207	0.429853	-0.170201	0.0227785	0.283645	0.140141	0.060236	0.0383616	-0.138885	-0.00169945	0.0318213	0.060236	0.136031	0.363115	0.16572	-0.066679	0.260668	-0.0988474	0.0858507	0.252656	-0.339919	0.143987	0.0926027	0.434519	-0.24897	-0.0722704	-0.149638	-0.172935	-0.371593	0.010601	0.378094	-0.144094	-0.254368	0.148006	0.0892324	0.0017004	-0.0116758	0.16224	-0.0960512	-0.220469	0.051527	0.104976	-0.138885	-0.178258	0.219758	-0.212572	-0.0116758	-0.146894
HS_85.1	0.394992	0.239812	0.226896	-0.0623789	0.0805512	-0.214898	-0.152467	-0.202894	-0.107098	0.00730705	-0.0817604	0.0022583	-0.0490885	-0.109244	0	0.234533	-0.0732384	-0.16252	-0.0280037	0.0283165	0.163952	0.137372	0.175661	0.0167198	-0.158398	0.110068	0.263092	0	0.244845	0.180783	0.0237179	0.178225	0.328379	0.163952	0.0188913	-0.0329189	-0.21955	0.984963	-0.171166	-0.124379	-0.109244	0.0237179	-0.0666122	-0.124379	-0.111387	0.0630436	-0.317702	-0.171166	0.330777
HS_86	0.350635	0.254261	0	0.229646	0.106428	0.189356	0.148021	-0.0102901	0.0283852	-0.172458	-0.0964975	0.217457	-0.158048	0.0929108	0.0631752	0.686324	-0.0703335	0.180647	-0.0224667	-0.0421476	0.153162	0.148021	0.122619	-0.00671768	0	0.126287	-0.226817	-0.189783	-0.179368	-0.349962	-0.0772734	-0.158048	0.0558996	-0.0537672	-0.0266256	-0.118093	-0.0342455	-0.114572	0.0722294	0.0631752	-0.45778	-0.0809403	-0.125665	-0.0964975	-0.140497	-0.0738087	-0.272286	0.0841198	0.0592966
HS_87	0.0615845	0.0893211	-0.081089	-0.00819015	0.074728	0.0235653	0	0.0416632	0.0913925	-0.17813	0.010623	0.0831594	0.0127354	0.03757	0.00428772	0.0659914	0.0170135	-0.125569	-0.0267181	-0.0313702	-0.0420332	0.027689	0.0437584	0	-0.0377607	-0.0463543	-0.114321	0.0190773	-0.081089	1.35767	-0.097517	-0.118138	0.0460691	0.0955524	-0.0838385	-0.149792	-0.100411	-0.0486269	-0.0890474	-0.0420332	1.12146	-0.0890474	-0.00213146	-0.121897	0.0170135	-0.0758228	0.247217	-0.0946598	0
HS_88	0.157853	0.150619	0.0805502	0.116321	0.123961	0.05093	-0.0171738	-0.196508	0.0952921	0.0259647	0.143589	-0.0307083	0.0124931	-0.0171738	0.033061	0.102555	-0.0331039	-0.168209	0.0783052	2.82225	-0.0469799	0.153048	0.08529	-0.0307083	-0.18552	0.0879412	-0.121329	0.0465364	-0.00327206	-0.00642872	0	-0.0519772	-0.0150995	-0.110467	0.0738096	-0.101409	-0.176773	0.00429058	-0.0713024	-0.0218983	-0.09445	0.05093	-0.0713024	-0.096777	-0.0447531	-0.134341	-0.274162	0	0.160261
HS_89	0.228831	0.279506	0.259483	0.384829	0.199803	-0.0730238	-0.0947599	-0.287919	-0.0592508	0.085021	-0.282639	-0.298673	-0.318995	-0.164048	0.0560179	0.436508	0.0152807	0.120187	-0.0894394	0.101707	0.44046	-0.0152817	0.174394	-0.308643	0.18808	0.0726481	0.0692778	-0.164048	-0.0922251	2.1745	0.163606	0.0758142	0.358139	0.221488	-0.203572	-0.318995	-0.227435	-0.491633	-0.341015	-0.0216541	-0.413328	-0.0674706	-0.0348959	0.279506	-0.136127	-0.224927	-0.502252	-0.064743	-0.0382109
HS_9	0.0217123	0.0377979	0.0740309	0.0126963	0.00420475	-0.26644	-0.149372	-0.234283	0.186007	-0.0941963	-0.0489969	-0.0515318	-0.187537	-0.234283	-0.12983	-0.0214453	-0.042119	0.305537	2.63117	-0.127554	3.80422	1.67317	0.134425	-0.174441	-0.138477	0.060689	-0.0755167	-0.096467	-0.163859	0.649624	0.168057	0.228506	1.05507	0.165579	0.464653	-0.207409	-0.264073	-0.144993	-0.174441	0.190944	0.180973	-0.0126352	-0.0892925	-0.0399475	0.119386	1.32702	0.344742	-0.112484	-0.0565805
HS_90	0.25686	0.369232	-0.24577	0.289332	0.0021677	0.216454	-0.00667858	-0.261546	0.119454	-0.138809	-0.0672684	-0.0021677	0.0530977	0.0143566	-0.0484381	0.22146	-0.134966	-0.108861	-0.208249	0.0021677	2.83511	-0.277459	-0.0392771	-0.174868	-0.0259333	-0.0573702	-0.162944	-0.229401	-0.24577	-0.315454	0.176917	0.181562	-0.170898	0.0998163	0.194944	0.0998163	-0.108861	0.181562	0.199985	-0.366062	-0.552224	-0.241915	-0.0926704	-0.183032	0.167328	-0.0926704	-0.19037	1.06432	0.0949993
HS_91.1	0.0360489	-0.0395994	-0.0891151	-0.0420732	-0.0700817	0.550914	0.101547	0.1549	0.442288	-0.396877	0.274141	0.509222	-0.0315838	1.32434	0.00866318	-0.0891151	0.0128689	0.369791	-0.183213	-0.00866413	-0.0776577	-0.123273	-0.0813303	0.0678043	0.812447	-0.0927792	-0.229811	-0.128169	-0.0813303	-0.169479	0.492955	-0.0927792	0.52486	-0.0207958	1.60715	1.51276	0.423332	1.22882	2.17248	-0.190986	-0.0927792	-0.0891151	-0.105553	-0.169479	0.22778	0.752565	0.0400772	0.165807	-0.03685
HS_92	0.112493	0.0613508	-0.0477877	0.136497	-0.0361433	0.134021	-0.0408077	-0.0432558	-0.0292788	-0.125008	-0.170002	0.0375891	-0.178938	-0.0271416	0.00358295	-0.0112123	-0.138901	0.0710936	-0.0314331	-0.143482	0.104342	0.10169	0.131569	-0.0112123	0.0541162	-0.0477877	-0.222039	0.454397	0.012887	-0.258345	-0.0749063	0.0174217	-0.258345	0.0151434	-0.00358295	0.144523	0.022337	0.115225	-0.0942869	-0.200124	-0.0840092	0.012887	0.131569	0.00605297	1.43694	0.776081	-0.262568	0.104342	0.165171
HS_93	1.00896	0.382853	0.479569	-0.112958	0.227261	-0.126554	0.0856161	-0.137308	-0.0507374	0	0.49368	-0.174915	0.332245	-0.23735	-0.251964	0.0831165	0.237179	-0.408173	0.176645	0.259677	0.444969	0.353546	0.246386	0.0719252	-0.244979	0.204463	0.0106726	-0.0195389	0.0193405	0.173231	0.119785	0.240144	0.243188	0.0856161	0.170112	-0.0764866	-0.104857	-0.239823	-0.258677	-0.0227146	-0.0635624	0.0369349	-0.0342197	-0.272247	-0.218623	-0.360977	-0.455806	-0.160194	0.148993
HS_94	1.10586	0.967577	0.0884752	0.621383	0.269325	0.697007	0.545381	0.312655	0.630919	0.330879	0.22769	0.519691	0.338886	0.127168	0.545381	-0.486822	0.726685	-0.573937	0.789547	-0.230807	-0.467443	0.244876	0.605449	0.0576763	-0.98467	0.840998	-0.996545	0.905686	0.297189	-0.137774	-0.587032	-0.0576763	-0.111525	-0.962789	0.22769	-0.401145	-0.129367	0.330879	0.502242	-0.534545	-1.0704	-0.730815	-0.0967531	-0.713125	-0.350081	-0.749118	-0.281755	-0.329776	1.18421
HS_95	-0.0252275	0.273114	3.12941	0.316373	0.059557	-0.0774565	0.0186825	-0.139023	-0.0595875	-0.0958042	-0.197793	0.0698099	-0.214139	-0.0728607	-0.123408	0.120006	-0.102308	-0.169565	0.86962	-0.0889216	0.0621214	0.0698099	0.0160208	-0.0276756	-0.0322123	-0.0411568	-0.104296	0.0212421	0.104058	-0.112706	0.0134439	0.112191	-0.160032	0.0186825	0.0011282	-0.177028	-0.174369	-0.0152254	-0.132416	-0.112706	-0.190608	0.00340652	0.00580311	0.0212421	-0.200258	-0.0707026	-0.370234	-0.0662937	0.241921
HS_96	0.218716	0.218716	0.0776234	-0.0288544	-0.103793	0.218716	0.177156	0	0.0504875	-0.0554457	-0.0554457	0.260566	0.218716	0.0129375	0.507474	-0.0900221	-0.160513	0.674867	-0.189859	0.0364037	0	-0.256199	-0.320142	-0.0787525	0.54014	0.191648	-0.130708	0.105988	-0.0418339	0.0504875	-0.117457	-0.0554457	0.345878	-0.20297	0.147622	0.177156	0.0129375	0	0.30711	-0.0787525	-0.146216	-0.226658	-0.0704594	-0.172217	0.0653572	0.275951	0.332778	0.160707	0.245037
HS_97	0.531484	0.430849	-0.0481281	0.310071	0.207018	-0.0574865	0.154313	-0.272885	-0.152068	0.508257	-0.184148	1.10817	-0.0901566	-0.212293	-0.142886	0.122132	-0.131136	-0.0901566	-0.111156	0.109747	-0.0264635	-0.232371	-0.30839	-0.281536	0.086175	-0.0384912	-0.0796852	0.616372	0.44116	-0.0796852	0.263527	0.13157	1.17353	0.0149965	0.661598	0.165195	0.310071	0.518475	-0.0149965	-0.101661	-0.0796852	-0.152068	0.154313	-0.203303	-0.131136	0.218288	-0.212293	0.497238	0.196064
HS_99.1	0.746799	0.50906	0.0157499	0.738521	0.121869	-0.455444	-0.050395	-1.08938	-0.360316	-1.44263	0.391236	0.601869	-0.581194	-1.13999	-0.756181	0.230537	0.0375004	0.529942	-0.254797	-0.0780354	0.275428	-0.107075	0.133438	-0.888643	0.55139	0.0844107	-0.387933	-0.234822	0.0610018	-0.74563	-0.129564	2.16632	0.0792398	0.103529	-0.824317	-0.812697	0.0278482	0.055357	-0.249401	0.287229	-0.581194	1.54101	-0.234822	0.00284195	0.259132	1.2742	-0.640405	-0.98374	0.108613
hsa-let-7a	-0.0409193	-0.0683031	-0.0265102	-0.225294	0.0312443	0.237604	0.237604	0.0955315	0.0543671	0.0955315	-0.0265102	0.0955315	0.0312443	0.0955315	-0.0817499	-0.139947	0.0543671	0.237604	-0.0683031	0.0543671	-0.0817499	-0.152788	-0.0817499	-0.0265102	0.237604	-0.0409193	0.00951004	-0.0409193	-0.0683031	-0.00951099	0.0312443	-0.0409193	-0.175286	-0.0962019	-0.0265102	0.00951004	0.0543671	-0.0409193	0.0312443	-0.00951099	-0.0409193	0.00951004	-0.0409193	0.0543671	-0.152788	0.00951004	0.0543671	0.0955315	-0.0539732
hsa-let-7a*	-1.89983	-1.93501	-2.29675	-1.81388	-1.17394	0.911694	0.144712	0.815454	-1.2768	0.105321	-0.964823	0.163008	0.163008	-1.41855	-1.89491	-2.14542	2.4626	-0.145922	-0.367257	0.738321	2.67311	-2.31807	-2.16918	0.153702	0.762733	1.38518	-1.05665	-2.18882	-2.32504	0.575294	1.17252	0.182585	-0.794485	-2.09431	-0.808951	0.865262	1.37155	-0.845433	0.597101	1.17252	0.0486155	2.26057	0.266849	0.455026	-2.57098	0.0269098	1.21292	1.75864	-2.11032
hsa-let-7b	0.101002	0.072072	0.160347	0.140368	-0.040556	-0.040556	-0.0554152	0.072072	-0.130116	-0.040556	0.0303669	-0.00679016	0.108975	-0.00679016	0.101002	0.101002	0.00679016	0.29074	0.072072	0.072072	0.29074	-0.0804358	0.0627747	-0.485715	0.090867	-0.0929527	-0.0288486	-0.0677433	0.180681	-0.418131	-0.0554152	0.101002	0.120572	-0.238064	-0.0173693	-0.0677433	0.101002	-0.356327	0.0433178	0.0551405	-0.276252	0.149664	0.140368	0.180681	-1.22882	0.229228	0.140368	0.190023	-0.238064
hsa-let-7b*	0.946704	-0.884777	0.365323	0.678019	-0.0114403	0.387306	0.662806	0.258513	0.425516	0.477903	0.107639	-0.428814	0.477903	0.465122	0.703179	-3.52111	-0.944361	1.72698	-1.71791	-0.111528	0.529592	-0.669844	0.342012	0.0114403	0.155232	-0.111528	-1.02516	-1.60776	-2.11173	-0.704369	-0.343414	0.633879	0.232547	0.0241432	0.662806	0.305359	0.742251	-0.489231	0.596789	-0.0338402	-3.26734	0.294136	-2.38046	0.0953884	-1.49523	1.05899	-1.53639	0.569989	-0.66123
hsa-let-7c	-0.0606337	-0.920177	0.153189	0.0531483	0.223316	0.0929232	0.0929232	0.0822401	-0.23025	0.0415516	-0.0962725	0.00464821	0.176828	-0.244078	-0.975904	-0.359239	0.276624	-0.17777	-0.0487947	0.321713	-1.141	-1.45011	-0.21388	-0.074214	0.209454	0.0335779	-0.00464916	-0.0122833	0.0531483	0.0335779	0.293181	0.216265	-0.455321	-0.23025	0.0234432	0.169254	0.193849	-0.14786	0.1226	0.176828	-0.0962725	0.185685	-0.674441	0.276624	-0.553139	-0.0962725	0.339192	0.169254	-0.775309
hsa-let-7c*	-1.26771	-1.21797	-0.24612	2.96633	0.740365	-0.0605307	-0.221522	0.00392342	0.0235605	0.353425	0.0473232	0.0473232	-0.00392246	0.106386	0.414239	1.41896	-1.4074	0.134364	-0.370542	-0.851425	-0.351387	-1.33651	-1.35208	0.271498	-0.121847	-0.00812912	0.0719414	-1.35208	-0.536537	-1.16243	1.77968	0.616073	-0.121847	1.01881	0.0684099	0.327725	0.705895	-0.0967321	0.409409	-0.218246	-1.10176	-1.51596	-1.35208	0.879948	0.0610809	0.313187	0.436658	1.00497	-0.608627
hsa-let-7d	-0.270538	-0.464801	-0.059865	-0.135812	0	0.142188	0.244762	0.178298	0.0191984	0.162735	0	0.112967	0.308094	-0.059865	-0.0456991	-0.0745592	-0.426461	0.0364189	-0.210517	0	-0.333368	-1.33913	0.374114	-0.152468	-0.426461	0.216486	-0.31812	-0.0311651	-0.118333	-0.183728	-0.0900984	-0.0166864	-0.604133	-0.303205	-0.0456991	-0.183728	-0.059865	0.178298	0.291723	-0.503569	-2.26921	0.497868	0.127954	-0.619031	-0.971191	-0.106753	-0.663056	0.399135	-0.0456991
hsa-let-7d*	0.860807	-0.417358	-1.11197	0.835984	-0.881739	-0.252869	0.146073	0.199356	0.226169	0.121464	0.319661	-0.451158	0.307528	0.424514	0.646125	-3.72197	-2.92136	0.886472	-3.1994	-3.17927	-0.252869	-1.40868	-1.69408	-0.10069	-1.18861	-0.263719	-0.738508	-1.11197	-3.71933	0.109791	-0.199406	1.08102	-0.451158	0.646125	0.515842	0.0419979	-0.417358	0.689768	0.438721	-1.66445	-1.62486	-0.592818	0.307528	-0.853594	-1.08789	0.579785	-2.3336	0.956348	1.01314
hsa-let-7e	-0.043335	-1.90266	-0.118035	-1.35694	0.152449	0.0748549	-0.0167685	0.0307093	-0.264172	-0.134376	-0.0808725	-0.0982656	0.0424471	-0.264172	-0.3924	-0.197707	0.383355	-0.0808725	0.180616	0.273353	-0.695805	-0.815068	-0.344247	-0.279735	-0.0683556	0.132652	0.0672207	-0.300282	0.102947	-0.314515	0.309629	0.161744	0.224795	-0.134376	0.0307093	-0.043335	-0.043335	-0.241949	0.172427	0.280245	-0.150746	0.30282	-0.532568	0.212395	-0.118035	-0.208931	0.0188704	0.0188704	-0.3924
hsa-let-7e*	0.412526	-0.0644894	-0.156084	-0.208599	-0.256528	0.19712	0.145249	0.112837	0.186351	0.518708	-0.261836	-0.39747	0.0697088	0.446755	0.433031	-0.250217	-0.566717	0.339949	-0.671702	-0.414477	-0.202126	-0.102828	-0.312088	0.203322	0.0371981	-0.375427	-0.375427	-0.555944	-0.00600243	-0.77338	1.12103	1.61174	-0.256528	-0.425203	0.355285	0.250221	0.304414	0.19712	0.897247	-0.884199	-0.306994	-0.488079	-0.778301	-0.0713921	0.743649	0.622386	-0.450916	0.0817308	-0.195691
hsa-let-7f	-0.0810347	-0.816062	0.163077	-0.756197	0.0874891	0.104969	0.0337715	0.104969	-0.0810347	0.0161877	-0.0247698	-0.00409794	0.122394	-0.0724192	-0.539711	-0.101333	0.122394	-0.133111	0.0970335	0.11404	-1.78216	-1.08957	-0.0649691	-0.0724192	-0.111624	0.0781288	-0.088932	0.00409794	0.00409794	0.132936	0.182492	0.0970335	-0.120966	-0.593462	-0.111624	-0.170877	0.0161877	-0.088932	0.0589581	0.0970335	-0.200645	-0.133111	-0.657974	-0.0403748	-0.736999	-0.101333	-0.0403748	0.0505724	-0.478301
hsa-let-7f-1*	-1.6121	-2.35448	-0.0700235	-2.40493	1.3765	0.38692	0.54728	0.642997	0.155802	0.598639	-0.257494	0.456173	0.401466	-0.188032	-0.832262	-1.857	0.824654	-0.789334	-0.404674	0.598639	-2.58728	-2.26078	0.162999	0.472841	-0.52261	-0.376075	-0.634763	-0.0356626	-2.52782	0.38692	1.32426	0.956759	-1.57435	-2.30976	0.796519	0.0220032	0.325278	1.05984	0.472841	-0.985386	-0.878523	0.170394	-2.51495	-0.595118	-0.858475	-0.422853	-1.54209	1.10075	-0.0220032
hsa-let-7f-2*	0.251398	0.233668	0.100354	0.217151	-0.024724	-0.625554	-0.474895	-0.691567	-0.407794	-0.207606	0.429256	-0.691567	-0.639645	0.463876	0.491826	0.15493	0.0280647	-0.380452	-0.0136662	-0.0476675	0.176	0.0447493	0.204326	-0.542607	-0.465568	0.0136671	0.0159245	0.0615807	0.0882378	-0.102483	0.0353622	0.0181694	-0.138106	0.183598	-0.710533	-0.514573	-0.490293	-0.590232	-0.485513	-0.0667362	-0.0580902	0.0717106	0.0515432	0.146614	-0.340759	-0.024724	-0.613023	-0.534835	0.287229
hsa-let-7g	0.0380278	0.0654116	0.160698	-0.266127	0.024581	-0.0100203	-0.0893068	0.024581	-0.163228	-0.0588646	0.010129	-0.0995197	0.024581	0	-0.0588646	0.0380278	-0.0588646	0.024581	0.0798206	0.0654116	-0.0464573	0	0.0798206	-0.153868	-0.0464573	0.0523577	0.0654116	0.024581	0.0523577	0.0798206	0.0523577	0.0968199	0.0380278	0.0798206	-0.0995197	-0.136388	-0.118963	-0.182399	0	-0.0204592	-0.182399	0.137575	-0.0100203	0.024581	-0.374468	-0.0689554	-0.0464573	-0.0100203	-0.39334
hsa-let-7g*	-0.602448	-0.475462	-0.513238	-0.528367	0.0104132	-0.0195026	0.343323	0.525186	-0.145392	0.599126	0.904424	0.554894	0.446644	0	0.621631	-0.449988	-0.486922	0.833447	-0.396112	-0.385367	-0.470753	-0.634204	-0.557785	-0.486922	-0.407403	1.36185	-0.359416	0.742563	-0.407403	0.0982494	-0.235052	-0.387441	0.343323	0.782909	-0.409517	0.742563	0.575568	0.104663	0.534369	1.00509	0	1.04451	0.0211821	1.17609	-0.318306	2.14189	0.142194	0.530066	-0.65939
hsa-let-7i	-0.0546703	0.00838566	0.0912647	-0.0343847	0.0190554	0.101478	-0.35901	0.0369167	-0.00817203	0.121829	0.0718212	0.101478	0	0.13192	0.101478	0.0190554	-0.084055	0.144327	-0.151905	-0.0546703	-0.0168009	0.0718212	-0.0753422	-0.131607	0.121829	0.0190554	-0.068531	-0.0991106	-0.0254621	0.144327	-0.0909472	-0.0991106	-0.308902	-0.0753422	0.121829	0.144327	0.0912647	0.0190554	0.144327	-0.369589	-0.084055	-0.00817203	0.0718212	-0.068531	-0.280148	0.13192	-0.0753422	0.144327	-0.0254621
hsa-let-7i*	-0.866962	-0.958273	-0.650754	-0.751444	-0.200761	0.34991	-1.19241	-0.85081	-0.522377	-0.748554	0.34991	-0.29301	-1.02649	0.480474	0.465159	-0.888996	-0.175385	1.23055	-1.08214	-1.17057	2.79513	0.611509	-0.992403	-0.149308	-0.995371	0.446185	1.41482	-1.12235	-0.3536	0.872862	1.58877	-0.716789	0.434336	1.65599	0.950608	1.19909	0.950608	0.114066	-0.439494	0.530144	-0.38409	-0.0276642	-0.629633	0.892955	0.554775	3.17903	-0.306495	0.338832	1.90016
hsa-miR-1	-0.985077	-0.9925	-1.1682	-1.00027	-1.07069	1.04251	1.07311	1.84143	0.995267	1.0547	0.2123	3.01781	1.2176	-0.189777	-0.203244	-0.327085	0.478214	-0.189777	2.40503	0.293241	-1.08322	-1.07069	-1.1682	1.13745	0.850028	0.824315	-1.14923	1.31243	-1.08322	-0.478082	-0.302735	0.492067	-1.07069	-1.00896	0.0876636	0.258995	1.31782	1.16732	2.85539	2.33799	-0.0876636	-1.22556	-1.0479	-1.1682	-0.297338	-0.0986261	-0.206267	-0.131342	-1.07069
hsa-miR-100	-0.0784292	0.128551	0.0835104	0.128551	0.0256901	0.0350142	0.0835104	-0.0149937	0.0146627	-0.0592585	-0.0233469	-0.17087	0.0146627	0.0146627	0.0939493	0.169381	0.0835104	-0.0233469	0.0146627	0.045105	0.0939493	-0.23872	-0.185925	-0.0949869	0.0256901	-0.0784292	0.156327	0.0703535	0.0703535	-0.506778	0.0575123	0.0703535	-0.0784292	0.0703535	0.0256901	-0.0677595	-0.0324183	-0.0868149	-0.0044508	0.00444984	-2.0244	-0.857165	0.18379	0.0256901	-0.49445	-0.445825	-0.330059	0.0256901	-0.0677595
hsa-miR-100*	-0.497175	2.87258	2.47402	-0.897496	-1.00435	-0.0271883	-0.479074	0.188956	-1.17344	-0.718397	-0.772799	-0.0434523	0.689055	-0.312949	-1.1784	-0.559065	1.57751	-0.190239	1.82667	-1.08803	0.165237	-0.790222	-1.19318	1.14127	0.689055	1.97442	0.991672	1.54189	0.494518	2.02562	2.88709	2.02562	-0.801537	1.73741	0.794142	1.35473	1.26097	0.460007	-0.6191	-0.952391	-1.21437	-0.817753	1.51592	1.5662	0.090662	-1.20923	-1.71487	2.56823	-1.02078
hsa-miR-101	-1.18349	-1.34562	-0.036437	-0.470209	0.0623779	0.048048	0.0100203	0.048048	-0.117296	0.0346012	0.0623779	0.147595	0.0100203	0.0623779	-0.036437	0.10684	0.0623779	0.0100203	0.170718	0.0623779	-0.312371	-0.0682592	-0.0682592	-0.134303	0	-0.0984001	-0.134303	0.048048	-0.0104389	-0.180764	-0.0104389	-0.036437	-0.197565	-0.134303	0	0.0346012	0	0.0346012	-0.0589352	0.0898409	0.0100203	0.10684	-0.352303	0.0754318	0.0201492	0	0.0754318	0.0201492	-0.539774
hsa-miR-101*	-2.69067	-2.7598	-2.82478	-2.66615	0.0744419	0.0820398	0.170265	-0.304288	0.221891	-0.914038	0.547946	0.815386	-0.0967197	0.693132	0.2763	1.17507	-0.489086	0.873745	0.469021	-0.902906	-2.68414	-0.383298	-0.882932	-1.7028	-0.118167	-0.0744419	-1.49247	-0.342736	-0.98191	-1.50761	-1.89653	-2.31677	-0.484299	-1.59803	0.504284	0.582044	0.521962	0.737766	-1.57671	0.170265	-0.851146	0.453554	-0.417572	1.1868	3.04694	3.41236	1.10284	0.434188	-2.7044
hsa-miR-103	-3.78976	-0.101775	-0.112646	-0.0204439	0.156201	0.216343	-0.0204439	0.00593567	0.306456	0.168427	0.168427	0.125803	-0.0460491	0.168427	0.141638	-0.239808	-0.165823	0.168427	-0.714723	-0.197958	-0.790427	-0.648383	-1.72386	-0.756195	0.32099	-0.473789	-0.0888176	-0.790427	-0.0888176	-1.3952	0.00593567	-0.804003	-0.00593662	0.156201	0.0988197	-0.0204439	-0.0204439	0.0187864	-0.00593662	-0.239808	-1.12222	-0.619037	0.306456	-0.367133	0.450377	-0.352535	0.156201	0.113899	0.199687
hsa-miR-105	1.15873	-0.0279131	-0.381135	0.178531	2.70017	1.4932	1.39341	1.23939	1.23939	0.797769	0.386373	-0.713074	1.37009	1.37009	1.41539	0.0837212	1.26063	0.307177	-0.836052	0.789048	0.15235	-0.606613	2.04461	-0.105616	1.5463	-0.460284	2.42474	-0.338531	-0.416278	0.314331	-0.599132	-0.591767	-0.0585938	-0.438978	0.452391	-1.0334	-0.891654	-1.14699	-0.221156	-0.985845	-0.689832	-0.658726	-0.746716	-0.701854	-0.758996	-0.396185	-0.734364	-0.44553	-0.359036
hsa-miR-105*	0.538572	0.443829	0.164044	0.690942	0.610299	-0.289044	0.0496464	-0.575609	0.0273695	-0.128191	0.014183	-0.394977	-0.178851	-0.562694	-0.496485	0.243506	-0.019248	-0.638025	0.0112143	0.0677471	1.47548	0.153836	0.222606	-0.52941	-0.358824	0.350173	0.72585	0.0774069	0.0646868	-0.218058	0.204765	0.211743	0.233394	0.417139	-0.349792	-0.624611	-0.547704	-0.399572	-0.356585	-0.128191	-0.239673	-0.102365	0.0708666	-0.0112133	-0.367564	-0.607206	-0.750705	-0.107849	0.150511
hsa-miR-106a	-0.232998	-0.127229	0.129718	0.421811	-0.171194	-0.0911188	-0.141462	-0.0688963	0.0386772	-0.0358782	-0.602785	0.0550175	-0.359515	-0.15645	0.144577	-0.0688963	-0.219347	0.294108	-0.37617	-0.315116	0.266862	0.294108	0.0921803	0.247908	0.502968	-0.38775	-0.421885	0.00847912	0.600821	-0.315116	0.203762	0.429385	-0.667621	0.276	-0.0688963	0.178343	0.305705	-0.0246544	-0.171194	-0.710389	0.807958	0.728137	0.752718	0.0223064	0.51189	0.446405	0.0223064	0.414361	0.429385
hsa-miR-106a*	0.0690289	0.194438	2.63198	-0.00927639	-0.0423803	-0.0587912	-0.376175	-0.348938	-0.437189	-0.214668	0.062315	-0.292039	0.0261621	0.863307	-0.351795	-0.00498581	1.88607	0.606389	-0.0198946	-0.119743	0.0487452	0.0054369	0.0510826	0.0372601	0.234244	-0.10831	0.062315	-0.143618	-0.0587912	-0.115187	-0.00106716	-0.0850019	-0.0198946	0.0557928	-0.214668	0.663513	0.457394	-0.278593	0.467075	-0.0757866	1.91838	-0.0311747	0.00106716	0.74184	-0.173196	0.753893	0.320992	-0.262468	-0.0243759
hsa-miR-106a:9.1	0.569138	0.530436	0.015893	0.500079	-0.0524445	-0.357561	0.582206	-0.788253	-0.970752	-0.292475	-0.72053	-0.997704	-1.18192	-0.0844107	-0.851782	0.399307	0.0950136	-0.764811	1.5514	1.06654	0.424368	-0.200986	0.100234	0.47296	1.31093	-0.063138	-0.267731	-0.150448	-0.136347	-0.499275	0.0606155	0.162477	0.234679	0.38274	-0.882628	-0.0741339	0.0329008	-0.131159	-0.178417	-0.252236	1.97926	2.19617	-0.0948229	2.37494	1.50156	0.536582	-0.375608	-1.01247	-0.015893
hsa-miR-106b	-0.526622	-0.0788622	0	0.254685	0	-0.0417051	-0.0417051	0.0586977	-0.0417051	0.0289297	-0.139815	0.263347	-0.165025	0.00965691	-0.165025	0	0.128243	0.164606	-0.139815	-0.0169315	0.0369034	-0.0788622	-0.0169315	0.567752	0.495513	-0.100921	-0.0652819	0.0775919	0.157156	-0.127487	-0.0169315	-0.100921	0.0775919	-0.265684	0.0964642	0.450473	0.50896	0.088275	-0.182418	-0.0652819	-0.00929737	0.1892	0.0289297	0.164606	0.586773	0.672794	0.412067	0.608507	0.14854
hsa-miR-106b*	-1.97399	0.752728	-1.89957	2.75362	-1.92511	-0.460978	-0.921925	-0.167523	-0.638986	-0.528079	-0.434732	-1.64237	-0.939671	-0.528079	0.703473	-1.03283	-1.09641	1.66712	-2.12274	1.15601	2.34256	-0.0203657	-0.383245	1.25891	1.90412	-2.0598	0.733151	1.00378	-2.12017	-0.309622	1.15601	0.0203657	-1.04741	-2.01464	0.102664	1.21324	0.993591	0.0871229	-0.460978	1.12321	2.03532	2.03532	1.51844	1.74267	2.40372	2.4574	0.398047	2.28636	1.76888
hsa-miR-107	-3.08408	-1.19843	-0.611705	-2.59102	-1.91958	0.254002	-0.0879803	-0.664014	0.937103	-0.070838	-0.696213	-0.798748	-0.640029	-0.10448	-0.900188	-2.89258	-0.481269	0.108416	-0.696213	0.561373	-0.070838	0.193815	-2.31474	0.224838	0.480162	-0.400056	0.80599	-0.929831	-1.34042	-0.0479984	0.597414	-0.183676	1.20004	0.337477	-0.619214	-0.277801	-0.727057	-0.441691	-1.43008	-0.381853	0.120166	0.298196	0.514829	0.525789	1.43659	0.45832	-0.216769	-0.228093	0.286475
hsa-miR-10a	0.00293541	-0.0111561	-0.239761	0.024684	-0.220743	-0.32593	-0.384389	-0.218008	0.567324	4.37911	1.23987	2.37075	-0.350029	0.0147352	-0.704636	-0.171121	0.20551	-1.19203	2.04147	-0.0438938	-0.102526	-0.186771	-0.0516872	3.15977	4.41551	4.53981	-0.207248	4.74881	5.08303	-0.289359	4.36384	-0.298877	-0.39988	-0.0971489	4.21859	4.36384	4.52673	4.57075	4.17614	1.1162	-0.363728	-0.311358	-0.144571	-0.194294	2.17215	-0.118517	-1.27385	4.73585	2.75308
hsa-miR-10a*	0.024354	0.167155	-0.0637617	1.19826	0.0168667	-0.240332	-0.290229	0.324569	0.349821	2.06722	0.233969	0.105044	-0.440282	-0.0886927	-0.145957	-0.0238962	-0.228154	-0.28153	-0.0168676	-0.384441	-0.304002	1.51942	-0.122515	0.473292	1.46309	2.00459	-0.458413	1.98753	2.47523	0.22082	2.62156	2.08346	-0.852672	-0.484231	2.17613	1.74636	2.29662	2.40224	1.87214	-0.43455	-0.492088	0.839944	-0.50263	-0.669365	1.14845	-0.142809	-0.564758	2.55992	0.0526266
hsa-miR-10b	-2.02451	1.18427	-2.12391	3.99634	0.393349	-0.0656004	0.0656014	-0.858618	-0.745472	-0.239664	2.23509	2.62078	-0.866012	-0.84486	0.456123	-1.87448	0.542617	-0.506703	2.77722	-0.578216	2.98872	1.75355	4.30412	-0.267379	5.11817	3.65671	1.78764	-0.506703	1.4405	-0.357988	2.95938	1.57475	-0.171391	-2.0826	3.54738	0.167289	1.1488	2.69742	0.434505	-0.420156	-1.10766	-1.60949	2.43472	2.32961	2.22387	-0.749806	3.39427	1.83987	1.69942
hsa-miR-10b*	0.178227	0.248024	0.0325642	0.263634	-0.00133514	-0.0868864	-0.00407028	-0.075057	0.00942516	-0.178831	-0.190387	-0.0409346	-0.261045	-0.15594	1.08312	0.208244	-0.00133514	0.0553093	-0.0798225	0.0169735	0.0774031	0.0747747	-0.0409346	0.0143528	0.807762	-0.0632925	-0.174422	-0.0822039	0.0694151	-0.162951	0.0480604	0.170058	-0.424038	-0.123354	0.0721016	0.00133514	0.0325642	-0.0485716	-0.035656	-0.190387	-0.0607929	0.213737	1.83989	-0.140341	0.389064	0.454144	-0.120903	0.175509	0.0747747
hsa-miR-1178	0.0941029	0.0633831	0.0338049	0.0399857	0.0941029	0.018714	-0.0155745	0.701224	0.0848093	-0.260996	0.0253	1.12183	0.0676642	-0.0135202	0.105545	0.00574684	-0.00351906	-0.0494089	0.00351906	-0.0216179	0.0591421	0.0524988	0.103274	0.0785236	-0.0155745	0.0209513	-0.128366	0.0253	0.00351906	-0.114923	-0.0174952	-0.0135202	-0.064332	0.014307	0.0209513	0.273772	-0.109765	0.957244	0.393282	-0.136325	-0.210258	-0.0216179	-0.0135202	-0.066699	-0.0174952	1.4885	-0.205462	0.119821	0.0209513
hsa-miR-1179	-2.9973	-2.9474	-2.92351	-3.06834	-2.32439	-0.0340176	0.199153	0.260707	0.157517	0.865507	0.286887	0.251661	-0.294218	0.906125	0.242483	1.0688	0.165539	1.43057	-3.18635	0.494729	-2.2729	-0.412985	0.99434	0.11794	2.61651	-3.06834	-0.199539	-2.74552	-0.216451	-1.36633	-1.42338	0.45782	2.40643	-2.97754	0.0340176	-1.13528	-0.517957	-0.412985	-0.207946	0.251661	-0.883737	0.74885	-0.406475	1.25624	-0.0970039	1.95868	0.542121	1.39495	-2.97754
hsa-miR-1180	0.914491	-0.229953	2.90593	-0.0154247	-0.327938	-0.153877	-0.046526	-0.298899	-0.218021	-0.65667	-0.802057	-0.782803	-0.32151	0.309079	0.887825	-0.205113	-0.55967	1.49852	-0.671553	-0.0989943	0.247309	-0.373629	-0.492237	0.472087	0.0439482	1.01755	1.79038	-0.497501	-0.327938	-1.04938	-0.0337486	0.0154247	0.0602865	1.98862	1.05334	0.765058	0.582004	1.32987	1.43523	-1.0096	0.633779	-0.697226	-0.218021	-0.401058	1.60231	0.260533	0.626745	-0.159862	0.122958
hsa-miR-1181	0.0123978	-0.0178461	0.0231485	0.0764093	0.127586	-0.061554	-0.160131	-0.653889	1.89646	0.353976	-0.0801725	1.26772	0.973546	1.14261	-0.0684938	0.764289	-0.105792	0.41421	0.00533104	-0.0575418	-0.0575418	0.480928	-0.00533199	-0.974781	-0.699645	-0.224705	-0.288045	0.953667	-0.266784	3.98106	-0.170589	-0.0801725	-0.253608	-0.025466	-0.891783	-0.275361	0.381983	0.198135	-0.426157	2.96294	2.82701	-0.0840425	-0.167109	-0.105792	-0.835216	0.795079	0.710806	-0.854022	-0.0575418
hsa-miR-1182	0.691132	0.351543	0.022934	0.459158	-0.022933	-1.28174	-1.25999	-0.408835	-1.35276	0.252353	0.186769	-1.39428	-0.223412	0.572385	1.93238	1.99416	-0.14946	0.487907	0.022934	-0.256986	0.15721	0.115309	0.335404	0.414435	-0.43445	2.16821	-0.187324	1.55654	-0.146038	2.01253	-0.0899029	-0.022933	-0.325536	0.171745	-1.48542	1.17667	-1.5592	0.0506115	-1.3295	-0.528111	0.0808153	-0.339418	-0.0509844	-0.14946	-1.26883	2.13933	-0.847526	1.55654	0.419734
hsa-miR-1183	0.508641	0.490072	-0.0804853	3.14321	-0.14607	-2.05592	-1.36571	-1.07379	-0.15603	0.165938	-0.231655	-0.236929	-0.108046	-1.43354	0.739027	0.165938	-0.287089	0.0761156	0.228182	-0.29656	0.228182	-0.0187063	0.177559	-1.90906	-0.940627	-0.0396185	1.06228	-0.0396185	-0.166056	2.86571	-0.291857	-0.151173	0.165938	0.252316	0.687963	0.0187054	-0.166056	-2.13774	0.490072	0.0815973	3.79117	-0.475254	-0.161093	3.23087	0.0298367	1.49862	0.571862	-0.170811	3.848
hsa-miR-1184	0.510571	0.30273	1.17642	0.0263271	-0.336085	-0.767455	-0.307415	0.355178	0.386958	0.242859	0.158759	-0.767455	-0.417444	0.818225	0.997923	0.0962858	-0.328862	0.65406	1.72227	-0.136253	-0.0111961	-0.165854	-0.24177	0.20792	0.491051	0.527071	1.78616	-0.174544	-0.136253	1.6705	0.57659	-0.151083	-0.120284	-0.112006	0.9761	-0.690157	-0.404411	0.604691	0.04986	-0.779565	-0.690157	-0.43009	2.07411	-0.744415	-0.321331	1.48273	0.164825	0.465362	0.119374
hsa-miR-1185	-1.42843	-1.52922	-1.58084	-1.44782	2.14824	1.65137	0.683214	-0.159164	0.426346	0.896885	1.21097	0.0329294	-0.358677	1.00055	-0.256634	-1.49902	1.84242	0.395802	1.35059	1.93353	-1.52922	-1.49902	-1.49902	-0.383733	-0.253551	-1.65576	-1.39046	1.71153	-0.777866	1.4434	1.53448	3.09817	-1.52922	-1.49902	-0.142212	-0.152363	0.458434	-0.33445	0.740881	2.02925	0.90253	2.39227	-1.42843	1.83411	-0.304054	-0.222428	1.07782	-0.0435934	-1.52922
hsa-miR-1197	0.321278	0.0250587	-0.226929	0.307496	0.0111427	-1.34314	-0.195539	-0.914264	-1.45132	0.0680342	0.883593	-0.865137	0.42876	1.54494	1.02441	0.00361156	-0.320892	1.18383	-0.182509	-0.283355	-0.208678	0.220468	0.314299	-1.54272	-1.65016	-0.417718	2.75474	-0.404462	0.653383	-0.422802	2.6338	3.69323	-0.386282	0.124433	0.497299	0.104155	-1.76627	0.876687	-0.645026	0.53109	-0.91901	-0.565107	-0.452671	-0.565107	-0.290043	1.75352	-0.0911903	0.366619	-0.0787201
hsa-miR-1200	0.275572	0.399993	0.0619631	0.177615	0.0496025	-0.0370846	0.0186272	-0.160112	0.127892	0.270499	-0.0130472	0.077364	-0.0480633	-0.0105772	0.0233097	-0.0415411	0.00827026	-0.151063	0.0877113	-0.082387	0.0958624	0.0798283	0.227809	0.0619631	-0.191036	0.145974	-0.0776939	0.101443	-0.113132	-0.0776939	-0.00827026	-0.066596	0.721662	-0.115321	0.112279	-0.0527735	-0.0733175	-0.066596	-0.0437717	-0.082387	1.10133	-0.117488	0.00827026	-0.130306	-0.0348272	-0.00827026	-0.0527735	0.0471287	0.169197
hsa-miR-1201	-1.85118	0.44569	-0.0265884	0.44569	-1.07367	-0.0881748	0.14517	-0.185441	0.220851	0.0788498	-0.0433378	-0.0742521	-0.213301	0.253134	0.238054	-1.06089	0.0788498	1.06651	-0.185441	0.265038	1.2727	-0.875986	-1.55023	0.491389	0.338922	-0.0433378	-0.522259	-0.847745	-1.11328	0.188185	0.0504169	-0.112743	-1.38356	0.0504169	-0.0265884	0.133298	0.173269	0.173269	-0.691302	-0.306352	1.11448	0.604356	0.669687	0.0265884	0.541459	1.22282	-0.253932	0.707875	0.669687
hsa-miR-1202	0.638596	0.207044	0.193802	0.0985737	0.0698576	-0.218712	-0.17249	-0.153546	-0.191344	0.0866737	0.136473	-0.16285	0.320209	0.504094	-0.298493	0.207044	-0.0699749	-0.48886	0.56472	0.139258	0.34095	0.240564	0.301346	-0.29604	0.216326	2.79437	0.231522	-0.100201	0.712798	-0.00126266	0.112692	0.187119	0.0809593	-0.0402269	0.0136232	-0.16038	-0.158073	-0.20023	-0.262936	0.730998	-0.155806	-0.00646782	0.0925713	-0.287126	-0.254726	-0.482278	-0.480248	-0.0749121	0.00126266
hsa-miR-1203	0.0348806	0.0720549	-0.150668	-0.131115	-0.099452	0.219021	0.0945559	0.12186	0.165271	-0.197276	0.382251	0.184898	0.0970039	0.0672741	0.0495186	-0.142108	0.532946	0.0284185	-0.124757	-0.201507	-0.252319	-0.120533	0.00820541	0.0922394	0.15763	-0.073761	-0.361877	-0.0668831	-0.0716057	-0.199405	-0.099452	-0.128964	-0.216139	0.0149183	0.117357	0.0672741	0.0945559	0.0695686	0.104015	-0.230411	-0.223114	-0.218407	-0.124757	-0.103916	-0.00820541	-0.0668831	0.112901	0.152955	-0.116429
hsa-miR-1204	0.971687	0.656589	0.353529	0.449245	-0.0233574	0.207715	0.0312691	-0.114507	0.36319	0.154476	0.131527	0.200594	0.170191	0.335326	0.310877	-0.101141	-0.0307522	-0.229414	-0.00832462	-0.401443	0.310877	0.224857	0.318947	0.0312691	-0.457324	0.457582	0.551706	1.45672	-0.0877104	-0.236556	-0.297113	-0.0233574	0.0889549	-0.187084	0.138914	-0.0717726	-0.144109	-0.0233574	0.185936	-0.439072	-0.187084	-0.151655	0.138914	-0.473662	-0.0940018	-0.558096	0.413919	0.00832462	0.568243
hsa-miR-1205	0.633576	0.830316	0.250765	0.401585	0.379382	0.219892	0.123813	-0.144904	0.0728025	-0.180963	-0.158209	0.277792	0.19389	0.0125093	0.240684	0.147704	0.161233	-0.0733633	0.272528	0.0836983	0.0470028	0.032877	0.363137	-0.00826263	-0.045372	0.46494	-0.210722	0.170822	0.21036	-0.203484	-0.0950966	0.147704	0.30969	-0.0987654	-0.141061	-0.192999	-0.123592	-0.091239	0.0625057	-0.137264	-0.279347	-0.054533	0.0224113	-0.0828514	0.113359	-0.106529	-0.189127	-0.259433	0.46494
hsa-miR-1206	0.816496	0.224142	0.202115	0.356233	0.34222	-0.0440159	-0.0100222	-0.199007	-0.0302372	0.0174456	-0.334599	0.00350857	0.23174	-0.174131	-0.239277	0.473088	-0.239277	-0.0696945	-0.39488	0.525221	-0.0632687	0.0529804	-0.217259	-0.476296	-0.00350761	0.0683165	-0.37654	-0.161378	1.27364	-0.318031	-0.0898485	0.11127	-0.244379	0.0390644	-0.100617	-0.167618	0.00350857	0.146063	0.0243101	0.060792	0.402264	-0.0100222	-0.186902	-0.0696945	-0.217259	-0.233598	0.851446	0.0752583	0.138924
hsa-miR-1207-3p	0.0271072	-0.0312185	-0.0604954	0.0251436	-0.0312185	0.0688391	0.00695419	0.00455093	-0.0982533	0.0820656	-0.0150852	0.0797625	0.163356	-0.0312185	0.0418921	-0.0312185	-0.136243	0.57232	-0.146861	-0.131711	-0.036376	-0.012989	-0.0906277	-0.00649166	0.0482826	-0.0868692	-0.182449	0.0669823	2.11924	-0.131711	0.0994978	2.50458	-0.0830517	0.0525942	0.0312691	0.0251436	0.103847	0.547828	-0.0261927	-0.182449	1.13395	0.0312691	-0.0472641	-0.105749	0.00210857	0.0589581	0.474463	0.0885773	-0.00859642
hsa-miR-1207-5p	0.665808	0.759868	0.291841	0.657378	0.329366	0.28385	0.0582848	-0.181683	-0.208262	0.0761271	-0.429708	0.361356	-0.0300045	-0.128436	0.00714397	0.456977	-0.100968	-0.0300045	0.268309	0.384072	0.307587	-0.0431557	0.230785	-0.386286	-0.380535	0.138079	-0.208262	0.449902	0.53557	1.05085	-0.114905	0.186044	0.570896	0.465474	0.169338	-0.16243	-0.0654335	-0.0500975	-0.299171	-0.253547	-0.279792	-0.107763	0.237819	-0.213493	-0.66191	-0.453012	-0.0431557	-0.208262	0.16082
hsa-miR-1208	0.278492	0.58016	-0.118804	0.605694	0.123242	-0.0779457	-0.144179	-0.245385	-0.0429792	-0.301404	-0.273595	-0.038744	-0.178186	-0.139445	-0.0779457	0.459923	-0.10275	-0.148686	0.00744152	-0.128961	0.244022	-0.00665951	0.187813	-0.31004	-0.213773	0.118106	-0.148686	0.143741	0.198731	-0.404214	-0.00240135	0.0542355	0.0239115	0.423719	0.0239115	-0.153571	-0.0830088	-0.113646	-0.0626354	-0.367411	-0.213773	0.107921	0.0239115	-0.0524645	0.395413	0.0239115	-0.186017	0.00240135	0.359877
hsa-miR-122	0.271093	0.671282	0.294742	0.359958	0.00870419	0.186918	-0.0806026	0.375377	-0.124577	-0.235683	-0.220203	-0.0698528	-0.108828	-0.144258	-0.18305	0.329634	-0.0737248	0.572886	-0.242607	0.161543	1.29893	-0.168431	0.0967169	-0.318719	-0.00431824	0.354688	-0.198607	-0.124577	-0.00431824	-0.398934	0.0603371	0.308124	1.66103	0.10158	0.0166969	0.00431824	0.0872459	-0.108828	0.157036	-0.13259	-0.621976	0.069294	0.136759	0.459922	-0.439045	0.00870419	-0.136355	0.123729	-0.155877
hsa-miR-122*	-0.0300989	-0.0816164	-0.0107679	0.0304909	0.0979557	0.22394	0.0579138	0.0397339	0.0579138	-0.241078	-0.0107679	0.137959	0.300363	-0.00238037	-0.108656	0.0304909	0.0979557	-0.0885677	0.0627766	0.0887327	-0.0644331	-0.330696	-0.133873	0.153274	0.255939	-0.155025	-0.357522	-0.0850134	0.385025	-0.316801	-0.123013	-0.0146255	-0.218186	0.158471	-0.00238037	0.00238037	0.0979557	-0.155025	0.18391	-0.34238	-0.155025	0.0887327	-0.159101	-0.288173	0.352999	0.102882	0.26026	0.255939	-0.0182943
hsa-miR-1224-3p	0.444942	0.0218229	0.0445662	0.0863171	0.130349	0.119113	0	-0.157875	-0.0117264	0.0863171	-0.107047	0.387491	0.0340824	-0.0628529	-0.0839519	-0.0331192	-0.199903	0.236365	-0.351135	-0.157875	-0.189432	-0.293895	-0.493663	-0.199903	0.222017	0.119113	-0.261815	-0.189432	-0.0839519	-0.261815	-0.211408	-0.261815	0.236365	-0.261815	0.119113	0.421737	0.222017	0.0554485	0.108541	0.187621	-0.0433044	-0.31305	-0.148238	-0.284167	0.200324	-0.023572	0.164741	0.506625	0.0123854
hsa-miR-1224-5p	-0.00214386	0.0789385	0.0486526	0.00214386	-0.0779667	0.179007	-0.0441771	-0.112857	-0.0646315	-0.0779667	-0.0884562	0.384068	0.0912733	-0.143537	-0.0646315	4.22509	-0.185055	0.155582	-0.0441771	-0.112857	-0.0264587	-0.0725136	-0.010334	-0.127713	1.67911	-0.0507708	-0.165124	-0.105721	-0.0671787	0.519417	0.0354261	-0.0441771	-0.080677	-0.033514	-0.0191984	-0.143537	0.0127468	0.255351	-0.0507708	-0.0939083	2.20309	3.73703	1.72605	-0.0240784	1.25497	2.15749	0.316668	3.03269	2.23002
hsa-miR-1225-3p	0.486098	0.14072	-0.27711	0.0377932	-0.316495	0.012043	-0.168365	-0.0886822	-0.0645208	-0.177544	0.100389	0.148948	-0.0806913	0.0820169	-0.363031	0.14072	-0.460847	0.0639477	-0.106955	0.198112	-0.012043	-0.124602	-0.13314	-0.508513	-0.13314	0.236486	0.189095	0.0820169	-0.124602	-0.657341	-0.370264	-0.316495	1.246	-0.185986	0.391993	-0.072443	-0.15932	0.14072	-0.19301	-0.293778	-0.556153	-0.417286	0.218191	-0.27711	0.157599	0.122094	-0.0204725	0.465657	0.0912018
hsa-miR-1225-5p	0.698318	0.585328	0.0485458	0.784222	0.0922709	-0.543906	-0.0780668	-0.0197344	-0.805649	-0.800606	0.304765	-1.24128	0.0344582	0.610606	1.1747	0.366212	-0.111951	0.764366	-0.0132246	2.85518	0.120472	3.04189	0.202864	-0.0132246	1.01139	0	-0.353197	2.89681	-0.0132246	-0.205969	-0.0197344	0	0.661964	0.0853291	-0.0594234	0.056077	0.0853291	-0.367007	0.296247	1.88314	-0.367007	-0.124706	-0.163744	-0.124706	-0.0728359	1.95521	0.241155	0.877225	3.36392
hsa-miR-1226	0.268554	0.232583	-0.287939	0.0788384	0.544338	0.101855	-0.165878	-0.10927	0.0369377	-0.165878	-0.364213	-1.36252	-0.351468	-0.404591	0.345545	-0.0369377	0.268554	0.973273	0.212346	-0.310387	0.668848	-0.188454	1.97633	-0.757463	0.14752	1.57388	1.07593	-0.198566	1.07593	-0.488966	0.847443	-0.23427	0.978375	-0.0476885	-0.520699	0.142753	-0.940319	-1.06793	-0.473168	0.0595074	0.336149	-0.5318	-0.284791	-0.24109	0.447869	-0.451208	-1.1096	0.803654	0.14752
hsa-miR-1226*	0.304469	0.0125914	0.0532103	-0.435925	0.133427	0.409792	0.272808	0.656905	0.0842295	0.20947	0.461472	0.0875368	0.296499	0.803414	-0.133877	-0.435925	0.316136	-0.0342875	0.0595865	0.100778	-0.38138	0.0976114	0	0.395061	1.24537	-0.254943	-0.241259	-0.316051	-0.371378	-0.0725145	1.64711	0.174159	0.133427	-0.579585	-0.147243	0.378874	0.304469	0	0.53159	-0.0966139	-0.147243	0.0595865	-0.340132	-0.442941	-0.238599	-0.291574	0.576263	0.0710535	-0.330228
hsa-miR-1227	0.344821	4.00047	-0.0337544	0.515215	3.88819	-1.31763	-0.18006	-0.478344	0.174216	0.170509	0.00179958	-1.49197	-0.836857	-0.297933	-0.593081	0.236327	2.10047	-0.823713	-0.105788	-0.18006	0.289992	0.101884	0.243967	-1.41015	-1.00546	-0.00179863	1.04479	0.00907421	-0.0992327	-0.256566	0.82975	-0.146525	2.25456	0.274702	-0.433458	0.208291	-0.754849	-0.586216	-0.847645	-0.396972	-0.34271	0.823322	0.0417538	0.00179958	-0.537119	-1.44035	-1.56689	0.71142	0.385686
hsa-miR-1228	-0.282916	-0.184276	0.955893	-0.177492	-0.193846	0.823533	0.0780659	0.383652	0.157679	0.470382	0.56854	0.0329027	0.980947	1.54873	0.848972	3.59992	-0.341115	0.650436	-0.289138	2.59203	3.4899	-0.226432	-0.364863	0.00960636	0.0276642	-0.299756	-0.177492	-0.249323	0.0123396	0.115862	-0.376413	-0.267542	-0.0610666	-0.0909452	0.493669	-0.0200367	-0.0610666	-0.0249395	1.28561	0.334366	0.0892124	-0.221914	-0.0481129	-0.00960636	0.170865	0.0302897	0.390575	0.275144	0.667442
hsa-miR-1228*	0.706773	0.134791	0.175134	-0.146086	0.347205	-0.874631	-0.0560322	-0.15779	-1.00667	0.307128	0.672638	-0.212231	0.0392504	-0.241772	-0.0144272	0.467014	-0.727172	-0.0144272	0.0649147	0.206075	0.506986	-0.527057	0.259464	0.538892	0.307128	0.491737	-0.10303	0.290379	-0.305715	0.191584	-0.0144272	0.538892	-0.212231	0.0392504	0.220973	0.245542	-0.382836	0.290379	0.162049	-0.131789	0.206075	-0.226835	-0.0274067	-0.863063	-0.622201	0.641377	-0.0643253	-0.226835	0.206075
hsa-miR-1229	-0.223683	-0.321111	-0.144924	-0.326535	0.0608969	0.581482	-0.0440216	1.14467	0.943356	0.242746	0.0587597	0.0819817	-0.149225	-0.0797663	0.943356	0.38841	0.0245972	0.0542421	-0.367786	-0.0303621	3.01077	-0.382988	-0.202669	-0.109873	-0.0554438	-0.284836	0.61504	-0.436377	-0.178738	-0.454433	0.268095	-0.0303621	-0.0128193	3.10653	0.0175009	-0.0508623	0.00867748	-0.134001	-0.0463944	-0.364179	-0.302093	-0.247049	-0.480918	2.01051	0.464915	-0.0957394	-0.149225	0.00624943	0.110375
hsa-miR-1231	0.423802	0.0546665	-0.0610561	0.337098	0.759007	0.575105	0.0695143	0.40624	0.102253	-0.105798	-0.278179	0.441191	0.131521	-0.0386639	0.398052	0.279055	-0.0465136	0.40624	0.882935	-0.131022	1.84467	-0.3143	-0.420278	0.140686	0.381516	0	-0.349463	-0.341939	-0.349463	-0.615493	-0.0902901	-0.0988226	1.12656	-0.20814	0.131521	0.165135	0.108899	0.423802	0.234696	0.00800419	-0.3143	0.554831	-0.271332	-0.241963	-0.250468	-0.0386639	0.226689	0.685357	-0.571633
hsa-miR-1233	0.633888	0.777957	0.011898	0.616302	0.430427	0.124112	-0.0963354	-0.0963354	-0.160845	0.011898	-0.184225	0.0494356	0.0818872	-0.143654	0.365661	0.536609	0.204251	0.00642586	-0.0248928	0.576202	-0.00642586	-0.190699	0.093688	-0.10913	-0.0716715	0.124112	-0.238627	-0.126554	0.322314	-0.317456	-0.177791	0.457223	-0.624244	-0.25605	-0.114301	-0.0601025	0.030467	-0.0716715	0.0239019	-0.357527	-0.48108	0.0712709	-0.271576	-0.283581	-0.0345173	-0.249992	-0.190699	-0.220279	0.343933
hsa-miR-1234	-0.118603	0.329833	-0.11528	0.140477	-0.0961552	0.00690365	-0.175489	0.475221	-0.0211687	-0.538718	0.08671	0.00333023	1.16506	-0.297182	-0.162769	0.0365696	-0.00678253	0.176963	0.491112	0.0293942	0.147517	-0.231729	-0.159684	0.848517	0.0476551	-0.2542	-0.348025	-0.39048	1.78103	-0.216072	-0.0571442	0.0110054	2.01269	0.842504	-0.0828638	-0.0458631	0.518348	-0.19053	-0.162769	1.84267	0.884289	-0.00333023	-0.286604	-0.452828	0.298396	0.781463	0.238269	0.08671	-0.165895
hsa-miR-1236	0.0939732	0.10475	0.036787	0.132341	0.0285025	-0.17908	-0.343236	-0.0846205	-0.306884	0.0095787	0.0961199	-0.202967	-0.252867	-0.419564	0.0707312	0.062274	0.0215273	-0.419564	-0.104499	-0.00330925	0.0894423	-0.0375843	0.0600262	-0.343236	-0.552582	-0.0141535	0.0707312	-0.0294209	-0.0215387	0.0095787	0.0536842	-0.00540543	-0.024086	0.0747061	-0.378242	0.122031	-0.194276	-0.400167	-0.222518	0.00757217	-0.117236	0.00757217	-0.0141535	-0.00108433	-0.343236	0.0238943	-0.100444	-0.264691	0.102533
hsa-miR-1237	-0.119791	-0.117636	-0.0864572	3.09933	-0.0929165	0.043499	-0.0949564	0.188523	0.61939	0.0276499	-0.142896	-0.195014	-0.250665	-0.142896	0.803912	0.0110664	1.72416	0.641622	-0.134658	-0.134658	0.397773	-0.108961	-0.123928	-0.213615	-0.168102	-0.028286	2.42646	-0.195014	-0.0514441	-0.187629	-0.0327501	-0.0109587	1.91375	2.27674	-0.12611	-0.227186	0.179699	1.11074	-0.165903	-0.0175848	0.112475	-0.17456	0.181836	-0.0817299	0.28255	-0.21106	0.0510149	-0.195014	0.00885391
hsa-miR-1238	1.31828	0.971256	0.80535	0.293684	0.461043	-0.884907	-0.833139	-2.74751	0.400701	-0.373486	0.323848	-2.62805	1.02619	-2.20023	-1.63344	1.20217	1.23127	-3.58912	1.33471	0.137412	1.43382	1.38735	0.400701	-0.439825	0.76924	0.400701	-1.41457	0.627052	0.88799	1.31828	-2.04484	-0.51553	1.50564	0.646251	-1.63344	-2.77688	-3.31069	-3.8649	-0.873537	1.26228	1.28192	1.16333	1.07481	-0.58089	-1.06112	-2.07297	-2.83379	0.827573	-4.94003
hsa-miR-124	-4.59346	-4.23616	1.79593	-0.025115	-0.425029	-1.53496	0.35175	0.0121574	-0.0981502	-1.57403	-0.646755	2.03741	-0.677196	-0.625661	-1.03599	1.84242	-0.59509	1.41329	-2.03312	0.831374	-1.18975	1.74282	1.54899	1.09645	0.973655	-2.60097	-0.0593605	-4.02127	-1.34269	0.722174	-4.62231	-0.0121574	-1.70133	-0.293072	-2.53116	-0.553899	-2.33821	-2.96819	-2.87166	1.84242	2.03741	1.9017	1.45631	1.84242	3.26618	2.61274	3.26618	2.14632	1.10954
hsa-miR-124*	0.0450726	-0.057127	-0.0923529	0.014986	-0.102195	-0.366198	0.290044	-0.266809	-0.553842	-0.773236	-0.0973501	-0.294537	-0.709565	0.114888	-0.435823	-0.0171137	-0.114349	-0.168807	-0.181833	-0.226574	0.365366	0.911207	-0.00555801	0.446263	-0.0497284	-0.102195	0.198148	-0.0695629	0.0329323	-0.196958	0.0306749	0.00555706	-0.254662	0.0910692	-0.44856	-0.254662	-0.302821	1.0518	-0.655231	0.741288	0.187626	0.831089	1.16012	0.989729	2.36589	0.69064	0.886721	0.646064	0.083827
hsa-miR-1243	1.33704	0.246746	0.159765	-0.0363922	-0.154879	0.242013	0.0627823	0.130247	0.0763521	-0.0721359	-0.0601778	-0.0907211	0.0021925	-0.00219345	-0.0157108	0.0538254	-0.0979595	-0.052722	-0.387176	-0.0282984	0.273995	-0.226715	1.88416	-0.142867	0.145639	-0.0871143	-0.0721359	-0.201444	-0.197574	-0.259395	-0.122733	0.242013	-0.174943	-0.294962	0.0854378	0.0101852	-0.052722	0.0346718	-0.0321417	-0.0802364	0.17025	-0.216165	0.0176659	-0.331963	0.231225	-0.245769	-0.374257	0.256231	0.251576
hsa-miR-1244	0.23817	0.138132	0.308684	0.280377	0.0549707	-0.226665	-0.314315	-0.398471	-0.330469	0.088932	-0.173326	-0.613065	0.257663	-0.2464	-0.184233	0.040554	-0.0498915	-0.106713	-0.00335503	0.0353985	0.0715113	0.00335503	0.100727	-0.444685	0.153823	-0.019146	1.26802	0.385362	1.80937	0.87825	0.0501938	-0.146668	-0.137167	0.107962	-0.142071	-0.341248	-0.127795	0.138132	-0.354839	0.85164	0.161836	-0.195117	0.0216999	-0.0282955	-0.201476	-0.453078	0.517556	-0.286295	0.0913191
hsa-miR-1245	0.00266266	0.0738249	-0.0391331	0.288041	0.00775433	-0.0608864	0.0817261	-0.0180635	0.0316172	-0.0364628	-0.129906	0.0959949	-0.0474491	-0.0684204	0.00266266	0.113612	-0.129906	0.506725	-0.0734539	-0.264934	0.17319	-0.110484	0.107918	0.0396051	0.0629835	0.343653	-0.216629	-0.0708647	-0.10109	-0.308421	0.0711412	-0.0838051	1.74216	-0.223383	0.0817261	-0.120002	-0.184853	-0.0734539	-0.0863695	-0.313266	-0.250222	-0.0985908	0.0423002	-0.0813484	0.105065	0.148556	-0.364636	0.121906	0.121906
hsa-miR-1246	-1.27981	-4.64772	0.27748	0.134708	-0.20363	-1.21319	-0.694858	-0.123547	-1.53025	-0.438949	-0.438949	-0.163518	-0.246399	-0.397389	-2.23269	-1.0022	-0.270227	-0.706127	1.0289	-0.0587616	-1.3423	-0.694858	0.519008	0.73999	0.620275	1.35283	0.428112	1.35283	0.932812	1.24448	1.39399	1.70124	1.14567	-1.39539	-1.05583	0.67949	0.486297	0.261226	0.0587616	0.502667	1.70124	0.411059	0.869736	1.15851	0.55617	0.0587616	0.817659	-0.270227	1.3297
hsa-miR-1247	-0.374241	-0.45078	-0.444186	-0.369753	0.572148	-0.303997	0.767064	-0.284777	-0.256509	-0.351655	-0.254227	-0.055397	-0.22622	-0.27613	-0.235592	-0.431079	-0.448421	0.055398	-0.428894	-0.420036	-0.444186	0.564805	3.29225	1.12704	1.76631	4.54865	4.49389	2.87914	3.49244	1.33997	4.38176	0.120785	2.07999	-0.426695	3.23731	2.8049	4.16276	2.937	0.882427	0.415965	0.412595	1.65296	-0.56083	-0.594285	-0.308122	-0.310159	0.557427	-0.204009	-0.511456
hsa-miR-1248	-0.209064	-0.0879307	0.967475	2.62739	-0.102466	0.133118	-0.462872	0.497845	0.0757284	0.401569	0.839192	-0.426866	0.694827	1.2054	1.2278	0.165726	-0.376268	0.650968	1.59621	-0.232107	-0.0479012	-0.405714	-0.0879307	-0.128864	0.418797	1.81007	2.45277	-0.387835	-0.123726	-0.483088	-0.107672	0.086422	1.16764	-0.223398	-0.13907	-0.11337	0.379909	0.952161	0.267755	0.812189	-0.737283	0.00251961	-0.118567	0.0593948	-0.0395508	-0.435221	0.682074	0.165726	1.87066
hsa-miR-1249	-2.2255	1.09975	0.720067	-0.882462	-2.89473	0.698374	-0.325937	-0.939063	0.286642	0.758117	0.277147	-1.10057	0.919786	0.80488	1.46852	-2.90355	-1.53989	2.37104	-2.99419	-1.51176	-0.157141	0.617163	-1.14264	0.12664	-1.28697	-2.01916	-2.8354	-2.85347	-2.7531	-1.63526	0.0398359	-2.36648	-1.21499	-0.00438786	1.2571	0.474478	0.286642	-1.26987	1.91856	0.236235	-2.35324	-1.54537	-2.7771	0.745592	0.519873	0.734415	0.106767	1.49647	-2.70896
hsa-miR-124a:9.1	-1.85818	-1.86302	2.01445	-0.984615	1.5765	-0.902833	-0.460896	-0.758897	0.454479	-0.0584612	-1.3518	0.910896	-0.700395	0.0584602	-0.505917	2.80453	-1.35988	0.828631	-1.83223	0.440528	0.480158	2.7791	1.12743	-0.495798	0.918714	-1.91739	1.1873	-1.97059	-1.73927	-0.110234	-1.99796	-1.04495	-1.36251	-0.213711	-0.419962	-1.10133	-1.23603	-1.67727	-0.204385	3.448	3.40397	3.47507	2.36729	3.15256	3.82878	2.40217	3.82878	1.71243	1.17816
hsa-miR-1250	0.0970373	0.00108528	-0.0299606	-0.0691767	-0.0600176	0.021842	-0.112569	-0.170273	-0.0668945	-0.609137	0.662519	-0.0714512	0.433171	-0.166376	-0.0623932	-0.00108624	0.0788307	0.162977	0.00591183	-0.0248356	-0.0057373	-0.0887976	-0.00796413	-0.0554342	-0.10396	0.0606117	-0.0482597	-0.0458097	-0.0953255	-0.0344839	0.0561571	1.60781	0.0368271	-0.0577612	1.03728	0.0515089	-0.112569	-0.0434198	0.524691	0.694255	2.23989	-0.0458097	2.12477	1.96667	1.2986	0.471398	1.47527	-0.0781813	-0.0200319
hsa-miR-1251	-0.368577	-0.377224	-0.426604	-0.406335	-0.394951	0.03755	0.0464945	-0.00584602	-0.042429	0.0730515	-0.0625191	0.151179	-0.0813255	-0.114246	0.00800419	-0.352635	-0.391133	0.00584602	-0.484003	-0.418205	-0.444325	-0.368577	-0.459723	0.104631	0.46857	-0.270396	3.88076	0.116511	-0.368577	-0.660997	1.98074	3.0043	3.46236	-0.183395	1.94326	2.1965	1.47399	1.58472	0.309131	1.14167	-0.496841	-0.268214	2.12569	1.2861	0.900283	0.0611086	0.774758	2.73975	-0.413831
hsa-miR-1252	0.0906162	0.160718	-0.0373278	0.0857124	-0.0480328	-0.113464	0.00968266	-0.122212	0.0456657	-0.0414505	-0.0732355	0.0435505	-0.106976	-0.0233517	0.0565624	0.0326662	-0.0606937	0.0305367	-0.0275002	3.29289	0.0349159	0.00546741	0.0160494	0.0180864	0.0857124	-0.0480328	-0.0500965	-0.00552559	0.0263071	-0.0890446	0.0393095	-0.0774794	-0.0890446	0.0326662	0.0222111	-0.0841646	-0.0585117	-0.0712719	-0.00762844	-0.104871	-0.0435448	-0.0712719	0.0435505	0.00546741	0.588631	-0.0606937	-0.115737	-0.0186167	0.0284424
hsa-miR-1253	0.540275	0.229523	0.390916	0.091095	0.370336	0.0944891	0.00152969	-0.197373	-0.0994425	-0.016571	-0.168582	-0.143344	-0.157909	-0.0195894	0.167176	0.196342	0.210528	0.0388727	-0.0692167	0.184964	0.448673	-0.0829658	0.105035	-0.0938511	0.188771	0.184964	-0.0605965	-0.0966568	-0.090992	-0.343497	0.101246	1.40926	0.291969	0.203353	-0.323755	-0.208103	-0.377448	-0.268328	-0.250303	0.055356	-0.174067	0.0654306	-0.00439358	0.276387	-0.107426	0.156388	-0.0966568	-0.300658	-0.00153065
hsa-miR-1254	1.16119	-0.168864	0.372958	0.066968	-0.253616	-0.159603	0.12079	-0.287714	0.0764093	0.318016	0.448406	-0.0102959	0.426561	-0.245355	-0.088707	0.130233	1.50556	0	2.5575	0.821452	1.92397	2.62415	-0.690043	-0.088707	0.0572405	-0.201138	-0.917044	0.267183	0.363521	2.52633	-0.846437	-0.598638	2.45074	0.892639	-0.261539	-0.382106	-0.151302	-0.391767	-0.29605	2.54081	2.45074	1.88067	1.79731	-0.721922	-0.382106	-0.133914	-0.322235	0.267183	-0.520438
hsa-miR-1255a	0.117322	0.24389	0.0599995	0.224468	0.0266275	-0.452712	0.497338	-0.550222	-0.440887	-0.28409	-0.511928	-0.254091	-0.153197	-0.336271	-0.305257	0.106139	-0.003479	-0.399998	-0.00798035	0.126189	0.106139	0.0828304	0.139894	-0.440887	-0.399998	0.0915012	0.0266275	0.0873117	0.0266275	-0.0385303	0.0672216	0.0289536	-0.00569153	0.211854	0.642415	-0.0385303	-0.217442	-0.250649	-0.310052	-0.113315	-0.0472956	-0.027607	0.0555315	0.0314198	-0.250649	-0.566262	0.278257	-0.479334	0.119526
hsa-miR-1255b	0.0799046	0.0557108	0.0465279	0.588168	0.125021	-0.0141258	-0.00596142	-0.262992	-0.0965004	-0.292222	-0.232723	0.27844	-0.298758	-0.175855	-0.146548	0.27844	-0.0688496	-0.0768633	-0.179956	0.0418615	-0.208029	1.15288	-0.0357208	0.702886	0.425766	0.138591	-0.295388	-0.49816	-0.386291	-0.349629	0.0377369	0.0514088	-0.460261	-0.0604944	-0.0645714	0.0684719	-0.197156	0.308985	0.0167923	-0.0357208	0.639941	-0.112704	-0.131296	0.179456	-0.123656	-0.318669	-0.0179977	0.399915	0.142973
hsa-miR-1256	-0.0218525	0.300509	0.277684	0.118245	0.051259	0.215558	-0.00271511	0.436153	-0.0271387	0.0440102	-0.0673428	0.0285139	-0.0297356	-0.0743742	0.0183287	0.168729	-0.0346727	0.115474	-0.0909367	0.0848579	0.271761	-0.144391	-0.0245037	0.0653648	0.185163	0.00537491	0.0103025	-0.108772	-0.0245037	-0.284157	0.215558	0.138813	0.0760479	0.14736	-0.142146	-0.0271387	0.0337715	-0.18504	0.0389767	-0.0648432	-0.27726	-0.037117	-0.17616	0.0389767	-0.124953	0.0103025	-0.120141	-0.0862541	0.0653648
hsa-miR-1257	0.40502	0.441031	0.200798	0.539074	0.162144	0.175174	-0.0285988	-0.0404482	0.025569	-0.281993	-0.171489	-0.183688	-0.131147	0.207743	0	3.25359	-0.101662	0.142859	0.390553	0.475824	-0.177737	0.181561	0.168384	-0.258688	-0.0600348	0.229144	-0.366385	-0.4824	0.0618896	-0.213735	-0.246683	0.33327	0.940041	-0.0842371	0.382742	0.253325	0.0184669	-0.146535	0.0904846	-0.00962448	-0.533767	0.194629	-0.846287	-0.820391	-0.237171	0.0553598	-0.231157	0.207743	0.00568962
hsa-miR-1258	0.0526953	-0.00849533	0	-0.0311174	0.0651274	-0.0829506	-0.0260916	-0.0661468	0.0504475	0.0462608	0.0570297	0.122763	-0.0524683	-0.0416994	0.0689402	0.159175	0.0570297	-0.0603943	-0.0336647	0.0504475	-0.00200653	1.33865	0.0166559	0.0292387	-0.110023	0.0526953	-0.0149841	0	-0.00200653	-0.0722075	-0.105648	-0.110023	-0.0603943	0.0356579	0.0973616	0	-0.182348	0.148559	0.0419931	-0.101984	-0.151541	-0.0829506	-0.0661468	-0.118422	0.527582	-0.0362749	1.6156	1.98841	-0.0416994
hsa-miR-1259	0.23207	0.0210381	0.153301	0.0331478	0.341331	-0.0671921	-0.022871	-0.0651169	-0.0590639	0.0789146	-0.188608	0.0445166	-0.123971	-0.159148	-0.0979128	0.11092	0.100667	-0.0500155	0.00218391	0.131436	0.0331478	-0.0590639	0.0377226	0.0859461	-0.0865812	0.0765524	0.0494318	-0.00904846	-0.100116	-0.116387	0.0258846	0.0789146	0.538302	0.192266	-0.084507	-0.0913057	-0.109509	0.00889778	-0.135918	0.0185337	-0.142907	-0.0715961	0.118616	0.100667	-0.212383	-0.175318	-0.280652	-0.0569143	-0.00218391
hsa-miR-125a-3p	0.83178	0.432002	-0.0959921	0.0149145	1.33489	-0.221486	-0.301833	-0.884095	-0.423109	-0.0532398	-0.0139351	0.182604	-0.100645	-0.143237	1.0555	0.272268	-0.185422	0.242359	-0.478558	-0.16451	3.8075	0.369368	1.66999	-0.42803	0.272268	-0.110571	-0.332335	-0.326637	3.20891	0.117549	0.495521	0.916473	-0.00283241	0.12379	0.941697	1.13142	0.83178	-0.525291	-0.0139351	0.0884352	-0.529626	-0.211258	2.97215	-0.761191	2.13848	-0.591298	-0.110571	0.567545	0.100054
hsa-miR-125a-5p	0.196681	-0.355363	-0.0464611	-0.466424	0.0854588	-0.0189047	0.0448036	0.0660439	0.0448036	0.0448036	-0.0380754	-0.154428	0.123864	-0.00954437	-0.145572	0.0550165	-0.114992	0.0660439	-0.137408	0.0753679	-0.198366	-0.326609	0	-0.121803	0.035903	-0.00954437	-0.217999	-0.162003	-0.0808458	0.0253601	0.154452	-0.00954437	-0.0808458	0.00793552	0	-0.00954437	-0.0189047	-0.0719233	0	0.0660439	-0.0929356	0.0978661	-0.608468	-0.063262	0.00793552	-0.0546331	-0.185966	-0.0719233	0.0448036
hsa-miR-125b	-0.0169992	0.0407553	-0.0314083	-0.0968199	0.019021	0.105042	0.0638781	0.0638781	0.105042	0.0407553	0.0407553	0	0	0	0.0407553	0.0407553	0	0	0.0407553	0.105042	0	-0.0587921	0	-0.0587921	0.019021	0.0407553	-0.0968199	0	-0.10684	0.019021	0.019021	-0.0722389	0.0638781	0.0638781	-0.0587921	-0.0444622	-0.0722389	-0.0444622	0.019021	0.0407553	-0.287604	-0.0866909	-0.0587921	0	-0.117279	-0.0444622	0	0.019021	-0.279219
hsa-miR-125b-1*	0.140442	-0.114135	-0.478843	-0.0750332	-0.438497	0.256846	0.396182	0.598453	-0.654894	0.344695	0.548144	-0.760746	0.211956	-0.311645	0.181385	-0.449285	-0.119228	1.05522	-0.0092659	-0.176895	1.53216	-0.744741	1.13381	0.286792	-0.176895	0.00926685	-1.12904	-0.489747	-0.900214	1.35079	-0.15458	-0.687037	1.04814	0.286792	0.555086	0.736321	0.518892	-0.478843	0.0658293	-1.0705	-1.19168	-0.327064	2.36817	-0.176895	0.0849476	0.274591	0.168533	0.121468	-0.387959
hsa-miR-125b-2*	-3.15046	-3.14303	-0.488334	-0.852234	-1.39379	0.101279	0.136412	-0.878403	0.0865755	0.26744	-0.287391	0	-1.25856	0.0340977	-0.714659	-0.0789251	0.296731	-0.318667	-0.545292	-0.572088	-0.0789251	-0.62933	-0.609237	-0.586376	0.471616	0.898916	1.1907	-1.00184	1.43745	-2.33604	1.06059	1.62306	1.16848	1.37083	0.875215	0.683415	1.25525	0.747391	0.0423594	1.07354	-2.00875	-0.579021	-0.348447	1.76173	0.769198	1.22861	1.49305	0	0.287714
hsa-miR-126	0.0254621	-0.217508	-0.0190105	-0.518347	0.135405	0.378562	0.143758	0.242262	0.0719366	0.242262	0.0464745	0.193766	0.090992	-0.0996017	-0.961184	-0.320839	0.163201	-0.592645	0.315079	0.143758	-2.26003	-1.6493	-0.0675678	0.193766	-0.236965	-0.0121183	-0.027174	0.090992	-0.149513	0.252701	-0.189416	0.184442	-0.273493	-1.80171	-0.208211	0.118398	0.135405	0.00340557	0.010457	-0.051055	0.163201	0.0375519	-0.130619	-0.973088	-1.18876	-0.534312	-0.320839	-0.189416	-0.360719
hsa-miR-126*	0.10139	-0.0763264	-0.0038166	0.170271	0.0420446	0.131066	0.121724	0.0420446	-0.040328	0.0131149	0.0814114	0.177721	0.153758	-0.0878058	-0.0521669	0.185295	-0.0657473	-0.252569	0.121724	0.00381756	-0.0763264	0.00381756	0.0319099	0.061615	-0.268744	-0.0657473	-0.0156393	0.0227718	-0.0038166	0.161655	-0.139393	-0.114372	-0.415284	-0.268744	-0.15191	0.0131149	-0.0878058	0.00381756	0.0814114	-0.139393	0.153758	-0.0657473	-0.0285902	-0.169303	-1.06362	-0.221784	-0.939968	-0.252569	0.224731
hsa-miR-1260	0.353776	0.144331	-0.00905418	-4.17376	0.197628	0.0308485	0.226836	-0.337985	0.161351	0.129307	0.298759	0.205824	0.315766	0.068615	0.100393	0.120691	0.205824	-0.96701	-0.192874	0.244126	0.343563	0.252298	0.00905418	0.168243	-1.20444	-0.0278492	0.168243	-0.12877	-0.320932	0.374127	-0.376173	-0.140477	0.364803	-0.504401	-0.106711	0.205824	0.0497427	-0.750424	-0.167665	0.260684	0.176956	-0.276575	-1.18799	-2.58449	-0.262748	-0.0278492	-0.106711	-0.487819	0.315766
hsa-miR-1261	-0.0790167	0.217152	0.00941372	0.17837	-0.124216	0.222442	0.00466728	0.183584	0.0420704	-0.27111	-0.160082	0.162524	-0.0893135	0.0781374	-0.0629148	0.323523	0.0370302	0.0680723	-0.068121	0.0236483	0.0781374	-0.462155	0.052844	0.525546	0.205276	-0.192556	-0.284959	-0.0433168	-0.0280066	-0.351696	0.0236483	0.0322275	-0.487775	0	-0.0841751	0.261348	0.052844	-0.0995188	-0.201799	-0.348284	-0.376652	-0.192556	-0.0738192	-0.0041151	-0.351696	-0.284959	-0.296723	0.162524	-0.317304
hsa-miR-1262	0.799334	0.338717	0.230873	0.740596	0.384167	-0.0227833	0.0784407	-0.180756	0.322296	-0.40557	-0.319221	-0.322687	-0.0739222	-0.333238	-0.0325012	0.192794	0.0891428	-0.0425243	0.053566	0.0172462	0.581966	0.230873	0.332903	-0.224988	-0.0177202	0.698371	-0.125792	0.135404	-0.0325012	0.659231	-0.0884609	0.183468	0.098691	0.0492449	0.236915	-0.45515	0.007761	-0.333238	0.248038	-0.199586	-0.473271	-0.28831	-0.113713	-0.158251	-0.520064	-0.194445	-0.675219	-0.16696	0.35442
hsa-miR-1263	0.534197	0.396832	0.181592	0.136971	0.101634	-0.0228624	-0.0727634	-0.223315	0.136971	-0.38489	-0.0893202	0.053935	-0.0760727	0.0147867	0.174047	0.333719	-0.201801	-0.159111	0.181592	-0.0164862	0.544229	0.350867	0.108898	-0.0482855	-0.00801086	-0.0959263	-0.0727634	-0.0988951	0.185631	-0.00174236	0.00815678	0.148694	0.590404	0.372638	0.232495	0.141072	-0.066391	0.393163	-0.0827398	-0.178381	-0.246694	-0.00174236	-0.164392	-0.283636	0.216777	0.277584	-0.341899	0.00174236	0.152451
hsa-miR-1264	0.11613	0.0956678	-0.0167217	-0.0214062	0.0134916	0.0344963	-0.0143585	-0.0669346	-0.0945272	-0.207241	-0.0328913	-0.0307131	-0.105819	0.161597	0.0299616	0.00112247	0.0523319	-0.112532	0.258742	0.166551	-0.0511684	1.17513	0.124287	-0.053463	-0.0945272	0.0277023	2.77003	0.00112247	-0.098856	-0.180837	-0.0486822	-0.107933	-0.0511684	1.49532	-0.126408	-0.231012	0.00341415	-0.128942	-0.140888	1.64446	-0.0600357	-0.140888	-0.0751371	1.13929	-0.235108	-0.237166	-0.138475	-0.192343	0.446829
hsa-miR-1265	0.22537	0.19149	0.0577126	0.098711	0.103243	-0.147694	-0.0381956	-0.12889	-0.0742245	0.252738	-0.164267	-0.136925	-0.0857897	-0.103721	-0.0763016	0.0172272	0.154756	-0.164267	0.134167	0.0129375	0.150438	0.161718	0.143216	-0.22204	-0.0552568	0.0468054	-0.068017	0.0403852	-0.022192	0.0316973	0.0446863	-0.068017	-0.00868416	0.0381708	-0.0857897	-0.121317	-0.181993	-0.0905733	0.0150805	0.0234079	-0.0552568	-0.0130587	0.098711	0.00437355	-0.0905733	-0.0447779	-0.29908	0.0337915	0.105421
hsa-miR-1266	0.0842905	0.0727253	-0.0160532	0.0568991	-0.0423584	-0.119059	-0.223512	-0.0507879	-0.0160532	-0.0386944	-0.17939	-0.10023	-0.0386944	-0.0309095	-0.119059	0.0632896	-0.0423584	0.0612831	-0.00575161	-0.0728521	0.0417566	0.0632896	0	-0.119059	0.00289536	0.111673	0.0242901	0	-0.0423584	-0.112531	0.0460329	0.0590839	0.00834751	0.143153	-0.00285721	0.0215902	0.388376	0.130373	-0.158266	-0.0635252	-0.0777483	-0.112531	0.0504017	-0.0635252	-0.0882511	0.111673	-0.324531	-0.0234785	0.0703449
hsa-miR-1267	0.566755	0.0868044	-0.0268354	0.268782	0	0.25831	0.0183716	-0.206619	0.154469	-0.130928	-0.0180693	0.38364	0.183488	-0.0699739	0.154469	0.183488	-0.294394	0.0967827	-0.275027	0.0263271	-0.035449	-0.250382	-0.398512	-0.250382	0.0263271	-0.196977	-0.522049	-0.365773	0.136174	-0.468026	-0.206619	-0.119604	0.446487	-0.170699	0.38364	0.116096	0.205581	0.622954	0.309976	-0.384104	-0.483741	-0.259561	-0.102489	-0.336505	0.227869	0.0491667	0.196399	0.566755	0
hsa-miR-1268	0.339324	0.180919	0.0476751	0.321144	-0.0353909	-0.744092	-0.284085	0.106252	-1.09592	-0.228942	0.872271	-1.14524	-0.968659	0.634409	0.617984	0.233408	-0.16929	0.293659	-0.237536	-0.12189	0.180919	0	0.0942402	0.0439997	-0.820145	-0.0139399	0.246925	-0.0993328	0.0365896	2.51561	-0.0993328	-0.152909	0.954821	0.0741758	-0.0689039	-0.0284128	-0.294439	0.708011	-0.970695	0.485694	-0.31128	-0.0761118	-0.128304	-0.0689039	-0.12189	1.57775	-0.811372	-0.149584	0.140497
hsa-miR-1269	0.39181	0.0441885	-0.166763	-0.191751	-0.184571	0.566651	0.37333	0.489369	0.516004	0.923163	0.286904	0.686188	0.243315	0.206881	0.482194	-0.498388	-0.302445	0.249969	-0.180195	-0.337207	-0.339211	-0.337207	0.306247	2.54354	2.97783	-0.202868	0.27731	-0.164315	-0.456413	-0.477458	-0.421253	-0.191751	-0.337207	-0.556776	0.359793	0.268748	0.18499	0.37333	0.334197	-0.421253	-0.486946	-0.475381	-0.232901	-0.35007	0.0907202	0.268748	0.215243	0.787336	-0.222198
hsa-miR-1270	-0.0354691	0.0657597	0.0861521	0.0688276	0.166743	0.110194	-0.0639706	-0.145469	0.0943327	-0.0275726	-0.181817	0.154402	-0.237965	0.148574	-0.0101204	0.248053	0.0240507	0.179991	0.112729	-0.0175781	-0.0175781	0.00138187	0.00406837	-0.119083	0.160137	0.0805244	-0.126418	-0.032897	0.134741	-0.175034	0.00138187	-0.022481	0.0514908	0.112729	0.0600796	-0.0354691	-0.128826	-0.00138187	-0.00714779	-0.0612679	-0.206129	0.480351	0.3828	-0.165277	0.0861521	0.715963	0.0776825	0.820794	-0.108968
hsa-miR-1271	-2.25308	-2.7212	0.499959	-2.51765	0.102139	0.17245	-0.203058	-0.143036	-0.0955811	-0.494922	-0.237061	-0.166621	-0.515612	0.0909157	0.222296	-1.46751	0.114424	0.301762	-3.01534	1.08164	1.70863	0.430658	-2.28283	0.0655403	0.789624	0.619019	-1.87048	1.2474	1.41442	0.743484	-0.0582991	0.945823	-0.984153	-0.907589	-0.334835	0.445008	0.705997	0.0191088	0.274683	-0.0834208	0.92626	1.30898	0.800999	0.576556	0.813313	1.38599	-0.730536	0.684379	0.379654
hsa-miR-1272	0.434595	0.36975	-0.0279541	0.573113	0.249023	-0.0104113	-0.0387344	-0.143969	-0.10159	-0.154469	-0.420119	0	-0.250132	-0.199594	0.166943	0.291653	-0.0104113	-0.311738	0.0402193	-0.0748281	0.124697	0.10126	0.0855579	-0.117756	-0.112284	0.316735	-0.190533	0	0.202479	-0.280906	0.00579739	0.160694	-0.0279541	0.0917482	-0.0850134	-0.227563	0.107274	-0.240568	-0.0908489	0.519993	0.297983	-0.10159	0.119389	-0.438319	-0.0491934	-0.332379	0.32359	0.0742302	0.316735
hsa-miR-1273	-0.750937	-0.778971	-0.908602	-0.771198	-0.962936	0.0536947	0.0150347	0.0056982	1.5499	1.28225	0.0536947	0.20817	0	-0.092474	0.145103	-0.891579	-0.962936	0.125419	-1.05546	-0.984862	-0.891579	-0.962936	1.45943	-0.0577192	0.297934	-0.984862	-0.962936	-0.946897	-0.946897	1.34609	0.27791	-0.984862	-0.927931	-0.908602	0.190014	0.198576	0.986692	0.0232964	0.00881004	0.0260401	1.25277	-0.196189	0.437269	1.45374	0.607453	2.08796	1.82257	1.68288	-1.00426
hsa-miR-127-3p	-0.0532074	0.30859	0.605158	1.01334	0.369758	0.755361	0.4491	0.490003	0.768318	0.125813	0.4491	-0.538062	0.100941	0.674563	0.643649	0.0265989	0.171954	-0.64837	-0.0265999	0.629726	1.13473	0.328153	0.691313	-0.117711	-0.997071	-1.20848	1.02556	-1.67044	-1.87689	-0.315908	-0.44522	-1.73997	-2.49494	-0.526754	-0.675969	-0.675969	-0.0532074	-0.64837	-0.932419	-0.380674	-1.08102	0.476235	-0.784291	0.811087	-1.70567	-0.327581	-0.158085	-3.10335	0.53246
hsa-miR-1274a	0.308128	-0.111582	0.112141	0.112141	0	-1.52512	-0.181456	-1.54006	0.446095	-0.294881	0.640216	0.101943	0.640216	-1.28386	-0.885718	0.0630999	-0.128975	-2.198	-0.345224	0.0903463	0.218049	0.210599	0.225623	1.03349	-2.11605	0.0117378	0.0630999	0.0441456	0.171394	0.308128	-0.059185	0	0.0117378	-0.0474777	0.726237	0.86831	0.0441456	-1.97377	-0.669132	-0.148745	0.162052	-0.0990648	-0.489865	-0.914151	0.0117378	-1.1067	-0.806547	-1.25903	0.218049
hsa-miR-1274b	0.191733	0.0866909	-0.010129	0.127446	-0.0565863	0	0.0696917	-0.300024	0.014452	0.0866909	0.191733	-0.010129	0.191733	0.0278988	0.105712	0.014452	0.014452	-0.471404	-0.323905	0.0696917	0.127446	0.127446	0.127446	-0.043745	-0.481061	0.105712	-0.316455	-0.0305882	0.014452	0.150569	-0.010129	0.0696917	0.105712	0.105712	0.0422287	0.0866909	-0.010129	-0.129092	0	0.0422287	0	-0.0689936	-0.043745	-0.894716	-0.0689936	-0.235298	0	-0.109649	0.105712
hsa-miR-1275	-0.0397558	-0.131717	-0.492098	-0.168826	-0.546305	-0.771919	0.510122	0.398973	-1.10243	0.0200148	0.159783	-0.891418	-0.34122	-0.617125	-0.527802	-0.323331	-0.657744	0.743364	2.39097	1.89919	-0.351556	0.625678	-0.312581	1.6828	-0.0200148	-0.462932	1.03539	1.85157	2.2947	1.36478	-0.330469	2.42536	0.941566	-0.323331	-1.99666	0.149074	-0.136228	0.117229	-1.25257	-0.753125	2.52068	-0.838697	-0.45941	1.29571	0.0605926	1.75818	0.143644	1.6828	0.0200148
hsa-miR-127-5p	-2.29877	-2.38059	1.35669	-2.38059	-0.026741	0.860157	-0.122204	0.523179	0.875609	0.456546	0.91917	-0.308306	0.503445	1.83338	0.771932	-2.32896	0.496176	0.026742	0.0744782	0.085556	1.69788	-1.98802	-0.0998802	0.658817	-0.363914	-2.19021	0.950447	-2.29877	-0.0998802	0.418173	0.771932	-2.38059	-1.07873	-2.38059	-0.394024	0.405059	0.958451	0.306594	-0.465115	-0.502929	0.085556	-0.297024	-2.29877	1.66528	-0.0877819	0.530169	1.25577	-0.105799	-0.21885
hsa-miR-1276	0.480451	0.425402	0.11034	0.18272	0.211493	-0.0924978	0.050127	-0.108926	-0.171687	-0.303491	-0.298418	0.576026	-0.253421	0.024251	-0.0792561	0.229614	0.123967	-0.0951176	0.0973272	-0.0547094	0.24066	0.0913181	0.0155067	0.0403328	-0.0602446	0.024251	-0.0711298	0.215307	0.347819	-0.0627441	-0.00615025	0.0881519	-0.0627441	0.139536	0.517804	-0.132235	0.139536	0.0683556	-0.313395	-0.209423	-0.154089	-0.0682707	-0.00615025	-0.120623	-0.301034	-0.0094595	-0.422883	-0.318276	0.175511
hsa-miR-1277	0.0619507	0.0732698	0.0243797	0.0755424	-0.0729933	0.064435	0.0355844	-0.113328	0.0488272	-0.0981321	-0.023551	0.1536	-0.183743	-0.183743	-0.0610142	0.0755424	-0.019496	-0.0790701	-0.14157	-0.0852938	0.0111837	0	0.0214853	0.0111837	-0.0562334	0	-0.0151215	-0.0323591	0.0328493	-0.0673027	0.0214853	-0.00762558	-0.0562334	0.128313	0.00375843	-0.023551	0.411122	-0.0362883	-0.00762558	-0.0852938	-0.0323591	-0.0410833	0.130495	0.0863209	0.051527	0.161507	-0.0410833	0.121897	0.084136
hsa-miR-1278	0.160987	0.192022	0.0646753	0.379732	0.226336	0.100512	-0.794948	-0.794948	-0.715237	0.442956	0.0182056	-0.44544	-0.853993	-0.575553	-0.905617	0.462062	0.051755	-0.853993	-0.0340233	0.00672531	0.0492363	0.199622	0.10299	-0.374574	-0.853993	0.0646753	1.75304	0.158327	0.0492363	-0.0608625	-0.0113897	-0.0977926	-0.0842581	0.051755	0.50957	-0.794948	-0.823799	0.199622	0.319121	-0.147175	-0.175277	-0.14281	-0.052371	-0.0228605	-0.00672531	-0.794948	-0.605902	-0.715237	0.115906
hsa-miR-1279	0.135734	0.0890331	0.068346	0.140649	0.0750561	0.0500689	0.0500689	-0.0886574	-0.0112944	0.0500689	-0.161608	-0.0161209	-0.148464	-0.114651	0.13813	-0.00238037	-0.0447006	-0.152763	0.0174541	-0.0630159	0.0174541	0.0821686	-0.0301676	-0.0350122	-0.0679312	0.121895	-0.0396509	0.0321531	0.0412016	-0.0911055	0.068346	-0.103727	0.00891876	0.16302	-0.0772238	-0.0703697	-0.195503	0.0637741	0.0261002	-0.0772238	0.0978575	-0.0973911	-0.00458145	-0.0471668	-0.106004	0.00238132	-0.265225	1.67931	0.0727396
hsa-miR-128	0.290629	0.156651	0.428453	-2.79965	0.189363	0.410345	0.548706	0.500159	0.326268	0.349845	0.519793	-0.166237	0.459846	0.44005	0.488014	-0.00711727	0.428453	0.540091	-1.30344	0.326268	-0.331025	0.663526	-0.880393	-0.270884	0.540091	-1.0245	-1.60945	-4.59152	-1.8118	-1.68735	-0.0986528	-0.63864	-0.624712	-0.589002	-0.151758	-0.373327	-0.421286	-0.961016	-0.253405	-0.135072	-0.0684195	0.459846	-1.21855	0.239042	0.459846	0.00711632	0.0984669	-0.0850019	-1.88242
hsa-miR-1280	0.251334	0.226753	0.0635252	-0.103536	0.0191679	-0.672578	-0.492905	-1.12889	-0.0480862	-0.0631418	0.570688	-0.26111	0.570688	-0.0480862	0.570688	0.0824299	-0.0393734	-0.642846	-0.215249	-0.323041	0.306574	0.279111	0.226753	0.428616	-0.537262	0.0359688	0.127233	0.0105066	0.137446	0.206294	0.0728855	0.127233	0.251334	0.10779	0.251334	0.387451	0.0191679	-0.33362	-0.323041	-0.185481	0.157798	0.127233	-0.0631418	-0.225384	0.292165	-0.592503	-0.285884	-0.446366	0.0635252
hsa-miR-1281	0.23852	0.00808144	0.122284	0.29962	-0.0056839	0.258965	-0.020298	-0.14617	-0.0774937	-0.190675	0.0209608	-0.233776	-0.202689	-0.150638	-0.162803	0.137739	-0.0229492	-0.225436	0.142971	-0.123339	0.0822573	0.224554	0.0873184	-0.108239	-0.22331	0.0797844	0.18781	0.132786	0.229931	0.777277	0.232702	0.0954752	0.0618353	0.165716	-0.216432	-0.331916	-0.10003	-0.195515	-0.138947	-0.0845098	-0.0751781	0.0643997	0.16832	-0.020298	-0.0388784	-0.0822744	0.515265	-0.13463	0.211188
hsa-miR-1282	1.09655	0.352359	0.205414	0.331611	0.0995159	-0.578564	-0.641488	-0.801219	-0.721117	-0.270562	0.285614	-0.833461	-0.709007	-0.354825	-0.540006	0.336468	2.11352	-0.682363	3.91284	-0.135423	0.182371	1.37414	0.270111	-0.969301	0.240593	0.135962	1.13555	-0.0287561	0.553297	0.00876427	-0.0085659	0.00172424	3.38015	0.346921	-0.497784	-1.12421	-0.459124	-0.414689	-0.631235	2.91401	2.1309	-0.109359	-0.0562391	-0.0562391	-1.05656	-1.04167	0.506346	-0.903742	0.24552
hsa-miR-1283	-0.16136	0.0811091	-0.108759	-0.0641861	0.25995	0.0569973	0.0765276	0.106334	0.252707	-0.271286	0.019886	0.0993176	0.0130405	0.0477819	0.154253	0.0765276	0.129729	0.192868	-0.129684	0.0644598	-0.104481	0.0220985	-0.0754251	0.0130405	0.0410719	-0.110871	-0.0447016	-0.133941	-0.194564	-0.165752	-0.0754251	0.0971165	-0.271286	-0.197317	0.151767	0.00430679	-0.0798311	0.0545311	0.0950022	-0.0510654	-0.117207	0.043417	-0.0129528	-0.0897913	0.151767	0.25995	-0.178956	0.257599	-0.0576935
hsa-miR-1284	0.586499	0.361979	-0.260247	0.763339	0.37955	0.166308	-0.188557	-0.141628	-0.116981	-0.368629	-0.0424051	0.0572319	-0.180453	-0.220239	-0.180453	0.199999	-0.0807133	0.0428238	0.190953	0.0361423	-0.0807133	0.181775	-0.116981	-0.348537	-0.220239	0.088275	-0.480962	0.99682	1.14709	-0.4195	0.450521	0.688142	0.911935	0.00371265	0.234716	-0.0807133	0.208006	-0.00371265	0.138445	-0.0109453	0.0361423	-0.116981	0.113996	-0.227633	-0.0653544	-0.4195	-0.132488	0.104831	-0.0502233
hsa-miR-1285	-1.77376	-1.83235	1.46037	-1.83235	-1.94169	-0.12005	-0.703589	0.834327	-0.196359	0.907336	-0.67385	0.0409002	0.104273	0.404691	-0.206564	-1.95773	-0.0181808	-0.160388	1.19897	0.464639	2.42119	-0.761621	-1.84418	-0.00276184	-0.960742	-0.580414	-1.52791	-1.49687	1.83131	0.884666	0.340188	0.601809	0.0243731	0.731662	0.57753	0.571451	-0.0748177	0.719016	-0.211862	-1.00011	0.948498	1.21471	0.646992	-0.526505	0.533277	-0.424349	0.941065	0.00276184	-1.85671
hsa-miR-1286	0.572247	0.301691	0.00387001	0.214814	-0.0867128	0.15326	0.0256491	0.00387001	0.10309	-0.383066	-0.00387096	0.0509577	0.15326	0.0803556	-0.035408	0.386177	-0.439143	0.259174	-0.326175	0.0720472	-0.110698	1.02291	-0.190391	-0.173741	0.474523	-0.035408	-0.458878	-0.150797	-0.0583887	-0.276068	-0.165638	-0.00387096	-0.0583887	-0.117673	0.259174	0.19659	-0.0198669	0.0345507	0.231853	-0.522748	-0.63939	-0.142897	-0.262343	-0.466146	0.161757	-0.269776	-0.110698	0.789621	0.275516
hsa-miR-1287	1.05519	0.581663	0.344028	-0.047615	0.00750065	-0.426506	-0.356146	-0.352697	0.396571	-0.33119	-0.00750065	-0.398954	0.10937	-0.324312	-0.50347	0.815644	-0.139576	-0.71593	-0.214165	-0.0179539	0.5865	0.787298	0.0885782	-0.419019	-0.896883	0.0251732	0.557901	-0.362988	0.379076	-0.181293	-0.414867	0.259539	0.225782	1.33452	0.242948	-0.349079	0.491512	-0.521607	-0.108902	-0.300352	0.281854	0.0441542	-0.345657	-0.668664	0.551291	-0.855254	0.0121555	-0.470791	0.242948
hsa-miR-1288	0.0505791	0	0.150805	0	0.216036	0.0210962	0.0482168	0	0.00938702	-0.0420485	-0.0239334	-0.0305195	-0.035037	-0.112843	-0.203653	0	0.0673742	-0.0557785	0.064992	0.198306	0.176212	-0.046813	-0.0444965	-0.035037	-0.097743	0.156039	-0.128451	0.085247	-0.0694838	-0.0326738	0.0528755	-0.00245094	0.47267	0.0116463	-0.0999317	-0.0934525	-0.102098	-0.0579281	0.0236597	-0.064682	-0.14972	-0.0239334	-0.0806017	-0.046813	0.108527	0.0673742	-0.221177	-0.00729752	-0.0171928
hsa-miR-1289	1.21029	0.905655	0.420718	0.596266	0.148776	-0.265785	-0.0480423	-0.381794	-0.164082	-0.00630474	-0.199892	-0.145601	-0.253922	-0.228275	0.00209808	0.668101	0.18601	-0.19314	0.954615	0.0737658	0.863915	1.04386	0.492615	-0.203215	-0.290751	0.285511	0.0842505	0.227269	0.14411	0.100256	-0.00209808	0.268987	2.12375	0.366154	-0.0846319	-0.27816	-0.294097	-0.0985718	-0.160744	0.65151	-0.0516777	0.14411	0.411233	-0.149712	-0.294097	-0.265785	-0.37379	-0.355227	0.324252
hsa-miR-128a:9.1	-1.24218	0.0943241	-1.67948	0.199198	-0.0258827	0.930901	1.25177	1.29008	1.10024	1.32966	1.26501	-0.860968	1.40959	1.56903	1.6086	1.44997	1.01555	1.80578	-0.712908	1.47541	-1.46733	2.08665	-0.347629	-1.37764	1.72503	0.0598688	-2.11212	-2.01334	-0.120936	-2.06909	-0.2928	-0.677479	-1.34233	-0.111904	-1.02801	-1.43408	-1.06433	-2.31041	-1.18506	-0.102763	-0.318109	0.979335	-0.0258827	0.179324	2.07228	0.0258827	0.329724	-0.796125	-1.61957
hsa-miR-128b:9.1	2.70169	-0.859899	-0.0606451	0.143432	1.49558	0.573728	0.967421	0.721277	1.39829	0.865729	0.100764	-1.23928	0.658693	1.28172	1.38885	-1.41533	0.918254	1.63653	-1.73154	1.02533	1.95252	1.92832	-1.72849	-1.11413	2.13552	-1.73783	-1.81956	-1.77072	-1.81175	-1.40144	-0.792237	1.72517	-1.84931	-1.69838	-1.23928	-1.78317	-1.78317	-2.0487	-1.00315	0.487752	-1.29932	2.4878	-0.0364637	-1.33653	1.96623	-1.85928	0.0715056	-1.08097	-1.66944
hsa-miR-129*	0.127889	-0.455889	1.69952	0.408768	-0.0941601	-1.2212	-0.60091	-0.883191	0.0941601	0.99898	-1.32767	-1.83276	-1.13551	-1.10845	-0.60091	-0.549613	-1.11278	1.68661	-0.999238	0.223924	1.59585	2.65227	-0.408485	-0.736637	0.534546	1.47677	2.20437	-0.928572	-0.983136	-1.29687	-1.17857	-0.686861	2.85534	3.48723	0.238973	-0.198597	-0.139003	3.01482	0.54385	1.00829	-1.11278	4.07394	-1.10407	0.71554	1.18729	-0.948228	-0.394675	-2.69955	-0.692658
hsa-miR-1290	0.349917	0.232223	0.0224657	0.428303	0.0928869	-0.0537367	-0.142282	0.00933456	-0.0245295	-0.162849	-0.0823708	-0.079628	0.0895491	-0.095932	0.14785	0.271447	-0.0404663	-0.142282	-0.176206	0.165689	0.0728636	-0.145215	-0.125441	2.88183	-0.154181	-0.0150328	-0.199348	0.849896	-0.300076	-0.26541	1.20191	2.2154	2.45674	-0.148284	0.0372095	0.212998	0.0895491	-0.0930519	-0.142282	0.0571203	3.47844	-0.196237	1.44332	-0.21573	0.327396	1.29188	1.19444	-0.237084	0.649343
hsa-miR-1291	0.367236	0.18606	-0.0199051	0.225756	0.315557	-0.0539913	0.108574	-0.0376997	0.405543	0.520768	-0.0444431	0.354475	-0.136743	0.198614	0.277301	-0.0975809	-0.193702	0.798253	-0.304438	0.0125513	-0.241478	0.315557	0.386619	0.496177	-0.0875263	0.0357723	-0.267485	0.163429	1.41417	0.437355	-0.0539913	0.308281	-0.0261736	-0.0692692	0.328861	0.336501	-0.0664482	-0.0816441	0.0625982	-0.505211	1.24694	0.698679	0.437355	-0.1747	-0.00337601	-0.110851	1.33444	-0.340924	1.78478
hsa-miR-1292	0.0710754	0.0710754	0.0287113	0.154156	-0.0752363	-0.0332432	-0.0459976	0.0710754	0.0287113	-0.0352678	-0.0658007	0.123232	-0.068181	0.337578	0.0819349	-0.0563126	0.00220299	-0.0161772	-0.00629616	-0.0101089	0.0710754	-0.0730267	0.0156155	-0.0395784	0.426547	0.0221252	-0.130178	0.0265627	-0.0563126	-0.0772429	0.0819349	-0.0772429	-0.114236	2.64712	0.0413303	-0.202051	-0.0395784	-0.0730267	-0.122399	-0.0730267	-0.048028	-0.00629616	-0.0182066	-0.00220299	0.104359	-0.0332432	0.0975141	0.049551	0.0392933
hsa-miR-1293	-0.225281	0.047926	-0.0264215	-0.519212	-0.0776672	0.138215	0.0125532	0.106584	0.474208	0.1517	-0.0501842	0.253981	0.0018034	-0.188614	0.114533	-0.438835	-0.422252	0.114533	1.38818	0.340494	-0.706452	2.54245	-0.116201	0.0606194	0.110441	0.0911102	0.62693	-0.338533	1.79103	-0.0734711	-0.684669	-0.386174	0.269324	-0.90649	0.00521564	0.447506	0.362913	0.118829	-0.0618515	0.542328	0.643771	0.637501	0.147147	-0.394736	0.106584	0.0125532	0.677022	-0.119869	-0.0659609
hsa-miR-129-3p	-0.0150957	-0.229224	0.841141	-0.177264	3.78548	-2.37496	0.41686	-0.505679	-0.497297	-1.01322	0.563269	-2.24194	-2.44988	-1.74972	-2.44988	3.16054	1.48281	2.16614	-0.819634	-0.863633	5.12426	1.67091	1.67091	-2.37496	0.150943	0.0502558	-0.830679	-0.612322	-0.621042	-0.953279	-0.542489	-0.663839	-0.906099	3.5707	-0.150324	0.482554	0.714115	3.49672	-0.0942488	3.0052	-0.616708	5.2881	-0.667236	-0.362938	-2.32333	-2.44988	-1.74972	-2.44988	-0.240126
hsa-miR-1294	0.280167	0.096571	0.289133	0.329236	0.545165	-0.0635958	0.176989	-0.0142479	-0.0905323	-0.0976706	-0.0976706	-0.0398102	-0.14252	-0.262813	-0.130228	0.686358	0.182147	-0.052743	0.275416	0.09165	0.243328	0.101082	0.142221	-0.0561399	0.117606	0.147106	0.0504074	0.0312538	0.270577	-0.219583	0.222704	0.161645	0.117606	0.0729342	-0.270087	-0.387603	-0.245613	-0.185848	-0.443047	-0.277259	-0.245613	0.161645	-0.115488	0.147106	-0.0142479	-0.245613	-0.533901	-0.328649	0.275416
hsa-miR-1295	0.479116	0.194081	0.243109	0.327113	-0.0379105	0.327113	1.41639	1.12059	0.994803	0.268694	-0.273423	-0.771962	1.04131	1.73317	1.79634	0.45988	1.51959	-0.818927	-0.291791	-0.031992	0.0829325	-0.00902462	0.0141172	-0.572635	0.165028	0.100581	-0.45719	-0.0652342	-0.0705242	0.557281	0.0411472	0.0471611	-0.291791	0.256622	-0.255448	0.0316353	0.170672	-0.371851	-0.45719	-0.104092	0.747004	0.479116	-0.273423	-0.376989	-0.761045	-0.847219	-0.880826	-0.833337	0.0883894
hsa-miR-129-5p	0.155375	-0.0120935	-0.0120935	-0.145898	-0.0235882	0.119584	0	-0.366193	-0.182987	0.0282555	-0.236483	0.12944	-0.0636215	-0.223974	0	-0.157355	-0.33956	0.600432	0.360973	-0.0120935	0.082036	1.16031	-0.485641	-0.274795	0.309018	0.119584	-0.33956	-0.145898	-0.131548	0.439726	-0.314654	-0.131548	1.37836	0.107822	0.0677128	-0.0375252	0.014514	0.236756	0.014514	0.142055	-0.496948	0.631373	0	-0.209787	-0.0765972	0.0282555	0.279213	0.213068	-0.116971
hsa-miR-1296	-1.85528	-1.55204	1.20214	-1.80303	-1.60318	-0.257947	-0.152706	-0.113595	-0.288907	-0.0596094	0.787697	-0.467807	-0.376657	0.232392	0.284917	1.41262	0.575897	1.529	1.62249	1.26132	0.0515871	-0.369223	-1.60318	-0.136683	-0.0515881	0.543227	-0.5543	-1.51169	-0.683213	0.104281	-1.34118	-1.43058	-2.38755	1.13062	-0.747952	-0.886335	0.553699	-1.06393	-1.176	0.731404	-0.589856	2.47159	-0.927963	2.06006	1.27276	2.13881	0.829448	0.575897	0.522228
hsa-miR-1297	0.718729	0.766132	0.527827	0.353342	0.282366	0.160065	-0.165064	-0.192616	-0.160954	-0.331997	0.191482	-0.18914	-0.0556316	-0.0823212	0.286624	0.39111	-0.00799274	-0.0904217	0.09865	0.13018	0.186275	-0.0305624	0.0661669	-0.18914	-0.0783854	0.0436401	0.0480442	0.154878	0.743093	0.0154305	0.0480442	0.307241	-0.145432	0.695517	0.0244865	-0.0305624	-0.331997	-0.20372	-0.17677	0.642653	-0.240657	0.0154305	1.36686	-0.207759	-0.18914	-0.0938873	0.180577	-0.168924	0.0113382
hsa-miR-1298	-0.00269127	0.052371	-0.0680942	-0.077837	1.37026	0.23098	0.0180922	-0.0992479	-0.0294199	-0.0680942	-0.290254	-0.172984	-0.116851	-0.195875	-0.207431	0.00269032	-0.0348463	-0.211961	0.974448	-0.10649	-0.0102787	-0.257588	-0.0527	-0.0102787	0.519633	0.0310164	2.29434	0.0408688	0.227634	-0.18476	0.113919	0.937795	-0.2314	-0.0656157	-0.0294199	0.10248	3.06753	0.0180922	0.26469	0.826584	-0.152848	0.00533485	-0.204945	-0.077837	-0.147749	-0.0968666	1.89954	0.211126	2.66305
hsa-miR-1299	0.897243	0.734677	0.0200186	0.300469	-0.0635862	-0.556932	0.140491	-0.281	-0.261412	0.379251	-0.168206	-0.738016	-1.00609	-0.590942	-1.04695	0.300469	-0.445628	-1.01447	-0.653448	-0.249539	1.12089	0.222882	0.0760956	-0.816654	0.484811	0.316265	0.0685644	-0.297567	2.05469	1.81847	1.18409	-0.0981016	-0.104688	0.324783	0.400773	-0.314426	-1.4113	0.0335236	2.01483	-0.835076	0.681983	-0.149871	-0.0326633	-0.161976	0.0900116	0.38623	-1.28205	0.132987	0.393264
hsa-miR-1300	1.42844	-0.12768	1.92042	-0.718542	-0.305076	-0.168401	-0.0519571	-0.403569	-0.41832	0.430825	-0.161193	-0.251953	-0.0698853	-0.335444	0.0139627	-0.35722	-0.373653	0.0447598	2.64194	-0.27632	1.88548	1.51928	2.02475	-0.134755	0.46867	1.79026	0.682759	2.87568	2.96049	2.41278	-0.340916	1.86811	-0.521558	1.66637	0.421411	-0.0139618	-0.175133	0.531219	0.0552483	-0.288727	3.765	0.505006	1.80468	-0.838578	0.0257416	-0.529459	0.851454	-0.400717	0.174496
hsa-miR-1301	1.34721	0.326468	-0.906388	-0.429729	0.474595	0.177863	0.228696	0.359086	0.582917	0	-0.240623	-0.0602245	0.438158	0.0619116	0.218511	-0.515669	-0.342937	0.0504074	1.52679	0.0830059	0.483832	2.15006	-0.446781	0.306381	0.743355	0.449436	-0.196399	-1.09169	-1.15112	1.11601	-0.872565	-0.942604	2.94136	-0.147232	-0.129468	-0.316003	-0.922326	-0.403018	0.533384	1.49699	0.438158	1.23229	0.238243	0	0.660325	-1.07819	-0.170072	0.415595	-0.471426
hsa-miR-1302	-0.0432339	0.00975227	0.0141592	-0.109294	-0.0369415	0.166779	0.0697355	0.0228958	0.370881	-0.0895929	-0.00333881	0.2441	0.260393	0.041585	-0.0688868	0.0609436	-0.104735	0.744069	-0.0981865	-0.0412092	-0.130365	-0.119477	-0.0390968	-0.0327549	0.203513	-0.0539637	-0.0642786	-0.130365	-0.0579576	-0.149349	0.00333881	-0.0369415	-0.0895929	0.19317	0.0119686	1.23229	0.601028	0.0718403	-0.00807381	-0.119477	-0.152244	-0.0122223	-0.0241432	0.0739689	0.643224	0.237393	0.917504	1.94565	0.00764942
hsa-miR-1303	0.103062	-0.0783691	-0.0373621	-0.178453	0.266183	-0.333633	-0.474659	-0.467909	-0.333633	-0.14942	0.333149	-0.5856	0.333149	-0.127919	0.341054	0.697836	0.472675	-0.00658321	0.2387	-0.132992	0.192756	2.87855	0.0152912	-0.463377	0.0665207	0.398757	1.04593	1.05217	2.25493	1.43666	0.18558	0.142226	-0.199821	-0.0532989	-0.6134	-0.492894	-0.438318	0.56505	0.14589	1.1342	0.0767164	-0.262841	1.11099	0.18558	-0.351506	-0.568601	0.748004	-0.691196	0.530557
hsa-miR-1304	0.738788	0.522643	-0.110895	0.640493	0.402548	-1.1278	-0.192922	-0.795269	-0.417357	0.276512	0.331179	-0.369951	-0.199162	-0.422493	0.459452	0.472882	0.0584068	0.103269	-0.150033	0.0584068	0.0920486	-0.116879	0.0395613	0.939249	-1.35952	0.276512	-0.307446	-0.127995	0.537235	2.68069	-0.0743523	-0.180722	-0.145185	0.244092	-0.502133	0.845749	-1.00639	-1.28537	-0.560975	-0.502133	-0.597796	-0.36391	-0.0692682	-0.330647	-0.127995	0.738788	-1.51574	1.04435	0.191565
hsa-miR-1305	1.04341	0.376979	-0.121042	0.48004	0.204956	0.299046	-0.0358238	-0.0115767	-0.0358238	-0.269988	-0.303982	-0.0115767	0.111626	-0.107612	0.00347233	0.290976	-0.0358238	-0.113903	0.0113678	-0.107612	-0.14134	0.0599995	-0.00347328	-0.381985	0.273789	2.5636	-0.434097	0.0822544	0.259189	-0.515399	0.403159	-0.14134	0.455607	0.019268	0.134575	-0.0578508	0.30835	0.158294	0.524256	-0.317015	1.45111	-0.235656	0.24252	-0.16401	1.08891	1.04341	0.019268	0.421339	0.0599995
hsa-miR-1307	-1.03829	-1.31695	-0.936412	-1.21344	-1.02651	0.614117	0.333234	-0.205644	0.62115	-0.289944	0.848805	-0.00948429	0.00948429	0.360873	-0.242581	-1.19764	-1.12971	0.47423	-1.10795	-0.704658	-1.29412	-0.463641	-1.36059	0.683177	0.0537367	-1.11512	1.58969	0.683177	-1.50355	-0.593808	1.48589	-1.05781	1.30752	1.65686	1.15238	0.505029	0.815859	1.09067	0.275568	-0.860748	0.759095	-0.49942	-0.0648441	0.823929	1.64598	0.744687	0.383543	-0.0463772	-0.334139
hsa-miR-1308	0.346189	0.185061	0.248323	0.140383	-0.0875826	-0.788635	-0.190913	-0.280473	-1.03137	0.155388	0.140383	-2.00121	0.346189	0.102752	-0.131728	-0.00998879	-0.991517	-0.157147	-0.157147	0.133331	0.273684	0.133331	0.256259	0.1764	0.117807	0.133331	0.147192	0.140383	0.102752	-0.0686283	-0.280473	0.00998974	0.00998974	-0.107039	-0.0875826	0.147192	-0.157147	-0.190913	-0.343969	-0.0782852	0.140383	-0.522	0.117807	-0.72324	-1.03137	-0.00998879	0.30334	0.185061	0.248323
hsa-miR-130a	-0.334476	-1.1047	0.0488443	-0.140092	0.0588646	0.111222	0	0.4028	0.0588646	0.0968924	0.0834455	-0.271424	-0.104363	0.219563	-0.334476	-0.323792	0.124276	-0.551883	-0.0600986	-0.0194149	-0.343771	-0.402411	0.0689936	-0.477349	-0.271424	0.0488443	0.0252485	-0.0304422	-0.0495558	-0.148721	-0.0194149	-0.0600986	-0.193399	-0.13192	-0.0950031	0.0252485	0.155684	-0.0194149	-0.393272	-0.104363	0.0488443	0.0252485	-0.294116	0.0689936	-0.263527	0.4028	0.0384054	0.0588646	0
hsa-miR-130a*	4.22197	0.821974	0.0374336	0.0662489	-0.0848141	0.0473375	-0.0197439	-0.0955334	0.143894	-0.210434	-0.122209	0.0687485	0.177602	-0.108533	-0.106278	0.263334	0.0711565	-0.0766115	1.8786	-0.133858	1.29699	3.05491	-0.0263987	0.159443	-0.0583591	-0.0175133	-0.253024	0.0038147	0.867475	2.21728	0.0248194	0.0449867	4.31385	-0.0175133	-0.0038147	0.103856	0.0038147	0.0912228	-0.0955334	2.93835	0.862715	0.111739	1.8786	-0.296536	0.224674	-0.206302	-0.394053	0.232936	2.00379
hsa-miR-130b	-1.5414	-3.34883	0.304087	-0.888373	0.013629	0.466168	0.278481	0.492957	0.358565	0.290075	-0.162848	0.235713	0.0431633	0.278481	-0.597307	-0.927979	-0.162848	-0.0686359	-0.251451	0.198785	-0.204453	-1.84273	0.222755	1.33155	1.2809	-0.10917	-1.16938	0.278481	0.492957	-0.966189	0.173117	0.43843	-0.624874	-1.3169	0.0267134	0.83942	1.0508	-0.531257	-0.237786	-0.175827	0.492957	0.111044	-0.121056	0.0725527	2.01817	1.77106	0.80464	1.2716	-0.013629
hsa-miR-130b*	-2.25993	-2.01582	-0.535413	-0.723733	-0.413927	0.25057	0.534219	0.482553	0.682457	0.233428	-0.413927	-0.451923	0.493025	0.299825	0.171719	-1.99333	-0.565629	1.44151	-0.00908661	0.515223	-0.366286	-1.92972	-0.882518	0.70428	1.69204	-0.789171	-0.704837	-2.35793	0.966277	-2.28286	0.441574	1.24594	0.113171	0.00908661	-0.84094	0.566936	1.03116	-1.18477	0.233428	0.429824	0.587707	1.14147	-0.374804	1.04275	1.88828	1.88828	0.882781	1.76785	0.587707
hsa-miR-132	0.108341	0.0317783	0.129013	-0.0081892	0.0845728	-0.639772	0.108341	0.374468	0.044179	0.0214872	-0.378324	-0.331363	0.274948	0.158221	0.439879	0.0214872	-0.0281677	0.0927362	-0.113396	0.0520763	0.108341	0.247151	-0.0868073	-0.149907	-0.0868073	0.0214872	-0.223951	0	-0.0868073	-0.209092	-0.105762	-0.0595608	-0.175326	-0.105762	-0.161746	-0.0281677	-0.161746	-0.261489	0.2206	-0.389547	-0.125218	0.0996284	-0.185905	-0.0377665	-0.540179	-0.941206	-1.02129	0	0.0927362
hsa-miR-132*	-0.391592	1.2032	-0.244666	-0.143771	-0.494634	0.312139	0.873894	1.04815	0.589618	0.452667	-0.137705	-0.468385	0.718136	0.895587	1.72377	0.88635	-0.811126	1.49798	-0.726194	-1.10598	-0.770099	1.62953	-0.791889	-0.0875349	-0.686636	-0.61731	-0.229692	-0.97422	-1.22986	-0.849828	-0.784945	-1.13922	-1.12383	0.630265	0.861191	0.933637	0.695393	0.282287	0.95739	-0.830543	-1.70224	-0.0526466	-0.912696	0.0526476	0.18852	-0.503139	-1.4544	-0.189837	1.75897
hsa-miR-1321	1.17921	-0.171623	0.266483	0.141987	-0.149822	0.0379915	0.0573597	0.0135317	0.0788441	-0.455797	0.37743	0.0215149	0.620367	-0.131915	-0.0476246	-0.0311346	-0.0898323	-0.160583	-0.0282841	0.0328455	0.189554	0.65285	0.280956	0.01898	-0.0424767	0.132147	0.369072	0.110865	0.876669	1.29729	0.0243006	0.320822	0.0659542	0.222203	0.215446	0.233927	0.0243006	-0.0254545	0.0659542	0.689654	-0.0135317	-0.0311346	-0.152482	-0.340237	-0.11622	-0.0898323	0.644004	-0.0193176	0.404913
hsa-miR-1322	0.0146313	0.3026	0.0444956	-0.0880785	-0.107716	0.0353127	0.04883	0.0444956	0.146091	0.00169849	0.168241	0.118414	0.196663	0.478129	0.146091	1.09682	-0.198095	0.210789	0.710111	-0.432631	-0.00525284	-0.0880785	0.0444956	-0.103855	-0.489873	0.109253	-0.243938	-0.0132074	-0.420831	0.0686893	-0.357759	-0.127932	-0.280939	0.247484	0.29777	-0.351005	-0.168681	-0.107716	0.0401936	-0.554083	-0.756961	-0.512309	-0.463026	-0.424068	0.196663	0.329858	-0.111365	-0.367385	-0.131407
hsa-miR-1323	0.438552	0.925747	0.318457	0.275501	0.160001	-0.128534	-0.0256844	-0.147583	-0.0815945	-0.182733	-0.391537	0.160001	-0.164767	-0.188313	-0.206615	0.723948	0.226415	-0.108166	0.556402	0.592669	-0.0815945	0.2062	0.179388	-0.0981617	0.253882	-0.147583	-0.0079422	-0.229277	0.311695	-0.164767	0.0556803	0.413136	-0.409554	-0.522605	0.173168	0.0750589	0.135819	0.388791	0.0818491	0.239945	0.556402	0.54787	-0.560373	-0.53861	0.152791	0.135819	0.247087	0.460579	-0.188313
hsa-miR-1324	0.12516	0.0614681	2.90736	0.804481	-0.0400372	-0.365372	-0.533724	-0.602426	-0.625043	0.165198	0.0831146	-0.653602	-0.494668	-0.243191	-0.359218	0.111794	1.37905	-0.0959873	2.11472	0.0663223	0.114408	1.61249	-0.0758734	-0.496893	-0.528458	-0.0400372	-0.0246429	2.36212	0.295867	1.0317	0.00136185	-0.0013628	-0.0616732	0.141976	-0.541682	-0.408876	-0.641834	-0.574532	-0.382206	-0.147274	0.141976	0.0177784	-0.0616732	0.150943	-0.413025	-0.602426	0.0177784	-0.446219	0.103097
hsa-miR-133a	0.503317	0.162305	0.48691	0.148854	-0.192753	-0.328132	-0.0917902	-0.0534172	0.701891	-0.314374	0.232344	0.873061	-0.0534172	0.162305	-0.244173	0.0910206	-0.575255	0.00651836	-0.465339	-0.388941	0.155787	0.261969	-0.168778	-0.209048	0.456229	0.572005	-0.424407	-0.209048	-0.30437	-0.734109	-0.03304	-0.268214	0.470887	0.0476742	-0.30437	-0.489462	-0.0917902	0.372449	0.239541	-0.237643	0.00651836	-0.648375	-0.0987349	-0.309157	-0.321229	-0.353791	-0.424407	-0.273964	-0.00651836
hsa-miR-133b	0.167521	0.155648	0.0258055	-0.00594616	0.0735054	-0.162524	-0.114249	-0.196659	-0.198886	-0.0279446	-0.143697	-0.194304	-0.149691	-0.203883	0.531909	0.0336733	-0.022706	-0.0493507	0.089119	0.0258055	0.0156899	0.950409	0.0708027	-0.189836	-0.203883	1.05823	-0.149691	0.00594711	0.141515	-0.167006	0.0543642	0.109767	-0.0178146	0.161873	-0.0825453	-0.171334	-0.0425167	-0.0106955	0.524234	-0.044776	-0.164797	0.00835514	-0.0518208	-0.044776	-0.220882	-0.160396	-0.346111	-0.176096	0.00594711
hsa-miR-134	-1.95734	0.622357	-0.563642	0.743752	-0.0711203	0.711557	0.431701	1.30323	0.665843	0.214178	0.226348	-0.138584	0.837509	0.818311	0.622357	-0.41758	-0.906511	-0.483249	-0.324271	-0.219026	0.0205698	-0.00763321	0.743752	0.837509	0.564976	-0.403838	0.837509	-0.164585	-0.350058	0.420107	-0.869858	-1.73017	-3.31851	-4.74643	0.0729895	-0.0711203	0.314742	-0.337847	0.564976	-0.693648	-0.324271	-0.706888	-0.495715	0.168339	-1.08122	-0.41758	0.0852556	-3.24424	0.00763226
hsa-miR-135a	-3.19777	-3.64574	0.00677013	-3.55775	-1.37763	-2.64361	-1.22271	-0.85441	-1.4169	-1.56558	-0.935791	-0.651441	-1.48364	-2.86446	-3.9891	-2.1217	-1.23706	-0.0790176	-0.281734	0.0524845	-3.39364	-2.29976	-1.31514	0.87506	0.843016	1.50073	1.66591	1.50073	1.35865	-1.74029	1.50073	1.50073	1.06748	1.19482	0.866897	0.966007	0.974393	0.843016	0.931623	1.35865	-0.8413	-0.00677109	0.704655	0.890665	-0.0940971	0.503442	0.881952	1.03783	0.287192
hsa-miR-135a*	1.65523	-0.740004	0.432594	-0.712026	-0.649056	-0.0605755	-0.261274	-0.145715	0.00604916	-0.240776	-0.419146	0.178167	-0.191583	-0.230317	-0.111839	-0.366302	-0.574892	1.51921	0.334891	-0.447152	1.40406	0.0219746	-0.729174	-0.3202	1.20043	-0.918014	3.20879	-0.658112	3.03657	1.20043	2.40287	2.98213	0.989119	-0.704104	0.308992	0.902611	0.70835	-0.16938	0.111639	2.03512	1.55129	1.72915	1.20835	2.28342	1.27554	2.16181	0.283574	0.781068	1.83493
hsa-miR-135b	-1.02493	-0.873286	-1.56126	-0.905485	-0.0270329	-1.1391	-0.313752	0.0270329	-0.487073	-1.94376	-1.36548	-0.247734	-1.15319	-1.03866	-2.59749	-1.19474	-0.257271	-1.1027	-1.424	0.316517	-1.38996	-1.45912	-0.565998	0.658401	1.62508	0.196342	2.50033	1.3062	1.20198	2.79532	2.94346	2.81948	-0.828486	-1.16041	0.80586	1.18977	1.93168	2.14762	2.25138	3.47153	2.81948	0.500478	0.216429	3.55755	2.6029	-0.0376558	2.83132	2.79532	1.18977
hsa-miR-135b*	0.0240221	-0.00169754	-0.081603	0.218195	-0.0273619	0.0959787	-0.00849915	-0.0847292	-0.105968	-0.075181	-0.280913	0.0997934	-0.247748	-0.081603	0.13673	0.232306	0.00169659	0.305763	0.00503445	-0.128319	0.232306	-0.205438	-0.0471582	0.128821	0.191163	-0.0181866	-0.22444	-0.324937	-0.210631	-0.371662	-0.050643	0.0811462	-0.200218	0.0160666	-0.115292	-0.159261	0.323737	-0.0307322	-0.112382	-0.320086	0.00503445	-0.105968	-0.0785179	1.52214	2.47596	0.16368	1.99309	0.688853	-0.105968
hsa-miR-136	-2.21604	0.503054	1.28481	-2.43837	0.657774	1.23045	0.938367	0.885567	-0.100245	0.0411148	0.408924	0.119144	0.688526	0.0952806	-0.659683	0.250928	1.23045	-0.62969	-2.41493	0.503054	-2.64122	-0.0899982	0.34442	-1.36895	-0.917572	0.408924	1.13669	0.845478	-0.0411148	2.18111	1.50541	0.619481	-1.08721	-0.53494	-0.65046	-0.93445	-0.868362	0.332288	0.449273	2.40966	0.587945	2.28632	-3.17464	0.981108	-3.09195	-1.47689	-0.38116	-3.12603	-2.61446
hsa-miR-136*	1.05196	1.53676	-1.12398	0.755407	-1.01853	1.36155	0.736239	0.668702	0.7775	-0.46774	0.0498705	-0.267298	0.227393	0.745966	0.914613	-0.946434	0.244579	0.187816	-1.20212	0.0652294	1.0747	0.799789	0.269029	-0.46095	-0.487119	0.0573797	1.27768	-1.28629	-1.61747	0.527696	0.287231	-0.888997	-1.2505	-0.676572	-1.03959	-0.592933	-0.282052	-0.420899	0.0803604	0.235414	-0.274829	0.893923	-1.23547	0.799789	-1.79193	-0.574234	-0.0896549	-2.11951	-0.493264
hsa-miR-137	0.955968	0.91778	0.0764255	-1.06837	1.13862	1.4622	1.3437	1.49978	0.955968	0.0347919	1.00042	0.555754	1.47772	1.2244	1.04758	0.555754	1.52079	0.0347919	-0.457294	1.3437	-2.27815	0.621149	-3.24078	-1.82831	0.159918	-3.4257	-2.15842	-4.24822	-4.00916	-2.80688	-4.19043	-3.65706	-3.36429	-3.79346	-3.21043	-3.7217	-4.09896	-2.55499	-3.3341	-0.28648	-2.20012	-1.02194	-4.03191	-0.668278	1.3146	1.43071	0.75868	-4.06529	-0.0347929
hsa-miR-138	-0.394252	-2.24824	0.102011	0.384945	1.56057	1.1204	1.10084	1.16201	1.86573	1.69834	2.23508	-0.0171986	0.7936	0.964206	-0.636706	0.61959	1.81781	-0.922594	0.358667	0.60524	-2.84452	0.489583	1.38251	-1.61775	1.46681	-2.68013	-3.05315	-3.09165	-3.05928	-0.887331	-2.71248	-2.369	-2.80666	0.61959	-1.16972	-1.72822	-1.32461	-1.67028	-1.34677	-0.809571	-1.62496	-2.63426	-1.26998	-0.843669	0.964206	-1.09354	-1.04714	-0.931036	-2.35348
hsa-miR-138-1*	-0.192164	-0.210238	-0.442284	-0.392491	2.14836	2.19674	2.17637	2.17637	1.78357	1.98979	2.13838	0.188223	0.642565	0.911171	1.08344	-0.184619	-0.438974	0.366401	-0.584169	0.624488	-0.348042	-0.382697	-0.392491	-0.0991154	1.94908	-0.385748	-0.642247	-0.688972	-0.550378	1.84495	-0.455531	-0.308857	-0.411633	-0.522748	0.093689	0.163479	-0.0920486	-0.0707474	-0.102385	-0.527942	-0.632395	1.27675	-0.629422	-0.420196	0.814932	-0.019187	0.0191879	-0.0234375	-0.379807
hsa-miR-138-2*	0.439801	0.00696564	0.116528	0	0.0136261	0.120293	0.0251083	-0.205776	-0.089057	-0.406046	-0.130599	-0.118029	-0.139308	-0.301004	-0.307007	0.168674	-0.0921011	0.607571	-0.195844	-0.0760441	-0.111614	0.261587	0.112724	-0.230131	0.0542755	0.0970058	-0.0827112	0.0362015	0.132585	0.0658598	0.0213013	0.140483	-0.0506935	-0.104984	-0.165194	-0.146051	-0.1556	-0.165194	0.116528	-0.0355673	-0.183252	0.0362015	-0.0468483	0.0326796	-0.29531	0.124147	0.223002	0.485517	0.298794
hsa-miR-139-3p	0.399073	0.424127	0.0196743	0.529361	-0.0748186	-0.440958	-0.68084	0.393376	0.307176	-0.0707197	0.13418	-0.183444	-0.490451	0.206198	0.312526	0.429397	-0.113611	0.716598	0.211124	-0.158336	0.439478	1.61527	0.193168	-0.848146	-1.10801	-0.00775146	-0.162143	0.00775051	0.0395584	-0.158336	0.171019	-0.094841	-0.150764	-0.018302	-0.856576	-1.0572	-0.0864382	-0.190719	-0.478754	0.619184	3.31895	-0.0669165	-0.078928	-0.345577	-0.787936	-0.732034	0.711141	-0.242072	0.41867
hsa-miR-139-5p	0.880199	1.012	0.817303	0.00704193	0.201591	-0.375349	-0.495265	-0.327796	0.263664	-0.0852795	0.945531	-0.215663	0.394634	-0.147239	0.104177	1.11144	0.0341778	0.449113	-0.147239	0.421014	-0.875642	1.09167	0.421014	-2.45566	0.66048	-0.00704193	0.117261	-1.11803	0.449113	-0.945304	-0.363587	-0.0434456	-1.54618	-0.920936	-1.07884	-0.147239	0.0341778	1.02817	0.187669	0.421014	0.528977	-0.707146	-0.375349	0.707368	-0.887278	-1.56387	0.583505	-0.808908	-0.284708
hsa-miR-140-3p	-0.359757	-0.233432	-0.250422	0.165749	0.23108	0.0527821	-0.0539713	-0.185473	0.707646	0.102852	0.360876	0.525961	-0.265338	0.414379	0.19497	0.19497	0.089201	-0.113227	-0.00708294	0.0360956	0.119434	0.00708294	0.344505	-0.436858	0.253303	0.330678	-0.425118	0.0360956	0.119434	-0.512859	-0.265338	-0.412019	-0.185473	0.180737	0.537699	0.19497	0.151005	0.537699	-0.401148	-0.333828	-0.526782	-0.637532	-0.0217772	-0.744959	0.089201	-0.17357	-0.333828	-0.721493	-0.0655508
hsa-miR-140-5p	-0.446624	-0.391178	-0.0344296	-1.06739	0.402814	0.388335	0.532467	0.4195	0.0328903	0.4195	0.388335	0.455919	0.359635	0.388335	0.267033	-0.313555	-0.130612	0.359635	-1.21081	0.833494	-1.45545	-2.2976	-0.701464	-0.021472	0.597798	0.267033	-0.748868	0.301167	-0.243556	-0.325821	0.502407	-0.28519	-0.907501	0.283689	0.532467	0.402814	0.438699	0.402814	0.438699	0.166165	-0.907501	-0.325821	-0.230472	-0.976802	-0.0453005	-0.00696087	0.061409	-0.00696087	-1.22337
hsa-miR-141	-2.35998	-1.34192	0.5402	0.174434	0.667862	0.0435629	0	0.474619	-1.06123	0.221831	-0.500991	0.427888	-0.742673	-0.0118008	-0.794126	1.748	0	-0.490265	-1.07189	0.121332	-0.763592	-0.68869	0.2932	1.08946	-0.128205	-0.542026	-1.41106	0.613444	0.498933	1.11579	0.116101	1.01011	0.427888	-1.05778	0.160382	0.363535	0.723689	-0.611481	-0.112891	-1.34786	-0.439994	0.442921	-2.23796	-1.00188	1.11579	-0.0930119	-0.0280962	-0.794126	0.379473
hsa-miR-141*	0.0804758	0.113541	0.143053	0.138589	-0.00105286	-0.023675	-0.144098	-0.168378	-0.0558472	0.0217581	-0.18864	-0.0587044	-0.205103	-0.174906	-0.139318	0.0388126	0.0939837	-0.144098	0.0284433	-0.0186491	0.136459	0.0284433	0.0601377	0.707977	0.0665016	0.0388126	-0.0211334	0.0366812	0.0346508	-0.0422764	0.0306225	0.0144978	-0.00105286	0.0306225	-0.0682068	-0.115443	-0.0162897	-0.0558472	-0.0370102	-0.10258	0.0010519	0.104804	0.0918369	0.0537033	-0.0755081	0.0144978	-0.402304	-0.0755081	0.11139
hsa-miR-142-3p	0	-0.277226	0.229836	-0.211205	0.303814	0.0695448	0.187065	0.130503	-0.186185	0.293271	0.22145	0.240505	-0.0874519	0.0819454	-0.692073	-0.0679951	0.258367	-0.692073	0.15997	0.267911	-1.76801	-0.148139	0.22145	-0.241116	-1.42485	0.195988	-0.148139	0.275846	0.343279	0.130503	-0.159618	0.0984583	-0.368834	-0.518667	0.15997	-0.0679951	0.15997	0.00959873	0	0.130503	0.213278	-0.518667	-0.12398	-1.17728	-2.53161	-0.422585	-0.407022	-1.07496	0.0984583
hsa-miR-142-5p	-4.02802	-4.2692	-1.05338	-0.802474	0.533785	0.588225	0.796846	0.440301	-0.0188436	1.13015	1.253	1.74942	-0.750761	0.81093	-0.646967	-0.375174	0.866431	-1.07508	0.320717	-0.045476	-4.12049	-0.729991	0.203746	0.150627	-2.63993	0.588225	-0.526699	1.49656	1.37517	0.231987	0.13773	0.718609	-1.97524	-0.698093	1.3606	0.81093	1.49656	1.09322	-0.303827	0.0188436	-0.236731	-2.06158	-2.98643	-3.25099	-2.49143	0.163362	-1.1289	-3.07384	0.59993
hsa-miR-143	0.00464821	0.356617	-0.074214	0.0335779	0.169254	0.303851	-0.14786	-0.024106	0.185685	0.331257	0.200741	0.455121	-0.321453	0.209454	0.176828	0.250411	-0.0962725	-0.0370569	0.303851	-0.288435	-0.321453	0.200741	0.0633459	0.0415516	-0.502775	-0.10798	-0.135167	0.0234432	-0.379786	0.0729446	-0.244078	0.250411	-0.748325	-0.485555	-0.261036	0.209454	0.216265	0.36716	-0.0122833	0.0234432	0.00464821	0.303851	-0.00464916	-0.394019	-0.894572	-0.277211	-0.409007	-0.705702	0.0415516
hsa-miR-143*	0.587059	0.211193	0.0989981	0.319552	0.0882244	0.165913	0.0882244	-0.206773	-0.0834751	0.458266	-0.0919485	0.782627	0	0.0882244	-0.0711784	0.109889	-0.187836	0.319552	-0.229061	-0.06038	-0.0510015	-0.280172	-0.337859	-0.251154	0.295141	0.411063	0.0882244	0.0681381	0.0882244	-0.229061	-0.0834751	-0.19733	0.493889	-0.19733	0.283639	0.0576544	0.211193	0.344674	0.0790205	0.422082	-0.71933	-0.298468	0.0989981	-0.434642	-0.112638	0.0681381	0.0681381	0.307392	-0.06038
hsa-miR-144	-1.03497	-1.05703	-1.14245	-1.06765	0.994674	0.797654	1.47679	0.797654	-0.00712109	0.96143	0.759122	3.45538	-0.16224	-0.152884	-0.0406342	-1.12475	1.99674	-0.071063	1.51298	1.42071	-1.11697	-1.06193	1.92524	-0.191097	0.0506735	1.89441	-1.23735	4.38862	2.60699	3.05804	1.58379	3.77264	-1.14245	-1.09671	0.0392952	1.85599	2.66717	2.36517	-0.118263	3.24454	2.6587	-0.816944	-1.14245	-1.20769	0.168767	0.0838537	0.183136	0.00712109	-1.10324
hsa-miR-144*	-0.160188	0.40488	0.309145	0.486414	1.71446	-0.704287	0.958233	0.0883427	-0.991677	1.35507	-1.51647	2.34145	-0.327252	-1.5309	-2.94945	0.218383	1.52189	-3.04033	1.49095	0.944149	-3.72918	-0.28634	0.333073	-0.232671	-0.30632	1.62295	0.0536756	2.22383	2.35741	1.34318	-0.436847	1.30139	-2.85026	0.170928	1.10359	0.393572	0.707533	0.918776	-0.73027	1.01996	1.12728	-1.50255	-0.798678	-1.56955	-2.45343	-0.764988	-0.180958	-0.436847	-0.00998879
hsa-miR-144:9.1	-2.62411	-2.33549	0.579026	-2.63375	1.49315	0.464202	0.749995	0.390802	-0.26297	1.97277	-0.306531	3.52399	-0.530679	-0.573632	-0.299728	-3.04773	2.10317	-0.742566	1.37571	1.81743	-3.05824	-2.48857	0.527313	2.00021	-0.909821	1.80588	-0.223689	2.7651	2.5143	2.38293	0.27641	2.5027	-2.06534	-3.18291	1.57391	2.25094	2.88422	1.97277	-0.208715	1.91801	2.01977	-0.116728	-2.92753	-2.94787	-0.672186	-0.509872	0.464202	1.95952	-2.40215
hsa-miR-145	-0.00394917	0.0808849	0.0515003	0.22682	-0.0359831	0.0670242	-0.161524	-0.0563173	-0.0266409	0.118754	0.0808849	0.189952	-0.125797	0.0740757	-0.00394917	-0.0359831	-0.393318	-0.173347	0.127383	0.0740757	0.0364447	0.110093	0.163112	-0.0359831	-0.508479	-0.134935	-0.0163498	0.118754	-0.173347	0.0602131	-0.36312	-0.0481281	0.00394821	-0.198035	0.00394821	0.0515003	-0.0481281	0.00394821	-0.0670004	-0.0163498	-0.0670004	0.0200138	0.154611	-0.161524	-0.837223	-0.161524	-0.572991	-0.731079	0.24806
hsa-miR-145*	-1.46353	0.919102	-0.417252	-1.42263	-0.657898	0.708256	0.324256	0.20482	0.194634	0.879242	0.827704	1.69898	0.113195	-0.180198	-0.113196	-1.30379	0.672633	-0.21109	1.59179	-0.618787	-1.49976	1.17031	1.47311	0.214367	-0.523166	-1.52998	-0.272799	1.71125	-1.80548	0.719479	-0.390974	0.957414	-0.171108	-1.91072	0.214367	0.163365	0.474304	0.598232	0.68288	1.20841	-1.45001	-0.374735	1.44376	-0.21109	-1.27931	-0.827223	-0.314335	-0.711834	-0.123492
hsa-miR-1468	-0.0117226	0.401845	-0.0686016	-0.0181131	-0.0838385	-0.217936	-0.292203	0.0523462	0.192076	-0.281662	0.643156	-0.182992	0.325655	0.93673	-0.229703	4.38118	3.10682	0.492825	3.72132	-0.115048	-0.032898	3.83533	-0.00307655	2.85752	-0.223626	-0.093771	-0.117784	-0.126253	-0.0506706	2.90879	-0.032898	-0.00517082	4.55344	2.76343	-0.165754	-0.292203	0.0523462	-0.0481577	-0.129148	3.17679	0.189875	2.34413	3.46777	-0.0729942	-0.263961	0.427993	-0.346908	1.28381	0.00104618
hsa-miR-146a	1.53845	1.58642	-0.233444	-1.07829	-0.666976	1.24123	1.16385	0.752814	0.797322	1.06155	0.946645	1.22427	0.99975	0.752814	0.963331	1.32493	-0.350695	0.3443	0.550792	0.844998	-0.749206	-0.511047	1.43651	-0.258818	-0.120146	-1.50485	0.383767	-0.61281	0.137387	1.56754	-2.56208	-1.15671	0.617112	0.21801	0.16559	0.177476	-0.167489	0.565127	0.39769	-0.418621	-1.00667	-1.13449	-0.388831	-1.23065	-2.40283	-0.36367	-0.157633	-2.55522	-2.37741
hsa-miR-146a*	-0.0885057	-0.155786	-0.176442	1.509	-0.118688	-0.139371	0.0719252	0.518465	-0.161556	0.2457	0.109536	0.715018	0.509409	-0.314154	0.0653849	-0.184333	0.0881414	-0.423402	0.165771	-0.136638	-0.179008	-0.234401	2.91777	0.122796	0.438347	-0.242558	1.05017	1.43889	1.14288	1.86084	-0.19709	2.11722	-0.330985	1.76969	-0.3983	0.297898	0.0622654	-0.107846	-0.513841	1.57444	1.77621	-0.016695	0.00573254	-0.377756	-0.446605	-0.34767	2.26285	-0.324191	0.753042
hsa-miR-146b-3p	0.531607	0.689145	0.41052	0.489536	0.27878	-0.0930681	-0.0381041	-0.155953	0.0820875	-0.063035	0.338148	0.0820875	0.200453	-0.0772686	0.00176144	0.31516	0.0273809	-0.39821	-0.136043	0.0198355	0.17563	0.310392	0.637482	-0.165039	-0.529358	0.379986	-0.0666304	0.254866	-0.0561247	-0.19004	0.0425243	0.231188	0.0981445	0.179508	0.38472	-0.063035	-0.0093317	-0.0734501	-0.155953	-0.411656	-0.321326	-0.152469	0.0459995	-0.193454	0.0981445	-0.356012	-0.638932	-0.403533	0.562631
hsa-miR-146b-5p	0.797198	-3.31366	0.491786	0.39139	-3.61854	0.10117	0.32407	0.491786	0.671246	0.405401	0.0449448	0.45988	0.524665	0.32407	0.539744	-3.41085	-1.56457	-0.495993	-0.33035	-0.774278	-0.472404	0.890966	1.03894	-0.0326786	-1.9391	1.5301	0.0733099	1.21518	0.0326786	-1.24074	1.23934	0.227887	-0.288878	0.718135	0.778	0.659667	0.814419	0.687902	1.1396	-2.92624	-1.74141	-3.69397	-0.259336	-2.62593	-2.46954	-0.163386	-1.78979	0.778	0.474795
hsa-miR-147	0.222904	0.140581	0.0843782	0.0867043	0.0278673	-0.290288	-0.124897	-0.196341	-0.186838	0.202217	-0.37217	-0.218843	-0.203642	-0.207459	-0.131354	0.0684051	1.29379	-0.144423	-0.0320129	-0.0954466	0.199904	0.0589037	0.0891705	-0.149267	0.83182	0.0867043	-0.00616169	0.0520592	0.0732451	1.86772	0.113282	0.0891705	0.997353	0.0149193	-0.17041	-0.222675	-0.127082	0.00409603	-0.278521	-0.0807228	1.26315	-0.00823879	0	0.0427656	0.43801	-0.183981	0.399201	-0.17041	0.103704
hsa-miR-147b	-0.227288	-0.0790215	-0.344575	-0.73792	0.495747	0.230631	0.377166	0.0387344	0.0898228	0.158123	-0.0735493	0.118478	-0.328138	0.0107803	0.107871	0.312047	0	1.50585	0.0898228	-0.174576	-0.604179	0.0951729	-0.232145	1.35188	1.35188	-0.0521145	-0.619995	-0.363205	-0.395181	-0.52161	0	-0.0790215	-0.232145	-0.544131	-0.16518	0.67669	0.158123	1.4225	0.146008	0.224268	-0.537112	0.305723	0.802883	-0.858856	1.19444	0.0107803	-0.188828	0.199429	-0.332386
hsa-miR-148a	-0.0538406	-0.0538406	-0.176126	0.0647449	-0.0265942	-0.0149975	0.0544538	0.16198	-0.14236	-0.00479984	-0.427384	0.085043	-0.245915	-0.373633	-0.491897	-0.164418	-0.0804291	0.338479	0.0247774	-0.105203	0.208478	0.15517	0.085043	0.288471	-0.0149975	0.117539	0.00479889	0.085043	0.101109	0.208478	0.0329666	-0.0922518	0.132595	-0.00479984	0.208478	-0.0804291	0.170176	0.15517	0.34857	0.101109	-0.477153	-0.105203	0.170176	0.0140944	-1.22364	0.148119	0.235705	0.244206	0.21665
hsa-miR-148a*	0.0454693	0.0819368	-0.0143843	0.0819368	-0.111283	-0.1018	-0.123322	-0.0498228	0.470058	0.523634	0.00110722	0.100796	-0.123322	-0.00110817	-0.0373297	0.122816	-0.0520115	0.178248	0.00587177	-0.123322	3.31479	0.226736	-0.0783281	0.00819874	0.333809	1.49524	1.72113	-0.0877533	-0.0416136	0.377068	-0.0394793	-0.0520115	-0.164893	1.53117	-0.0740128	-0.153444	0.00110722	-0.0740128	-0.203432	0.52059	-0.248755	-0.0692511	0.28297	-0.0167618	-0.155733	0.847584	-0.265042	1.04234	0.0741386
hsa-miR-148b	0.597243	0.614722	-0.238136	0.0283651	0.506703	-0.133069	0.306594	-0.0412197	0.182942	-0.148083	-0.0776234	-0.318886	0.153491	-0.0412197	0.0995331	0.462517	0.198328	0.0995331	-0.778904	0.462517	0.128922	-0.502835	0	-1.18949	-0.133069	0.182942	0.128922	-0.0412197	0.167414	-0.489094	0.0830831	0.114024	0.229486	0.334851	0	-0.423102	-0.540937	-0.133069	0.0283651	-0.568504	0	-0.897252	-0.208331	0.0995331	0.446841	-0.63432	-0.843086	0.334851	0.334851
hsa-miR-148b*	0.0765076	0.194589	-0.217916	0.472964	-0.208285	-0.411975	0.374325	-0.217916	0.612605	0.210994	0.194589	-1.16957	-0.99719	-0.939964	-0.182329	0.109174	-0.293168	-0.213148	0.133897	-0.29712	0.123753	2.80988	0.0197687	-0.758592	-0.699005	-0.222619	-0.254056	-0.231328	0.472964	-0.458232	-0.162988	-0.0871515	1.56457	0.194589	0.0393658	-0.549122	0.194589	0.512382	-0.555782	-0.285687	1.02528	1.66529	0.628505	0.0979423	1.74445	0.628505	-0.781414	-1.52537	0.200261
hsa-miR-149	0.449047	0	0.206531	1.62599	0	-0.717181	-0.235312	-0.0803928	-0.0375748	-0.668437	-1.02955	-2.52787	-0.434485	-0.315038	-0.544509	-2.77203	-0.762462	-1.8921	-1.11621	0.0656691	0.582272	0.318664	0.0390615	-0.0947428	0.420422	1.0633	2.43669	-0.849354	-0.423263	-2.59276	1.42951	1.27039	2.06185	1.73874	0.735918	-0.0124664	0.301022	-0.53022	0.568504	0.145402	-1.05304	0.0136299	0.0275669	0.751447	-1.80064	-1.35383	-1.67298	-0.145747	0.158978
hsa-miR-149*	0.743759	0.523729	0.630699	0.357362	0.47672	0.242337	0.183868	-0.0740538	0.135141	0.0505829	0.0387011	0.128075	-0.0122843	0.0934744	0.284685	0.0814056	0.0934744	-0.124234	0.875335	0.0972776	0.00205135	0.436605	0.47672	-0.0740538	-0.0548172	0.430907	-0.293059	0.365417	-0.171723	-0.31456	-0.124234	0.0276155	0.743759	-0.228341	0.0425711	-0.354178	-0.265879	-0.187306	-0.0699434	-0.303413	-0.367985	0.532696	0.142185	-0.268378	-0.282355	-0.412662	-0.377321	-0.364962	0.395176
hsa-miR-150	0.312352	0.303851	0.267995	0.153189	0.200741	0.176828	-0.343676	-0.553139	0.613155	0.429123	0.441964	0.984695	-0.343676	-0.14786	0.0415516	0.216265	0.250411	-0.359239	0.230125	0.0531483	-0.261036	0.267995	0.223316	-1.47887	-0.808187	-0.122839	0.1226	0.145291	0.132891	-0.0606337	-2.00886	-0.705702	-0.288435	-0.122839	-0.244078	-0.321453	-1.141	0.0415516	-0.00464916	-0.074214	-0.567673	-0.908584	0.101112	-1.45011	-3.31748	-0.775309	-1.617	-1.54794	0.386273
hsa-miR-150*	0.35757	-0.0778198	-0.0607662	0.36384	0.0735683	0.334916	0.624722	-0.0699892	-0.206724	0.585304	0.240766	0.498763	0.0106535	-0.156342	0.827605	0.0829821	-0.357598	0.0782356	2.4596	-0.309925	2.09441	1.62331	-0.193207	-0.232005	0.0829821	1.45684	0.370268	-0.497256	-0.509036	0.89963	-0.267378	-0.141716	3.06487	2.97531	-0.0778198	-0.00544834	0.35757	-0.240338	-0.105576	1.40998	-0.177016	1.728	-0.330115	-0.281734	-0.0558395	0.0972166	-0.243735	0.00544739	-0.288973
hsa-miR-151:9.1	1.16031	-0.967684	1.13207	0.249866	-1.05071	0.309018	0.531116	0.142055	-0.0235882	-0.0120935	0.0424624	0	0.213068	-0.196902	0.166927	1.09794	-0.236483	0.0424624	-0.581375	-1.47596	0.397892	-1.07148	-0.521263	0.545714	0.249866	-1.92086	-0.755633	0.360973	-0.659977	0.545714	0.309018	-1.99714	-1.62933	0.439726	0.0536289	0.166927	0.0282555	0.12944	0.56009	-0.534221	0.0282555	-0.474418	-1.73344	-0.73394	0.42446	0.224442	-0.0887299	0	-1.49353
hsa-miR-151-3p	-0.122281	0.21884	0.0365934	0.127944	-0.655707	0.202499	0.110891	0.155343	0.517491	0.0073719	-0.151294	-0.105595	0.186129	0.139168	0.379322	0.110891	-0.223928	0.421027	-0.271604	-0.13676	0.379322	0.110891	0.127944	0.449957	0.379322	-0.105595	-0.34385	-0.151294	0.0949259	-0.16546	-0.151294	0.0365934	-0.546567	-0.289323	-0.0073719	0.202499	0.0949259	0.127944	0.320107	-0.34385	-0.331946	-0.195693	-0.0226879	-0.195693	0.127944	0.41173	0.238609	-0.180154	0.139168
hsa-miR-151-5p	-0.207105	0.206302	-0.0993128	0.32223	-0.217684	0.0289135	0	0.0765629	0.11752	-0.0196333	-0.0993128	-0.118586	0.105431	0.17096	0.126443	0.0765629	0.020298	0.17096	-0.671551	-0.118586	0.083374	0.188822	0.188822	0.135104	0.0904255	0.0363636	-0.438378	-0.25573	-0.0317783	-0.33043	-0.118586	-0.438378	-0.941078	0.273734	-0.0506506	-0.0913391	0	-0.0102911	0.0972347	-0.393927	-1.01296	-0.217684	0.188822	-0.293267	0	0.0439377	-0.0102911	-0.0993128	-0.0797424
hsa-miR-152	0.231322	0.112822	0.0837297	0.22443	0.0939274	0.240035	-0.0542116	-0.199669	0.260707	0.00647545	-0.199669	0.472546	-0.257854	-0.230454	0.0448866	0.0540247	-0.0542116	0.342934	-0.147188	0.00647545	-1.31734	0.00647545	0.0352297	-0.274906	0.0641594	0.0182981	-0.717744	0.00647545	-0.065691	-0.00647545	0.00647545	0.0540247	-0.551257	0.0352297	0.643737	0.253898	0.240035	0.268903	0.66686	-0.328657	-0.454973	-0.257854	0.0721331	-0.065691	-1.16822	-1.26567	-0.64386	-0.472194	-0.0182133
hsa-miR-153	0.148102	-1.7739	0.0343027	-0.295826	-0.443285	-0.139851	0.255914	0.0343027	-0.841369	-0.528173	-0.575328	-1.10779	-0.373856	-0.0060463	-0.5514	0.496261	-0.0451078	1.18189	-0.333513	-0.07055	-0.333513	0.299557	-0.151308	-2.72381	0.593395	0.11387	0.89836	-0.479593	-0.28042	-3.23054	1.13812	0.537164	1.07272	0.273556	0.135488	0.0485096	0.299557	-0.333513	0.299557	1.50121	-1.45235	0.299557	-0.151308	1.0605	0.135488	0.375314	0.752883	0.815479	-0.07055
hsa-miR-1537	-0.791747	2.26543	1.0534	-0.728229	-0.829433	0.564156	-0.0684843	0.59404	0.944056	0.841106	0.425982	0.157121	-0.0281391	0.0985594	0.128828	-0.808155	-0.782986	0.655015	-0.74312	-0.93232	-0.818943	-0.767435	-0.791747	-0.117106	1.62319	2.92062	0.0952215	0.0281382	-0.278137	-0.359295	-0.694627	-0.803066	-0.70555	1.45516	1.72305	1.59478	1.67254	0.697785	0.871956	-0.861259	1.48351	-0.37158	-0.3475	0.523779	4.34113	3.31913	1.82424	0.670536	-0.798223
hsa-miR-154	-2.0346	0.00687122	0.52433	0.0864382	0.609989	0.830816	0.162143	0.609989	1.04529	0.246124	0.257829	-0.138355	0.287634	0.882801	0.802559	-0.470716	0.12067	-0.777018	0.177079	0.431279	-0.245358	0.579048	0.579048	-0.138355	-0.123142	-2.58824	1.18332	-1.52207	-0.138355	-0.602759	-0.123142	-1.14458	-2.66529	-4.01507	-0.812601	-0.257867	-0.271569	-0.307852	-0.542647	-0.0213842	-0.138355	0.246124	0.162143	0.870929	-2.22543	-0.447709	-0.0725393	-2.31033	0.77509
hsa-miR-154*	-3.60914	0.626993	-0.0472527	-2.62809	-0.0696526	0.317639	0.1483	-0.0472527	0.209743	-0.423401	-0.563129	-0.749563	-0.749563	0.339858	-0.0472527	0.404404	-0.0243721	-0.156545	0.329511	0.0243721	0.247016	0.98072	0.838211	0.3062	-0.103452	-2.22709	1.22009	-0.327514	-1.66303	0.680343	0.598066	-0.801135	-3.65263	-3.23931	-2.26587	0.886019	0.232948	-0.964601	-1.37179	-0.411897	0.46917	0.329511	-0.705656	1.24905	-0.997547	-1.45253	0.573874	-1.74152	1.11323
hsa-miR-155	-0.445251	-0.961127	1.10673	0.269368	0.244207	0.162978	0.440212	0.18861	0.0957804	0.30844	0.162978	0.946398	0.0202284	-0.201264	-0.850875	-1.01904	0.269368	-0.913736	0.625178	0.175876	-1.19913	0.109483	1.01681	-0.0684881	-0.28889	1.20976	-0.326172	1.61557	0.257236	1.64644	1.01681	0.851048	-0.456212	-0.862625	0.544429	0.595832	0.919539	1.1554	0.992237	-0.456212	-1.31859	-0.490879	-0.0202274	-0.961127	-1.65874	-0.809895	-0.992624	-0.894159	-0.479643
hsa-miR-155*	0.333974	0.257545	0.0856743	0.538324	0.257545	0.191352	0.174395	0.675646	0.0669317	-0.276686	-0.194474	-0.0487814	0.301711	0.0355654	0.340844	0.109014	0.0142107	-0.0644722	-0.0747843	0.00661087	-0.0873785	-0.217057	-0.0219727	-0.242152	0.00397205	0.0913992	-0.101877	-0.18979	-0.113672	-0.167206	0.233179	-0.00394821	-0.0487814	0.0550585	-0.0244246	0.191352	0.251004	0.662885	0.0802975	-0.0873785	-0.46374	-0.237782	-0.164555	0.347601	-0.316347	-0.210531	-0.435913	0.0270357	0.0519466
hsa-miR-15a	-0.0320444	-0.0245943	-0.0170202	-0.696624	-0.1407	0.0909472	0.0993328	0.0827751	0.0993328	0.0224161	0.0565624	0.0909472	0	0.0909472	0.0362768	-0.0485573	0.154415	0.0224161	-0.198498	0.110003	-0.746987	-0.0406599	-0.573634	-0.00816345	0.0224161	-0.0406599	0.015605	0.0827751	0	-0.071249	-0.0245943	0.015605	-0.198498	0.0565624	0.0362768	-0.0927362	-0.0406599	0.0565624	-0.0320444	0.212776	-0.0170202	0.154415	-0.0320444	0.261272	0.0827751	0.127864	0.203452	0.0068922	-0.329016
hsa-miR-15a*	4.10611	-0.568463	-0.919247	-0.853449	-0.994905	-0.221076	-0.207948	-0.190495	-0.393245	0.743084	0.756466	-0.271497	-0.0648603	0.371152	0.0648603	0.195459	0.342784	-0.464839	4.06302	1.74727	2.11768	3.71074	-0.955972	0.272424	-0.268862	-0.774544	-0.477673	-0.947281	0.998087	2.89755	0.724103	-0.335295	5.03972	-0.0728989	-0.343093	0.8083	0.90302	0.457047	-0.409033	3.49319	2.32277	2.01745	-0.884464	-1.00587	1.48006	0.625104	1.01614	-0.236531	-0.875036
hsa-miR-15b	-0.507529	-0.0764427	-0.235108	-0.0472212	-0.0266743	0.0441294	0.154795	0.0553532	-0.139339	0.0553532	-0.106503	0.0441294	0.0715284	-0.106503	-0.0111113	-0.522778	-0.106503	0.0111113	-0.576019	0.0715284	0.224585	-0.189409	-0.106503	0.135025	0.271931	0.118685	-0.355418	0.184705	0.337213	-0.0266743	0.102314	0.247771	-0.98715	0.135025	0.0270767	-0.139339	0.0884867	-0.15299	0.135025	-0.679049	0.320281	0.39591	0.0270767	0.337213	0.0270767	0.172188	-0.189409	0.25835	-0.170211
hsa-miR-15b*	0	0.388459	-0.670491	0.337101	-0.890901	-0.591091	-0.640512	-0.49009	-0.580565	-0.479474	-1.28166	0.231019	-0.968664	-0.913216	-0.385456	-0.4555	0.849658	-1.10499	-1.02628	-1.0533	0.510716	1.85297	0.60372	0.542433	0.380452	1.55032	1.09239	0.346762	2.6944	0.708593	0.786108	-0.437249	1.46749	2.43385	-0.391625	-0.273505	0	-0.430624	-0.266515	-0.973879	1.28033	1.11409	1.6964	1.72131	0.8591	0.475251	-1.25706	0.346762	-0.484972
hsa-miR-16	-0.0275564	0.129612	0.0359116	-0.0191708	-0.0619411	0.00936031	0.0268402	0	0.00936031	-0.00850105	0	0.0359116	-0.0619411	0.0359116	0.0442648	0.00936031	-0.0275564	0.0739212	-0.509892	-0.0740309	-0.249006	0.0548077	-0.0530186	0	0.0442648	0.0189047	0	0.0442648	0.116771	-0.150548	-0.0960875	0.0268402	-0.408625	-0.0822268	0	-0.0357285	-0.0530186	0	0.0442648	-0.00850105	0	0.0442648	0.0189047	0.0637083	0.0442648	0	0.0637083	0.0739212	-0.0822268
hsa-miR-16-1*	-0.492122	-0.984078	0.492929	-0.906235	-1.48723	0.00283909	0.282053	0.260747	-0.0748577	0.232929	1.11472	1.33205	0.730615	0.565456	-0.380668	-1.44362	-1.54433	-0.0933247	-1.63408	-0.153359	-1.13269	-0.806684	1.16389	1.77326	1.2218	0.995114	1.29821	-0.595773	-1.69749	-1.35417	0.219424	-1.01815	-0.200971	-0.0079422	0.166742	1.44819	1.1239	0.730615	-0.224472	-0.00284004	-1.07878	0.297229	-0.200971	0.54787	2.05447	2.42713	0.0134554	0.19969	-0.793654
hsa-miR-16-2*	-1.31479	-1.33943	2.34202	-1.1722	-1.91352	-0.0505686	0.390584	-0.0999384	-0.514083	-0.119812	-0.289232	0.602884	-0.256717	-0.523248	-0.297815	-1.7162	-2.07484	0.247899	-1.77195	-0.54587	-1.4599	-0.585255	1.26989	0.965874	1.26989	0.778096	-1.40963	0.602884	1.97426	0.390584	0.316037	0.912774	-1.57847	1.6383	0.646053	0.578301	0.847526	0.507836	0.0505686	0.123233	2.28188	0.196898	-1.04758	1.71764	1.11046	2.07963	0.208618	1.34701	1.62532
hsa-miR-17	-1.48152	0	0.061512	0.235497	-0.00861549	-0.120253	-0.0888596	-0.0165129	0	-0.0888596	-0.269784	-0.068881	-0.174088	0.0150242	0.122992	0.106191	0.023881	0.131377	-0.0984583	-0.138361	0.177388	0.142047	0.0683212	0.0544605	0.18646	-0.068881	0	0	0.313776	-0.450239	0.177388	0.142047	-0.120253	-0.00861549	0.0544605	0.0886068	0.0150242	-0.138361	-0.120253	-0.0606918	0.338357	0.474474	0.313776	0.169453	0.18646	0.214256	0.0683212	0.131377	0.28016
hsa-miR-17*	-4.70863	-4.2569	-0.0824032	-0.391521	0.0603466	-1.2649	-0.391521	-0.0068512	0.0068512	0.296963	-0.303896	0.522547	-0.441054	0.243334	-0.604082	-0.303896	-0.787197	-0.0068512	-1.22336	-0.745743	0.271589	-1.44586	-1.04605	0.0193596	0.205809	-0.17112	0.296963	0.641226	0.627614	-1.1376	1.02894	0.0193596	-0.0713205	-1.25019	0.552352	0.510842	0.803424	0.748417	-0.231084	-0.678541	0.99017	1.09553	0.0068512	0.719463	2.30889	2.30051	0.285796	0.6126	0.205809
hsa-miR-17-5p:9.1	0.804897	-3.1616	-3.14345	-3.12621	-3.23311	-0.44524	0.463141	-0.452635	0.538338	0.0780582	-0.259684	0.0780582	-0.848849	0.172111	-0.651297	0.559028	-3.28301	0.52631	-2.7226	-2.81992	1.36895	-2.59587	-3.26324	1.88037	2.69718	-3.26324	-1.6158	-1.73685	0.99565	-1.51563	-0.197025	-3.28301	-2.78659	0.283265	0.433665	1.60692	1.15609	1.47315	0.242661	-3.00862	1.20418	1.39402	1.36895	-0.890427	3.57971	2.46837	0.793661	2.26188	1.72475
hsa-miR-181a	-0.219972	0.146706	-0.0365276	0	-0.123754	0.0576839	0.177295	0.240371	0.0772543	0.0194569	0	-0.123754	0.177295	0.156997	0.240371	0.317287	-0.136271	0.308902	-0.924329	-0.111061	0.217955	-0.153664	0.292101	-0.355679	0.292101	-0.399645	0.0772543	-0.681596	-0.253105	-0.189774	-0.111061	-0.189774	-0.414961	-0.0129509	-0.111061	-0.0365276	0	-0.153664	0.0287542	-1.18818	-0.751203	0.137363	-0.633679	-0.0987329	0.137363	0.0384111	-0.414961	0.0194569	-0.587966
hsa-miR-181a*	0.186214	-0.369899	0.742668	0.703094	0.816008	0.222868	0.321072	0.609477	0.597011	0.321072	-0.073308	0.321072	0.234307	0.385838	0.802687	-0.118982	-0.0950012	1.39306	0.294439	-0.219899	1.74503	-0.823513	-0.735167	-0.59907	1.44624	-0.328444	-0.318897	0.321072	0.802687	-0.230673	-0.230673	0.954142	-0.0352583	-0.152985	0.399077	0.436658	0.42415	0.358759	-0.073308	-0.176212	-0.547958	0.294439	-0.295325	-0.0115051	1.10036	0.0115051	-0.495229	-0.788988	-0.58922
hsa-miR-181a-2*	-0.0994606	0.395339	0.363056	-0.294541	0.0416317	-0.0710955	-0.0294619	0.0679531	0.633594	0.395339	-0.294541	-0.280877	0.207133	0.115617	0.515262	0.315474	0.0679531	1.03273	0.235391	0.168794	0.235391	-1.11376	0.761549	0.380259	1.34942	-1.04313	-0.97107	-1.22407	0.0294619	-0.23253	-0.0294619	-0.0294619	-0.70554	0.168794	-0.152261	-0.111727	0.179665	-0.164146	0.192622	-1.74	-1.40803	-0.70554	0.260996	-0.508987	-0.0856934	0.363056	-2.7837	0.995192	0.467586
hsa-miR-181b	-0.425277	0.278648	0.601888	-0.304913	-0.388873	0.0991878	0.52759	0.339703	0.354237	0.219393	0.0128031	-0.480722	0.385402	0.295303	0.677125	0.948927	-0.571493	0.811103	-0.480722	0.232934	0.630164	-1.30277	0.5637	-0.374789	0.822582	-1.15147	0.114863	-0.916158	-0.504029	0.468308	0.189448	-0.347653	-0.304913	-0.902528	-0.164711	-0.304913	-0.18024	-0.495736	0.295303	-1.33942	-0.782967	0.0391827	-0.666539	-0.347653	0.174885	-0.132576	-0.850489	-0.149325	-0.515299
hsa-miR-181c	-3.06312	-0.981004	-1.24997	0.320003	0.55471	0.0142164	0.660295	0.788353	-0.292532	0.156218	0.0285521	-0.2363	0.395591	0.320003	-0.439368	-0.0142164	1.06199	0.0401459	0.0686646	0.0285521	-1.53206	-1.76722	-3.29023	-1.14939	0.381057	-0.439368	-0.715826	-0.530139	-1.3206	-0.123357	0.320003	0.539722	-0.250074	-0.847237	-0.263558	0.173421	0.260747	0.123551	0.123551	0.643242	-0.0912218	0.200404	-2.25589	0.704652	-2.14104	0.230803	0.308423	0.123551	-2.75236
hsa-miR-181c*	-4.80721	-4.61699	0.896631	0.880796	-0.393441	-0.445129	-0.535727	0.346957	0.165762	0.0811863	0.150253	0.0236711	-0.393441	0.642347	-0.115001	0.694609	0.760929	0.629248	-2.23359	0.720538	-0.219853	-1.71189	0.29647	-1.83245	-0.0490093	-0.654272	-2.30363	-3.4658	0.0402708	-2.08651	-0.617674	0.0236711	0.135957	0.179012	0.572421	0.206448	0.281204	0.457176	-0.166844	0.557035	-1.8767	0.346957	-0.36723	1.30767	-1.79876	0.749057	0.853813	-0.206878	0.0935001
hsa-miR-181d	0.663084	0.519743	0.162217	0.769141	2.06999	-0.456226	0.204596	0.267451	-0.25019	-0.438388	0.035306	-1.83573	-0.0157089	0.339971	-1.44463	0.430882	-0.123177	-0.631516	0.182906	-0.0859699	0.555209	0.102271	0.283899	-1.25309	-0.854085	-0.0557117	-0.118568	0.146695	0.793622	-0.14656	-0.0157089	-0.109607	0.0656176	0.590359	-1.89478	-0.811818	-0.866842	-0.705673	-0.930156	0.73	-0.379494	0.391744	0.167487	0.503818	-1.77206	-0.998478	0.622921	-1.86458	0.402145
hsa-miR-182	-1.71359	1.9808	3.70591	2.15169	0.977485	-0.930415	0.220533	-0.857224	-1.62097	-0.577188	-1.59525	1.1537	-1.07776	-1.81404	-1.02442	2.94939	0.405089	3.88737	2.04682	2.97322	-1.74759	1.2524	2.86408	-0.118015	-0.982351	0.37382	0.83642	2.6949	3.36849	-1.59909	-0.0830498	-0.61776	-2.18718	-1.98039	0.913935	-0.951327	-0.367943	0.714167	-0.017396	1.13326	4.05876	0.127827	3.801	3.14365	4.0184	-0.409633	3.93152	3.95047	-0.309422
hsa-miR-182*	0.862053	0.450035	0.124209	0.776033	0.260313	0.0718346	-0.0654287	-0.0403461	-0.0472488	-0.120312	-0.32896	0.0181408	-0.196387	-0.0186501	0.08813	0.653332	-0.00691986	0.862053	0.149734	-0.232385	0.321762	0.112104	0.196574	-0.214036	-0.237693	0.196574	-0.265333	-0.126296	-0.0282745	-0.340063	0.0775137	0.00691891	0.08813	0.301089	0.0718346	-0.120312	-0.131941	-0.0282745	-0.0282745	-0.642742	-0.51155	-0.426773	0.0556784	-0.143524	2.92583	-0.184456	0.496963	0.82362	0.13698
hsa-miR-1825	0.285991	0.594896	-0.0109787	0.396481	0.17325	-0.217134	-0.286303	-0.245205	-0.0501347	0.0906811	-0.11301	0.177219	-0.186001	-0.321882	0.0665073	0.110362	-0.0686379	-0.307627	0.188728	0.0518885	0.0400066	0.341439	0.150729	-0.253568	-0.142735	0.150729	-0.167333	-0.0905123	0.0518885	1.92094	-0.0727482	0.0555553	-0.310402	0.188728	-0.0323906	-0.194783	-0.369728	-0.0501347	-0.250824	-0.151312	-0.180078	0.150729	0.106203	0.0665073	0.247684	-0.0430594	-0.0323906	-0.213788	0.106203
hsa-miR-1826	1.35395	-0.113927	-0.571985	1.43744	0.556817	-1.45059	-0.201079	-0.124701	-1.24661	-0.201079	0.14206	-0.103036	-0.400761	-0.502403	-0.133904	0.664846	-1.45059	0.729079	1.29772	-0.502403	0.781118	-0.092082	0.950131	0.245341	0.159348	1.00336	-0.092082	0.664846	1.55221	1.28395	0.14206	0.50505	-0.124701	0.569702	0.0944672	0.14206	-0.0808115	0.440867	0.131749	-0.818266	1.73079	-0.201079	-0.222472	-0.802027	-1.25451	0.219375	1.13587	-0.550784	1.74647
hsa-miR-1827	-0.010231	0.0530825	0.423878	0.155952	0.294337	0.125836	0.0943871	0.0555782	0.0129013	-0.179733	-0.0808125	0.300816	-0.010231	0.0293684	0.0943871	0.338314	0.1165	0.187685	-0.0878572	0.211466	0.187685	-0.159683	0.0183277	-0.00761509	0.158816	-0.0614042	-0.0639811	0.0606051	0.0973549	-0.286976	-0.0228252	0.0632677	-0.0716219	0.00761509	0.047677	0.0450563	0.078764	-0.0665398	-0.0853872	0.00761509	-0.225873	0.091589	-0.175449	0.275382	-0.0538511	0.372969	-0.179733	-0.122873	-0.109637
hsa-miR-183	-0.915838	1.79299	3.75838	-0.947492	2.3553	0.226343	0.288974	-0.197191	-0.188336	0.661761	-0.689158	1.16458	-0.676132	0.00821304	-0.387581	3.6761	-0.69346	5.62796	0.379395	2.10494	-1.03292	-0.579089	3.87563	0.980743	-0.515041	-0.939093	-0.970108	1.05325	3.06637	0.0629673	-1.11587	-1.04162	-1.06117	-0.986899	1.29595	-0.447836	0.198419	0.267629	-0.604675	-0.00821304	5.61782	-1.09152	4.86189	3.53553	6.27182	-0.385102	5.6873	5.59903	-0.980611
hsa-miR-183*	0.0075922	0.201165	0.162509	0.139879	0.113849	0.185252	0.0498009	-0.0685444	-0.0742283	-0.332866	-0.204355	0.205275	0.121758	-0.166456	-0.0685444	0.162509	0.0107899	1.24198	-0.11581	0.113849	0.129329	-0.230448	0.0785122	0.423434	0.272342	-0.00833511	-0.210358	0.0139379	0.197305	-0.340453	-0.0558243	0.0715342	-0.13623	0.0107899	-0.0459843	-0.0527391	0.129329	-0.138974	-0.0339499	0.0206051	1.11518	0.0644588	0.0342321	0.229234	3.10042	0.327745	1.19835	1.99615	0.0749645
hsa-miR-184	0.0596132	0.0596132	-0.0130529	0.0596132	-0.0456686	-0.219746	-0.235316	-0.0598917	0.163313	-0.0456686	-0.0456686	0.106391	-0.0372753	-0.00180435	-0.0598917	1.32872	-0.0823736	0.668248	-0.0130529	-0.0208378	-0.0329313	-0.0504637	-0.0208378	-0.076683	-0.0329313	-0.0417395	0.020752	0.0394468	-0.0372753	-0.114936	0.0550547	-0.0456686	-0.0417395	0.408448	0.182945	0.12953	0.0596132	0.0811462	0.277428	-0.076683	-0.0549955	-0.15095	0.0018034	-0.0598917	0.277428	-0.076683	0.00893879	0.167687	0.00893879
hsa-miR-185	-0.771672	0.89015	-0.448417	0.787706	0.097826	0.0547705	0.433999	-0.209929	0.0547705	0.627758	-0.104858	1.15392	-0.209929	-0.341413	-0.485997	0.475849	-0.0950022	-0.11662	0.39244	-0.248031	-1.11575	-0.288064	0.561161	0.475849	-0.758663	0.536322	-0.313172	0.787706	0.994797	0.069067	-1.12495	0.125261	-0.43423	0	0.830009	-0.224442	0.097826	0.536322	0.536322	-0.590635	-1.02662	-0.40743	0.240107	-0.758663	-0.638896	-0.40743	-0.224442	-0.0409155	0.240107
hsa-miR-185*	0.180862	0.145526	-0.0355263	0.108859	0.00152969	-0.222292	0.055356	-0.208103	0.145526	-0.284275	0.49941	0.170629	-0.0577698	0.0388727	0.00152969	0.00152969	1.23879	-0.289856	0.055356	0.93222	-0.0520344	-0.0692167	-0.179423	-0.387205	0.131473	-0.0454283	-0.090992	-0.0288715	0.860308	-0.0605965	0.0243549	1.98566	0.659633	2.2647	0.679289	-0.401108	-0.166058	-0.298007	-0.174067	0.429291	0.915202	-0.00153065	-0.0224991	-0.265852	0.00806332	-0.501039	0.0388727	-0.352891	1.39036
hsa-miR-186	-1.63069	-1.73031	-1.03746	-1.76838	0.333919	0.187515	0.372686	0.30276	-0.71479	0.174431	-0.0769844	0.719154	0.160657	-0.359288	-1.8179	-0.119408	0.777622	-1.00858	0.611136	0.174431	-2.23228	-2.18015	-1.96536	0.820801	-0.529888	0.233355	-2.06843	0.747389	-0.609819	0.187515	0.203965	-1.84516	-0.570272	-1.33479	0.218456	0.566949	0.566949	-0.188475	0.62697	0.806322	0.747389	0.30276	-1.9136	-0.345204	0.359587	-0.214454	0.534283	0.820801	-1.14686
hsa-miR-186*	0.469906	0.212757	-0.0806303	0.0655212	0.057703	0.254868	0.0063982	0	0.104214	-0.253761	-0.233064	0.104214	-0.0889082	0.0272131	0.173467	1.35618	-0.112312	0	-0.283403	-0.233064	0.042572	-0.190096	-0.182957	-0.104877	0.165158	0.0132008	0.575589	1.00748	-0.297486	0.158492	-0.373035	1.06292	0.0812359	-0.21775	0.315932	0.0812359	0.0201797	0.042572	-0.0806303	-0.311574	-0.126904	-0.373035	-0.392288	-0.21775	0.334105	-0.0725269	0.900429	0.264574	0.607965
hsa-miR-187	1.30514	1.47859	-0.48793	0.361109	-0.188307	0.113017	0.101171	1.47859	0.923346	0.618568	-1.13649	-0.395256	0.0176964	0.844218	2.29994	0.267084	-2.34647	-0.98761	-0.755071	0.54648	0.754964	1.8663	0	-2.34218	-1.27502	-1.49272	-0.43596	-1.44023	-3.99951	-1.54635	-1.26255	-3.90386	-2.88614	0.408564	-0.963363	-0.377694	-1.37937	-0.360306	-1.15096	2.04489	-2.19168	-3.69326	1.06861	2.36752	-0.809488	0.0407915	-1.07283	-1.35995	1.23608
hsa-miR-187*	1.54369	0.924859	0.257332	1.3273	0.551614	-0.243535	-0.190415	-0.077364	-0.238265	-0.206421	-0.174395	-0.547171	-0.331244	-0.0198231	0.250595	0.777939	-0.0253363	0.210266	-0.0253363	-0.0536985	1.0484	0.173746	0.282056	-0.259057	-0.0484781	0.478778	-0.206421	-0.0937691	0.125574	0.0198221	-0.0253363	0.250595	0.0314407	0.426908	0.167422	-0.0484781	-0.18458	-0.0593472	-0.0536985	-0.285059	-0.730813	-0.39525	0.700703	0.0673761	-0.547171	0.09233	-0.566095	0.369619	0.484981
hsa-miR-188-3p	-0.19103	0.305385	-0.462564	0.228175	0.0579138	0.465651	0.894448	0.0849257	0.279549	-0.00238037	-0.100492	0.264518	-0.151203	0.0484428	-0.0686836	-0.0182943	1.79117	0.59086	-0.00667572	-0.34238	-0.742473	-0.137295	-0.19468	-0.0686836	-0.0686836	-0.19103	0.188973	0.415874	0.431899	-0.262763	-0.437737	-0.34649	1.90384	-0.334515	0.158471	1.42336	0.164169	0.204284	0.22394	-0.500777	-0.842554	0.118233	0.00238037	-0.524566	-0.354103	0.0887327	0.803974	0.295836	0.696623
hsa-miR-188-5p	-0.205417	0.461869	-0.376522	0.355062	-0.104978	-0.445728	-0.217608	-0.382356	-0.0276794	0.0399609	-0.303402	0.121325	-0.360313	-0.426476	-0.152554	0.5974	0.0276804	0.173119	-0.152554	0.384102	0.558575	1.06929	0.166949	-0.14097	-0.54083	0.218436	-0.303402	-0.435802	0.384102	-0.252779	-0.286367	-0.728008	-0.886554	-0.0991221	-0.129341	-0.71789	-0.651772	-0.556643	-1.14277	0.160363	1.69403	1.80332	0.362874	1.11039	0.767004	0.347698	-0.467701	-0.494728	0.384102
hsa-miR-189:9.1	0.176315	2.70984	0.300243	0.037221	1.16342	-0.122903	0.037221	0.0153761	-0.0154839	0.104691	-0.134624	-0.00460148	-0.208288	-0.280952	0.09373	0.71292	-1.21069	0.271363	-0.525578	0.924163	0.127571	-0.184793	-0.98629	-1.55792	0.621113	-0.837534	-0.545099	0.00460243	0.725818	-0.259954	0.0702992	-0.688963	0.361687	0.0153761	0.738552	-0.955887	-0.208288	0.24678	0.699005	-0.393473	-0.637868	-1.5773	-0.0259676	-0.238859	1.18942	0.327441	-0.134624	1.66841	1.55435
hsa-miR-18a	-4.27145	-0.0378113	0.271294	0.0925837	-0.397605	0.0507917	0.145003	0.436395	0.544106	0.463863	-0.423701	0.844626	-0.230639	0.0507917	0.298362	-0.193152	-0.278044	-0.230639	-0.265833	-0.90731	0.604111	-0.147012	-0.764186	0.663973	1.3635	-0.461838	-1.78157	0.63699	0.973231	-0.685817	-0.661953	-1.80109	-0.383668	-1.05597	0.171037	0.372347	0.298362	0.604111	-0.423701	-1.2075	2.08974	1.15126	1.12386	-0.176553	1.60615	0.940394	-0.135637	0.604111	1.03251
hsa-miR-18a*	0.850206	1.50503	1.20729	1.49133	-0.646021	-0.934961	0.0677795	-0.862236	-0.201742	0.309271	-0.96494	-1.37862	-1.30998	0.23328	-1.19101	-2.27461	-0.302552	-0.567954	-1.22426	-1.33142	0.998334	-2.8122	0.0329466	0.785554	1.30375	0.224851	-0.627378	0.722701	0.424123	-0.768201	1.09238	-1.71347	0.564651	0	-1.37862	-0.326799	-0.171963	0.637316	0.501387	-0.679905	2.18124	1.10666	1.30375	0.871871	2.59371	1.22025	-0.651559	0.606745	-0.171963
hsa-miR-18b	-1.78523	-1.74092	0.914937	-1.39899	-1.44179	0.475456	0.483447	0.543666	0.395773	0.601932	-0.282925	1.14894	0.0878391	0.535083	0.30965	0.301629	0.139465	-0.762854	-0.872198	-1.81705	-0.91073	-1.48318	1.5131	0.762251	2.03674	0.679388	-0.00798416	-1.16634	0.842554	-0.975147	-0.128667	-2.02362	-1.38228	-1.13623	-0.255837	0.791319	0.00798511	0.208532	-1.27927	-1.77964	2.6339	0.851736	0.421858	-1.25729	2.7066	1.15982	-0.72122	0.664527	0.457184
hsa-miR-18b*	1.75606	-1.51101	-0.99433	1.8518	-1.13986	-1.45412	-0.0556345	0.0556335	0.439524	-0.661944	1.20267	-0.349897	0.776727	-1.13986	-0.21045	1.89967	1.68831	-0.950292	2.98371	-1.87453	3.34958	3.0222	-1.62388	0.127003	1.09731	-1.82827	-0.369016	-1.60763	1.4033	2.18008	-1.6729	-1.4216	3.05311	1.65305	0.276723	-0.25921	-0.437676	0.853291	0.485641	2.80198	2.24871	1.8881	1.17007	-0.904116	0.539161	-0.756766	-0.415926	0.539161	-1.17959
hsa-miR-190	0.411664	0.288164	-0.158838	0.36542	0.141347	0.66968	0.220129	0.33459	-0.217171	-0.0977812	-0.408662	0.296168	0.0376959	-0.529151	-1.03568	0.280172	0.173226	-0.446163	-0.125599	0.141347	0.213326	-0.302848	-0.17289	-0.327329	-0.415062	0.296168	-0.403058	0.157143	-0.118583	-0.389963	-0.0612993	0.206928	0.0800238	-0.257224	-0.0905581	-0.21194	0.43692	-0.327329	0.220129	-0.0764751	-0.45669	-0.158838	0.0302629	-0.0830269	-0.565144	-0.670896	0.241651	-0.125599	0.0239716
hsa-miR-190b	-0.00878239	0.00286293	-0.293613	-0.00569916	-0.124401	0.233916	-0.24591	0.160782	-0.396714	-0.113445	-0.60265	-0.00878239	1.75608	-0.0810719	-0.516355	-0.00878239	-0.180678	-0.567957	-0.195713	-0.288187	-0.105753	-0.100302	-0.172417	-0.130095	1.51809	-0.11883	0.880861	2.13873	0.15361	-0.153516	0.812741	3.82909	0.880861	2.11301	2.91256	2.37956	2.17168	3.69725	4.04717	0.14992	-0.350868	-0.250937	-0.225356	2.62054	0.36322	-0.263934	0.371175	0.807312	-0.110826
hsa-miR-191	0.150372	0.177466	-0.220804	-0.350156	-0.286824	0.0403128	0.0963097	0.0963097	-0.00959873	0.00929546	-0.085228	-0.110002	0.112741	-0.0775938	0.0963097	-0.286824	-0.195784	0	-0.626083	-0.286824	-0.481952	0	-1.50939	0	-0.031393	-0.0970507	0.392615	-0.110002	0.150372	-0.121739	0.127796	-0.208112	0.91175	0.356178	-0.0586395	-0.121739	-0.157738	0.00929546	0.0802441	-0.45273	-0.208112	0.103884	0.157181	0.518477	0.14332	-0.031393	0.112741	0.0802441	0
hsa-miR-191*	0.528159	0.539075	0.12082	0.508225	0.171643	-0.0359011	0.199744	-0.423141	0.0454626	-0.241054	-0.342241	-0.247855	-0.398617	-0.447368	0.449497	0.281672	-0.0318241	-0.241054	0.0187731	-0.0106726	-0.193601	0.0843811	0.322134	-0.387152	-0.128796	0.342485	-0.223289	0.135449	-0.0280027	-0.431591	0.0931015	0.374494	-0.339363	0.0664072	0.0499172	0.0499172	-0.0401793	-0.0280027	0.0106726	-0.237659	-0.622004	-0.296268	0.0800791	0.297393	-0.0443382	-0.653288	-0.696908	0.0145445	0.481463
hsa-miR-192	-3.08597	0.182731	-1.31173	1.14929	-0.415516	-0.0616331	-0.34307	-0.331568	-0.144128	-0.547689	-0.1814	0.460643	-0.168443	-0.0735044	0.508196	0.35282	-0.538485	0.82895	-0.718657	-0.472788	0.494875	0.0663528	-1.42048	0.329232	0.508196	-0.66599	-0.0270824	-0.121597	0.0270834	-0.402813	-0.906881	-0.677711	-2.14487	-0.271724	0.702524	0.406449	0.182731	0.508196	1.01126	-0.282035	0.0509472	0.688753	0.713794	0.940168	0.0663528	0.675089	0.688753	1.24513	-0.204627
hsa-miR-192*	0.121788	0.179729	-0.035532	0.243763	-0.0766821	-0.174258	-0.319162	-0.0195675	-0.0615759	0.20531	-0.1652	-0.0105448	-0.281104	-0.323507	-0.135094	-0.0150766	-0.0788908	0.237686	0.145204	-0.00809669	-0.0239763	0.0501327	0.111304	0.64933	0.446249	0.0703001	-0.00343227	0.0410709	-0.0421953	0.0868273	1.22164	-0.158241	-0.049078	-0.0218267	-0.0283527	-0.103893	-0.0595007	-0.223597	0.055048	-0.113306	-0.1652	0.0241499	0.0726509	0.311836	-0.0637913	0.418488	-0.151067	0.392946	0.253011
hsa-miR-193a-3p	0.041069	-0.0722876	-0.143933	1.67488	0.00845528	0.768742	-0.943291	-0.779998	-0.115263	-0.316443	0.78562	0.623528	-0.693391	-0.263323	-0.44921	0.350911	-0.533215	-0.932581	0.623528	-0.225292	0.0558987	-0.329621	-0.0426855	-0.552263	-0.773727	0.640064	-0.0862236	2.11212	-0.263323	1.99266	1.45207	-0.143933	0.279536	-0.290262	1.62726	1.36858	1.43982	1.99266	0.319268	-0.461214	0.674589	-0.64454	2.08668	-0.0862236	2.17784	-0.762206	-1.02193	0.450478	1.34459
hsa-miR-193a-5p	0.28052	0.534804	0.165757	0.561593	0.507066	0.873276	-0.871276	-0.68807	-0.155379	0	-0.321556	0.474783	0	0.0822649	0.908056	0.291391	-0.155379	-0.606841	0.12629	0.153358	-0.30662	-0.0942116	0.714156	-1.06253	-1.2135	0.561593	-0.528671	0.579312	0.165757	-0.0806227	0.372723	0.474783	-1.3187	-1.58578	1.15932	1.03704	1.00626	1.88045	1.2185	-1.82247	-1.66094	-1.48461	0.626988	-1.87918	-0.397261	-1.93732	-1.43922	0.195209	0.459107
hsa-miR-193b	-4.45707	-0.378883	-0.483171	1.46518	-0.814361	0.864951	-0.45696	-0.558723	0.127988	-0.190523	0.413286	0.383897	-0.840241	0.231564	0.482692	-4.39869	-1.62083	0.527779	-1.79369	-0.572546	0.0760326	-0.0909309	-0.165273	0.563489	0.0462275	0.881607	-1.18894	0.604879	-2.23012	0.563489	0.986254	-1.31369	-0.534859	-0.113401	0.6712	0.451777	0.164907	-0.284141	0.219678	-0.85753	-0.378883	-2.18322	0.191475	-0.138739	0.604879	-0.232986	-0.0345221	-0.334744	0.413286
hsa-miR-193b*	0.497273	0.211956	-0.227099	0.357809	-0.176895	0.632182	-0.131927	0.0424204	-0.15458	0.24623	0.198861	0.103288	-0.0966167	0.0606585	-0.0092659	0.0658293	-0.15458	0.429029	0.456118	-0.332334	-0.295219	0.372655	1.74175	0.230058	0.135225	1.14295	-0.484049	-0.626684	-0.635969	0.305696	0.775146	-0.108622	-0.378898	-0.125656	0.186857	0.240551	0.095808	-0.102807	0.681943	0.00926685	-1.1556	-0.785513	-0.505241	0.256846	-0.20461	-0.474026	0.497273	0.422779	-0.406514
hsa-miR-194	-4.3696	1.22833	-0.20755	-0.598804	-2.18169	-0.494421	-0.20755	-0.346599	-0.452587	-0.55638	-0.864058	0.205624	-0.361197	-0.275431	-0.0401125	-1.9024	-0.55638	0.471058	-0.481442	-0.159886	0.174363	0.903508	0.574577	-0.246041	0	0.408161	-0.374964	0.251338	1.05689	-1.49957	0.0718775	0.104756	-1.17878	0.283532	0.251338	0.0399714	0	0.174363	0.59163	-0.246041	0.486046	0.0399714	1.16486	0.972988	-0.523046	0.119836	0.341405	0.783793	-0.570044
hsa-miR-194*	0.50278	0.0491667	0	0.227869	0.0868044	0.164319	0	-0.111073	-0.0525246	-0.0699739	0.183488	0.342693	0.0967827	-0.180635	-0.0940599	0.124791	-0.188972	0.217331	0.268782	-0.0699739	-0.170699	1.91925	-0.384104	-0.035449	0.0332327	-0.284688	-0.170699	-0.0617857	0.50278	-0.215157	-0.111073	-0.111073	0.25831	-0.119604	0.279405	0.0263271	0.145164	0.29098	0.183488	-0.365773	-0.839217	-0.359127	0.00918484	-0.4216	0.309976	0.0669308	0.205581	0.588563	-0.035449
hsa-miR-195	0.0355492	0.0479565	-0.104543	-0.0963707	-0.0245495	0.255112	0.118995	0.0607977	0.159825	0.0161343	0.0843935	0.0479565	0.104543	0.104543	0.132442	0.0254583	0.0254583	0.104543	-0.866721	-0.0419741	-0.948839	-0.317821	-0.883942	-0.0329027	0.104543	0.0161343	0.0479565	-0.204338	-0.00510597	-0.195481	-0.00510597	0.00510693	-0.121833	0.118995	0.0739546	-0.0140066	0.0739546	-0.059454	0.132442	-0.308222	-1.02147	0.0161343	0.0739546	-0.227978	-0.366861	0.00510693	-0.0245495	0.159825	-0.740405
hsa-miR-195*	1.82199	-0.078764	-0.126029	-0.522382	0.759184	0.750649	0.350986	0.690351	0.800819	0.328888	0.906733	0.59702	0.473818	0.71294	0.984106	-0.0986433	-0.59219	1.37249	0.71294	-0.486743	-0.351016	-0.497659	-0.683332	0.286221	0.77637	-0.10917	-0.0300045	-0.061142	-0.223094	-0.941437	1.72666	2.45426	1.39469	1.97065	-0.144781	1.13694	1.30011	0.00816917	0.727915	-0.512456	-1.21244	1.17064	-0.00816917	0.906733	-0.329433	2.29391	-0.733242	1.97065	-0.651324
hsa-miR-196a	-0.057663	-0.175429	1.23474	5.26081	-0.186131	-0.073082	0.00584888	1.08335	0.0460587	0.539884	1.18139	2.1548	0.834909	-0.0751867	0.0653887	-0.322324	0.905925	0.400686	3.31875	3.67977	-0.209201	4.12107	-0.247622	5.93429	3.63173	-0.124177	-0.20288	-0.322324	-0.342202	-0.261789	-0.311075	-0.291414	0.00126743	-0.159184	1.2394	-0.00126743	1.50817	3.53164	2.05406	1.19628	2.74921	-0.397721	3.42368	0.834909	1.3236	5.80131	-0.0485296	5.53754	-0.342202
hsa-miR-196a*	0.149318	0.0749636	-0.0332317	0.124847	-0.0643587	-0.029624	-0.0559292	-0.00522327	-0.0106754	-0.146363	0	-0.0643587	-0.0864229	0.0368309	0.0728989	-0.00795841	-0.0135708	0.0107193	-0.0135708	0.0412235	0.0875053	0.0455132	0.0640345	0.0236273	-0.0332317	0.0686426	-0.0259304	-0.0370493	0.030221	-0.0444803	0.411381	-0.00522327	0.00526619	0.0186014	0.0390558	-0.13894	-0.0106754	-0.029624	0.0497189	-0.212727	0.624835	-0.113801	0.0616674	-0.0603037	-0.0687027	0	0.246	0.0324621	0.127158
hsa-miR-196b	0.503263	0.0892334	1.28855	0.807008	0.186086	0.194334	-0.272995	-0.441078	-0.289376	-0.383425	0.0807915	0.159822	-0.305346	-0.127224	-0.410862	0.133637	-0.250254	0.0737667	1.57998	0.168159	0.133637	0.341479	-0.241735	3.11159	2.66715	-0.127224	-0.200468	0.22919	0.862456	-0.40393	-0.150509	0.151817	0.926121	0.382027	0.22919	-0.0270014	-0.0645657	0.545193	-0.00426674	-0.241735	-0.19407	0.0295239	-0.266049	0.744155	0.168159	3.58849	0.0214539	2.84736	-0.127224
hsa-miR-197	-2.78388	0.294579	-0.975816	0.739738	-0.540381	-0.208983	0.207411	-0.0724602	-0.163897	-0.364571	0.0724087	-0.975816	-0.0608664	0.0552053	0.344942	-0.393544	0.325744	0.617467	-0.460112	-0.615643	0.881295	0.142015	-0.0608664	0.40865	-0.00762463	0.617467	-0.192234	-0.757733	-2.26325	-2.50953	0.375813	-0.046855	-0.307778	0.159735	0.142015	0.0993919	-0.115229	-0.25382	0.309057	-0.555394	-1.58464	0.0552053	-0.177825	0.0724087	0.325744	0.60364	-0.526769	0.115227	0.21899
hsa-miR-198	0.256974	0.190721	-0.00235462	0.107468	0.00229645	-0.0566349	-0.233974	0.127688	-0.189868	0.207516	-0.198316	-0.202603	-0.187713	-0.187713	0.911585	0.0933285	0.0317802	-0.165033	0.0339088	0	0.137691	0.0423985	0.154044	-0.267638	0.628868	0.0571117	-0.0400372	0.0359697	0.0317802	-0.0898275	0.00229645	-0.00711632	3.1391	-0.0726719	-0.246861	0.16636	0.539719	-0.0961838	0.372667	-0.0166492	-0.0961838	-0.00235462	0.0617905	0	-0.132174	-0.335958	-0.0095787	0.084363	0.181222
hsa-miR-199a*:9.1	0.12372	0.204343	1.2106	0.859566	-1.20125	-0.377337	0.0215282	-0.218704	0.0215282	0.831331	0.0971518	1.37537	-0.655001	-0.587208	-0.925284	0.299692	-0.524714	-1.8174	1.55388	0.0971518	-0.1713	0.797196	-0.0876722	-0.0332317	-1.71491	0.446095	1.31126	1.2106	0.299692	0.968863	1.75643	-0.145365	0.859566	-0.247111	-0.324328	-0.738504	0.110131	0.875105	-0.666933	0.230376	-0.102277	0.842911	0.999734	-1.22262	-2.14541	-0.562295	-0.655001	0.0602331	1.72205
hsa-miR-199a-3p,hsa-miR-199b-3p	0.179721	0.271171	0.732536	0.524028	-1.58906	0.0123615	-0.0123615	0.193262	0.473684	0.670164	0.179721	0.843597	-0.0668097	0.0276098	-0.119071	-0.535408	-0.543701	-0.246233	0.80707	-0.188997	-0.543701	0.364928	-1.19114	-0.0268688	-0.836962	0.579268	0.872352	0.920852	0.443953	0.719844	1.17155	-1.10158	0.670164	-0.993404	0.0123615	-0.595656	0.314565	0.562216	-0.582406	-0.052474	0.562216	0.863054	0.872352	-1.47314	-2.18267	-0.14391	-0.0952425	0.119378	1.27433
hsa-miR-199a-5p	0.566412	0.355739	0.987874	0.904173	-2.48335	-0.263154	-1.41534	-0.833915	-0.00724506	0.918	-0.411059	1.37157	-1.46097	0.185305	-3.01166	-0.4406	-0.636221	-1.00403	0.871039	0.308157	-0.647716	-0.147998	0.676347	-0.387371	-3.44731	0.609591	1.00039	0.934371	0.136637	0.460268	1.2014	0.213737	0.213737	-0.00724506	0.340063	0.536179	0.519524	1.47951	-0.833915	-0.387371	-0.755675	1.01308	0.340063	-0.963688	-1.98913	-0.226235	-0.885682	-1.03858	1.18183
hsa-miR-199b-5p	-1.57067	0.967702	0.770414	1.26091	-0.219975	-0.499188	0.132185	0.864182	0.849439	1.15035	0.540699	1.35543	0.273315	0.555263	0.046526	-2.06782	0.117694	-1.49845	1.02911	0.540699	-2.73085	0.132185	0.661118	-1.57989	-1.86419	-2.46262	0.817868	0.951736	-1.04642	0.378617	-1.80628	-0.616159	-1.05664	-0.456726	-0.391366	-0.961321	0.273315	0.286415	-2.4279	-0.315661	-0.669278	0.849439	1.17692	-1.88703	-3.87995	-0.074728	-0.046525	0.929514	1.24908
hsa-miR-19a	-1.70844	-5.41818	0	-0.13174	0.339318	-0.730543	0.276422	-0.0768528	-0.33929	0.309258	-0.33929	0.293004	-0.995797	-0.146247	-0.353212	0.0905399	0.0303984	0.195187	-0.0441866	-0.107017	0.652053	-0.40717	-0.308375	0.652053	0.625486	0.195187	-0.171852	0.262771	0.40465	-0.654786	0.209665	0.293004	-0.492936	-0.200109	0.262771	0.600466	0.861583	0.339318	-0.715035	-0.200109	0.640346	0.426872	-0.478338	0.389087	1.19029	1.11549	0.389087	0.136253	0.293004
hsa-miR-19a*	0.0714474	0.250116	0.0652056	1.16998	-0.00170708	-1.00313	0.223166	0.3922	-0.688624	-0.197653	-0.847726	-0.531598	-0.75234	0.0652056	-0.917721	0.273834	-0.103013	-0.743793	0.537725	-0.191428	0.114478	0.0682497	-0.0107498	-0.520307	0.576467	2.63881	0.0986786	0.37571	1.74533	0.293968	2.63881	-0.00788689	-0.222878	1.05189	-0.662946	-0.296212	-0.684217	-0.667049	-0.767263	-0.108334	0.521201	1.18216	0.426887	0.959934	1.34856	1.5006	0.461242	-0.485815	0.304631
hsa-miR-19b	-5.09433	-1.28491	0.106557	-0.0116091	-0.00344563	-0.394834	-0.201943	-0.03549	-0.0840368	-0.0280399	-0.144146	0.115058	-0.636361	0.141898	-0.485729	-0.345154	0.0707006	0.0707006	-0.234351	-0.0840368	-0.0961819	-0.556533	0.159323	0.188979	0.343698	-0.0840368	-0.394834	0.124418	0.133963	-0.441372	0.15097	0.0875015	-0.474505	0.0793295	0.0707006	0.268266	0.219421	0.288415	-0.54097	-0.0116091	0.316314	0.302867	-0.826021	0.115058	0.375106	0.415861	0.0793295	0.0121593	0.288415
hsa-miR-19b-1*	0.0943537	0.238886	0.289789	0.130217	-0.00618744	0.0754623	-0.141554	-0.0804491	-0.0154696	-0.141554	-0.351357	-0.101817	-0.390157	-0.249829	-0.13301	0.118437	0.0245914	0.254029	-0.194701	-0.0386324	0.0464659	-0.181006	-0.104437	0.481	0.0943537	-0.0090971	-0.200151	-0.129942	0.586984	-0.168647	0.853776	0.0180511	-0.0585585	-0.0090971	-0.061286	0.692691	-0.0416012	0.0555515	-0.0471945	-0.144507	0.848987	0.647698	-0.0585585	0.0654507	1.8135	2.58216	-0.385364	0.0214653	0.111229
hsa-miR-19b-2*	0.655342	0.752784	0.129525	0.769048	0.196723	0.0417852	0	-0.180878	-0.250686	0.177136	-0.548864	-0.512671	-0.367283	-0.386921	-0.468133	0.497238	1.87986	0.338453	-0.265277	-0.02703	0.399315	-0.176088	0.135509	-0.332938	-0.170952	0.45976	0.00601387	-0.305175	-0.0157022	-0.595598	0.591243	0.399315	0.0417852	0.477084	-0.123547	-0.134513	-0.02703	-0.150454	-0.0897903	-0.213544	-0.728652	-0.438374	-0.134513	0.304811	-0.382166	-0.736272	-0.895628	0.685558	0.172052
hsa-miR-200a	-1.98713	0.724337	-2.13779	1.30655	-0.994814	-0.278319	0.239758	-0.0120611	0.031333	0.29037	0.117833	-0.360157	-1.18319	-0.635042	-0.635042	2.20442	1.5694	0.618899	-1.9826	-2.22277	-0.351096	-2.03965	1.89957	-0.29412	-0.215458	2.20442	2.32566	0.431193	0.0120621	-1.70015	2.71135	-2.05484	2.53853	2.8146	3.22454	1.02678	2.26586	1.36784	1.84412	-2.18447	-2.33133	-1.05474	0.308622	-1.4095	-0.77162	-0.126779	-1.60101	-0.0472317	2.8146
hsa-miR-200a*	0.933897	0.446981	0.0703239	0.396585	0.169105	-0.485362	0.0896339	-0.470132	-0.453962	-0.236055	-0.279484	-0.318931	-0.427309	-0.292858	-0.26069	0.539803	-0.0690117	-0.307114	0.507795	0.0400543	0.520801	0.520801	0.10545	-0.313251	-0.189338	0.154637	-0.050024	0.314448	0.0140238	0.227921	1.58485	0.258411	1.08679	1.20538	-0.252304	-0.422169	-0.386158	-0.510336	-0.475193	0.0854273	-0.0104504	0.191988	0.0104504	-0.133775	-0.419711	-0.404017	-0.646297	-0.266281	0.341657
hsa-miR-200b	0.788769	0.267969	-0.0770521	0.164124	0.788769	0.104541	0.0304031	-0.0305414	-0.473797	-0.247067	0.015995	0.320447	-0.42471	-0.295483	-0.853571	0.120113	-0.453124	0.023737	0.015995	-0.152342	-0.061511	0.104541	0.937373	-0.114575	-0.744741	2.10789	-0.114575	0.693912	1.30741	0.0699806	-0.121554	-0.269234	1.33173	0.283579	1.91071	0.937373	1.61889	1.0265	1.73995	1.87114	-0.912297	-0.410794	-0.121554	-0.540211	-1.30669	-0.605494	-1.22282	-0.287076	-0.114575
hsa-miR-200b*	0.343771	0.144924	-0.00434876	0.3943	0.239128	-0.114235	-0.210217	-0.268542	-0.183319	0.0817947	-0.0665312	0.0151901	-0.193676	1.08856	-0.247855	0.0577526	0.141659	-0.227138	0.261576	-0.0665312	-0.0665312	0.0316801	0.0464306	-0.222159	-0.18854	1.98387	0.0288162	0.0956602	0.498208	0.354401	0.0659332	0.0258627	-0.100503	0.229406	0.296741	-0.129499	1.4862	0.332989	-0.234529	-0.132089	-0.224633	-0.0559721	0.00696182	-0.0870075	-0.183319	-0.357477	-0.183319	0.068553	0.0983067
hsa-miR-200c	0.197562	-0.0131245	-0.479859	-0.157106	-0.455818	0.36036	-0.211654	0.0427256	0.594376	-1.01363	-0.0701466	0.880353	-0.251111	0.421838	0.337738	-0.0701466	-0.67051	1.42665	-0.225432	-0.682667	-0.282034	2.78188	-0.492711	1.41515	0.197562	-0.43685	-0.67051	-0.945754	-0.636052	1.86085	-0.532874	-0.462383	2.44697	-0.355548	0.64434	-0.282034	0.251817	0.696865	1.12196	0.298353	0.36036	1.79638	-0.775379	-0.571213	1.30886	-0.244685	0.259242	-0.128436	-0.431187
hsa-miR-200c*	0.0184021	0.0437069	0.00326729	0.0350189	-0.04352	0.0184021	-0.0456429	-0.0646954	0.0740013	-0.12048	-0.0288305	0.0900183	0.012044	-0.0369682	-0.0456429	0.0693979	-0.00322533	0.570674	0.050127	0.0652676	1.61554	0.00105095	-0.0267763	0.104378	0.0830593	0.063139	-0.113437	0.030859	-0.0144644	-0.18243	0.146538	0.0162592	-0.155193	-0.0982943	0.0715532	0.045886	-0.04352	-0.00750923	-0.0120401	-0.04352	-0.0729799	0.0162592	0.0715532	-0.0605335	0.420088	0.581342	0.374965	0.045886	-0.0209236
hsa-miR-202	0.143201	0	0.287084	0.283295	0.118451	-0.0344725	-0.0153246	-0.0757771	0	-0.161448	-0.123841	0.021368	-0.202878	-0.055129	-0.0630197	0.247479	-0.0887308	-0.0655918	0.156577	0.0910568	-0.0630197	0.110088	0.0719023	0.118451	0.0270929	-0.0180578	0.0588255	0.107361	0.770169	0.212344	0.099083	0.0615482	0.250646	0.345712	-0.0732813	-0.0940933	-0.0402431	-0.0603342	-0.149206	-0.113088	0.0356369	0.212344	0.0800715	0.15955	0.110088	-0.0576954	0.15955	-0.231512	0.0881977
hsa-miR-202*	0.240939	0.386138	0.01896	0.497929	0.157789	-0.147698	0	-0.233663	0	-0.279719	-0.00239468	0.187636	0	-0.127891	-0.0231228	0.130307	-0.0964622	-0.0463924	0.0747938	-0.113748	0.166152	0.0323763	0.122324	-0.0653868	-0.227137	0.00245571	1.56337	-0.150262	-0.106366	-0.195292	0.89482	2.44104	0.152319	0.21016	-0.159712	-0.106366	0.106526	-0.0231228	0.490418	1.29345	-0.313854	2.03729	-0.0709086	-0.155177	-0.0810776	1.04336	-0.382016	-0.0887737	-0.0786047
hsa-miR-202*:9.1	-1.15089	1.19857	1.09288	-1.99368	-1.9012	0.75064	-0.100922	0.704214	1.86682	0.8449	1.5465	2.05219	1.03396	1.25904	1.03396	1.24782	-2.02469	1.72772	-2.00763	-1.85959	1.08573	-1.29953	-1.82384	1.30841	1.5676	-1.83527	1.19061	2.34993	-1.23739	2.27176	-2.03941	0.17194	-1.1686	-1.95221	-1.11881	-0.125211	0.100923	0.426035	1.11045	-1.61058	-1.54477	-1.23739	-1.693	-1.784	1.05264	2.20651	0.470657	1.6859	-1.91382
hsa-miR-203	-0.552427	-0.678231	-0.586779	-0.475851	-0.63853	0.176612	-0.159541	-0.473496	-0.028904	-0.23554	-0.270837	0.797462	-0.455288	0.449819	0.0289049	-0.618792	-0.678231	0.590799	-0.402839	-0.6761	2.36672	0.666079	-0.103513	3.07396	-0.106314	1.19651	1.35271	-0.544013	0.30838	-0.695521	-0.556635	-0.669683	-0.350548	-0.578453	0.676375	0.504807	-0.0638943	-0.117319	2.96407	0.0692825	-0.623076	-0.825892	1.42817	1.77671	2.73501	1.60713	4.2933	0.616082	2.07715
hsa-miR-204	0.31573	-1.86809	0.522222	-1.75665	1.58963	-2.42225	-1.42948	-3.03952	-2.24435	-2.63181	-2.48947	0.445121	-1.01153	-2.36798	-1.08398	0.0822487	1.15125	-0.681836	0.108817	1.2592	-1.93643	-2.33676	-1.29517	-3.12155	-1.67111	0.13702	-0.708114	-1.64301	0.00662518	1.22648	0.445121	1.41968	-0.669904	-1.7916	0.00662518	0.648547	0.751033	0.244447	-0.0481348	2.27625	0.46996	-2.53978	0.271705	2.27625	-1.60502	-1.07128	1.62599	1.58963	-2.09559
hsa-miR-205	0.542757	0.174704	0.0711374	-0.00906277	0.156336	-0.184367	-0.136272	-0.00906277	-0.128633	0.462244	0.0362349	-0.153456	0.308396	1.67493	-0.235219	0.806437	-0.172331	0.512711	-0.168362	-0.184367	-0.069459	1.01219	1.33544	0.637037	-0.0742197	0.00906277	-0.506159	-0.153456	0.0362349	-0.377972	-0.259009	-0.0742197	0.0509005	-0.26287	0.473572	0.0762758	-0.205712	0.318322	0.585646	-0.543759	0.769636	-0.0978975	-0.2549	-0.106324	-0.216201	0.0711374	0.473572	0.77524	3.70963
hsa-miR-206	0.782121	0.255941	3.012	0.148408	-0.120198	-0.0503798	0.262329	0.60507	0.506485	-0.533606	-0.156404	2.41651	-0.144332	-0.257664	-0.138275	0.31545	-0.0379934	0.681863	-0.156404	1.17774	0.0590715	-0.257664	0.0659266	1.15788	0.570316	-0.386281	-0.246194	0.00932503	0.326883	-0.268075	-0.0268784	-0.114618	0.373782	0.98592	-0.0907211	-0.132967	-0.240645	-0.0503798	-0.312558	0.176931	1.06451	-0.306857	-0.0551844	1.72345	-0.268075	-0.37542	0.281566	-0.0785646	-0.114618
hsa-miR-208a	-0.00215817	0.0507698	0.0337305	0.076766	-0.0508947	-0.0124731	0.0169868	-0.0377874	0.00426102	-0.200994	-0.0313969	-0.0147409	0.831445	-0.0676718	1.85666	-0.0170813	-0.100438	-0.0219612	-0.0486536	-0.055129	-0.0147409	-0.0420599	0.00215912	-0.0194483	-0.0334034	0.0594549	-0.0194483	0.552529	0.0169868	-0.114347	0.0872364	-0.0267448	-0.0838652	0.0256329	-0.0147409	0.462286	-0.0420599	0.0169868	-0.0243416	-0.0811157	-0.0529299	-0.055129	0.0169868	0.977322	0.352105	0.947179	0.068202	0.0892944	0.0235386
hsa-miR-208b	0.917385	0.278726	0.0026083	0.536535	0.124735	0.510286	-0.159256	0.66196	-0.183153	-0.57633	1.04958	-0.375392	-0.422343	0.417253	-0.218925	2.74227	1.31706	-0.616676	0.0179224	-0.00946331	0.0922241	-0.0026083	0.148958	-1.26099	-1.12459	0.291196	-0.183153	0.995978	0.445454	-0.348485	0.995978	2.70216	-0.128567	3.01873	-0.047802	1.28721	0.767995	-1.27693	-0.480667	0.0435514	-0.052886	-0.0420256	1.31706	-0.285979	-0.83872	0.258348	-0.755561	-0.30918	0.108397
hsa-miR-20a	-0.198956	0.0523577	0.115841	0.115841	-0.0689554	-0.0782795	0.0523577	-0.0464573	0.010129	0	-0.136388	0.0798206	-0.10842	-0.0100203	-0.0336161	0.010129	-0.0100203	0.0523577	0.010129	0	0.0523577	-0.0336161	0.0380278	-0.0464573	0.137575	0.010129	0.0380278	0.0523577	0.137575	-0.0588646	0.024581	0.010129	-0.10842	-0.0782795	-0.0336161	0.0380278	0.0654116	0	-0.0782795	0.010129	0.115841	0.343935	0.0968199	-0.0100203	0.0798206	0.0654116	0	0.0968199	0.160698
hsa-miR-20a*	1.48309	-1.099	0.202163	-1.099	-0.677855	-0.495381	-0.125866	-0.239394	-0.0293036	-0.100491	-1.09081	-0.222106	-0.81169	-0.0641823	-0.136113	-0.63366	-0.677855	1.34934	-1.10838	-0.0641823	0.598218	-1.09081	-2.5755	0.188248	1.3973	-0.0189562	0.059413	0.161176	0.849699	-1.82528	0.94524	0.837813	0.283392	0.413405	0.399664	0.621906	0.890233	0.321528	0.253602	0.268179	1.57569	0.930864	0.824876	0.930864	1.45183	1.63555	0.188248	1.11758	-0.299238
hsa-miR-20b	-1.7152	-1.24666	-0.0349064	-0.0602436	-0.456364	0.545801	-0.218112	0.095376	0.362859	0.545801	-0.0124359	0.476883	0.445942	0.445942	0.491781	-2.27024	-0.603823	-0.15449	0.298173	0.206483	1.3124	1.2381	1.50991	0.4056	0.606274	-1.75763	-0.803617	0.737823	0.960102	1.35685	0.419084	1.25865	0.842579	-0.558597	0.0124369	0.298173	-0.256248	-0.256248	-0.640131	-1.50996	-1.34079	-2.09071	-0.665506	-1.01318	-2.38615	0.709304	-1.055	-2.23024	-1.37226
hsa-miR-20b*	2.00777	-0.657049	-0.692029	2.88635	-0.568749	0.628534	0.38949	1.18122	-0.138704	0.110663	0.772056	0.0890684	0.312808	-0.269404	0.525356	2.33934	1.28231	0.475197	0.366473	-0.734697	-0.592058	2.08918	1.31839	-0.106979	0.0711088	-0.700393	-0.610063	-0.0359583	-0.559817	-0.619357	0.23288	-0.503149	1.5509	0.00951099	-0.0853224	-0.0450439	0.394247	-0.0450439	0.0499878	-0.628936	-0.585448	0.605416	-0.491669	-0.479216	-0.421605	0.458143	-0.244165	0.165995	-0.675992
hsa-miR-21	0.142073	0.142073	0.307252	0	0	0.307252	0.307252	0.307252	0.307252	0.307252	0.307252	0.142073	0.307252	0.307252	0.307252	-0.0411644	0.307252	0.307252	0.142073	0.142073	-0.0860214	0.142073	0.307252	-0.0642872	0.307252	0	0	0	0.142073	0.142073	-0.0411644	-0.0642872	-0.235478	0	0.142073	0	0	-0.0411644	0.142073	-0.136451	-0.0411644	0.307252	0	-0.149505	-0.0411644	-0.0411644	-0.0642872	-0.0411644	0.307252
hsa-miR-21*	-0.754693	-0.58661	0.824518	-0.7405	0.705565	0.850417	1.29659	1.05293	0.763657	1.10341	1.1382	1.3944	0.340961	0.472446	0.774877	-0.248438	-0.560964	-0.456191	-0.022562	-0.630107	0.941338	-0.398673	1.77636	2.04446	-0.406295	0.258904	-0.706478	1.15192	-0.563853	0.531227	-0.33059	2.076	-0.228379	1.12421	1.08809	1.00958	1.30357	1.02367	0.323943	-0.663219	-0.948899	-0.43126	-0.714482	-0.33059	1.6638	0.0225611	-0.62344	-0.41732	2.01558
hsa-miR-210	-0.675211	-0.968995	-0.454916	-0.397748	0.451746	-1.01743	-0.856248	-0.309018	-0.241305	-0.0722618	0.655172	-0.214771	-2.24524	-0.179578	-0.492005	-0.993406	-0.142091	-0.570573	-1.18955	-0.634755	0.554776	-0.255389	0.101853	2.09964	-0.309018	0.688051	0.222098	0.638182	0.463486	-2.54068	0.487456	0.715035	0.130708	0.236696	2.44805	2.44805	2.44805	2.44805	1.84963	-1.57803	-0.37264	0	-0.189434	0.375745	1.37857	0.608018	1.15787	0.608018	0.514925
hsa-miR-211	-0.0801296	0.0408306	-0.091116	-0.137376	-0.0565901	0.00744343	0.0553961	-0.028554	0.00136662	-0.00669003	-0.00136662	0.24089	0.107748	-0.091116	-0.0644913	0.391326	-0.0883837	0.12678	-0.209665	-0.125015	-0.117121	-0.149492	-0.156522	-0.0261555	0.0992975	-0.13985	-0.224063	0.549662	-0.0938406	-0.335669	-0.0515633	-0.0205793	-0.0205793	-0.147063	0.0326824	-0.0261555	0.0494986	0.0642509	0.0494986	1.77211	1.68706	-0.188465	-0.127472	2.31589	1.17038	0.107748	0.355128	1.49556	-0.0040617
hsa-miR-212	3.72233	-0.887958	-0.0427151	-0.921018	-0.524036	0.0211496	1.8429	1.9283	1.03037	1.2388	0.591416	0.334285	1.68648	0.990774	2.44423	-1.11148	-1.17259	1.8208	-1.23527	-0.782211	1.58479	2.49404	-1.01248	0.572132	0.0160131	2.72575	-0.185102	0.159978	-1.17725	-1.36114	0.369238	-1.23527	-0.782211	-0.743409	-1.04926	1.44034	1.25321	0.968347	1.39598	-1.3317	-1.35392	1.00742	-1.1005	-0.863209	0.321627	-0.108752	-1.31287	-0.587198	-0.692888
hsa-miR-214	-2.34302	0.37779	0.401256	-0.284661	-2.88702	0.0920534	-0.454777	-0.622104	0.108653	0.965013	-0.00716114	1.42029	-0.670538	-0.0984621	-0.414434	-2.5287	-0.176632	-0.298848	1.95684	-0.00716114	0.485216	0.749069	-0.284661	0.583568	-1.01845	-0.126029	1.92082	1.11567	-0.911718	0.762991	2.6822	1.00952	-0.021245	0.609889	0.415339	0.12359	0.415339	1.14437	0.00716209	-1.32473	0.0545664	0.889317	0.85741	-1.19806	-1.55083	0.0329485	-0.414434	-0.866091	1.83039
hsa-miR-214*	-1.26734	-1.14251	2.08021	2.38535	-0.97101	0.0060997	-0.341147	-0.262433	-0.114975	0.0416365	0.406733	0.172751	-0.188797	-0.0535688	-0.613588	-0.908869	-1.05502	0.0310535	-0.842549	1.86567	-1.17802	0.251917	1.78971	0.203157	0.0246906	-1.04298	2.68283	2.3957	1.29157	0.61862	4.26669	-0.677489	0.901891	-1.32111	-0.251692	-0.114975	-0.0060997	0.142379	0.378387	-0.132722	-0.109755	1.37832	2.40733	-0.299541	-0.360436	0.352762	-0.188797	0.58937	3.58541
hsa-miR-215	-1.30453	-1.55407	-1.3653	2.1504	1.60057	-0.0980196	-0.188517	-0.0470095	-0.418832	-0.265919	0.0132246	0.0962763	-0.324576	-0.0871239	-0.619023	1.7282	0.988023	-0.148411	-1.14513	-0.193379	1.28701	1.20577	-1.41879	-0.20285	0.0395374	-1.2768	0.394093	1.65254	0.853043	-0.0095892	-0.792108	1.78827	-0.207232	0.76958	0.30982	0	-0.225355	0.632374	0.546991	0.958773	1.10089	0.422117	0.866731	1.56606	-0.0871239	0.225578	-0.13306	0.653771	1.28701
hsa-miR-216a	-0.0911436	-0.221669	0.492774	0.137135	-0.338733	-0.17076	0.289852	0.0830517	-0.795471	-0.895495	-0.120067	0.229533	0.243828	-0.79107	-0.64137	1.05529	1.0187	-0.256324	1.22323	0.738747	0.0272579	-0.430141	2.01524	-0.500251	0.792167	-0.347327	-0.205926	-0.573585	-0.491833	-0.503049	-0.338733	-0.46054	-0.27254	-0.027257	-0.724559	-0.604869	-0.2627	-0.335764	0.174	3.65983	3.27746	5.16696	2.65798	5.16696	5.18673	5.39807	4.15221	4.10947	-0.0949583
hsa-miR-216b	-0.595598	-0.380664	2.18655	2.14833	-0.591575	0.0375471	-0.120687	0.183674	-0.0375481	-0.176428	-0.0736017	0.234286	-0.0440216	0.0375471	1.02694	-0.286339	-0.429957	0.583622	-0.199629	0.660858	-0.613724	-0.558268	4.54995	0.846086	0.746863	-0.568426	-0.724503	-0.523227	-0.366073	-0.636766	-0.687268	1.75492	-0.618587	-0.724503	0.196113	-0.115387	0.133514	0.0503416	0.234286	3.91984	3.54047	4.78437	4.56952	4.61749	4.78437	5.02998	4.53068	5.01654	2.29467
hsa-miR-217	0.2335	0.187305	1.07629	0.0933571	0.0610723	-0.83549	0.194581	-0.973237	-0.30905	-0.257718	-0.869575	-0.1815	-0.922595	-0.948817	0.246261	0.167891	-0.0338135	-0.235065	-0.0741711	-0.0987368	0.0504656	-0.0444822	2.83413	-0.572492	-0.816222	-0.00574112	-0.108424	0.641323	-0.0817843	-0.354296	-0.0515575	-0.0987368	-0.137396	0.124688	-0.555343	-0.929014	-0.323305	1.58622	1.44598	4.11728	4.11728	5.23495	4.47842	5.3804	5.45291	5.5878	5.33003	5.55812	0.2335
hsa-miR-218	-0.231293	-2.8273	-0.360405	0.830248	-0.205485	-1.69473	0.471777	-0.0203085	0.193571	-0.205485	-0.865154	-0.876115	-0.698482	-0.335492	-0.205485	0.0203094	-0.335492	-0.375811	-2.66483	-1.41253	-3.40146	-0.0314751	-0.44013	-2.08716	0.416276	-0.297912	1.4374	-0.500262	0.542945	-1.54063	0.873262	0.261995	-1.2087	0.803868	0.584504	0.402192	0.843099	0.390612	0.789857	0.0456467	-0.723064	-0.045682	-1.90147	-0.842274	-0.162667	0.0681171	-1.01751	0.980514	0.416276
hsa-miR-218-1*	0.746114	0.204109	0.091589	0.184129	-0.0512714	0.300268	0.184129	-0.127262	0.091589	0.0828934	-0.274539	0.522283	-0.0240173	-0.152806	0.102972	0.163197	-0.0512714	0.413285	0.0423794	0.0536022	0.0423794	-0.19591	-0.377728	-0.187662	0.350438	0.330261	-0.431714	-0.17974	-0.0686512	-0.493224	-0.152806	-0.127262	0.288801	-0.0857267	0.34106	0.163197	0.246202	0.40144	0.172379	-0.16413	-0.501228	-0.0686512	-0.0332022	-0.119713	0.00687504	0.121267	0.246202	0.362159	-0.00687504
hsa-miR-218-2*	1.80639	0.111742	0.0131636	0.0568781	-0.108239	-0.138947	-0.0056839	0.277967	-0.130137	-0.1697	0.0106001	-0.205016	-0.0177937	-0.200418	-0.272159	-0.0549927	-0.172091	0.0773401	-0.183965	1.07414	0.153434	1.3396	0.0131636	0.208563	-0.106024	0.098031	1.04489	-0.0299339	-0.183965	0.954035	1.9705	-0.0910978	-0.0774937	-0.0344296	-0.0910978	-0.218706	0.0353498	-0.304748	-0.0299339	-0.190675	0.922504	-0.125413	0.0618353	-0.136744	0.111742	-0.353241	0.0954752	0.745469	-0.00815391
hsa-miR-219-1-3p	0.0934153	0.177893	0.0111065	0.158702	0.0751686	-0.458268	-0.0323048	-0.377278	-0.251437	-0.130029	-0.0751982	0.0401926	-0.291865	-0.377278	0.115216	0.016345	-0.11721	-0.0368071	-0.134753	-0.130029	0.133123	0.140927	0.23104	0.163704	-0.278921	0.163704	0.619492	-0.0434942	0.0801058	-0.134753	1.12648	-0.112855	0.219938	0.120144	-0.362019	-0.240668	0.40027	-0.318247	-0.316194	0.553172	0.434796	-0.179365	-0.00346565	0.0212364	-0.274697	-0.0641403	-0.0300131	-0.171903	2.40262
hsa-miR-219-2-3p	-0.298653	1.73152	2.84943	-0.0117512	0.552617	1.1809	2.66501	2.67799	3.16607	2.83586	2.54471	-0.178816	2.50513	1.71108	2.27948	2.99148	-0.479955	3.31518	-0.771358	1.71108	-0.404528	-0.454948	3.23182	-1.08544	3.87368	-0.27393	-0.77938	0.951644	-0.693514	0.537567	-0.556149	0.24392	-0.854047	-0.167947	-0.65295	-0.739478	-0.866058	-1.30029	-0.509513	-1.0134	-0.378526	-0.873569	-0.414371	-0.60668	-1.49426	-0.268229	-0.846427	-1.3055	-0.298653
hsa-miR-219-5p	-0.821162	-1.09817	0.267887	0.0910645	0.397867	-1.51859	0.0439081	0.0910645	0.220151	0.514398	0.702245	-1.34785	-0.991304	0.0165091	-1.10646	0.505685	0.328387	-0.658002	-0.291589	0.450235	0.127174	0.182105	0.24431	-1.14517	0.406056	-0.0165091	0.196964	-0.104063	0.169777	-0.443381	0.220151	0.144567	-0.104063	0.127174	-3.12294	0.328387	0.169777	-3.53574	-3.53574	-0.68183	0.23073	-0.400758	-3.58319	-0.0387316	-1.72899	-0.67096	-2.28105	-2.88161	0.328387
hsa-miR-22	0.225601	0.181456	-0.128988	0	0.156036	0.217967	0.169617	0.133978	-0.0307856	0.0950832	0.032711	0.145457	0.145457	-0.0912027	0.133978	-0.0138273	0.0163708	-0.0469608	-0.0581846	0.133978	0	0.0950832	0.145457	-0.241653	-0.895856	0.169617	-0.128988	0.181456	0	0.156036	-0.193501	0.234899	-0.0912027	-0.193501	0.0524807	-0.255304	-0.0469608	-0.128988	0.244555	-0.664322	-0.883686	0.0163708	0.032711	-0.594928	-0.625092	-1.44788	-0.50224	-0.678333	0.343508
hsa-miR-22*	-1.02559	0.563581	-1.03784	-1.82015	0.151628	0.80685	0.346836	0.419048	0.658693	0.578829	0.55073	0.563581	0.39338	0.419048	0.52435	0.206635	0.122674	0.686432	-1.38399	-0.103589	-0.169929	0.455977	0.52435	-0.353456	-1.15563	0.82239	-0.19808	0.610735	-0.3252	0.407309	-0.169929	0.111094	0.0710049	-0.211401	0.761137	0.0444365	0.246977	-0.0444374	0.896949	-3.83839	-0.536443	-0.874719	0.220119	-0.767909	-0.285743	-1.73439	-0.887676	-0.536443	-1.09663
hsa-miR-220a	2.52225	0.327664	0.230693	0.386167	0.121829	0.128586	-0.456798	-0.56369	-0.40215	-0.357587	0.571422	-0.413489	-0.48	-0.43845	-0.303915	0.468063	-0.0418768	0.793117	-0.0332565	0.0604038	0.45259	-0.0332565	0.227204	-0.406442	-0.603737	-0.0581255	0.0604038	0.0894003	0.264503	-0.0556259	0.111633	0.319309	-0.011508	0.409406	-0.199954	-0.429546	-0.31125	-0.538021	-0.516264	0.125167	0.0201254	-0.0581255	0.194516	-0.124752	-0.612272	-0.747883	-0.590712	-0.509441	0.43002
hsa-miR-220b	0.101815	0.653111	-0.387402	0.343706	-0.214958	0.192494	-0.0926571	-0.0785561	-0.0216808	-0.0733681	-0.128977	0.435743	0.0736837	-0.0475321	-0.124742	0.220268	-0.178724	-0.335911	1.21579	0.991837	-0.387402	-0.0733681	1.74022	-0.272015	-0.153983	-0.285219	-0.479461	0.0053463	0.373925	-0.00534725	-0.350536	-0.188747	1.52248	-0.465445	0.106936	0.237944	0.0965252	-0.00534725	-0.0883989	1.04646	0.476686	0.0418978	0.893755	-0.00534725	-0.20994	-0.244843	-0.173969	0.244402	0.519696
hsa-miR-220c	0.0359449	0.0568571	0.120722	0.433857	0.463726	0.212616	0.25955	0.135519	0.157161	-0.413801	-0.0756092	-0.206663	0.0359449	0.00492096	0.168127	0.351108	0.110796	0.286373	0.421199	0.168127	0.357356	-0.312561	0.0464449	-0.131481	0.282162	-0.054985	0.120722	-0.448401	-0.184514	-0.593316	0.00492096	0.0263968	-0.100064	-0.0412645	0.0101089	0.0263968	-0.136668	-0.156092	-0.121325	-0.448401	-0.611819	-0.27182	-0.385433	0.38231	0.224198	-0.361909	0.230633	-0.197231	-0.499305
hsa-miR-221	0.269264	0.364267	-0.0765543	0.278809	-0.634287	0.323612	0.224175	-0.175287	0.163816	0.269264	-0.113082	0.240733	0.0108976	0.376675	0.402673	0.295815	-0.0381432	-0.50777	0.413112	-0.357936	0.389516	0.519952	-1.36028	0.323612	-1.46385	-0.986961	-1.36028	-0.396124	-0.648981	0.447713	-1.33461	-2.4848	0.519952	-1.40037	-0.411687	-0.920641	-1.0924	-0.175287	-0.920641	0.376675	0.251403	-0.524352	0.116806	-2.63844	0.0701513	-1.25125	-2.37206	-3.7383	0.286744
hsa-miR-221*	0.00817013	-1.04784	0.563067	1.16521	0.907086	1.47143	1.10603	0.32498	0.894562	1.53936	-0.176968	1.50122	0.659405	1.67069	1.82742	0.46821	0.0947456	-0.0791969	0.27561	0.531499	1.53936	-1.27793	-3.01885	0.247509	-2.47024	-0.837676	-0.147699	-0.521184	-3.06535	1.22307	-2.34483	-2.92117	-0.746525	-2.90395	-1.48629	-2.38809	-1.32955	-0.121161	-0.837676	-2.96593	-3.23044	-3.01454	0.0260973	-2.9637	-0.00817108	-1.64815	-2.77172	-2.39609	1.27724
hsa-miR-222	0.170389	0.394955	0.394955	0.631603	0.0147676	0.909227	0.731196	-0.177654	0.170389	0.84881	-0.352248	0.362076	-0.418588	0.992494	0.972724	0.684709	-0.0147667	-0.811902	0.170389	0.345085	0.0826483	0.926186	-0.838597	0.602591	-2.40706	0.0826483	-1.42772	-0.162389	-1.59119	0.0563269	-0.994585	-1.99791	-1.63265	-2.50785	-0.811902	-1.85197	-1.52399	-0.125985	-1.99791	-3.28945	-1.51351	-2.24962	0.0687256	-3.22917	0.290198	-2.22291	-3.22917	-3.43806	0.761256
hsa-miR-222*	0.114389	2.03523	0.0913496	0.1282	0.311507	0.0736599	0.0375004	0.194217	0.211839	-0.0387764	-0.308482	0.00931549	-0.230149	-0.0564518	0.121869	0.408561	0.0913496	0.0972052	-0.147581	-0.118695	-0.169784	-0.158314	-0.0780354	0.00284195	-0.203036	0.055357	-0.319209	-0.147581	-0.308482	-0.378344	-0.239475	0.121869	-0.476363	1.092	-0.107075	-0.107075	0.00284195	0.0437736	-0.163986	-0.465467	-0.378344	-0.0267382	-0.0738239	-0.107075	0.1282	-0.0900402	-0.308482	0.0221128	0.1282
hsa-miR-223	0.155878	0.155878	0.0923948	0.200735	0.0501661	0.119858	-0.00642014	-0.0594826	0.119858	0.383972	-0.00642014	0.0780649	-0.212227	0.105449	0.136857	0.119858	0.119858	-0.0683832	0.0646181	0.019578	-0.430895	0.200735	0.241899	-0.558382	-1.16803	-0.0492697	-0.0289183	0.177612	0.136857	-0.142362	-0.258715	0.0780649	0.019578	0.0300169	-0.0872793	-0.142362	-0.00642014	-0.167548	-0.258715	0.0300169	0.00642109	-0.123191	0.383972	-0.696579	-2.45811	-0.921098	-0.679621	-1.81003	0.241899
hsa-miR-223*	-0.242188	-0.301286	-0.197458	-0.303435	-0.213694	0.809796	0.80459	0.859706	1.32541	0.688864	0.601602	1.26097	0.0590525	1.19202	0.503126	-0.182019	-0.151044	0.0912209	0.0698528	0.657427	-0.0910702	2.62868	2.98944	-0.136067	-0.218487	-0.337969	-0.337969	2.59422	-0.202133	-0.218487	0.279561	-0.133451	0.5973	-0.333207	0.40301	-0.273964	0.558805	0.32014	-0.174955	0	-0.177337	0.0618486	-0.271814	0.0477304	0.0271626	-0.0342474	0.0590525	-0.262849	-0.25342
hsa-miR-224	-3.42315	1.78697	-0.528659	1.91589	0.86551	0.0389328	1.16786	0.0294914	0.50128	-0.180004	0.673952	0.165421	1.04564	0.326044	1.48268	-0.693817	-0.575057	-2.35812	0.155784	-0.307263	-1.27827	0.748353	0.943879	0.218908	-0.394938	-2.25954	0.0833139	-3.26282	-0.52035	0.165421	-1.21587	1.41167	-1.29724	0.0197639	-0.0197639	0.146425	0.820284	1.00806	-1.07364	-1.39938	-1.65081	-0.0858517	2.12182	-1.30941	2.63299	-1.88636	-1.69103	1.75983	-0.535325
hsa-miR-23a	-0.336479	-0.159657	-0.54635	-0.117951	-0.0214872	0.127811	0.0542288	0.0102911	0.234017	0.0102911	-0.081048	0.0392046	0.0466547	-0.207393	-0.245439	0.189753	0.263674	-0.320139	0	-0.049655	-0.54635	-0.171394	0.263674	0	-0.300369	0.145395	-0.196814	0.071249	-0.320139	0.181252	0.0630856	0.100717	0	0.071249	0.0781412	-0.0403595	-0.0991564	0.284025	0.189753	-0.444053	-1.88046	-0.0694513	0.136734	-1.01717	-0.444053	-1.22414	-1.29455	0.0936651	0.199113
hsa-miR-23a*	1.36317	0.478425	0.250669	0.0351706	0.859319	0.337602	-0.0731125	0.159981	0.117454	-0.0173721	0	0.0297136	0.0657673	-0.129577	0.147801	0.135692	-0.0215836	0.111809	-0.0441952	0.478425	-0.129577	0.326382	0.0939522	-0.101862	-0.262757	0.393483	-0.173697	0.93384	-0.15731	-0.236611	-0.0568934	0.184651	-0.0120716	-0.0335884	0.0113649	0.0785646	0.0351706	-0.129577	-0.0795469	0	-0.703436	-0.308667	-0.409016	-0.183023	-0.0852108	-0.15731	0.818299	-0.0795469	0.673487
hsa-miR-23b	-0.200934	-1.53833	-0.0150242	-0.299667	0.0394363	0.0614929	0.154428	0.116353	0	0.0464878	0.00885677	-0.0542288	0.0239124	-0.14325	-0.063571	0.0464878	-0.437864	0	-0.135277	-0.075716	-3.7225	0.0170202	-0.12368	-0.284808	0.135524	0.265136	-0.14325	0.0735826	-0.698802	-0.181478	0.33678	0.239887	-0.536067	0.239887	-0.00757408	-0.0542288	-0.0315371	-0.14325	0.0997953	-0.200934	-0.498281	0.209445	0.220472	-0.0542288	0.154428	0.0464878	0.0464878	0.239887	-0.213885
hsa-miR-23b*	0.21317	-0.0238056	-0.231288	1.85983	2.35253	-0.0574198	0.162155	0.597382	0.0412025	-0.631259	0.00590229	-0.660902	0.0134287	0.208107	-0.0490866	-0.044487	-0.109676	0.787272	1.05163	-0.267489	-0.170484	-0.322293	-0.205668	-0.516618	1.21303	1.87606	-0.289174	-0.303057	2.2361	-0.559947	0.934983	-0.044487	-0.382352	-0.429623	0.0412025	-0.336663	-0.0325966	-0.762407	0.540488	-0.0988159	-0.356546	-0.00590229	0.517835	0.663149	1.17655	0.445315	-0.450742	2.7251	2.33086
hsa-miR-24	-0.00892258	0.137967	-0.146076	0.268604	-0.28344	0.107826	0.0445175	0.0254621	0	0	-0.0430689	-0.0736485	0	0.0719233	-0.00892258	0.116727	-0.065485	0.0719233	-0.106145	-0.136734	0.147291	0.195787	0.0889301	-0.177093	-0.0210123	0.147291	0.12694	-0.0585928	-0.263983	0.137967	0.00866127	-0.065485	0.116727	0.268604	0	-0.0736485	-0.0975294	-0.158221	0	-0.382173	-0.762109	-0.217782	0.332088	-0.473213	0.0623789	-0.0585928	-0.106145	0.107826	0.240828
hsa-miR-24-1*	-0.298858	-0.756996	-1.13099	-0.554344	1.91184	0.304434	-0.530571	-0.694271	-0.142569	0.243378	-0.530571	-0.859028	-0.948733	-0.560457	0.334837	2.77398	0.812537	1.37301	-0.450424	-1.30255	-1.05492	3.1665	-0.977929	-1.58418	-1.26835	2.06966	-1.11113	2.00364	-0.875605	-1.08059	0.978041	3.07894	-0.594915	2.18663	0.790832	-0.260409	0.288719	-0.44042	0.77246	0.189496	-1.47495	1.62918	3.40587	1.71221	2.18663	1.88476	0.223198	2.57091	-0.566731
hsa-miR-24-2*	0.00730228	0.554998	-0.307524	0.741434	0.163501	0.354324	0.0617428	-0.111519	0.339949	0.00730228	-0.0388384	0.367808	-0.152137	0.0186768	0.284448	0.246898	-0.0222387	0.478997	0.478997	-0.307524	0.339949	0.143938	0.848685	-0.865743	-0.531503	0.566738	-0.163303	0.354324	-0.282363	-0.0637112	0.155208	0.116503	0.71127	0.381582	0.205106	-0.0979433	-0.0503902	0.618177	0.0734472	-0.294496	-0.80143	-0.632091	0.526661	-1.25647	-0.415553	-0.680183	-0.774232	-0.442248	0.71127
hsa-miR-25	-0.297652	-0.00340557	-0.0799684	0.126333	-0.0360308	-0.273493	-0.236965	0.0375519	0.216264	-0.0190105	-0.149513	0.143758	-0.119936	0.00340557	0.108853	-0.051055	-0.0436049	0.242262	-0.0360308	-0.0360308	0.118398	0.126333	-0.0121183	0.378562	0.300749	-0.051055	-0.111747	0.00340557	0.108853	-0.751519	-0.0996017	-0.0799684	0.0719366	-0.0436049	0.203856	0.184442	0.378562	0.300749	0.135405	0.0172663	0.135405	0.0803223	0.126333	0.0254621	0.400296	0.771835	0.099493	0.606656	-0.027174
hsa-miR-25*	0.661717	0.207552	0.0305014	-0.0527697	-0.0116854	0.16498	0.323472	0.222683	-0.227308	-0.0319634	0.309049	0.0993986	0.147393	0.0601025	0.0760717	0.00425243	-0.227308	0.567704	-0.350942	-0.00425243	-0.124975	-0.45061	-0.0527697	0.140418	0.919823	-0.305758	1.12915	-0.208056	1.3148	-0.124975	-0.293003	-0.153389	0.323472	-0.403317	0.28374	0.171378	0.0452728	0.123713	0.0760717	-0.271213	0.348469	-0.54058	-0.534249	-0.264657	0.338447	1.02422	0.31573	0.369716	-0.381299
hsa-miR-26a	-0.00932407	-0.183309	0.106983	0.0589352	-0.0203514	0.0935364	0.0589352	0.148776	0.0484962	0.0589352	0.0484962	0.0790844	0.0353394	0.0935364	0.0790844	-0.0394649	-0.0753679	0.134367	-0.113443	0.0353394	-0.00932407	-0.0203514	0.0484962	-0.0674324	0.0353394	-0.0305643	-0.00932407	0.0224981	-0.176499	0.0689554	-0.0753679	-0.13863	-0.418908	-0.0203514	0.0790844	0	0	0.0589352	0.134367	-0.0500078	-0.0203514	0	-0.0305643	0	-0.00932407	0.0224981	0.0589352	0	0.0224981
hsa-miR-26a-1*	0.0942917	0.230572	0.00245857	0.06843	-0.00245857	0.801261	-0.874156	0.0810633	-0.707089	-0.0763922	0.291224	0.328424	-0.0951185	-0.64023	0.427628	0.152904	-0.0902948	0.346694	-0.0927458	-0.162073	0.0761604	0.291224	0.0265379	0.116405	-0.282488	-0.0179634	-0.0301847	-0.0902948	1.20373	0.470812	0.990102	-0.116446	-0.216543	0.083519	-0.765302	-0.203137	-0.00771046	-0.39547	-0.148223	-0.232791	-0.162073	-0.185822	0.222701	0.684546	-0.591225	0.362862	-0.428752	0.419672	0.173471
hsa-miR-26a-2*	-0.535104	-2.05898	1.84186	-2.0566	0.0247078	0.1975	-0.0468063	0.597037	-0.414348	0.460872	-0.353411	1.20409	-0.424807	-0.214919	0.424656	-2.04079	0.131202	-0.0116129	-2.1132	1.29565	1.31602	1.03259	1.16355	-0.177981	-0.138844	-0.13217	-1.85618	0.765668	-1.90887	-2.04504	1.40817	0.131202	-0.430508	0.929524	-0.77269	0.6348	0.418138	0.111823	-0.498893	-0.435979	-0.712727	-1.14529	0.0116129	0.255833	0.360896	1.16355	-1.08746	0.851591	-2.02405
hsa-miR-26b	-0.145395	-0.175072	0.0711975	-0.305052	0.00862884	0.0251865	0.0802689	0.0802689	-0.0446787	-0.0911665	-0.0296736	0.063262	0.0251865	0.0251865	0.00862884	-0.0987406	-0.175072	0.0886221	0.0802689	0.108066	-0.185755	-0.305052	-0.154737	-0.0911665	0.0251865	-0.0175838	0.0358562	0.099165	0.0358562	-0.292101	-0.00866127	0.00862884	-0.135104	-0.0296736	0.0168009	0	0.0168009	0.00862884	0.0711975	0.0537176	-0.175072	0.099165	-0.0517302	-0.0175838	-0.0672541	0	0.0251865	0.0711975	-0.175072
hsa-miR-26b*	0.628092	-2.36001	0.188155	-2.97444	-2.97444	-0.302864	0.259655	0.303898	0.55209	0.416217	0.133877	0.213152	-0.203401	0.0796223	0.695021	-2.90065	0.276034	0.775324	-0.394436	-1.28443	-2.92042	-3.06772	-2.94478	-0.830084	0.983007	-0.246376	-0.421375	-0.0428638	-1.84687	-1.28443	1.02541	-1.68641	-1.4842	-2.43617	0.578925	0.148423	0.24242	0.345595	0.806794	-0.492393	-1.23843	0.0498428	-2.01155	-0.995503	-0.104815	0.743244	-0.812806	1.6269	-2.84663
hsa-miR-27a	0.170325	0.200913	-0.0753422	0.121829	0.0912647	-0.00817203	0.0369167	0.0464611	0.0464611	0	0.0190554	-0.0254621	-0.0753422	-0.00817203	0.0190554	0.144327	-0.0546703	-0.0254621	0.121829	0.00838566	0.101478	0.180764	0.144327	-0.0343847	-0.289445	0.170325	0.0369167	0.190784	0	-0.0546703	0.0823641	0.121829	0.0275564	0.063468	0.0190554	-0.122992	-0.0546703	0.0543966	-0.0464745	-0.419963	-0.708547	-0.280148	0.200913	-0.345429	-0.0546703	-0.432655	-0.866634	0.0190554	0.228812
hsa-miR-27a*	0.286278	0.0433521	0.0128498	-0.0476656	-0.184441	0.354451	0.249193	-0.223359	0.39979	-0.19829	-0.214305	0.637822	0.114638	-0.0734129	1.07838	0.40598	0.265039	0.647826	-0.348704	-0.152297	0.0482092	2.65033	0.0285711	0.0688334	-0.184441	0.0237541	-0.371448	-0.31316	1.09369	-0.416006	1.82526	2.29535	0.938409	-0.148002	-0.0526409	0.164806	-0.242144	0.678232	0.575365	-0.633151	-0.548922	-0.451754	-0.416006	-0.465902	0.164806	-0.394077	-0.0606956	0.753945	0.110317
hsa-miR-27b	0.179009	0.0900793	-0.0466547	0.0608711	0.0401993	0.0164309	0.0164309	0.0540619	0	-0.023963	0	-0.135676	-0.0870142	-0.164606	-0.0763311	0.228046	0.00757408	-0.0466547	0.069067	0.0401993	-0.366794	0.143098	0.107369	-0.51293	0.115541	0.069067	0.0245943	0.115541	-0.023963	-0.116106	-0.0363636	0.0608711	-0.347024	-0.0074501	0.00757408	-0.277234	-0.164606	-0.105908	0.115541	-0.277234	-0.383134	-0.0363636	0.247461	-0.19336	0.197906	0.0900793	-0.19336	0.344354	-0.181538
hsa-miR-27b*	0.629217	0.151303	-0.0303535	0.17699	-0.0120811	-0.0303535	-0.0120811	-0.0747118	0.225549	-0.160652	0.0120802	-0.631254	-0.232152	-0.431911	0.793175	0.198695	0.4274	0.661398	-0.0220175	0.207785	-0.0303535	-0.363431	-0.207155	-0.377443	0.53288	0.650914	-0.424346	0.735945	0.0561285	-0.246575	-0.168722	-0.100943	0.184945	0.562699	0.522081	0.123169	0.151303	0.2342	0.151303	0.245422	-0.709013	-0.517549	1.45582	-0.471274	1.44124	0.888401	-0.340685	2.50507	0.0721073
hsa-miR-28-3p	1.39961	-2.49992	-0.604815	0.994328	-0.0828571	0.265302	0.239637	0.0685978	0.335178	0.227752	0.0118446	0.292438	-0.157199	0.406462	0.679274	-1.87241	-0.224912	0.306205	0.560692	-1.63908	0.679274	0.612953	-0.499706	-0.182449	0.124792	0.292438	-0.859767	0.0543013	0.571563	-1.51429	-0.0579844	-0.550649	-1.22417	0.292438	0.521924	0.406462	0.124792	-0.0413847	0.391971	-0.32667	-2.79833	-0.157199	0.599031	-1.42175	0.17298	0.136062	-0.699329	-0.301509	0.965628
hsa-miR-28-5p	0.157738	0.285534	0.344127	0.167033	-0.527279	0.237982	0.185905	0.261621	0.388644	0.0359983	0.167033	0.0801439	0.246597	0.323114	0.423985	-0.453867	-0.274446	0.0725098	-0.387111	-0.294992	0.388644	-0.176243	0.167033	0.0990982	0.0725098	-0.274446	-0.987293	-0.274446	-0.0755835	-1.01674	-0.176243	-0.527279	-1.1825	0.344127	0.157738	0.0606871	0.0359983	-0.129086	0.19805	-1.57976	-2.05378	-1.04131	0.335204	-0.589648	-0.129086	0.0241594	-1.01674	-0.400762	0.294247
hsa-miR-296-3p	-0.78439	2.76303	1.5155	-0.840041	-0.863296	-0.0445185	0.109569	0.590647	0.0234795	0.160498	0.23622	0.773135	0.787726	0.408615	1.49817	-0.746218	-0.949355	1.57511	2.49281	-0.77053	0.484406	-0.929093	3.54354	2.33709	-0.172459	1.23514	0.535212	3.623	-0.789548	2.99729	-0.911102	-0.805741	-0.660318	-0.871695	2.26847	0.484406	0.782683	-0.101274	-0.0234785	-0.904814	2.32092	2.55921	3.21341	0.0331392	-0.112539	-0.0661621	2.90872	-0.138731	-0.774806
hsa-miR-296-5p	-0.351029	2.04637	-1.50417	1.8954	0.974491	0.124464	0.46372	-0.305738	0.574804	0.260568	0.0720892	-1.45145	-0.305738	1.34412	0.479658	-1.68804	-0.943224	1.41752	-1.62256	1.63614	2.51509	-1.30421	2.42083	-1.32083	-1.56461	-1.37401	-0.411721	-1.51441	-0.436444	-1.34125	-0.537131	-0.490383	0.414825	1.05137	1.38605	0.845121	-0.838786	-1.37945	0.0615959	-0.177728	-0.753903	1.8954	0.513481	0.930087	-1.15119	-1.43809	-1.22639	-0.855499	1.39523
hsa-miR-297	0.442566	0.336227	0.16253	0.0143356	0.47709	0.0942783	-0.083684	0.0942783	-0.0888424	-0.143977	-0.251583	-0.00466728	-0.234577	-0.0939808	-0.118725	0.425375	0.153204	0.153204	0.47709	0.551702	0	0.00958538	0	0.0425911	0.0275602	0.25668	-0.251583	-0.0939808	0.0425911	-0.458811	-0.0225029	0.00958538	0.874076	0.297126	0.0374031	-0.0176725	-0.0939808	-0.114218	-0.251583	0.0275602	-0.247725	-0.0888424	-0.33348	-0.0431271	-0.118725	0.0481768	-0.415919	0.137882	-0.0326738
hsa-miR-298	0.933426	0.574193	0.527937	0.666464	0.0956383	-0.0655174	-0.0488663	-0.280902	0.0424013	-0.146679	0.120645	-0.194743	0.239748	-0.295136	-0.11024	0.51477	0.0660582	-0.0142784	0.622739	0.153798	0.50756	0.190001	0.323334	-0.30455	-0.241004	0.329084	-0.205605	0.00857067	0.777057	-0.210544	-0.0821085	0.184146	0.184146	0.368224	0.00275612	-0.0821085	-0.137353	-0.236478	0.0242729	-0.469143	-0.524591	-0.00785065	-0.0488663	-0.231456	-0.200267	-0.11024	0.423588	-0.215686	0.298235
hsa-miR-299-3p	1.12141	0.225386	1.4226	-0.0543385	-0.0259256	-0.147816	0.0372982	0.202816	-0.209957	0.308631	0.555847	-0.122061	0.207482	0.0524015	-0.0986185	0.0407629	-0.263462	-0.0506477	-0.376675	0.492442	0.34041	0.0407629	-0.191801	-0.0292358	-0.134434	0.398461	0.743459	-0.28533	-0.1668	0.571369	-0.131268	0.434432	0.308631	0.0963831	0.11819	0.173868	-0.00727844	-0.195215	-0.0543385	0.0442381	0.654972	1.35982	-0.1668	-0.299307	0.10046	-0.416386	-0.582395	0.0840912	-0.00727844
hsa-miR-299-5p	-0.465438	-0.081624	-0.84236	2.43135	-0.895992	1.98093	1.2098	1.35116	0.928882	0.453062	0.432983	-0.401607	1.14968	1.17361	0.850528	0.997119	0.987882	-0.151138	-0.479374	1.07108	1.32695	-1.09858	1.0962	1.04667	-0.375543	-1.18937	-0.366853	-0.683413	-1.34187	1.02264	-0.550743	-1.23471	-1.72392	-1.13363	-1.20147	-0.182415	0.146189	-0.359279	-0.143134	0.366055	-0.352081	-1.30441	-0.241428	0.69115	-1.40989	0.403692	-0.0964718	-2.71714	-1.03769
hsa-miR-29a	0.265136	0.0614929	-0.00757408	-0.135277	0.154428	0.0911665	0.107967	0.127023	0.0326252	0.116353	0.0911665	0.0997953	0.0911665	0.053297	0.0170202	0.0614929	-0.0542288	0.0997953	0.144884	0.0825052	0	0	0.127023	0.107967	-0.374368	-0.0945883	0.0825052	0.116353	-0.0945883	0	-0.0542288	-0.0315371	0	-0.0439377	-0.12368	-0.273101	-0.103884	-0.00757408	0.0239124	0.0326252	-0.12368	-0.273101	-0.162523	-0.162523	-0.7889	-1.43186	-0.662383	-0.284808	-0.162523
hsa-miR-29a*	0.402226	0.679395	-0.147449	0.147942	0.429014	-0.213202	0.386391	0.123102	0.158813	0.266523	0.254651	0.240144	-0.213202	0.359407	0.649161	0.186281	0.240144	0.567043	-0.0919476	0.200203	-1.92704	0.109174	-0.0207796	0.725709	-0.52984	0.147942	0.359407	-0.413219	-1.72983	-0.649756	-0.23977	-0.623148	0.631941	0.326529	0.309538	-0.358449	-0.584033	0.505989	-0.132579	-2.34623	-1.52897	-2.46519	-0.106545	-1.06399	-0.470735	-1.07543	-1.08699	-1.406	0.109174
hsa-miR-29b	-0.030632	0.00527096	0.12382	0.0243845	0.210511	0.067234	0.0800753	0.103671	0.0800753	0.0800753	0.113691	0.138272	-0.0226965	0.0447359	0.0354118	0.0932322	0.0800753	-0.111478	0.0141716	0.103671	-0.123568	0.229532	0.103671	-0.575769	-1.51738	-0.00527191	-0.00527191	-0.030632	-0.398946	-0.0495367	-0.152435	-0.248631	0.103671	0.0141716	-0.0226965	-0.6391	-0.469869	0.0800753	0.0141716	-0.138573	-0.539659	-0.929562	-0.539659	-0.398946	-0.216598	-0.78564	-0.522265	-0.592139	-0.298543
hsa-miR-29b-1*	-0.465987	1.92848	-1.01764	2.83736	-0.815779	0.128798	0.736019	0.588541	0.237057	0.0947161	0.271059	-0.199179	0.503444	0.354783	0.853771	0.789119	-0.494426	1.2342	1.96771	-0.794	1.46155	-0.314331	0.378536	0.867686	-0.510035	0.853771	-0.116692	-0.946462	-1.19616	0.170142	-0.218334	2.5016	0.919126	0.415818	-0.768691	-0.0947161	-0.457558	0.271059	0.139282	0.670771	-1.85353	-1.35632	-1.15976	0.150165	-0.363498	-1.15976	-1.71808	-1.58638	-0.722625
hsa-miR-29b-2*	-0.386806	1.91166	0.867341	-0.577111	-0.671439	0.727877	0.058423	-0.0458603	0.401373	-0.130035	-0.022212	0.288977	-0.437252	0.250839	0.846388	-0.472831	-0.577111	0.137724	-0.755999	-0.697619	-0.566323	2.05018	-0.540914	-1.30808	0.0801125	0.720932	1.30658	0.88896	-0.69135	-0.661938	-0.519229	-0.762371	0.0966892	0.925154	0.563325	-0.503977	-0.378642	0.587774	1.40084	0.0530853	0.31271	-0.915548	1.04444	-0.145379	0.616298	-0.725436	0.022212	-0.899557	-0.522971
hsa-miR-29c	0.244552	0.0101347	-0.0280924	0.0898142	0.0991564	0.145811	0.170405	0.0776691	-0.0357265	0	0.121848	0.18601	0.0898142	0	-0.0280924	0.0776691	0.0399027	-0.108236	0.0495014	0.0399027	-0.18382	-0.119716	0.0495014	-1.02332	-0.417462	0.0399027	0.0587969	0.0991564	-0.201213	-0.201213	-0.0976572	-0.0357265	0.145811	-0.0357265	-0.119716	-0.478765	-0.201213	0.153385	0.192822	-0.00913811	-0.300654	-0.300654	0.0399027	-0.0280924	-0.119716	-1.14955	-0.119716	-0.171303	-0.0840769
hsa-miR-29c*	0.55839	0.475029	-0.937059	0.9171	-0.276739	-0.395087	-0.452949	-0.464517	0.0384445	-0.224972	0.209258	0.0668516	-0.419291	0.140191	0.168343	1.11689	0.234682	-0.161082	0.424541	-0.512133	-3.28757	0.183279	-2.40825	-1.02527	-0.419291	-0.873871	0.84861	-2.51882	0.515932	-1.56763	-0.583651	-0.711075	-0.0272779	0.55839	0.0272779	-0.265369	-0.687322	1.06921	0.424541	-0.512133	-3.87342	-1.64451	-1.30456	0.264029	0.320748	-1.03399	0.1044	-0.369445	-1.30456
hsa-miR-300	-0.0628366	0.515815	0.107102	0.773683	0.26872	-0.273173	-0.23683	-0.298104	-0.185058	-0.338683	-0.18907	-0.0702925	-0.287646	-0.152982	-0.108074	0.515815	0.0437107	-0.141203	0.407202	0.17545	0.0197964	-0.0123081	0.0943852	-0.111696	0.180648	0.149651	-0.00388145	0.296537	1.18929	0.00388241	0.110909	0.160135	-0.591082	-0.066391	-0.0702925	0.0987206	0.0292845	-0.118736	-0.240586	-0.255883	0.0800905	0.438051	-0.0422564	-0.567661	0.291497	0.21115	0.85178	0.4935	0.353413
hsa-miR-301a	-1.09753	-1.42933	0.289811	-0.546914	0.0814676	-0.0732842	-0.107419	0.143271	0.0814676	0.111701	-0.432852	-0.0617046	-0.444592	0.353143	-0.13868	-0.150905	-0.208286	0.0642471	-0.45852	0.406646	0.0814676	-0.896338	0.0450487	-0.258156	0.261535	-0.408881	0.590466	-0.381412	-0.22549	-1.61981	0.207784	-0.165468	0.444183	0.459043	0.127955	0.659945	0.173003	0.0450487	-0.193207	0.336772	0.369483	-0.0732842	-0.505064	0.518228	1.06718	0.431855	0.743851	0.289811	0.278587
hsa-miR-301b	0.0845509	0.0198183	0.038496	0.0303326	-0.0740452	-0.0493193	0.0198183	0.292407	-0.0541143	-0.25599	0.0537634	0.154935	-0.0740452	-0.0921011	0.0438309	0.0797052	-0.0206566	-0.0541143	0.427677	-0.040926	0.0797052	-0.00184727	0.00184631	-0.0635424	0.00528812	-0.0167036	-0.032527	-0.036582	-0.0244884	-0.126359	-0.0586462	-0.0453901	0.117464	0.0625114	-0.0244884	-0.104853	-0.0692644	0.0732899	-0.0167036	-0.165184	0.0732899	1.63436	0.0489197	0.0277767	0.0113487	0.0668325	-0.0453901	0.0821476	0.0941515
hsa-miR-302a	0.122041	0.0643168	0.0359278	0.0714331	0.0448551	1.09397	0.276566	0.133224	0.142091	-0.463432	-0.0480108	1.01124	0.0425291	0.291543	-0.0397778	-0.0205097	-0.0803738	-0.196205	-0.143617	-0.0139818	-0.0397778	-0.0716887	0.059268	-0.128984	-0.20424	0.0690784	-0.109845	-0.00749779	0.00336456	-0.0629415	-0.0895071	0.740778	-0.133302	2.39062	0.593093	0.227756	0.194382	0.713928	0.0874405	-0.179797	-0.186273	-0.0629415	-0.00336552	-0.0117054	5.07588	0.133224	-0.184073	0.325559	0.0714331
hsa-miR-302a*	-0.00284672	-0.0505772	0.0515289	-0.17386	-0.322391	-0.176332	-0.131357	-0.152629	0.0490293	0.290883	-0.328917	0.283711	-0.115808	0.308434	-0.0568018	-0.0790586	-0.360065	0.203092	-0.388546	0.114905	-0.194282	-0.105249	-0.209003	0.132964	0.611378	-0.131357	-0.306335	0.0218496	0.130101	-0.430866	0.0325174	0.0192757	-0.356147	2.12815	0.0542536	0.276473	0.222114	0.0406437	-0.0683069	-0.399914	0.0490293	0.209101	0.142558	0.0192757	1.61072	1.10079	-0.047554	0.402674	1.94963
hsa-miR-302b	0.885653	0.700517	0.36251	0.113586	1.11505	0.98858	-0.974693	0.258944	0.58729	-0.74049	0.526627	-0.128854	-0.459883	-0.471029	-0.300509	0.479675	-0.416813	-0.951148	-0.226413	-0.182994	0.854217	0.274438	0.264082	1.898	-1.01066	0.294914	-0.0712032	0.0771475	0.515454	1.6156	-0.0952797	0.426394	0.16441	3.15656	-0.255089	-0.64004	-0.60771	1.28963	1.13684	-0.626506	-0.175719	-0.0987549	0.00343895	0.426394	4.3459	-1.121	-0.981209	-0.374908	0.621688
hsa-miR-302b*	2.6079	1.29961	0.108905	1.91678	0.44401	-0.485282	0.014513	-0.317408	0.298725	-0.21715	0.178468	-0.632757	0.262705	0.20303	-0.186478	-0.277308	1.79796	-0.0635204	3.11685	-0.186478	2.41939	2.89425	-0.0469646	0.315867	-0.13206	-1.02615	-1.23992	-0.571296	1.13525	2.70078	-1.21107	-0.428954	2.8183	1.69162	-0.0762329	-0.155508	-0.325303	0.322773	-0.284284	2.72776	2.54158	1.24158	2.05342	-0.71076	-0.463183	-0.470116	-0.162741	0.653004	-0.557208
hsa-miR-302c	0.0566416	0.191563	-0.00684547	0.181927	-0.0499878	-0.196483	-0.134964	-0.113691	-0.163315	-0.145542	-0.00684547	0.497777	-0.23604	-0.153827	1.52347	0.018796	0	0.923948	0.0371113	-0.170541	0.0680637	0.0397701	0.179669	0.00458813	-0.105667	0.042161	-0.0541172	0.023531	0.042161	-0.0976219	0.00917149	-0.0371399	-0.0818987	0.352169	-0.0905838	-0.0437336	-0.15175	-0.120055	0.816743	-0.0520592	-0.0645876	0.0138807	0.0794315	0.168691	1.67242	-0.143512	0.0907307	-0.0241919	0.109843
hsa-miR-302c*	0.632127	0.330835	0.342357	-0.110825	0.447226	-0.102994	0.0275583	0.113658	-0.115183	0.082634	-0.0689869	-0.147666	0.0727911	-0.198402	-0.336088	0.342357	0.155843	-0.642427	0.0934076	0.0934076	0.342357	-0.26501	0.0685329	0.188509	-0.124029	0.0991039	-0.386407	-0.213833	-0.0275574	-0.406448	0.166536	0.337263	0.193298	0.0685329	-0.170193	-0.093771	-0.318271	-0.184619	-0.165789	-0.566124	-0.497859	-0.143284	-0.124029	-0.12895	-0.440183	-0.124029	-0.61678	1.30791	-0.0783787
hsa-miR-302d	1.33357	2.09649	-1.35248	2.78217	0.465854	-1.27586	-0.738928	-0.448359	-0.674983	-0.471105	0.780727	-0.830845	0.117875	-0.618025	-0.190392	2.54951	1.77413	-1.79691	3.91494	-0.173353	2.73472	3.7232	-1.84731	-1.98548	-0.417082	-0.578948	-0.659045	-1.07172	0.0601292	3.14122	0.446305	1.5847	3.76543	1.59456	0.564607	-1.7511	-1.45531	-1.08277	0.126526	3.67946	3.11465	2.38215	2.46218	-1.02037	1.50758	0.0772715	-1.67583	-0.362415	0.084177
hsa-miR-302d*	0.221898	0.224642	0.114435	0.117048	0.0617142	0.194416	0.170635	0.0177164	0.0884285	-0.507456	-0.0373964	0.233262	0.00673485	0.0937519	0.224642	-0.0298967	0.0665646	-0.151746	0.0910568	-0.0067997	-0.117051	-0.0220022	0.73844	0.181213	-0.086153	0.362455	-0.213482	0.0803051	0.0641088	-0.126687	0.0204191	0.0964851	0.261678	-0.0323534	0.178639	-0.0471392	-0.00127792	0.0773373	-0.0519447	-0.231383	-0.273969	0.00673485	-0.039875	-0.179028	0.842188	-0.00414848	-0.124442	0.00127792	0.286644
hsa-miR-302e	0	0.00575256	-0.0438757	0.00285721	-0.0522747	0.0661468	0.0446138	0.101805	0.0446138	-0.286668	0.0216942	0.0780954	0	0.103933	0.137127	-0.060668	-0.116201	0.0619411	-0.208123	-0.146399	-0.0168037	-0.0395012	-0.0699949	0.13323	0.0488901	-0.0654631	-0.0522747	-0.0438757	-0.10345	1.37326	-0.10345	-0.109673	-0.060668	0	0.101805	0.0576515	0.0298719	0.0953855	0.112408	-0.10345	-0.129935	-0.176533	0.00285721	-0.0699949	0.00846958	-0.00950241	-0.0853939	0.0913916	0.0136786
hsa-miR-302f	0.103635	0.113123	0.1152	0.176366	0.0280523	-0.357292	-0.206693	-0.334944	-0.239286	0.113123	-0.0944595	0.0497465	-0.192602	-0.0326157	0.0656233	0.0392571	0	-0.0286865	-0.00778484	-0.0326157	0.0988512	0.0681076	0.167233	-0.206693	-0.0944595	0.0444803	-0.0286865	0.0497465	0.0941992	-0.0944595	0.0148563	0.127755	-0.00778484	0.0524998	-0.15728	0.0148563	-0.127357	-0.222263	-0.0573416	-0.0242224	-0.00778484	0	0.0857038	0.0524998	-0.0753975	-0.0419426	-0.239286	-0.0198784	0.157272
hsa-miR-30a	0.256259	0.30334	0.238779	-0.260703	0.0788708	0.140383	0.140383	-0.00998879	-0.00998879	-0.0952168	-0.0686283	-0.0413818	0.0396662	0.0863209	0.229419	0.273684	0.0181789	0.102752	-0.462719	0.201862	-1.01745	-0.404387	-0.442172	-0.875445	-0.24331	0.0181789	0.201862	-0.313184	-0.442172	0.00998974	0.00998974	-0.313184	0.0181789	0.210248	-0.0195875	-0.0686283	-0.0686283	-0.0686283	0.0863209	-0.491941	-1.20904	-0.679466	0.00998974	0.0623579	-0.831259	-0.167727	-0.360145	-0.977506	0.392647
hsa-miR-30a*	0.637823	-0.645406	-0.0117044	-5.11894	0.925492	0.467623	0.321219	0	0.22587	0.40555	-0.0117044	0.954505	0.624972	-0.171391	-0.225584	0.598593	0.22587	-0.0293465	-0.316738	-0.0547705	-1.20109	-4.74836	-2.04644	-1.11606	-0.291307	0.54473	0.131659	-0.159629	0.160513	0.308135	-0.0807495	-0.35581	0.0704908	0.624972	0.0900536	0.667987	0.367059	0.852859	0.54473	-1.4246	-1.55721	-1.04755	-5.05317	-0.645406	-2.54013	-1.07043	-0.963601	-1.39305	0.436464
hsa-miR-30b	0.0446081	0.0446081	-0.0670004	-0.0266409	0.0890808	-0.00394917	0.0670242	0.118754	-0.0563173	0.0515003	0.0446081	-0.0163498	0.0808849	0.101171	0.118754	-0.186297	-0.00394917	0.0515003	-0.0960922	0.0515003	0.143941	-0.0266409	-0.0163498	-0.0563173	0.0200138	-0.0762958	0.0275879	-0.115663	-0.0762958	-0.0481281	-0.0670004	-0.0762958	-0.144592	-0.0762958	-0.0163498	0.0446081	-0.0266409	0.0446081	-0.00394917	-0.245513	0.0125637	-0.00394917	-0.0163498	0.0125637	0.0890808	0.0364447	0.0125637	-0.00394917	0.0740757
hsa-miR-30b*	0.00871563	0.335545	0.131369	0.254106	0.184666	0.0700827	0.0440521	-0.0814543	-0.0781317	-0.0847616	-0.246957	-0.103746	-0.149986	-0.103746	-0.260034	0.532993	0.0927124	0.0159798	-0.0457153	0.240801	-0.146903	-0.125621	0.0737181	-0.302868	0.135478	-0.0491915	-0.153381	-0.091176	0.155159	-0.331219	0.335545	0.170908	-0.4754	0.0159798	-0.00871468	-0.0121574	0.0630541	-0.0238409	-0.015976	-0.0317755	-0.0121574	0.362599	-0.0847616	0.0440521	0.254106	0.214111	0.0303659	0.170908	0.275417
hsa-miR-30c	0.0782795	0.1581	0.00932407	0.0194149	0.0578203	0.0578203	0	0.0194149	0.00932407	-0.049037	-0.0212402	0	0	0	-0.049037	0.0194149	0	0.0194149	-0.112505	0.0884085	0.0194149	-0.0212402	-0.0301409	-0.173985	-0.0934496	0.0194149	0.10286	0.0194149	-0.129306	-0.0212402	0.00932407	-0.0301409	0.0884085	-0.0301409	-0.0406837	-0.0212402	0	-0.0110273	0.0578203	0.0194149	-0.14689	0.0682592	-0.0110273	-0.0301409	-0.14689	-0.104119	-0.0755882	-0.167175	0.0682592
hsa-miR-30c-1*	0.588125	-4.08811	-0.96657	-4.11696	0.445984	-1.38518	-2.17376	-0.546259	-1.4649	-1.1013	0.365323	1.42532	-0.60634	-1.49526	-0.982685	-2.30317	0.92572	-0.0043602	1.23889	-0.614878	-1.06869	-2.59322	-0.60634	1.29366	-0.443945	0.868552	0.52881	2.31492	2.20499	2.33151	1.06808	0.599997	-0.973545	0.480229	-0.998769	1.42532	0.66019	0.188842	1.1565	0.0043602	2.42759	1.01445	0.727982	-3.05581	-0.33279	0.433075	3.46427	-1.13194	0.407194
hsa-miR-30c-2*	0.425822	0.252048	-0.290693	-0.010417	0.382728	1.04576	0.267762	-0.103429	0.75416	0.728474	-0.0604734	1.16088	0.0035696	0.762115	0.345018	-0.603402	0.113999	0.597512	-0.61879	-0.849421	-0.906831	-0.359753	0.12884	-1.48873	-0.754248	-0.0169353	-0.821097	0.953119	-0.0035696	-1.13777	-0.667641	-0.625153	-0.567243	-0.17273	1.20639	1.40678	0.900107	0.213739	0.851884	-1.46522	-1.69001	-1.33113	-0.146001	-0.754248	-0.0312233	0.0596218	-1.36706	-2.062	0.16894
hsa-miR-30d	0.0638781	0.105042	-0.130436	-0.0314083	-0.0314083	0	0.105042	0.0407553	0.247115	-0.0314083	-0.0314083	-0.0314083	0.0638781	0.247115	0.105042	0.105042	0.105042	0.105042	0	0.0407553	0.0638781	-0.0169992	-0.0314083	-0.0968199	0	-0.0587921	-0.0169992	-0.0169992	-0.0314083	-0.0866909	0	0.019021	0.0407553	0.247115	-0.0314083	-0.0866909	-0.130436	0.019021	0.105042	-0.321989	-0.143277	-0.0169992	0.0638781	-0.186127	-0.0587921	-0.0968199	0.019021	-0.0444622	-0.0169992
hsa-miR-30d*	1.87381	-0.0496159	-0.180791	-0.100026	-0.527848	-0.0548325	0.300421	0.577522	-0.100026	0.259533	-0.563915	-0.247416	0.135182	-0.21148	0.594228	0.00319958	0.220076	0.358087	0.926715	-0.171139	-0.0343018	-0.124228	2.08527	0.335386	-0.21148	-0.982637	-0.710802	-0.979189	-0.614336	0.00880337	-0.259034	-0.433317	0.220076	-0.00320053	0.415328	0.393229	0.428694	1.35154	-0.553142	-0.158752	-0.654366	-0.411675	1.20128	-0.582337	1.43683	0.893024	-0.180791	0.213334	0.286262
hsa-miR-30e	-0.288356	-0.441624	-0.441624	-0.547208	-0.249461	0.0406599	0.0851326	0	-0.157838	-0.0520763	0	0.063076	-0.119611	0	-0.0802441	-0.383439	-0.201983	0.00861549	-0.496864	0.0324965	-0.397266	-1.02138	-0.961376	-0.165472	-0.0802441	0.0562649	0.263527	-0.0399313	0.139993	0.0701275	0.203428	-0.0898428	0.0562649	0.322391	0.0851326	0	0.0324965	-0.0399313	0.0562649	0.123435	-0.0898428	0.178068	-0.414225	0.275934	0.0160656	0.0851326	0.131607	-0.0709486	-0.383439
hsa-miR-30e*	-0.0341463	0.0713015	0	0.0534401	0.0343847	0.0808458	-0.0202856	0.00892258	0.116749	-0.0202856	-0.149299	0.116749	0.0262127	0.0619411	0.225169	-0.0565624	0.0887814	0.30499	-0.10512	0.0619411	-0.226968	-0.0647259	0	-0.0120897	0.125649	-0.11752	0.0887814	-0.0202856	0.0262127	-0.11752	-0.0270948	0.00892258	-0.236106	-0.0341463	0.135862	0.0619411	0.0534401	0.166305	0.191553	-0.157488	-0.0811567	-0.0120897	-0.0565624	-0.0202856	-0.0270948	0.0887814	0.116749	-0.0270948	-0.0496702
hsa-miR-31	0.990468	1.7949	-0.0713778	-1.44943	-1.63951	-0.150457	-0.641631	-0.533725	0.551061	-0.0369816	-0.848141	-0.183573	-0.836817	-1.84526	1.13668	0.0724144	-0.855489	-1.44314	0.446774	0.304488	-0.68398	0.0369816	-1.599	1.08124	-2.71129	2.94492	-1.03648	2.30896	1.78135	2.6856	2.47398	2.2718	-1.09301	2.92446	2.19213	1.90166	1.75141	2.08955	2.19213	-2.48658	-2.74565	-1.92526	1.56075	-1.44314	1.32833	-2.25222	-2.99392	-2.84655	1.39725
hsa-miR-31*	-2.21981	0.295612	0.95428	-1.86668	1.90821	-0.0284081	-0.290196	-0.436605	0.500666	0.186536	0.47658	0.15728	-0.0123243	-1.03073	0.734959	-0.929967	1.14797	-1.61085	1.65907	0.311079	-2.27105	0.302637	-2.17258	0.880615	-2.28733	3.17535	-1.01981	2.48989	2.33451	2.5449	2.63108	3.11688	-2.53724	2.73165	2.83701	2.27832	1.78791	2.889	2.58524	-2.2898	-2.36163	-2.11833	0.543804	-2.17531	1.71002	-0.600613	-2.04028	-2.28503	1.97272
hsa-miR-32	-3.77049	-3.52123	0.670247	-0.487038	-0.372526	-0.388067	0.21057	-0.111665	-0.233013	0.394472	0.129819	0.498853	-0.0509682	-0.526401	-0.66352	0.309072	-0.642714	-0.418557	-2.09001	-0.334131	-1.36324	0.136724	-0.129838	-1.06776	-0.961692	0.868536	-0.280612	0.774486	0.749327	-1.09886	1.46651	0.921999	-2.07423	0.9964	0.350298	0.320823	0.200274	-0.479472	-0.181196	0.528586	0.112677	0.574091	-3.77049	0.28698	1.90194	0.821773	-0.580249	-0.35653	-0.818806
hsa-miR-32*	0	0.056056	-0.19182	0.00296497	-0.250646	0.26374	0.032649	0.179518	-0.748649	-0.321469	-0.453524	0.036438	-0.00991821	-0.344739	-1.25357	-0.279387	-0.342036	-0.336925	-0.279387	-0.347466	-0.114025	-0.268703	-0.114025	0.227651	0.62371	0.187876	-0.347466	1.50478	1.26503	0.761592	0.0443726	-0.285118	0.270759	-0.1236	-0.298347	0.489634	0.591036	-0.217838	0.0733814	-0.126367	0.504985	1.3666	0.0258923	0.33875	0.239121	-0.657188	-0.0670672	0.677583	0
hsa-miR-320d,hsa-miR-320b,hsa-miR-320a,hsa-miR-320c	-0.0538349	-0.0538349	-0.219321	0.306712	-0.201928	-0.176719	-0.0369034	0	-0.318763	-0.302588	-0.0369034	-0.102185	-0.0369034	-0.164391	0.0217943	-0.164391	-0.239091	-0.0181084	-1.01746	-0.271802	0.49944	-0.513455	0.19677	-0.435571	0.144134	0.235072	0.19677	0.270801	0.297641	0.208859	0.235072	0.25163	-0.00797367	0.226443	0.0717058	0.0717058	0	-0.0369034	0.0595608	0.0115967	0.144134	0.111637	0.387571	-0.329987	-0.115766	0.10374	-0.0369034	0.135277	0.19677
hsa-miR-323-3p	-1.49251	0.846052	1.37472	-2.43751	0.372692	1.02502	0.832115	0.857547	0.857547	-0.244192	-0.0522347	-1.54483	0.818485	0.884154	1.13715	0.672738	-0.0863171	0.554986	-2.60765	0.1357	1.52808	0.47717	-0.437452	0.234785	0.322411	-0.889057	0.619455	-0.75115	-2.65951	-0.504454	0	-2.66685	-2.00545	-0.428435	-2.20329	-0.75115	-0.3272	-1.40537	-0.71523	0.897896	-0.193364	0.288265	-0.370484	0.78091	-2.25502	-0.623887	0.384	-3.51149	-1.08739
hsa-miR-323-5p	0.277166	0.302966	0.0531702	0.599134	0.0852594	-0.13848	-0.0721607	0.400986	-0.377617	0.348626	-0.600793	-0.471714	-0.184822	-0.460612	0.465577	0.373632	0.00877953	-0.415803	-0.0761337	0.119594	0.0302868	-0.0292692	0.127586	-0.558529	-0.36066	0.0891027	-0.11307	-0.0575418	-0.167109	-0.415803	0.0646791	0.00533104	-0.0951281	0.0891027	-0.449	-0.53295	-0.423495	-0.505763	-0.0650291	0.348626	-0.471714	-0.288045	-0.00533199	0.135067	-0.808863	-0.861329	-0.780778	-0.102304	0.123634
hsa-miR-324-3p	0.327091	0.456443	-0.155927	0.245064	0.0511637	-0.235791	0.0511637	-0.0244246	-0.171006	-0.113625	-0.0360041	-0.304281	-0.0360041	0.00776958	0.343266	0.0823288	0.0656424	0.496323	-0.580728	-0.0836801	0.260627	-0.0244246	-0.0701389	-0.0244246	0.0224638	0.260627	0.0656424	-0.144023	0.101527	-0.42124	0.148981	0.0366297	-0.509634	0.0656424	0.00776958	-0.0244246	-0.220876	-0.304281	-0.144023	-0.72835	-0.128188	-0.128188	0.224517	-0.053483	0.456443	-0.395572	-0.235791	0.567245	0.481463
hsa-miR-324-5p	-2.74537	-0.369266	-0.156198	-0.695003	-0.78372	0.262107	0.346411	0.494528	0.262107	0.16185	-0.0602484	0	0.218081	0.494528	0.745326	-0.0333338	0	0.482934	-2.29798	-0.566169	-0.735459	-0.683921	-1.23891	-0.202339	0.440166	-1.0414	0.534919	-1.33695	-0.170803	-1.50403	0.289175	-0.1194	0.231166	-1.31284	0.0286255	0.391498	-0.00829315	-0.28723	-0.369266	-0.579054	-0.903487	-0.937733	0.277005	-1.44997	1.02333	-0.579054	0.0952826	0.315496	-0.18574
hsa-miR-325	0.464887	0.279999	0.139124	0.0864706	0.0835609	-0.19983	-0.16472	-0.325567	-0.0255871	-0.00136566	0.141941	0.0738792	0.133466	0.174657	-0.194598	0.417048	0.0313721	-0.403409	-0.0117788	0.0230942	0.305924	0.0395918	0.0805883	0.0150681	-0.19983	0.161416	-0.0312815	0.104529	0.0205946	-0.0144405	0.0368433	0.141941	-0.0171633	0.136355	-0.0625219	0.0122089	-0.183796	-0.157171	-0.0652056	-0.220152	-0.194598	-0.0940466	-0.0255871	-0.202294	-0.390575	-0.183796	-0.46629	-0.144243	0.276689
hsa-miR-326	-1.19254	-1.21646	-0.934528	-1.17002	0.0998201	0.025239	0.70574	0.756802	0.0998201	0.138111	0.917042	0.0528927	-0.18111	-0.025239	0.233934	-0.297212	-1.67952	1.41521	-1.24856	-0.0753803	-1.28736	3.42566	-1.12534	-1.2117	-1.95097	-1.43226	2.10466	-1.41295	-0.348152	-0.0544977	-0.787477	-1.46607	-0.714005	2.51544	-0.87198	-1.1513	-0.475827	0.378891	-1.64507	2.61729	1.86686	2.34848	-0.0469666	2.19433	2.51544	-0.605722	1.79197	-2.85439	0.966297
hsa-miR-328	0.768231	0.655566	0.0135336	-0.247016	0.151566	-0.630394	0.127596	0.0259323	0.232898	0.101928	-0.113791	-2.40361	0.302292	0.655566	0.733451	0.379145	0.115856	0.688403	-0.84181	0.151566	0.164524	-0.247016	-0.477981	-1.19214	-1.3645	0.164524	0.192957	-2.23971	-0.895093	-1.57904	0.0875187	-0.408152	0.179035	0.515398	0.367241	-0.113791	-0.733638	-0.446445	-0.919703	-0.668496	-2.20562	-1.75874	-0.959562	-0.33589	-1.91392	-0.70853	-0.931376	0.352161	-0.377399
hsa-miR-329	1.00582	0.672517	0.896679	0.158862	0.928814	0.42083	0.351763	0.713737	0.325828	0.0134001	-0.183516	-1.1422	0.557361	0.4756	0.489897	0.928814	0.620848	0.290634	-0.725488	0.636113	1.31098	1.5297	1.00582	-0.337833	0.0504894	-0.866617	0.943223	-0.59483	-0.989915	-1.55429	-0.499503	-2.3515	-2.98715	-4.07576	-1.26201	-0.980473	-1.56231	-1.90152	-0.959474	0.0134001	-0.0400953	0.607259	-1.15908	1.02033	-2.42014	-1.28776	-0.46359	-3.6241	-1.60189
hsa-miR-330-3p	1.63644	1.59641	-2.01947	-0.586805	-1.37544	1.45024	0.738156	1.23371	1.54306	0.660769	1.33429	-0.303402	1.38524	1.30577	1.38524	-1.49115	0.332664	0.790391	-1.6277	0.50417	-1.21506	1.2107	0.00452328	-0.866019	0.964141	-1.13367	0.846415	-0.733039	-0.977024	-1.00896	-0.00452232	-0.733039	1.24558	-0.702116	-0.528962	-0.513796	-1.00263	-1.36098	-0.656132	-1.9677	-1.89434	-0.129935	-0.337104	-1.77876	0.361956	-0.14491	-1.11508	1.14902	1.9099
hsa-miR-330-5p	-0.885875	3.03269	-0.982444	-0.872102	-1.03538	1.86162	1.13399	1.86162	1.68928	1.18802	0.714493	0.301465	1.1415	1.97805	1.1415	-1.04538	0.859781	1.46707	1.38804	-1.10077	-0.872102	-0.90229	-0.952045	-1.0507	0.670589	-0.942975	0.387965	-1.07641	-1.09549	-1.05327	-0.700599	-1.03778	0.0763159	-0.969068	-1.12677	-0.521678	-0.565006	0.0187197	0.401221	-0.948978	-1.1951	-1.03053	0.370702	-0.954875	0.896387	-1.14422	-0.591363	1.76312	-0.872102
hsa-miR-331-3p	0	-0.660166	-0.325916	0.283513	-0.528798	0.0583324	-0.0439653	-0.105769	-0.0292215	0	-0.0439653	-0.445393	-0.187887	0.149535	0.244618	-0.887509	-0.278	0.231926	-0.734151	-0.0142336	0.54159	-0.540392	0.0583324	-1.40469	-0.278	-0.952867	-0.0142336	-2.91784	-2.40268	-1.12508	0.219409	-0.620089	-0.216747	0.432934	0.231926	0.0913506	-0.0592813	-0.0921183	0	0.135708	0.0913506	-0.202053	-0.380444	0.718978	0.565471	0.355679	0.403229	0.165906	-0.660166
hsa-miR-331-5p	-0.99987	-1.19896	-1.08699	-0.0178719	-1.12302	0.875216	1.05322	1.13817	1.0664	0.546409	1.17785	0.830582	1.8425	1.23205	0.580194	-1.19648	-1.30185	1.06001	-0.863354	-1.16351	-1.15251	-1.20731	-1.25404	0.99162	2.40286	-1.246	-1.21016	-1.17768	-0.545604	1.41672	-0.804938	0.753693	-1.07889	-1.22336	0.89657	0.880003	0.856241	1.5638	1.33323	0.0178719	-0.846048	0.290839	-1.159	-0.354519	1.86859	2.49696	2.02291	0.807542	-1.2669
hsa-miR-335	0.217714	-0.662014	0.232166	-1.57582	0.287406	0.173969	0.304405	0.259943	0	0.00862884	0.148721	-0.0175838	0.148721	0	-1.84191	-0.465534	0.323426	-1.21643	0.272997	0.304405	-3.67884	-2.51479	-0.305052	0.232166	0.0711975	-0.0446787	-0.114806	-0.328629	-0.31679	-0.154737	0.118278	0.0443573	0.272997	-1.74686	-0.849834	-0.428371	-0.677002	-0.214847	-0.305052	0	0.099165	-0.106191	-0.122704	0.0802689	-1.94613	-0.806655	0	0.173969	-0.352788
hsa-miR-335*	0.72446	-0.679022	-2.07927	-2.98577	-2.03172	0.287567	0.673255	0.48719	0.44733	0.538011	0.591895	-0.383405	0.616087	0.460112	0.645014	-3.03926	0.0535698	0.299852	-0.455788	0.112858	-3.005	-1.99138	-0.277925	0.407724	0.945512	-2.52574	-0.00635147	-3.19129	-3.1659	-3.20197	0.00635147	-3.13933	-0.309493	-2.37338	0.0280447	0.0280447	-0.107656	-0.763259	-0.527395	-1.00525	-2.54517	-3.07499	0.166321	-1.85454	0.18061	0.673255	-0.885516	1.08425	0.357879
hsa-miR-337:9.1	-0.173588	-0.11487	-0.229603	-0.207401	-0.226903	0.342251	0.863707	-0.0105648	0.507078	0.582926	0.0105648	0.370798	0.24873	0.80159	0.435227	-0.143798	-0.12483	0.073369	-0.314718	1.07777	-0.200791	-0.194294	-0.150117	0.0799789	0.0778503	-0.256945	-0.256945	-0.207401	-0.213995	0.964931	-0.185694	-0.173588	-0.301981	2.20225	0.0884686	0.863707	0.157829	0.251204	0.173759	0.311177	-0.245581	-0.196399	1.11488	-0.13952	0.202393	0.898307	0.103182	0.407896	-0.235066
hsa-miR-337-3p	-0.104971	0.239365	0.196902	-4.38904	1.16109	1.61004	0.943738	1.11394	0.855344	0.326343	-0.0128851	0.433659	1.31149	0.742617	0.649566	-3.29688	0.993377	-0.537038	-0.792174	0.395366	-3.03969	-4.2202	-0.714489	1.0607	0.993377	-3.46101	0.532835	0.969406	0.36383	-0.770782	0	-0.157358	-0.314114	-0.672738	-0.511513	0.0951443	0.476115	0.338957	0.687116	-1.33687	0	-0.0895653	-1.85544	0.225158	-0.759055	-1.21727	0.0139151	-3.46101	0.0139151
hsa-miR-337-5p	0.440989	-0.0440149	2.83953	-0.264633	-0.479668	1.32153	0.903505	0.943556	0.687883	0.0109491	1.1465	-0.408487	0.324862	1.55227	0.859086	-0.00225544	1.05459	-0.295779	-0.210866	0.379489	-0.048419	0.293756	0.261283	0.46413	-0.052947	1.21045	0.909893	-0.130543	-0.44435	-0.162422	0.0280027	-0.277187	-0.50769	0.446339	-0.178609	0.315072	0.0575209	0.00225544	-0.476501	-0.340338	-0.0348539	0.215181	-0.372512	1.46835	-0.196497	0.283046	-0.229054	-0.785772	0.503232
hsa-miR-338-3p	-3.27823	0.0548878	-0.971577	-1.7356	-0.463753	-0.062726	0.409919	0.364058	0.268361	0.228481	0.469264	-0.0955629	0.228481	0.327546	0.291548	0.841901	0.0548878	0.521632	-1.10253	0.132263	-1.4978	0.0326653	-0.0326662	-0.649201	0.162461	-1.17159	-1.60582	-1.51301	-1.93026	-2.41485	-1.72177	-0.491852	-0.448837	-0.383888	-0.235731	-0.205498	-0.35615	-0.518231	0.0548878	0.215964	-0.572094	-0.864921	0.162461	0.732958	0.399784	-0.448837	0.489598	0.417892	-0.586605
hsa-miR-338-5p	0.487411	1.51505	0.0796604	-0.0237036	0.0130196	-0.0863533	-0.100038	-0.156411	0.0321302	-0.368587	-0.0402079	-0.144169	0.318559	-0.299272	-0.10277	0.164587	0.984532	0.117869	-0.0836935	0.0291767	0.052597	-0.0605545	0.0638628	1.14816	1.19825	0.0210285	-0.26305	0.0130196	2.01887	-0.0264673	-0.0402079	0.093235	0.214492	0.0130196	-0.0971889	-0.246696	-0.2858	-0.192925	-0.0130205	0.0468111	-0.249059	-0.0605545	0.0291767	-0.113572	-0.206902	-0.0183439	0.0638628	-0.10277	0.274705
hsa-miR-339-3p	-1.42251	1.5285	0.185536	0.00741482	0.930336	-0.815783	-0.65978	-0.491129	-0.390859	-0.52092	-0.240438	-0.912874	-1.43334	-0.427908	0.139505	-1.61516	-1.2173	-0.192417	0.507094	-0.0981016	-0.687288	0.97153	-0.51517	0.59158	-0.0221863	-0.00741482	0.480919	-0.997204	-1.4413	0.046711	0.420218	0.559065	0.317028	0.687881	-0.300373	0.376866	-0.105457	-0.311807	-0.317345	-0.497694	0.0877304	0.177814	0.223931	1.81417	1.40359	1.29611	0.216506	-0.606523	1.4266
hsa-miR-339-5p	-2.95064	-2.96823	-1.08953	0.509626	0.664386	-0.34813	-0.375384	-0.375384	0.499409	0.113284	0.422001	-0.250236	-0.642003	0.0891724	-0.00614834	-2.7347	-0.192996	-0.563934	-0.183269	-1.82405	-0.221141	-0.451375	-0.24122	1.13889	-1.13964	0.4496	1.07137	0.360966	0.0263252	0.00614834	-0.0779104	0.100899	1.44114	0.407729	0.925308	0.754983	0.19817	0.690663	0.594724	-1.39018	0.113284	-1.04975	-1.18262	0.301223	1.04476	-0.120004	0.00614834	-0.572472	-0.684655
hsa-miR-33a	-2.60207	-4.85452	1.33116	-4.68524	0.813117	-0.364693	-1.83127	-0.413576	-1.54103	-0.824435	2.04665	-0.413576	-0.92137	-1.11115	-0.728168	1.30215	0.334196	-0.399508	-0.364693	0.743711	-0.622152	0.614789	-1.4278	-2.24581	-1.6267	0.495332	0.458413	0.22688	1.10959	0.671014	0.334196	0.76828	-0.498224	0.869944	-1.5057	0.797731	0.883043	-1.57629	-1.21995	-0.0599155	0.782203	0.989753	-4.78573	0.179476	2.3454	1.46081	-0.306666	-0.164115	-3.71635
hsa-miR-33a*	1.25413	0.698322	0.704363	0.497247	0.136052	-0.559471	0.331915	-0.749122	-0.609797	-0.19422	-0.459755	-0.408211	-0.361136	0.0424633	0.811214	1.0259	0.514895	-0.735067	0.0932817	0.158866	0.754522	1.66735	0.376404	-0.242947	0.467533	0.00769615	-0.00769615	0.230922	0.823387	0.5333	-0.166242	0.41691	0.423338	1.50991	-0.350472	-0.206143	-0.577572	-0.692648	-0.803384	1.14795	-0.153654	0.387986	0.269188	-0.568215	-0.277045	-0.856137	-0.508952	-0.390372	0.44595
hsa-miR-33b	-2.1454	-2.126	0.710677	-1.70194	0.930113	0.437123	-0.311493	-0.0200348	-0.149112	0.075428	1.23595	0.898853	0.0306063	0.598345	-0.121977	2.66002	0.703153	0.0200357	-2.08804	-0.996038	2.13264	-0.306738	-0.0955238	-0.321516	-0.633316	1.1933	1.88411	-1.62758	-0.25751	-1.7956	-2.22679	-2.22679	-0.71942	0.953793	1.08302	-0.10545	0.937678	0.312599	0.937678	-1.04048	-1.61446	0.343918	-2.1454	-0.966506	3.59326	0.0701275	0.284	-0.488066	-2.27842
hsa-miR-33b*	0.00117588	0.0323296	0.0847149	-0.109302	0.113281	0.189518	0.181536	1.21375	1.07023	-0.43537	0.00117588	0.0737286	0.0684481	0.266928	1.58862	0.0793095	0.197527	0.956892	-0.0304041	0.128932	0.0153522	-0.127057	-0.0304041	0.0629263	0.229095	-0.109302	-0.0933018	-0.111537	-0.0725603	-0.135266	0.0200872	0.00832272	0.0200872	-0.0954514	0.0684481	-0.00350666	0.0764608	-0.11367	-0.115874	-0.025877	-0.139622	-0.109302	-0.187243	0.0655775	1.24553	0.166211	-0.199118	0.0820446	-0.199118
hsa-miR-340	0.75854	0.0714245	-0.403811	-2.89623	0.561836	0.321956	0.296582	0.376149	-0.0181408	0.110971	0.179597	0.244739	0.230802	0.0853395	-0.278903	0.732876	0.0853395	0.666219	-0.366528	0.204705	-1.10577	-2.90088	-0.451265	-0.193806	0.535835	-0.252936	-0.665808	-0.228621	-0.711203	-0.803151	-1.34282	0.828417	-0.812374	-0.643065	0.0181417	0.122429	-0.124144	-0.242689	0.376149	0.604259	-0.687631	0.652607	-1.50497	-0.124144	0.75854	0.926768	0.435254	0.505083	-2.29853
hsa-miR-340*	-0.736594	-0.0281067	-0.00461197	-1.23338	-1.52766	0.441234	0.391701	0.00461102	0.613956	-0.0281067	-0.120751	-0.338082	0.367674	0.154214	0.494714	1.11855	-0.417438	1.63618	-0.768584	0.451545	-1.16338	-0.48462	-0.141684	-0.743276	0.944541	-1.63553	-0.682609	0.250481	-0.632476	-0.500791	-1.57472	-1.46613	0.367674	1.17034	-0.183613	-0.356152	-0.338082	-1.1129	0.649764	0.789621	0.195558	0.999492	-1.04807	1.01247	1.76085	1.42579	-0.0377436	0.613956	-1.50293
hsa-miR-342-3p	0.139893	0.792142	0.0200567	-0.0200558	0.22568	-0.396127	0.414567	-0.0343914	0.361462	-0.201416	-0.298682	-0.125421	0.139893	-0.0343914	0.491115	0.397346	0.303589	0.476371	-0.752672	-0.125421	0.151796	0.242336	0.124813	-0.271824	0.476371	-0.948854	0.182195	-1.28671	-0.578747	-1.21182	-0.240883	-0.974014	-0.201416	-0.79022	-0.0757818	-0.688729	-0.730202	-0.255374	-0.0866528	0.428218	-0.804543	0.361462	-0.0997524	0.792142	0.10761	0.346983	0.332449	0.332449	0.0600281
hsa-miR-342-5p	-2.44851	-2.74814	-2.49515	1.31996	-0.504481	-0.415161	0.0686712	0.316971	0.178067	-0.260393	-0.186465	0.436419	0.0342751	0.118223	0.436419	0.68564	-0.970687	0.830867	-2.53699	0.422708	-2.69563	0.0229969	-2.66101	-1.28773	0.046978	-2.3856	-0.10878	0.130474	0.353279	-0.987355	-1.71832	-0.0229969	-2.33275	-1.74527	0.353279	-0.722632	-0.535978	0.0342751	-0.067029	-0.311221	-0.879562	0.142634	0.268391	0.0594339	-0.311221	0.487957	0.281348	0.118223	0.376287
hsa-miR-345	0.479296	-0.254263	0.235612	2.19712	-0.348597	-0.0161629	-0.599326	-0.0859604	-0.431257	-0.188521	0.221166	-0.0354767	-0.357541	0.562397	0.221166	-0.193903	-0.414409	-0.180923	-0.467004	-0.36888	-0.068326	1.14785	0.00548077	-0.0713949	-0.0859604	0.953898	-0.150343	-0.091485	0.585212	0.249238	1.20071	2.03432	-0.188521	1.31596	-0.162704	-0.080143	0.217475	-0.00548172	-0.439793	-0.104861	0.434829	-0.361833	0.769002	1.66599	1.19444	1.18963	1.78742	-0.416558	0.293563
hsa-miR-345:9.1	-0.466112	-1.24984	0.473414	-1.01843	-1.29702	-0.341415	-0.732135	-0.252555	-0.895474	-0.837233	-0.386369	-0.711511	-0.594729	-0.287013	-0.217089	-1.46156	0.513514	-0.204979	-1.33568	-1.09736	0.544301	0.192059	-1.31925	0.298037	0.327639	1.41383	0.354435	-0.293487	-1.39449	-0.44391	0.642739	0.565823	0.101463	0.198573	-0.0151787	0.418788	0.233614	-0.510091	0.0151787	1.01039	0.873743	1.44383	1.65769	1.42306	1.59402	1.19646	0.785969	0.396622	0.473414
hsa-miR-346	2.1053	1.68839	0.64618	-2.06684	1.44125	-0.817823	0.412699	-0.452168	-0.0720129	-0.400864	0.359477	-0.619294	0.0289097	0.318564	-0.307816	1.10076	-0.314498	-0.864022	2.61946	0.424166	2.73858	1.96942	-0.458567	-0.619294	-0.91655	-1.49451	-1.64127	-2.51739	0.624335	2.15114	-3.07912	-3.10421	2.58926	1.44125	0.130773	-1.57353	-2.15304	-1.27668	0.624335	2.34273	1.25468	1.33478	1.37332	-0.369327	-0.69163	-1.40991	-1.19465	-0.0558424	-3.15041
hsa-miR-34a	0.196263	0.212518	0.0984459	0.179681	0.346097	0.491208	-0.282928	-0.29685	0.491208	0.346097	0.528746	0.437705	0.0550518	0.516417	0.627479	0.227834	0.0228577	-1.19739	-0.0541172	0.227834	-1.95764	-0.348289	-0.29685	-1.93441	-0.884037	0.0839119	-0.173594	-0.140927	-0.388367	0.346097	-0.203757	0.0228577	-0.978739	-0.474522	0.196263	-0.311361	-0.0228567	0.577371	0.179681	-1.81668	-1.40726	-1.17195	-0.462352	-0.656244	-0.405116	0.437705	-1.25234	-1.03876	0.129611
hsa-miR-34a*	1.1254	-0.00426579	0.320919	-2.16905	0.880383	0.869533	-0.0998182	-0.212002	0.738293	0.961043	0.809917	1.00825	0.148571	0.786332	1.30554	0.629001	0.869533	-2.07405	-1.62647	1.26795	-2.48968	-1.27639	-2.21824	-2.1724	-1.17694	0.561826	0.0359821	-0.659484	-0.135044	0.703901	0.240129	0.279657	-0.344684	-2.20779	0.289385	-0.433924	0.0288277	1.38361	-0.0155897	-2.59664	-1.72682	-0.924321	-0.0155897	-1.01271	-0.499505	0.727332	-1.04951	-0.930561	1.35942
hsa-miR-34b	-0.0785694	-0.0426521	-0.229668	-0.0122118	-0.17951	0.368885	-0.497029	0.302271	-0.541819	-0.492637	0.315436	0.831356	0.336716	0.422554	0.111658	-0.236275	0.268582	0.627025	-0.257284	-0.34423	3.72917	-0.0351305	-0.149748	-0.458897	-0.836956	2.02054	4.1294	1.35479	-0.172331	-0.335583	0.19723	3.25554	0.46171	6.14005	0.471944	0.649908	3.7048	5.37163	4.00957	-0.391187	-0.355124	-0.276746	0.030611	-0.205554	-0.227198	-0.510233	-0.31368	-0.659962	3.27562
hsa-miR-34b*	-3.86904	-3.73778	-0.286639	-3.73778	0.0210142	-0.124855	-1.27214	-2.15288	-1.68833	-0.279325	1.24267	0.708522	-1.45058	0.200712	0.27616	1.34791	-0.512654	-1.16111	0.820192	0.27616	-0.417601	1.20256	-3.81712	-2.15818	-1.04634	2.49822	2.46816	-1.45058	1.50411	0.14577	2.13192	2.63001	1.86727	2.74685	0.742376	0.462709	3.72674	3.72674	2.31069	-1.41973	-2.39008	-3.17715	0.309238	-0.154533	-0.0210142	-0.14315	-0.747351	-0.503622	1.07123
hsa-miR-34c-3p	0.231705	0.376009	-0.135516	0.45536	-0.0527849	-0.226354	-0.465475	-0.506666	0.284986	-1.5961	0.47709	-0.0811033	-0.844899	0.0592356	-0.229926	0.22164	-0.104781	0.0346251	-0.201736	-0.135516	-0.0110254	0.226662	0.0540485	-1.40745	-0.409419	0.16782	3.54024	-0.237824	-0.0436239	-0.535603	1.20911	0.00217915	-0.456268	4.59218	0.75088	0.524176	2.51617	3.88749	2.58614	-0.345301	0.92036	-0.429037	-0.323544	-0.381282	-0.614313	-0.705337	-0.870188	-0.208974	0.153567
hsa-miR-34c-5p	-2.93493	-2.83698	-0.212002	0.530248	0.448809	-0.117991	-0.45151	-0.772965	-0.298021	-0.79969	0.182269	-0.0816383	-0.568402	-0.659484	0.148571	1.10318	-0.152664	-0.427526	-0.467626	-0.250435	0.573552	0.0885029	-0.79318	-1.43114	-0.594651	2.5694	2.98043	-0.0736332	0.13371	0.0288277	1.96924	2.77991	1.76627	3.24125	0.961043	0.727332	3.39481	3.97933	2.2298	-1.5751	-1.08702	-1.90561	0.00426579	-0.00426579	-0.117991	-1.44155	-0.376221	0.320919	1.27932
hsa-miR-361-3p	1.22884	-3.35129	-0.799365	0.54836	0.719571	0.0460463	0.373171	0.691048	0.848406	0.641202	0.0893507	0.289675	0.0352182	0.254091	0.349418	-2.75898	0.00539875	0.00539875	-1.48074	0.0657787	-3.59145	-1.34222	-1.88155	-0.911727	0.265694	0.795123	0.607544	-0.404312	-1.62368	-0.56584	-0.0353928	-0.100081	-0.172464	0.795123	0.691048	-0.368863	-0.0053997	-0.0053997	0.641202	-0.671754	-1.16512	-0.319696	-0.140994	-0.942687	-1.40173	-0.790463	-0.448219	-0.359678	-1.25717
hsa-miR-361-5p	-3.15607	-0.101399	-2.06858	-0.943633	-0.622361	0.0366297	0.148981	0.315867	0.148981	0.00776958	0.00776958	-0.00776958	0.210283	-0.0836801	-0.18821	-1.08604	0.180552	0.0656424	-0.691946	-0.101399	-0.567643	-0.509634	-0.607985	0.360225	0.343266	-0.235791	-0.203885	-0.0701389	-0.0701389	-0.304281	0.315867	0.210283	-0.845807	0.645854	-0.144023	0.210283	-0.00776958	0.0224638	0.360225	0.0366297	-0.0701389	0.496323	-0.900567	-0.144023	0.00776958	0.298815	0.00776958	0.426533	-0.832143
hsa-miR-362-3p	0.651171	0.8939	-0.539061	-0.212604	0.339106	0.485697	0.57051	0.168929	-0.0583601	0.511222	0.115441	0.815531	0.0110464	-0.212604	-0.66256	0.995663	0.612381	-0.95419	-0.0110464	-0.0110464	-1.37701	-0.856109	0.476459	1.16848	-0.0493708	-0.0697432	-1.10305	0.189106	-0.0204878	-0.0493708	-0.341072	-0.25632	-0.97686	-1.71881	-0.201849	-0.0400648	0.189106	0.148159	0.476459	0.770305	-0.22137	0.623973	-1.19483	-0.599728	-0.297024	-0.926753	0.127469	-0.305607	0.251953
hsa-miR-362-5p	0.166496	-0.180588	-0.702426	1.72109	3.51257	-0.0578775	0.11237	-0.579601	0.897435	-0.455302	0.359739	0.54801	-0.473482	0.245278	-1.8544	-0.314201	-0.153991	-0.759337	1.25194	2.43227	-0.308123	-0.516111	-0.510941	2.30333	1.13251	1.89364	2.18342	-0.714047	0.428279	-1.0508	-0.586036	-0.737014	2.44538	2.02542	0.888418	-0.539994	-0.245142	0.821417	-0.0216837	3.17538	3.17538	-1.0057	-0.759337	1.7914	-0.414973	-0.426703	0.198376	-1.09222	-0.204115
hsa-miR-363	0.587418	0.00750732	-0.573675	-1.44825	0.461092	0.64728	-0.294737	0.269499	-0.178309	0.383991	0.12831	0.44717	0.408831	0.269499	0.370063	-0.0975599	0.842466	-0.15233	0.755299	0.196801	-2.7643	0.323519	-0.626958	0.140576	0.062953	-0.282526	-0.00750637	-0.0677547	0.620297	0.677678	0.140576	1.15153	-0.0677547	0.22366	-0.221397	0.269499	-0.282526	-0.651567	-0.638328	-0.522671	-1.04891	-1.27728	0.0340986	-0.126906	-2.33381	0.799072	-1.00132	-1.74178	-1.84347
hsa-miR-363*	0.131295	-0.0519228	-0.0519228	0	-0.261269	1.01834	1.09039	0.976672	1.04059	1.99711	0.915434	1.20077	1.36808	0.802675	0.899304	-0.0325937	-0.209645	2.06045	-0.0155706	-0.261269	0.0687952	-0.0155706	-0.150599	3.2434	0.955614	-0.179451	-0.150599	-0.108854	-0.0869284	-0.150599	-0.0708885	-0.150599	0.0140905	-0.0708885	0.929703	0.825811	1.50541	0.865325	1.3016	-0.150599	-0.209645	-0.0708885	-0.0519228	-0.108854	0.912681	1.10918	0.682126	1.04724	0
hsa-miR-365	0.807897	-0.263581	-1.14914	-1.96085	0.902143	1.32525	-0.210914	-0.159787	-0.0926123	0.183352	0.112006	0.949951	0.250449	-0.737203	-1.95027	0.0883045	0.393443	-1.29871	-1.41624	0.598109	-1.89855	-1.80863	-0.795246	0.441704	-0.59709	1.05776	-0.676249	0.273676	-0.909165	0.381572	1.10141	0.807897	-1.80259	-1.27524	0.756741	0.822411	0.690926	1.21877	1.33901	-0.916241	-1.29871	-1.82916	-0.557108	-0.997045	-0.432228	-1.98581	0.493242	-0.0289478	-0.00572014
hsa-miR-367	1.10579	0.32968	0.235811	0.0294971	0.00737476	0.0345697	-0.0633869	-0.0924616	-0.0213413	-0.0293503	-0.0801792	0.0508652	-0.0434046	-0.0187178	-0.232732	0.0102272	-0.147864	0.0400209	-0.110614	0.0345697	0.245962	-0.168555	0.0959196	-0.134153	0.158991	0.0841198	0.078248	-0.0580854	0.0294971	-0.189017	-0.0213413	0.242543	-0.032094	1.44714	-0.0131931	-0.0213413	0.0345697	-0.15042	0.0508652	0.0754995	-0.181496	-0.032094	0.112535	0.22252	0.0592508	0.841769	-0.179039	0.165746	0.0320711
hsa-miR-367*	0.74168	0.579084	0.263984	0.954922	0.467445	0.315124	0.114716	-0.117007	0.134918	0.141934	-0.292997	0.0378084	-0.0727549	-0.0951719	0.05478	0.473844	0.206742	-0.123695	0.347738	0.241885	0.315124	0.00329304	0.213684	0.0944099	-0.148145	0.579084	-0.433807	0.0485773	-0.0900536	-0.31621	-0.0229521	0.184042	1.23404	0.121413	-0.105953	-0.310097	-0.191336	-0.148145	-0.206177	0.0433464	-0.810673	-0.0727549	0.121413	-0.0668116	-0.292997	-0.280744	-0.0668116	-0.129446	0.362568
hsa-miR-369-3p	1.42911	-2.87022	-1.39549	-0.0789719	0.485673	1.73252	1.10288	1.21765	0.330286	0.0175905	-0.0300884	0.222257	1.11681	-0.0892191	-0.598487	-3.08498	0.992134	-0.459261	-0.1925	-0.808081	1.01939	-3.25503	-0.1925	0.446558	0.460299	0.170489	-0.0892191	0.842916	-2.87511	1.06342	-0.0789719	-0.115186	-3.57829	-3.26294	-2.00213	0.343314	0.816324	-0.735321	0.829936	0.587419	1.82464	-0.00572014	-3.22587	-0.175212	-1.97495	-0.381573	0.615571	-0.50209	-2.99084
hsa-miR-369-5p	0.493676	0.970924	0.145417	0.412519	0.392441	0.947339	0.55575	0.627512	0.421509	-0.266519	0.206371	-0.175936	0.650607	0.343276	0.534656	0.0793686	-0.175936	-0.0827818	-0.377794	0.412519	-0.0429249	-0.259716	-0.238194	0.0957098	0.145417	0.864908	-0.00834274	-0.238194	0.269031	-0.353547	-0.290504	0.069726	0.232121	-0.145255	-0.266519	-0.577626	-0.215214	-0.0265455	0.129807	-0.259716	-0.53362	-0.442149	-0.416085	-0.215214	-0.697016	-0.53362	-0.0827818	-0.652735	0.0430155
hsa-miR-370	-2.40525	1.33936	-2.57537	-2.55293	-1.22147	1.22153	0.943244	0.549227	1.32715	0.734101	1.12815	-0.142727	1.04821	1.48187	1.07503	-2.47794	-1.08408	1.29875	-2.64082	-0.870637	1.6294	0.697887	0.943244	0.637861	0.818792	-2.58193	1.31283	-1.07757	-1.92884	0.214586	-1.80054	-2.30563	-0.759583	-2.45679	1.15639	0.841011	0.841011	-0.567566	-0.110351	-0.323514	-0.299982	-1.41755	1.07503	-0.582414	0.110351	1.11357	0.865214	-1.62378	-2.24407
hsa-miR-371-3p	0.996676	1.20084	0.626761	0.889193	0.753423	0.0248547	0.10507	-0.144849	0.149221	0.539136	0.00284958	0.142311	-0.0866079	-0.195559	0.736953	-0.0123463	0.621063	-0.426538	0.436534	0.149221	-0.110596	0.894491	1.09507	-0.0533533	0.605569	0.758429	-0.301111	0.590066	1.64362	0.0693035	-0.00284958	0.263716	0.0282726	0.040307	-0.0447912	-0.263536	-0.100183	-0.0619736	-0.0757227	-0.357516	-0.524712	-0.0974522	0.33958	-0.227409	-0.324012	-0.610808	-0.130098	-0.625949	1.2922
hsa-miR-371-5p	0.341733	0.205017	0.0709028	0.556714	-0.0265388	0.0106096	0.0448389	-0.250081	-0.171997	-0.269536	-0.276326	-0.256667	-0.343428	-0.165747	-0.171997	0.478645	0.0795927	0.248794	-0.38935	-0.0265388	0.101759	-0.28908	-0.11144	-0.343428	0.364821	0.0795927	-0.184643	-0.295705	-0.104298	-0.313955	0.125163	0.220469	0.341733	0.180369	-0.171997	-0.12497	-0.104298	-0.138659	0.0311146	0.00367737	-0.348546	0.156385	0.141544	0.241284	-0.11144	0.116792	0.0311146	0.625057	0.017128
hsa-miR-372	0.862977	0.759732	0.127865	0.401511	0.135298	-0.0481997	0.0575304	-0.369092	-0.23567	0.00704384	0.101069	0.707254	-0.0547266	-0.298891	-0.205246	0.578765	-0.335784	-0.490203	-0.217525	-0.119569	0.488019	0.014575	0.143803	-0.198621	-0.342521	0.143803	-0.0877581	0.32471	0.543826	-0.363875	-0.247471	0.207251	0.448599	0.477997	0.401511	0.101069	-0.100925	0.143803	-0.027997	-0.585408	-0.455913	-0.348561	0.263263	-0.490203	-0.217525	-0.27426	-0.166208	0.0438271	0.517287
hsa-miR-373	-0.0313416	-0.057272	-0.0721493	-0.034091	-0.139452	0.13083	0.195716	0.0561638	0.169212	0.0795298	0.0935059	0.22125	0.0455856	0.00339317	0.128683	-0.0506639	-0.224302	0.149524	-0.233102	-0.128383	-0.108438	-0.0101986	-0.0206223	0.0982409	0.0835047	-0.133163	-0.170281	-0.100044	-0.170281	-0.255893	-0.185477	-0.145143	-0.177705	-0.0683908	0.104918	0.00112057	0.0455856	0.164689	0.0561638	0.0519333	-0.145143	0.186557	-0.0260754	-0.0178976	0.160408	0.485246	-0.00112057	0.186557	-0.0916452
hsa-miR-373*	0.0891228	0.165372	0.0210495	0.22792	0.0378399	-0.105313	-0.0188436	-0.0731411	0.00423718	0.0913725	-0.128792	-0.0705996	-0.173634	-0.0705996	-0.0657558	-0.0253677	-0.0373716	-0.140176	-0.0681152	0.050931	0.100007	0.084899	0.0640745	-0.13255	-0.00846767	0.0331049	-0.00846767	0.0445175	0.0466547	-0.0526867	-0.0549116	0.0170355	-0.108171	0.0640745	0.00636005	-0.0917425	-0.0681152	-0.0253677	0.0935869	-0.0615215	-0.0810232	-0.0615215	0.0725059	-0.00636578	-0.140176	-0.0188436	0.084899	0.0231037	0.104288
hsa-miR-374a	-0.0305643	-0.529464	-0.0500078	-1.08107	0.0353394	0.0689554	0.0790844	0.0790844	0.0589352	0.0790844	0	0.0100908	0.0589352	0.0484962	-0.401977	-0.147291	0.106983	-0.0305643	0.0484962	0.0935364	-1.3934	-1.00316	0.0353394	0.0589352	0.0689554	0.0224981	-0.313702	0.0589352	0.0790844	-0.0849123	0.0353394	0.121313	-0.176499	-0.183309	-0.0394649	-0.0203514	0.0790844	-0.197171	0.0935364	-0.253436	0.0484962	-0.0849123	-0.928598	-0.0849123	-0.0942726	-0.00932407	0.0353394	0.0484962	-0.845692
hsa-miR-374a*	-0.623007	0.0345297	-0.576766	-0.244806	1.3745	0.878192	0.828022	0.731863	-0.338114	0.244169	0.081192	0.974588	0.459103	-0.373079	-1.11696	0.313916	0.392062	-0.380221	0.374948	0.527784	-1.05704	-0.88498	0.450328	0.69095	-0.0345306	0.487237	-0.932534	-0.207031	-0.576766	-0.308472	-0.588967	0.909461	-1.93683	-0.90342	0.226549	0.512923	0.965151	0.392062	0.581356	-0.420477	-0.639163	-0.380221	-1.16421	-0.982786	0.135425	0.110448	0.348014	1.35128	-0.623007
hsa-miR-374b	0.207985	0.0399818	0.0704241	0.162991	0.0574799	1.54369	-0.235964	0.11729	-0.0948238	0.10003	-0.0232258	-0.100276	1.16858	-0.0126734	0.104264	-0.0126734	-0.0815811	0.0331516	-0.18092	0.0487967	0.296849	0.0725708	0.214592	-0.0232258	-0.014637	0.0619173	0.0619173	-0.0126734	0.0640659	-0.00632572	-0.0614147	0.017148	-0.0352297	0.0331516	0.167514	0.0231915	-0.0843344	-0.197711	0.258086	0.5861	0.71877	-0.0352297	-0.0126734	-0.134081	-0.203402	-0.18092	0.271929	-0.14553	0.0912647
hsa-miR-374b*	-0.844616	0.417769	1.3324	-0.830505	0.838047	0.90088	0.559868	0.659532	0.0437717	-0.341991	-0.0331173	0.228785	0.629907	0.228785	-0.144442	-0.800746	0.320619	1.07274	0.25366	0.210532	-1.15713	0.116497	0.16567	0.358097	0.10372	0.559868	-1.20103	-1.05778	-1.2162	-1.31628	-0.33125	0.853792	-1.36916	-0.926081	-0.300767	0.10372	0.391045	-0.823267	-0.0379219	0.376993	-0.194533	0.969568	-0.279136	-0.467964	0.404081	1.1091	-0.0734587	0.580146	-0.826798
hsa-miR-375	-1.55175	-1.56385	-1.65362	-0.0864258	2.59405	-0.142653	-0.848613	0.00474262	0.864833	-0.00474262	0.615878	-0.546451	-0.937778	0.622278	0.597554	1.8055	-1.65362	1.14896	-1.46266	-1.68187	-1.63843	-1.65362	-1.65362	-0.726581	-0.937778	1.8363	1.64885	-1.66231	-1.68187	-1.71221	2.71566	1.30339	-1.69245	4.65223	-0.732316	0.905341	1.75168	2.96482	1.74291	-1.75066	2.34262	-1.75066	1.31111	3.57057	5.50162	-0.947986	0.185761	1.07714	-1.6076
hsa-miR-376a	-2.27339	-2.38499	-1.7005	-2.15737	-1.85102	1.60373	0.685329	1.39132	0.556432	-0.102908	-0.0056181	0.0972862	0.986602	0.159089	0.516572	-2.62376	-1.05896	0.0056181	-2.63239	-1.49797	-2.54083	-0.102908	1.84338	1.66909	0.26276	-2.00472	-0.418626	0.111634	-2.85966	1.15349	-1.18989	0.182099	-1.90975	-2.23627	-0.729483	0.661137	0.831226	0.159089	0.544759	-0.240252	1.22912	0.0290489	-1.86243	-0.549712	-1.80583	0.0056181	1.99153	-1.32915	-2.64607
hsa-miR-376a*	0.461445	0.651006	-0.0663977	0.170157	0.359591	0.874517	0.275016	0.651006	0.515122	-0.199612	-0.0953245	-0.411559	0.249037	0.344083	-0.0130482	0.318082	0.158396	-0.36388	-0.517893	0.192628	0.526703	-0.119516	0.967609	-0.829958	-0.0260239	-2.31157	1.09046	0.434854	-0.556683	0.0930357	0.132609	-0.199612	-3.1761	-4.54144	-0.871302	-0.829958	-0.598554	-0.398759	-0.398759	0.30044	0.104202	0.104202	-0.329329	0.783	-2.01014	-1.59693	0.0130482	-1.10529	0.275016
hsa-miR-376a*:9.1	-2.382	-3.88759	0.330209	-3.84222	0.526312	1.5602	0.894865	1.35484	0.696402	0.550504	0.658876	0.221984	0.946268	1.04611	0.258637	-3.24866	0.270077	-0.105776	-0.283128	0.879929	-2.23612	0.684308	-1.15539	0.409934	0.446217	-1.11628	0.946268	-0.659066	0.138954	-0.0948153	-0.0375385	0.394528	-1.6859	-3.72781	-0.0592318	-0.0231905	0.100738	-0.334129	0.619804	0.619804	-0.534282	0.356841	-3.72305	0.989911	-1.51403	-0.438365	0.790648	-1.39394	-0.426789
hsa-miR-376b	-2.92957	-1.92712	0.655006	-0.745059	0.122856	0.671756	0.275262	1.11517	0.0589132	0.350201	0.526677	0.189196	0.261598	0.90352	-0.270458	-0.084259	0.585601	-0.510003	-0.0324154	0.817135	-0.111826	-0.667927	0.0813837	1.11517	-1.22804	-0.695526	-0.111826	-0.270458	-1.59445	0.724933	0.163772	-0.464777	-1.76924	-0.840285	0.176085	0.724933	0.951478	-0.581934	-0.618118	-0.00704193	0.748761	0.539762	-1.98938	0.803123	-0.440574	0.00704193	1.56385	-0.874288	0.391993
hsa-miR-376c	-0.0822125	0.180558	-0.254065	-0.474892	0.286327	0.642007	0.468574	0.530946	0.306874	0.127453	0.180558	0.00832748	0.422035	0.286327	0.488343	-3.89429	-0.447824	-0.00832844	-1.15742	0.0842743	0.530946	-1.84944	-0.159065	0.388902	0.257106	-0.601182	-0.518917	-0.505833	-1.70193	0.505736	-0.00832844	-0.489383	-2.45351	-2.38426	-0.173981	0.163338	0.322437	-0.213952	0.210792	0.488343	0.58132	0.488343	-0.630136	0.969964	-1.16989	0.0984402	0.468574	-1.14379	-0.0663776
hsa-miR-377	-0.74801	0.023839	0.890956	-1.15651	-0.108937	0.621819	0.717505	0.662735	0.214318	0.336535	0.123638	0.361695	0.228505	0.557877	-0.295648	-0.495842	0.0458221	-0.130174	-0.624712	0.955642	-0.879096	-0.801832	0.546115	0.098732	-0.0238399	-0.541237	0.862753	-0.431348	-0.2813	-0.221684	0.0583897	0.621819	-2.23818	-0.550784	-0.210835	0.426199	0.705801	-0.130174	-0.257598	0.0840321	-0.0829706	0.24139	-0.633185	0.662735	-1.13859	0.292395	0.506005	-0.792391	0.747311
hsa-miR-377*	-0.320834	-0.131507	-0.27712	0.140907	-0.180564	1.28855	0.560406	1.35344	1.76557	1.09651	1.33582	0.411471	0.802794	1.95144	1.7998	-0.506088	-0.422845	0.533497	-0.484635	0.348583	-0.162705	0.880967	-0.203856	0.45517	0.37809	-0.241393	-0.627757	-0.178039	-0.440022	-0.647629	-0.54127	-0.545858	-0.442237	-0.636442	0.716247	0.216613	0.434225	1.62999	0.151103	-0.559434	-0.559434	-0.437946	-0.227661	-0.279502	0.252956	1.13251	0.74892	0.191682	-0.209238
hsa-miR-378	0.160303	0.715079	-1.93868	0.536048	0.303948	0.303948	-0.0192747	0.220551	0.703485	0.275745	0.715079	0.509726	-0.0408926	0.356368	0.482658	0.327414	-0.134201	-1.13779	0.0182123	-0.237445	-2.16193	-0.0544682	-0.18624	0.905736	0.173553	-1.54451	-0.345617	-0.212337	-0.0408926	-1.07059	-2.09197	-0.586479	-0.928329	-1.67396	-0.12046	-0.265686	-0.066679	0.551577	-1.27191	-2.04663	0.75547	0.949222	-0.066679	-1.4661	-2.09197	1.04182	0.647759	-0.134201	-0.939932
hsa-miR-378*	0.182384	0.0409174	-0.136143	0.0160427	-0.419375	-0.0160418	-0.136143	0.370379	0.255856	-1.23152	0.145945	0.418116	-0.799008	0.19335	0.301194	-0.116743	-0.496213	-0.735092	-0.30865	-0.634135	-0.0452833	-0.106258	-0.106258	0.887338	-0.151237	3.15269	0.0516195	-0.427278	-0.4473	3.22991	-0.550349	-0.564498	1.98998	-0.130869	-0.546776	0.93681	-0.151237	0.346643	-0.231968	-0.582751	-0.701097	2.09558	0.171658	0.63945	-1.73723	2.06245	0.272075	0.722451	-0.0503864
hsa-miR-379	1.26918	-0.00688553	1.44386	-3.76999	0.147395	0.974238	0.711633	0.974238	0.257614	0.0181551	0.357473	0.00688553	1.02055	0.417946	-0.722721	-3.31971	0.974238	-0.354912	0.328022	1.38077	-2.91624	-4.07314	0.723858	0.481125	-0.393973	-3.47818	-0.0636053	-1.28639	0.288555	0.771774	-0.300356	-2.07626	-4.29335	-3.66043	-0.853834	-0.525806	-0.159291	-0.512908	0.0816421	0.24453	0.520976	-0.0929518	-0.488716	1.46314	-2.70497	-0.393973	0.202896	-3.09618	-3.53514
hsa-miR-379*	0.139543	-0.0693855	-0.508731	0.0695791	-0.417927	1.8583	1.33311	1.56831	0.10015	-0.459661	-0.127545	-0.0750303	1.15224	0.687987	0.206644	-0.180782	1.83487	-1.78995	-0.73849	0.710242	-0.385184	-0.495506	-0.145428	1.75997	0.169015	1.94088	0.577334	-0.56109	-0.711581	1.05733	1.27954	-0.734086	-0.770792	-0.433727	-1.65386	1.49311	0.364514	-0.225941	0.0567274	1.88086	-0.0567274	2.33474	-0.747775	1.21947	-1.11034	-1.61648	-0.283153	-1.40667	-0.0976915
hsa-miR-380	0.902932	0.517397	-0.941332	-3.57859	0.0118456	0.613337	0.236352	0.565076	0.295141	0	-0.0305605	0.915908	0.245589	0.398154	1.32923	0.142685	-0.605341	0.994043	0.132113	-0.425457	-3.74375	-0.0834751	-1.25213	-0.0834751	0.693062	-2.48897	-1.81417	0.422082	-3.55497	-0.337859	-1.78922	-1.29548	-3.40366	-3.74058	0.493889	-0.425457	0.0790205	0.109889	0.565076	0	-0.35906	-0.865144	-3.70266	0.458266	0	1.24704	-0.425457	1.40399	-3.77353
hsa-miR-380*	0.600679	0.326884	-0.00769329	0.465096	-0.0802011	-0.0204906	-0.204711	-0.349015	0.314015	-0.440158	0.144531	0.53692	-0.12536	0.0311956	-0.279207	0.486049	-0.0448465	-0.0565443	0.0371799	-0.143151	-0.0140562	0.0255508	-0.0326471	-0.40815	-0.130453	0.00769424	-0.338288	0.0438538	0.557013	0.0546045	-0.0621243	0.0438538	0.354066	0.206482	-0.165805	-0.243568	-0.221876	0.218833	-0.232842	-0.19959	-0.210001	-0.15937	1.56422	-0.19959	-0.177387	0.0983934	0.224224	-0.480495	0.300985
hsa-miR-381	-1.37497	0.0608015	0.765592	-2.15344	-0.265351	0.465094	0.411975	0.295597	-0.113826	-0.231552	0.1443	0.227804	0.132732	0.0478439	-0.436746	1.15564	-0.137527	-0.773403	-2.52801	0.119932	-0.298467	0.61032	0.132732	-0.30924	-0.745302	0.119932	0.0478439	0.73744	-0.161113	-0.137527	-0.265351	-0.12635	-2.77566	-0.735324	0.256328	0.132732	-0.161113	-0.48094	0.0135984	1.19895	1.08715	1.34283	-1.2373	1.62195	-0.667788	0.177958	0.635694	-0.686943	-0.48094
hsa-miR-382	-0.791959	0.822745	2.1357	2.47619	-0.313564	1.1748	0.81567	1.15196	1.04628	-0.266095	0.510793	-0.415041	1.02315	0.611096	0.759863	1.15887	0.712276	-0.611371	2.01854	1.28996	-0.928694	1.18434	1.65928	-0.49053	0.112222	-1.09194	2.25334	0.34331	-0.283373	1.4999	0.00807762	0.979098	-1.15875	-0.500456	-0.891459	-1.16886	-0.817915	-1.25824	-0.177395	0.258005	-0.676408	1.39442	-0.341095	0.884299	-1.75434	-0.420838	-0.341095	-1.21521	0.971176
hsa-miR-383	0.152014	-0.214675	0.648377	-0.180941	1.01363	2.25744	-0.346962	2.35008	0.207973	-0.598378	-0.268778	0.72442	1.99588	2.88581	3.85217	-0.247629	-0.0856247	1.26529	-0.400538	2.00466	-0.272351	1.9536	2.4866	-0.609689	0.696114	-0.308599	1.76508	-0.57366	-0.466996	-0.653712	-0.350006	-0.192045	-0.450439	-0.0822125	0.533854	-0.542068	-0.382695	-0.466996	-0.0478353	0.110325	-0.635121	-0.428782	-0.382695	-0.157249	-0.0230122	0.365017	-0.268778	0.0230131	-0.356137
hsa-miR-384	0.291828	0.278045	0.0734739	0.0257139	0.301726	0.211437	-0.0034523	-0.209476	0.0473099	0.0033102	-0.0795336	0.0509853	-0.0655937	0	0.761592	0.427697	-0.146274	0.0219574	-0.0320807	0.180293	0.0699987	0.333163	0.0936899	-0.0863352	0	0.10166	-0.0497942	-0.121828	-0.00696564	-0.336686	-0.0251026	0	0.0143356	0	0.161708	0.0699987	-0.140333	0.0975504	0.0509853	-0.454904	-0.415697	-0.239845	-0.239845	-0.234226	-0.177843	-0.291129	-0.209476	-0.228398	0.0327244
hsa-miR-409-3p	-0.0170374	0.402905	0.517476	1.49315	0.44526	1.191	0.948272	1.11263	0.856761	-0.11259	0.42457	-0.00850582	0.844601	1.10228	1.23027	1.65879	-0.870794	-0.838984	0.238741	0.42457	1.7666	-1.13408	1.17718	0.371348	-0.687305	-2.38798	1.01979	-0.295945	-2.20272	-0.281537	-0.191827	-2.62234	-1.95176	-1.33058	-1.70483	-0.744182	-0.910848	-2.65977	-0.792728	-0.792728	0.00850677	-0.599016	0.142644	1.38519	-1.27128	-2.32024	-0.897734	-2.1375	-0.865563
hsa-miR-409-5p	-1.13385	-0.77966	1.03596	2.49893	1.99057	0.503425	0.708334	0.995413	0.0736475	0.975892	0.473645	-0.698215	0.518987	1.50551	1.18622	0.883123	1.01191	-1.07688	0.0172729	1.41764	2.10224	-1.48442	1.66127	0.0293665	-0.850327	-2.55063	1.09951	-0.33019	-2.71451	-0.0172729	-0.371121	0.618624	-2.66331	-2.55063	-1.4543	-1.23734	-0.73428	-1.18666	-1.39689	-0.855485	0.356186	0.761391	-0.497879	1.38637	-1.41331	-0.270434	-0.698215	-1.46616	-2.46627
hsa-miR-410	-4.3225	1.26458	0.663475	-0.245419	-0.0842972	1.37392	0.639787	1.0436	0.568773	-0.180537	0.0871582	0.100982	0.403131	0.851179	-0.0226135	-0.653982	0.100982	0.0871582	-1.5543	-0.352896	1.25066	1.29051	0.776423	0.112064	0.124846	-3.22752	1.00029	0.389194	-3.75748	-1.34051	-0.233258	-3.61771	-3.53724	-4.32634	-1.87576	-1.03998	-0.197825	-0.718671	-0.842289	-0.0354137	0.694227	0.520966	-0.420697	0.100982	-2.4597	-0.245419	-0.130729	-2.7895	0.165164
hsa-miR-411	0.435472	0.483624	0.385402	0.174885	0.24959	1.16671	0.693496	0.930819	0.772208	-0.206561	0.15905	-0.412339	0.858581	0.513356	1.10812	-0.440542	0.219393	0.385402	0.0991878	0.548137	0.61894	0.189448	0.452054	0.870318	0.421821	-0.319288	0.0128031	-0.218731	-0.374789	0.0672817	-0.888591	-1.1398	-2.07359	-0.374789	-0.877096	-0.319288	-0.104239	-0.467111	-0.0128021	-0.149325	-0.164711	-0.0685282	-1.21926	0.435472	-1.72369	-0.333886	0.219393	-2.11485	0.0391827
hsa-miR-411*	-0.51316	-0.321761	-0.00477219	-0.482937	-0.504419	0.574904	0.691855	0.503445	0.830703	-0.0240221	0.267315	0.564944	0.172888	1.15256	1.00845	-0.502181	-0.159619	0.127515	0.927572	0.00157356	-0.785661	0.949156	-0.688696	0.287403	0.197009	0.702268	-0.0305777	-0.679638	-0.677262	-0.205398	-0.536264	-0.637277	-0.602419	-0.350158	0.177094	-0.00157452	0.0294809	0.327969	-0.0405054	-0.527299	-0.823231	-0.708289	-0.197217	0.0082407	-0.154066	-0.151339	-0.181355	0.00491524	0.671807
hsa-miR-412	0.250516	0.449404	0.115869	0.370049	0.136289	-0.0625553	0.0969734	-0.167806	-0.00303555	-0.244405	-0.0964546	0.061862	-0.118208	-0.110051	0.0301294	0.193149	-0.118208	-0.031436	-0.0991898	0.0562906	0.517422	0.0505962	0.4332	-0.0856943	0.0477438	0.107655	-0.104771	-0.0910568	-0.0372067	-0.242174	0.0776596	0.0884285	-0.14617	0.0996199	0.196275	-0.0257044	-0.0520926	-0.0546589	0.061862	-0.13867	-0.136054	-0.0177164	0.0912342	-0.0422087	-0.0807667	-0.0398102	-0.370587	0.0165033	0.19936
hsa-miR-421	0.522468	-0.431935	-1.58602	0.417166	0.684549	0.699113	0.377089	0.23201	0.360339	0.134875	-0.00563431	0.315502	0.561698	0.204752	0.109211	0.00563526	0.804968	-0.0330696	-0.840979	0.468605	-3.89183	-1.90044	0.303103	0.109211	0.87838	-0.14227	-0.171811	-0.709599	-0.735241	-0.902568	-0.00563431	-0.04632	-0.261091	0.204752	0.261544	0.0843878	-0.486886	-1.05123	0.276035	-0.156875	0.522468	-0.565125	-1.05123	0.0843878	0.591862	-0.0194054	0.548847	0.548847	-1.12367
hsa-miR-422a	0.203327	0.14852	0.0529709	0.114584	0.0637007	-0.11241	-0.250538	-0.250538	-0.0903454	0.236253	-0.123028	-0.134097	-0.218947	-0.238713	-0.0179672	0.0888596	-0.0125427	-0.386014	0	-0.0259867	0.140299	0.0988607	0.0509405	-0.164927	-0.158616	0.0195265	2.18334	0.0721159	0.0741796	0.601582	0.0764275	0.0721159	0	0.0529709	-0.188813	-0.218947	-0.218947	-0.145864	-0.0862904	-0.0395575	-0.00993252	0.0593901	0.0848846	0.0509405	-0.188813	-0.127809	-0.29273	-0.164927	0.0529709
hsa-miR-423-3p	0.388815	0.210517	0.044508	0.293424	-0.508771	-0.355124	0.135958	0.120419	0	0.179352	0.0145636	-0.563758	-0.0158348	0.30874	0.411037	-0.0277386	-0.655607	0.488413	-0.670621	-0.0756969	0.293424	-0.393616	0.19383	0.150652	0.277169	-0.0756969	0.120419	-0.408514	0	-1.06348	0.0267887	-0.122851	-0.243413	-0.0428181	0.0580492	0.044508	-0.0158348	-0.549674	-0.107603	-0.307461	-0.678914	-0.215944	-0.122851	0.229715	0.488413	0.683696	0.0747051	0.30874	0.0747051
hsa-miR-423-5p	1.17514	0.24989	0.193098	-0.168529	0.0727339	-1.23663	-0.852633	-0.153924	-0.0734825	-0.0172882	0.823547	-0.338737	0.123221	-0.430614	0.109138	0.776659	0.902611	-0.430614	1.84735	0.0574684	1.40074	1.69857	-0.537082	-0.603475	-0.14255	0.206582	-0.443589	0.418612	0.485208	1.44694	-0.224937	-0.549979	1.59923	0.996379	0.393772	-0.211617	-0.781446	-0.25917	0.0172882	1.64371	1.24501	1.35659	1.04615	-0.641787	-0.549979	0.317771	-0.284956	0.303848	-1.00185
hsa-miR-424	0.169906	0.178407	0.233214	0.0823193	0.379663	0.09618	0.272679	0.252328	0.28277	0.252328	0.142678	-0.0206881	0.187767	0.233214	0.0192432	0.142678	0.178407	0.187767	0.134049	0.134049	-0.146229	0.116466	0.28277	0.28277	0.197311	0.0428829	-0.311715	0.242115	-0.194579	0.205247	-1.05412	0.0192432	-0.218739	-0.0113459	-0.100368	-0.573012	-0.605849	-0.146229	-0.281805	-1.33275	0.0823193	-0.493184	-0.256784	-0.942133	-1.68188	-1.27495	-1.87807	-1.83861	-0.347825
hsa-miR-424*	3.26082	1.48807	2.40745	2.59278	-0.327123	0.723073	0.870636	1.42616	1.09149	0.599871	0.671447	-0.787333	0.73046	1.04079	1.31657	0.0585108	-0.36069	1.26984	-0.254003	0.236944	1.08323	2.00908	0.281787	2.15829	1.41325	1.22976	-0.0433989	-0.215451	-0.276492	0.693702	-0.577631	2.48658	-0.695662	1.48807	0.503836	-0.746074	-1.15096	-0.131178	-0.254003	-0.544274	0.123002	-0.28859	-0.434467	-0.242481	-1.16035	-0.592654	-1.79727	-2.45863	-0.067688
hsa-miR-425	0.500553	0.535334	-0.748365	0.10206	0	-0.528102	0.0863848	-0.372723	-0.0399408	-0.162128	-0.246432	0.119264	-0.177514	-0.304232	-0.105302	-0.0140114	0.0544786	-0.568788	-0.117042	-0.260923	0.0693941	0.134343	0.409018	0.254266	-0.863292	0	0.422668	0.439251	0.650495	-0.516832	-0.425142	0.176645	0.3269	-0.346689	0	-0.105302	-0.346689	-0.346689	-0.105302	-1.31557	0.355912	-0.260923	0.439251	0.3269	0.355912	-0.372723	-0.246432	0.220131	0.355912
hsa-miR-425*	-1.13312	-0.475421	-1.22748	0.626405	0.456344	-0.599837	-0.275232	0.00809193	0.363699	0.723695	0.58101	0.271159	-0.880114	0.497535	-1.11593	0.979164	-0.613288	-0.266992	-0.266992	-1.07652	-2.2879	0.16474	0.900562	0.979164	-0.46058	0.713123	1.95843	-0.507772	-0.321658	-0.821762	0.00809193	-0.546062	2.02509	-1.27541	-0.0163403	0.876151	-0.00809193	-0.678933	-0.444161	-0.954895	-1.61826	-0.976293	0.935995	0.102144	1.25867	0.497535	-0.0506086	-0.436596	1.41464
hsa-miR-429	0.235778	0.0841389	0.00126743	0.0457067	-0.0599709	-0.175432	-0.15976	-0.054246	0.198537	0.0486755	-0.17007	1.41623	0.326194	-0.00398541	-0.40457	-0.0993967	-0.124186	0.537765	-0.121582	-0.240288	-0.11008	3.29217	0.46359	-0.378749	-0.252181	0.195199	1.83017	3.40809	-0.15976	0.725434	1.97186	0.026022	-0.300398	3.50214	1.8524	0.311238	1.22947	0.664133	1.47887	-0.319836	-0.233024	-0.194427	-0.131434	-0.175432	-0.408759	-0.41324	-0.530367	-0.271603	-0.00398541
hsa-miR-431	-0.775977	-0.433373	2.94225	-0.523747	-0.569922	0.362083	1.07934	0.993668	0.882033	0.927838	-0.349695	0.0738945	1.123	1.33687	0.395115	0.251221	-0.81135	-0.799216	0.0355558	-0.237043	-0.49841	-0.843607	-0.604738	2.00939	1.6671	-0.799216	3.2779	-0.836567	-0.483409	-0.861795	1.32996	-0.349695	0.611203	-0.700314	0.0669918	-0.0355568	1.02861	1.56194	-0.728752	0.593644	1.46795	2.04567	2.64121	-0.46099	1.50003	0.602051	0.634665	-0.146881	-0.492972
hsa-miR-431*	-0.0225887	0.0318613	0.0182915	-0.0203381	0.103859	0.0229759	0.0206289	0.242599	-0.0397301	-0.0335083	-0.0776606	-0.0315208	0.0868082	0.0135164	1.59399	0.507921	0.0967121	-0.0892448	0.295687	-0.0419188	-0.141139	-0.00898457	-0.0440855	0.46377	0.517799	-0.0160007	1.12892	-0.0917072	-0.16979	-0.127006	0.315777	-0.119821	1.80892	0.058013	-0.0482197	-0.16979	-0.180491	0.120531	-0.117634	-0.171956	-0.199535	-0.103581	-0.150197	-0.0225887	0.00898457	-0.249019	-0.324597	-0.0917072	-0.161059
hsa-miR-432	-0.241909	0.0735254	0.19733	-2.29183	-0.58707	0.767375	0.314788	0.989655	0.521334	0.0171165	0.621898	-0.110424	0.914949	0.767375	0.635826	0.0995045	0.0995045	0.0735254	0.08813	0.210995	0.168571	0.365275	0.351192	-0.504841	0.448636	0.285934	1.41719	-1.42301	-4.02966	-2.14606	-0.137032	-0.411406	-1.842	-3.81201	-0.18856	-0.201535	-0.916155	-0.479198	0.244329	-0.042902	-0.386493	-0.479198	-1.20564	0.285934	-1.88364	-1.00547	0.285934	-2.51247	-0.361421
hsa-miR-432*	0.0742359	0.126855	0.0365067	-0.00529861	-0.0522366	0.272107	-0.0203257	0.5801	0.0484581	0.0160866	-0.022397	0.00984955	-0.109532	0.0531931	-0.0161657	0.0742359	-0.00105762	0.298401	0.795797	-0.0306358	-0.0609217	0.0182133	-0.00969219	-0.0609217	-0.00747776	-0.0265217	1.47251	0.00322342	-0.0349255	1.44575	-0.0140715	-0.0203257	0.00105762	0.118184	-0.0140715	0.781351	0.102575	0.00984955	-0.0306358	-0.0632248	-0.109532	-0.0327826	0.0273733	0.0182133	0.276873	-0.155976	-0.0565472	-0.0265217	0.122665
hsa-miR-433	1.98703	1.05064	1.51038	1.1251	1.34797	1.25292	0.290341	1.01656	0.633925	-0.376987	-0.01548	-0.350175	1.33766	1.14691	1.2641	2.20927	0.059041	0.849324	-1.25415	0.754743	1.1813	2.05455	1.58004	-0.187861	0.683135	-1.83177	1.23857	-2.90011	-2.34182	-3.06638	-0.62413	-3.05034	-1.80551	-2.59201	-0.796234	-0.66454	-0.721142	-1.50857	-0.0881977	-0.187861	-1.33991	0.849324	0.01548	1.17034	-1.33991	-1.37578	-1.03211	-1.66271	-1.66617
hsa-miR-448	0.0961609	0.0626116	-0.0490694	-0.0582361	0.00806713	-0.273806	-0.22807	0.462996	-0.425865	0.0376806	-0.148215	-0.389577	-0.114858	0.170282	-0.421936	0.0353432	-0.100582	1.96449	-0.0101852	0.80127	0.101283	3.33321	-0.00553703	-0.382001	-0.0248671	-0.0270338	-0.0101852	-0.0270338	3.93757	0.236428	-0.031168	-0.128589	-0.0421066	0.109081	-0.0164566	-0.0332966	1.04487	-0.495132	-0.561496	0.804977	0.395931	-0.100582	0.0445452	0.262619	-0.351519	-0.487709	1.13581	-0.353992	0.00328636
hsa-miR-449a	-3.57893	-0.363698	-1.23386	-3.61371	0.617518	0.354495	0.150177	0.444845	0.321877	0.820711	-0.807938	-0.0558262	0.926714	0.504766	0.291307	-3.60749	-0.902573	1.88402	-2.12239	-1.63413	0.605926	-3.68057	0.121014	2.5	-0.774814	0.588637	-0.0558262	-0.167757	0.411004	-2.83673	0.605926	-0.114185	-0.743854	0.444845	0.833279	0.887444	1.54911	3.33382	0.617518	-1.73599	-1.24689	-0.182618	-0.0558262	0.365766	0.976699	1.66584	-0.331918	-0.29505	-1.34714
hsa-miR-449b	0.83183	0.401136	0.165273	0.401136	-0.128848	0.156741	0.0350084	-0.154157	-0.114425	-0.137014	0.121885	0.316422	0.0350084	0.0259628	0.069726	0.138069	-0.00834274	0.113637	-0.107759	-0.0429249	0.206371	-0.183677	-0.0994501	-0.215214	-0.0827818	0.21456	-0.290504	0.0167847	-0.207396	-0.55632	-0.154157	0.373128	0.335049	-0.0827818	0.325512	-0.0336208	0.0873737	0.0611887	0.196989	-0.238194	-0.605444	-0.272917	-0.145255	-0.498477	0.269031	0.00834274	-0.266519	0.196989	0.156741
hsa-miR-450a	1.01755	1.32593	0.83299	1.12582	1.29894	1.29894	1.24907	1.60235	1.24907	0.933247	1.11131	0.369586	1.38627	1.12582	0.369586	-0.232347	0.972714	0.53863	-0.102233	1.46218	1.09835	-0.394017	0.83299	1.34176	1.32593	0.301873	-1.30127	0	-0.697389	0.637806	1.01755	-0.382515	-0.677656	-0.761131	-0.11258	-0.92881	-0.790295	-0.124452	0.39612	-1.90217	-0.545543	-1.8585	-1.2319	-1.02549	-1.02549	-1.03672	-1.38733	-1.55735	-0.545543
hsa-miR-450b-3p	0.402107	0.0906477	0.230693	2.69742	2.48898	-0.292512	0.00758743	-0.0306654	0.848522	0.0974703	-0.0458002	1.58324	-0.00318146	-0.140971	-0.0905237	0.128972	-0.172089	-0.223922	-0.0925875	-0.0244045	3.07786	0.54614	0.223342	-0.151634	-0.23517	0.391869	0.215951	0.20047	0.15913	0.269492	0.0249338	0.298136	0.0974703	0.113503	0.04566	0.256804	-0.169547	-0.32963	-0.179971	0.0596752	-0.0264416	-0.0968657	-0.115726	-0.0839415	-0.00982475	-0.113763	-0.034873	-0.263857	0.220691
hsa-miR-450b-5p	0.519068	0.855074	0.868102	0.75993	0.971346	1.6031	1.3677	1.9539	1.19359	1.06465	1.05108	-0.0226974	1.6031	1.2791	0.855074	-2.92341	1.2791	0.564362	0.530507	1.11221	1.29276	-0.646311	0.307705	1.84914	1.83464	0.143215	-0.283293	-0.332548	-0.801866	0.471191	-0.732367	0.0349569	-1.83687	-2.3309	-0.157001	-0.595615	-0.568412	0.222892	0.188496	-2.96781	-0.509864	-1.50324	-1.62219	-2.00894	-0.7169	-2.14778	-1.72542	-0.0532579	-0.501563
hsa-miR-451	-0.517549	0.443703	0.136451	0.278523	0.443703	0	0.0721636	0.0314083	-0.0273838	0.0952864	-0.154718	0.0952864	0	-0.0990276	-0.173832	0.443703	0.278523	-0.754871	0.443703	0.443703	-0.448069	0.443703	0.278523	-0.0552826	-0.0130539	0.443703	0.278523	0.443703	0.443703	0.443703	-0.578049	0.0952864	-0.379188	0.0721636	0.0504293	0	0.0721636	0.0144091	-0.0754318	0.0952864	0.278523	-1.30122	0.443703	-0.468047	-0.589786	-0.0858707	-0.0130539	-0.219279	0
hsa-miR-452	0.749661	0.15954	1.06944	0.587569	-0.345921	0.221799	0.0359097	-0.29405	-0.227912	-0.533963	-0.172668	-0.397238	0.298285	-0.497172	-0.378333	0.236457	0.879661	-2.05345	0.321019	-0.311375	0.683265	-0.179892	0.131216	-1.35435	-1.15806	0.221799	0.554476	0.0592365	2.31269	0.131216	2.19607	0.138019	-0.515496	0.44075	-1.32514	-0.973985	-1.03641	-0.792651	-0.894681	-0.569173	1.07816	-0.508394	0.692451	-0.574411	1.42827	-1.97889	-2.14286	-0.345921	2.0371
hsa-miR-452*	1.09613	1.12777	0.39136	0.518771	0.473487	0.479656	0.38014	0.385638	0.626065	0.421718	0.0889292	0.421718	0.213739	0.0778923	0.375022	-0.134401	0.18387	-0.58811	-0.00313473	-0.114468	-0.37645	0.290588	0.987598	0.12596	-0.638832	0.647684	-0.63542	0.243649	-0.580016	-0.396687	0.524974	0.113052	-0.493488	-0.774911	0.213739	-0.245066	-0.239878	0.18387	0.434488	-0.922727	-1.07422	-0.442883	0.00313568	-0.355257	-0.177329	-0.69082	-0.94737	-0.607994	1.24556
hsa-miR-452*:9.1	-2.46139	1.0128	-2.37854	-0.0838232	-0.612739	0.231138	0.736452	0.19625	-0.318349	-0.219354	-0.855437	0.736452	0.557844	0.615236	-0.429939	0.595923	-1.27901	-1.33299	-1.31821	0.162636	1.22892	0.0153999	0.91405	1.98102	-0.47422	0.585945	-0.0369205	0.850307	-0.540519	0.463692	0.318505	0.873403	-2.56958	-0.462787	-0.19329	0.924235	-0.0999069	0.65361	-0.107807	-1.03032	-0.0838232	-0.429939	0.66346	-1.67858	1.04367	-0.833777	-0.130752	0.574722	1.19372
hsa-miR-453	0.855892	0.901264	0.3881	0.437876	0.151173	0.3881	0.181947	0.146418	0.3881	0.204515	-0.0757771	0.228164	0.465863	0.241546	0.443548	0.048769	0.0855732	-0.421063	-0.0578737	-0.0206671	-0.337598	0.18668	0.710475	0.0571508	-0.40532	0.755669	-0.546721	0.2004	-0.392029	-0.315948	-0.218805	0.232485	-0.378089	-0.525237	0.110184	-0.0344505	-0.172136	0.209183	0.181947	-0.595769	-0.702443	-0.268853	-0.0344505	-0.309185	0.020668	-0.481594	-0.775704	-0.319461	0.556775
hsa-miR-454	0.609591	-0.0676718	0.424849	-1.14471	-0.493571	0.300632	0.230803	0.193316	0.0783901	-0.0127211	-0.433072	-0.250778	0.0638762	-0.0820217	-0.0820217	-1.05931	-0.50459	0.331385	-0.691757	-0.632014	-0.145911	-1.96514	0.0127211	-0.362449	0.18346	-0.679301	0.276944	-0.915653	-1.66957	-1.60986	0.131589	0.722318	-0.373888	0.980912	0.158123	-0.133026	-0.433072	-0.421764	0.41358	0.609591	0.680759	-0.805764	-0.398256	0.734716	0.581225	-0.186309	0.55409	0.343089	0.040288
hsa-miR-454*	-3.1616	0.832319	0.51538	-3.55636	-0.578684	-0.492679	-1.43399	0.307616	0.187068	0.00377464	-1.4224	0.108657	-0.578684	-0.516663	0.130363	-3.40906	0.623925	-0.531504	0.148989	-0.184742	0.570322	-3.4801	0.0203114	0.0377607	0.623925	0.206381	-1.05587	0.0994701	-1.67908	-1.37645	0.524927	-3.32896	-0.416405	1.07813	-0.00377464	0.0284996	-1.01098	-0.24622	-0.662438	0.072216	-0.369737	0.348596	-1.34892	0.957227	1.17872	-0.468031	0.855329	1.35856	0.17709
hsa-miR-455-3p	0.224519	0.77035	-0.354539	-0.539988	0.0464878	0.362716	-0.0172205	0.0915356	0.19712	-0.126517	0.164102	0.0464878	0.288015	0.288015	0.411341	-0.514319	0.350388	-0.409018	-0.274674	0.307785	-0.0962839	-0.289754	-0.354539	-1.06238	0.350388	0.0464878	-1.1199	0.0618038	0	-0.937119	0.630846	0.337695	-3.25931	-0.526059	0.19712	0.288015	0.105769	0.424921	0.362716	0.0915356	-3.23008	-0.0172205	0	1.09871	0.647359	-1.88249	0.519133	-0.755707	-0.409018
hsa-miR-455-5p	-0.0268002	-0.313961	0.277234	0	0.265023	0.119366	0.131832	0.0128975	0.131832	-0.0534954	0.381451	0.505256	0.0128975	0.552254	0.131832	0.0942574	0.22545	-1.16425	-1.1344	0.182987	-1.74572	-1.40188	-1.00331	-1.49919	0.119366	-0.0534954	-1.85297	0.197501	0.312428	-1.47252	0.728702	0.756561	-2.41366	-0.888491	0.40743	0.979462	0.419744	1.18006	0.432854	-0.0534954	-1.67623	0.0256319	-0.827103	0.532691	1.8202	-1.34226	1.06079	-0.46614	-1.19111
hsa-miR-483-3p	0.0842009	-0.265537	-0.316373	0.008811	-0.281063	0.455169	0.993028	0.512089	1.12944	2.16151	1.14683	-0.015913	0.760304	0.73604	-0.129368	0.153663	-0.46366	-0.253423	0.644581	-0.52728	1.74042	-0.948658	0.728615	-0.468956	-0.377933	2.24827	3.76368	-0.714432	2.74321	-0.229766	3.11895	3.39727	3.80707	0.0209799	2.31304	4.41336	3.13355	4.31142	3.30351	0.447736	-1.20372	-0.764967	-0.858723	-0.490567	-0.105823	-0.303675	-0.536828	-0.265537	-0.980295
hsa-miR-483-5p	0.166901	-0.0386257	0.123098	0.0315905	0.209434	-0.104539	-0.224426	-0.341207	-0.0738401	0.47586	-0.39734	0.268328	-0.372105	-0.206264	-0.10147	0.5473	0.123098	-0.3696	0.022234	-0.0358829	-0.413509	0.0776777	0.219667	-0.0764141	-0.248319	0.15562	1.87059	0.025629	0.0468683	-0.227047	0.754414	0.00662422	0.0287123	0.0776777	-0.0217915	1.78199	0.205981	0.948886	0.0344114	-0.321222	-0.269549	-0.119104	-0.166625	-0.129777	0.405586	-0.338643	-0.052187	-0.404351	0.094161
hsa-miR-484	0.19805	0.237982	-0.0114794	0.323114	0.0990982	-0.145457	0.148139	0.0801439	-0.0114794	-0.0929766	-0.159285	-0.497046	-0.050374	0.0606871	0.108236	0	0.0477362	0.177716	-0.176243	0	0.285534	0.118371	0.246597	0	0.261621	-0.0630665	0.0477362	-0.220695	0.0105791	-0.324214	-0.0929766	0.0105791	-0.437181	-0.050374	-0.112746	-0.159285	-0.129086	-0.145457	-0.0231867	0.0801439	0.126345	0.0241594	-0.0231867	0.126345	-0.0231867	0.148139	-0.543934	0.19805	0.207393
hsa-miR-485-3p	-0.251186	-0.499874	-0.8687	0.0364523	-0.987461	-0.0740166	0.493813	0.406274	0.303894	-0.794372	-0.175197	-1.4627	0.332028	0.348528	0.414925	-0.674071	-1.10587	0.36567	0.312508	0.853005	0.0889607	0.639682	2.60571	0.618748	-0.0364523	1.36104	1.19607	-1.12739	-0.783318	-0.329626	-0.136675	-1.05863	0.446422	-0.772536	-0.542446	-0.259705	0.158708	-1.0938	-1.34069	0.259987	0.576654	0.862209	-0.86301	2.15141	-1.37615	-0.136675	0.0546551	-1.21754	2.27086
hsa-miR-485-5p	0.708723	0.270898	-0.0168838	0.429293	0.185627	0.0242176	0.412587	0.0551405	0.0102978	-0.945297	-0.905255	-0.809381	0.243461	0.53509	0.900627	1.36658	-0.0102978	0.597923	0.0677862	0.310686	0.728089	0.0349865	0.481068	-0.503139	-0.233525	0.474034	0.128344	0.128344	0.0808191	-0.480649	-0.209764	-0.0981464	-0.264961	-0.251705	-0.718077	-0.687326	-0.306588	-0.582092	-0.149567	-0.245375	-0.45161	-0.209764	0.0740366	-0.0492964	-0.543358	-0.400312	-0.469128	-0.270045	0.412587
hsa-miR-486-3p	0.412439	0.498933	-0.134124	0.533162	-0.0513744	-0.444243	-0.498733	0.0804043	-0.747563	0.426355	-0.526496	-0.0406237	-0.485351	-0.585296	-0.181486	0.289729	-0.379831	-0.535386	-0.215075	-0.46384	0.0387764	0.0436134	0.00316525	-0.863327	0.69334	-0.0751476	-0.503378	2.2037	3.55814	2.66583	-0.390963	0.0219173	1.4257	0.0620804	-0.902302	-0.0640326	-0.823355	0.376883	-1.35336	-0.0640326	2.15481	-0.503378	3.64569	-0.266697	2.05857	1.34844	-0.988406	1.01833	1.91019
hsa-miR-486-5p	-0.680856	0.613554	0.166387	0.761147	0.316328	-1.08253	0.0217457	-0.889704	-0.842706	0.574711	-1.62643	0.754254	-0.975216	-0.81408	-1.72299	0.105084	0.271971	-3.72741	0.346526	0.121339	-0.114036	0.346526	0.425239	-0.145296	-0.264772	0.29937	0.007267	0.565054	0.412546	-0.439468	-1.43595	0.271971	-1.12994	-0.114036	0.437567	-0.553531	-0.359772	0.693296	-1.31373	0.0576305	0.0885019	-0.541132	0.412546	-1.15834	-0.007267	-0.247782	-0.998904	-0.0683212	0.565054
hsa-miR-487a	-0.829972	0.110014	-1.16777	2.14329	-0.937578	2.0006	1.22854	1.86269	1.47874	-0.400391	0.652873	-0.653632	1.59704	1.69537	1.60624	-0.979746	0.373385	0.436833	-1.25021	1.32069	0.00608635	1.78913	0.445205	0.945099	1.34169	-0.400391	0.584072	-1.16777	-1.25747	1.51802	-0.400391	-1.17141	-0.690662	-0.685995	-0.501834	-0.0060873	-0.012166	0.0437155	-0.580855	-0.528138	1.11661	1.08337	-1.28721	1.07606	-1.22191	-1.50432	1.90188	-2.31704	1.61701
hsa-miR-487b	0.5126	0.697341	0.166141	0.460645	-0.0723476	0.616176	0.535907	0.60429	0.307002	-0.695789	-0.369637	-0.899081	0.271211	0.245873	0.752059	0.281067	-0.429749	0.591352	-1.36503	0.711717	-0.673982	1.69375	0.738975	-0.00572872	-0.345322	-0.604007	1.40203	0.179882	0.139533	-1.07906	-0.0184631	-0.322791	-2.67155	-0.673982	-1.70759	-1.13775	-0.739678	-0.83745	-0.395603	0.83639	0.616176	0.93723	-0.0452757	1.84979	-2.28903	-0.334014	0.682743	-1.93151	-0.322791
hsa-miR-488	-1.1594	-0.532106	0.324459	-0.11894	-0.763407	0.875273	1.12648	0.615847	0.712303	0.712303	0.899882	0.602838	0.34789	0.992712	0.899882	1.09891	0.59262	1.486	-0.996323	0.992712	-1.85977	0.182384	0.206495	-3.03413	0.913585	-0.837928	1.80851	-2.81677	-2.55515	-0.375176	-1.96	-0.488401	1.34853	0.835413	0.59262	-0.0362349	-0.532106	-0.34346	-0.0997848	-0.046773	-2.00111	0.40689	-0.629877	-0.497434	1.29212	0.653119	-0.885893	0.170538	-3.05199
hsa-miR-488*	-1.03345	-1.32416	1.41967	2.44295	-0.0573626	1.20109	0.408284	1.0532	1.98381	1.22422	0.00612736	0.318124	0.696631	1.93814	1.07928	-0.66765	-1.58536	1.78362	1.93814	1.34366	-1.00171	0.85853	2.24333	-1.55439	2.3033	-1.24621	2.05777	-1.48185	-1.5039	-0.0232258	-0.265182	-1.33216	2.31364	2.45619	0.627412	-0.0293388	-1.10274	-1.27332	-0.0573626	0.449607	-1.62151	-1.61713	-1.45323	-1.31601	0.157425	-0.0061264	-0.928575	-0.621847	-1.6037
hsa-miR-489	0.162675	0.135279	0.119279	0.160538	-0.0217562	-0.092206	0.137538	0.0577564	-0.663401	-0.0943794	0.495508	0.654225	-0.386912	-0.820139	-0.415154	0.0154104	-0.0791101	0.0509157	0.00113487	-0.155849	-0.00346279	0.0485611	0.112706	-0.554838	-0.48395	0.0342665	0.676458	0.0198145	0.0342665	-0.115974	0.0889587	-0.0217562	-0.13261	0.173864	-0.535872	-0.592804	-0.634549	-0.634549	0.744955	-0.141065	-0.0496616	-0.0431461	0.0318537	0.0485611	-0.49952	-0.434537	-0.634549	-0.445503	0.0868855
hsa-miR-490-3p	-0.090806	0	-0.237663	0.0105829	-0.208812	1.40882	1.41646	2.55728	1.33234	1.89985	1.29019	1.57613	1.22843	1.32562	1.44315	-0.0315905	-0.186463	1.343	-0.186463	-0.186463	-0.0582123	1.92269	-0.110135	1.146	2.00733	-0.145141	-0.186463	-0.208812	-0.319481	-0.267857	-0.110135	-0.145141	-0.129101	0.038825	1.71979	1.43443	1.46658	1.5264	1.57121	-0.237663	-0.319481	-0.267857	0	0	1.95012	1.83696	3.97188	1.57121	-0.145141
hsa-miR-490-5p	-0.610896	-0.586065	0.609196	-0.556289	-0.770883	0.0857115	0.0857115	0.0910349	0.208176	0.289611	-0.0546618	0.27457	-0.0641203	0.823034	0.00686645	-0.696627	-0.817567	0.997784	1.21214	-0.836896	-0.635622	2.97015	3.31957	-0.0068655	-0.0326138	-0.746527	-0.746527	-0.716178	-0.696627	-0.855862	1.9136	1.94979	-0.373775	-0.680163	0.117075	-0.0172129	0.252294	-0.0147486	-0.0664988	-0.567032	-0.893827	0.56343	-0.635622	-0.0523558	0.930401	0.34982	2.80198	0.162347	-0.610896
hsa-miR-491-3p	2.15154	-0.133749	-0.462413	-0.0985851	-0.42302	0.676426	0.339214	-0.0985851	0.307945	-0.211554	-0.0556173	0.116892	0.468584	-0.355919	-0.191032	0.109917	0.223719	0.192182	-0.714232	0	-0.264236	1.29573	-0.595745	-0.155477	-0.148925	-0.601601	-0.405722	-0.512572	0.0455704	-0.98049	-0.43892	-0.462413	0.356401	0.676426	0.91161	0.433358	0.00757408	-0.0347538	0.339214	-0.690108	-1.09865	-0.738037	-0.777176	0.799836	0.192182	-0.28439	0.631216	0.477121	-0.559512
hsa-miR-491-5p	-0.330179	-1.13183	-0.435417	0.175682	0	0.387712	-0.278308	-0.0619593	0	-0.104383	0.614257	0.133224	0	0.549308	-0.0756235	-0.0888739	0.0666571	0.317785	0.549308	-0.29007	-2.70736	0.0547714	-0.0136118	0.0129795	-0.883533	-0.199429	-0.699765	-0.184824	-0.801998	-0.148026	-0.184824	-2.15659	-0.54379	0.0782375	0.465902	0.119457	-0.17345	0.175682	-0.242517	-0.409986	-3.36366	-0.230965	0.233481	0.374612	0.334535	-0.242517	1.25165	-0.555247	-1.81938
hsa-miR-492	-0.0173445	0.0750885	-0.0196209	0.148007	0.0726347	0.0680904	0.03689	-0.0685806	-0.00900459	-0.10912	-0.0663805	0.0160131	-0.055727	0.0862942	0.599829	-0.0907402	-0.0474882	-0.0325689	-0.0620813	-0.0620813	0.00228214	0.00915909	0.0114155	0.186498	-0.145	0.0160131	-0.0816383	-0.070818	-0.00900459	-0.10912	0.0562153	-0.0196209	-0.0282679	0.134157	-0.0196209	-0.132522	-0.163527	0.0114155	-0.0516129	-0.11115	-0.124074	0.224513	0.00457096	0	-0.0282679	0.120686	-0.356838	-0.189713	0.0160131
hsa-miR-493	0.509739	0.208496	-0.00939178	0.246264	-0.0550423	-0.461274	-0.297898	0	1.15137	-1.41946	0.246264	0.208496	-1.20475	0.635097	0.760927	0.0662336	0.0662336	-1.0598	4.66113	-0.170742	0.0869818	1.35451	-0.110491	0.573883	-0.921586	-0.281841	2.61337	3.54763	-0.363818	-0.576559	-0.344593	-0.211308	4.17556	0.370898	-1.2177	0.516212	0.0662336	0.883287	0.760927	2.06708	1.36905	0.382981	-0.31377	2.1419	-0.238733	-0.0599632	-0.802984	1.52446	3.82888
hsa-miR-493*	0.858541	0.516085	0.217367	0.288588	0.100109	0.427795	-0.0255852	-0.191341	-0.1978	0.158629	0.269691	-0.0504103	0.276117	-0.333928	-0.143273	0.29537	0.772619	-0.827479	-0.191341	-0.0554943	0.122127	0.276117	0.191186	0.232213	-0.578939	0.315676	0.602824	0.00962448	-0.143273	-0.356761	-0.180305	0	-0.0554943	-0.0797834	-0.149708	-0.143273	0.0153141	0.152484	-0.20411	-0.546956	0.556093	-0.277719	-0.1978	0.94264	0.134149	-0.730746	-0.191341	-0.542117	0.238769
hsa-miR-494	-3.65512	-2.97841	-1.52781	-3.02686	0.974097	1.75523	1.12374	1.58536	0.842665	0.657494	0.727901	0.602776	1.37412	1.26177	0.293818	-3.41611	-0.790355	-0.125926	0.617151	0.0995235	-2.37052	-3.58926	0.212437	1.06921	0.392994	-1.52781	-0.100294	-1.17362	-3.23596	1.09695	-0.405071	0.772738	-2.52196	-3.11214	-0.125926	0.186501	0.366079	0.019536	0.019536	-1.18306	0.588178	-0.662531	-1.07771	0.441341	-0.953029	-0.910623	0.366079	-2.94232	-3.48284
hsa-miR-495	1.54019	-0.492075	0.208305	0.448068	-0.485096	0.762267	-0.0670862	0.610742	0.271855	-0.258904	0.00853729	-0.738339	0.281298	0.334967	0.10269	-0.00853825	-0.485096	-0.0670862	-0.795231	-0.0869417	2.21892	0.557649	0.996025	-0.982495	0.599471	-0.81685	1.84244	0.644541	0.40745	0.0439863	0.644541	0.823302	-1.0212	-0.439754	-1.75262	-0.745886	-0.361207	-1.2717	-0.275284	0.599471	0.850902	-0.240702	0.119568	1.88262	-1.73417	-0.624983	0.0623579	-2.01034	-0.617588
hsa-miR-496	0.582726	0.565718	0.156123	0.533932	-0.00524425	0.00524425	-0.504353	0.0785274	-1.00491	-0.0790691	0.232098	-1.72854	-0.214986	0.332948	-0.285936	0.403635	-0.119889	-0.487497	-0.156233	-0.0756044	0.753714	1.76965	0.282094	-1.60199	-0.0242624	0.117011	-0.0242624	0.0125732	-0.0681171	0.136737	2.54953	-0.0982933	-0.228613	2.04296	-0.55341	-1.72854	-1.02437	-0.436732	-1.72854	0.22785	1.15999	-0.142293	0.0346899	0.544076	-1.36572	-1.5206	-0.685883	-1.65362	0.513957
hsa-miR-497	-5.82259	-0.883791	-0.33573	-0.111164	0.386933	0.516285	-0.111164	0.023838	0.516285	0.270125	0.358657	0.284359	-0.144043	0.651861	0.125484	0.0823059	0.386933	0.023838	-0.590884	0.17859	-2.8168	-1.57037	-1.84217	-0.256033	-0.244439	0.284359	0.386933	-0.311759	0.125484	-1.01399	0.342691	0.161369	0.125484	0.589931	0.705696	0.697722	0.940768	-0.0841808	0.111006	-0.437393	-2.66068	0.270125	-0.347469	-0.347469	-0.175949	0.817333	-0.0841808	0.111006	-0.21592
hsa-miR-497*	0.158416	0.226728	-0.00843334	0.267366	0.00119019	-0.215537	-1.05109	-0.0305033	-0.113904	0.332346	-0.0978184	-0.0638237	-0.76682	-0.61786	-0.730468	0.179169	1.50156	-0.166139	-0.106888	0.0850754	0.133924	0.0503902	0.131468	-0.843148	-0.894348	-0.0547914	1.83744	0.0528631	0.047946	-0.164024	-0.00354195	0.40009	1.79002	0.466252	0.432779	0.649028	0.763898	-0.0523434	-0.161823	-0.201485	-0.227374	-0.109374	-0.0187941	-0.00119114	-0.314406	0.842504	-0.924542	0.118834	0.261775
hsa-miR-498	-0.00490189	0.0117283	-0.166348	0.0955143	-0.136668	-0.379914	0.912588	0.436746	-0.510589	0.285653	-0.288355	0.358525	0.164236	0.257285	0.1904	0.12716	-0.205794	-0.0637951	-0.259132	-0.179722	-0.0148296	-0.00165367	-0.0732918	0.109961	1.29042	-0.150359	0.230253	-0.0991306	3.50749	1.31851	-0.0148296	0.404027	-0.306575	0.00165367	-0.556909	-0.578944	-0.332572	0.222685	-0.443164	-0.200114	2.08063	-0.0858831	4.14441	0.00497627	0.383352	1.12849	1.3751	-0.561043	2.00278
hsa-miR-499-3p	0.060688	0.0583429	0.0742683	0.381804	0.00431824	-0.0557299	0.0371571	-0.0785637	1.20305	-0.118937	-0.0646133	-0.051199	-0.0666532	-0.00219727	0.0463285	0.391989	-0.0169601	0.0257082	-0.0274305	-0.051199	0.13859	-0.0190268	-0.0490522	-0.0274305	0.100677	-0.0128307	0.0303116	-0.0646133	-0.0128307	-0.128538	0.233698	0.0694761	2.45476	1.05186	0.0769272	-0.074441	0.0742683	0.112273	0.194025	-0.074441	-0.0666532	-0.0604649	-0.0604649	1.28395	-0.0685101	0.00431824	-0.0685101	1.88364	0.0912638
hsa-miR-499-5p	0.127944	0.155343	-0.212348	0.0949259	0.238609	0.139168	-0.151294	-0.301548	-0.16546	-0.331946	0.0073719	-0.0073719	-0.212348	-0.438963	0.139168	0.281212	0.0365934	0.355745	-0.623572	-0.241406	-1.11924	-0.316112	-0.986733	-0.640322	-0.0226879	0.238609	0.0073719	0.0223598	-0.0555248	-1.20062	0.0073719	0.155343	-0.376133	0.268519	0.186129	0.110891	0.110891	-0.0226879	0.355745	-0.258062	-1.45776	-0.916273	0.392273	0.281212	0.41173	-0.0226879	-0.0389423	1.40107	-0.331946
hsa-miR-500	0.3269	-0.290458	-0.528102	0.633536	0.298039	0.0263796	0.162082	-0.177514	0.176645	0.119264	-0.0538626	0.176645	-0.0813312	0.236787	0.312734	0.485565	0.0392303	-0.13097	-0.177514	-0.528102	0.422668	0.470821	-0.105302	1.71409	-0.584296	0.10206	-0.193043	-0.0140114	-0.317716	-1.51266	-1.16427	-0.117042	-0.177514	0.10206	0.500553	-0.555537	-0.260923	0.134343	0	0.0544786	0.372599	0.0693941	0.0145073	0.355912	-0.317716	-0.177514	-0.0399408	-1.0479	0.298039
hsa-miR-501-3p	1.18523	0.997786	-2.39378	-0.0850582	-1.88596	0.15693	0.0613832	0.043705	0.442049	0.45149	0.317169	0.223779	0.29433	-0.137191	0.105294	-1.03503	-0.00702476	-0.215738	-0.0977707	-1.76043	-0.223557	0.913837	0.568341	1.89524	-0.724816	-1.38533	0.334933	-0.968639	-2.21326	-1.08084	-3.23134	-2.10258	0.232553	0.0873671	-0.290314	-0.528259	-0.0166855	0.129726	0.317169	0.404177	-0.647026	0.043705	0.473583	0.043705	0	-1.41717	-0.514323	-0.378539	-0.0765238
hsa-miR-501-5p	2.07464	-1.93453	-1.1654	-0.769339	0.493341	0.267813	0.118242	-0.477306	0.14606	-0.00721359	-0.101232	0.690065	0.167366	-0.67506	-1.81691	0.197008	0.0319014	-0.574397	0.23302	-0.279454	0.00721264	-2.66601	-2.35095	1.58859	-0.28531	0.634258	-0.626061	-0.268046	0.586672	-0.176693	-0.0264502	0.725004	0.370139	-2.62469	-0.202322	0.23302	-0.807363	0.23302	0.663527	1.11613	-0.0894308	1.03326	-0.0458679	0.361861	-0.540646	-1.15393	0.111728	-1.56362	0.274104
hsa-miR-502-3p,hsa-miR-500*	0.0445814	0.341114	-2.58872	0.767278	0.469947	0.214962	-0.0577984	0.246432	0.906181	0.756967	0.20552	0.719685	0.0532322	0.435864	0.742695	0.589644	-1.02265	0.328817	0.381732	-1.20482	0.612207	0.351913	0.0445814	1.84449	-0.782005	-1.68658	-0.50609	-2.34205	-2.54762	-0.876321	-0.467398	-2.44188	-0.246647	-0.637193	0.731845	-0.435709	-0.676489	0.707434	0.351913	0.00397778	-0.00397778	-0.116409	-0.668891	-0.621397	-0.176809	-0.388123	0.224457	-1.3962	0.412292
hsa-miR-502-5p	1.00545	0.531779	0.250814	1.58329	0.562603	0.148783	0.121512	0.10024	0.0156469	-0.117983	-0.500544	-0.593787	-0.128101	0.0647736	0.0204859	1.32025	0.21151	0.31354	-0.00211716	0.329756	-0.181996	-0.635772	0.0204859	-0.420737	0.0252361	0.255999	-0.181996	-0.615975	-0.549933	-0.836362	0.562603	0.274015	-0.314625	0.168757	-0.274059	-0.153849	0.200543	-0.0618877	0.0342026	-0.0471096	-1.19743	-0.517743	-0.318526	0.773026	-0.96853	-0.603602	-0.39745	0.388539	-0.149513
hsa-miR-503	0.181993	1.26749	0.610476	1.06043	1.11439	0.471804	1.37583	1.77686	1.61939	0.919678	1.17597	-0.691218	0.610476	1.57562	1.37583	-0.0185843	1.4557	0.960897	0.379927	0.312	1.5872	0.0172234	1.33586	0.868009	1.12831	-1.28059	-0.456961	-0.64862	0.752566	-0.00578403	-1.45436	-1.59241	-0.137827	-0.490586	0.00578403	-0.691218	-0.903692	0.233761	-0.205579	-3.93115	-0.478327	-2.07738	0.497177	-0.38206	-1.25531	-3.40794	-2.75767	-1.80329	0.737058
hsa-miR-504	2.21566	0.334588	-0.0137997	-4.16616	-0.91272	-0.54631	0.359501	0.359501	-0.237631	-0.237631	0.489508	-0.418854	0.990322	0.0137997	-0.0510817	0.370871	1.36789	1.04552	2.29716	-1.10308	2.31922	2.23306	0.557434	-0.418854	1.15217	-0.656941	-0.459645	-1.8583	0.397081	2.11622	-2.36754	-0.753038	2.24557	0.970759	-0.122122	0.206602	-0.619069	-2.50361	-0.84564	1.93811	2.1324	1.61813	1.41753	-2.47315	0.4637	-1.61061	-2.01078	0.281495	-4.23387
hsa-miR-505	0.351725	0.113296	-0.396374	0.712813	0.290341	-0.389632	0.427416	0.26395	0.199217	-0.0321856	-1.16844	-0.0881977	0.0222826	-0.117823	-0.396374	0.827126	3.33589	-0.409786	0.584671	3.14836	-0.0798264	-0.420555	-0.167583	0.786213	1.41507	3.35087	0.01548	-0.553535	0.420068	3.07045	3.08711	-0.678298	-0.569708	2.68819	-0.942263	-0.274322	-0.606508	-0.231528	-0.280873	-0.125397	2.18558	2.08034	-0.559215	-0.631232	-0.631232	-0.512974	-1.71075	1.23857	-0.143239
hsa-miR-505*	0.222886	0.25854	-0.00131226	0.232785	0.00392628	-0.379575	-0.0721359	-0.201794	-0.127618	-0.300973	-0.0770893	-0.554518	-0.479957	-0.196712	0.0655174	0.0373926	-0.137787	-0.14804	-0.14804	-0.0616465	0.12014	0.0812941	0.554469	-0.280458	0.285771	0.0121546	-0.0193701	-0.00131226	-0.00131226	-0.0441589	0.242797	0.108776	-0.191576	0.043395	-0.0166368	-0.255408	-0.391614	-0.264868	-0.0851154	-0.176904	0.0286446	1.27504	0.0812941	0.0519419	-0.0695667	0.85054	-0.790568	0.484882	0.151865
hsa-miR-506	0.535102	1.06016	0.471756	0.648265	0.597994	0.507967	0.173774	0.0483809	0.192927	-0.0196371	-0.212394	0.345586	0.390678	0	0.206492	0.319509	-0.035841	-0.469028	0.88027	0.08638	-0.275892	0.566208	0.762254	-0.0504599	0.0981102	0.445754	-0.170986	0.279468	0.145335	-0.391381	-0.235155	0.118725	-0.269681	-0.231907	0.183642	-0.0951843	0	0.0340986	0.0201902	-0.506247	-0.576536	-0.469028	0.141294	-0.20935	-0.430367	-0.212394	-0.20935	-0.350424	0.750635
hsa-miR-507	1.03589	0.538044	-0.0331135	0.653787	0.329766	0.0137854	-0.260762	-0.177947	0.259845	-0.117085	-0.193847	0.111324	0.0335197	-0.486653	0.202887	0.429511	0.88459	-0.236038	-0.0846004	0.00651646	0.245073	0.0268221	-0.117085	0.313971	0.118849	1.30308	-0.356527	0.0470247	-0.00651646	-0.532103	-0.13637	-0.0259037	0.321866	-0.0127363	-0.0784311	-0.0911865	-0.154705	-0.160648	-0.172449	0.687477	0.392753	0.35499	1.1976	-0.314439	-0.326008	-0.260762	-0.0976677	0.0820656	0.118849
hsa-miR-508-3p	-0.0637331	-0.128891	-0.0118589	-0.0681562	0.318299	0.0312986	0.141661	0.07693	0.264037	0.0291653	0.230278	0.366145	-0.107501	0.146393	0.165422	0.951001	0.155891	0.0632639	-0.152236	0.0702753	-0.177951	0.102861	0.0118599	-0.173632	-0.0348291	-0.0444078	0.182665	-0.252147	-0.351753	-0.167004	-0.228834	-0.171441	0.0335341	0.0904112	-0.0348291	-0.249879	0.146393	0.369079	0.0247107	0.144011	-0.344452	-0.464885	-0.218355	-0.351753	-0.211773	-0.08461	-0.122491	-0.171441	-0.220419
hsa-miR-508-5p	0.371697	0.778049	0.463215	0.477834	0.149478	-0.0574045	-0.0940361	-0.0628614	-0.0386085	-0.0574045	-0.0361328	-0.0410604	-0.0990572	-0.18629	0.0189295	0.222505	0.1145	-0.150292	0.222505	0.00242519	0.240909	0.216543	0.281768	-0.0335121	0.0103998	0.692176	0.0690384	0.146753	0.473822	-0.0126638	0.152288	0.106496	0.166121	0.502008	0.0415983	-0.201908	-0.046423	-0.12081	-0.204062	-0.166576	-0.13504	0.184291	0.254074	-0.0256109	0.0636616	-0.0307512	-0.201908	0.098072	0.44399
hsa-miR-509-3-5p	0	0.0503902	0.0750399	0.0690899	0.0163221	-0.129603	-0.0451565	-0.180342	0.36632	-0.108016	-0.0809441	0.0729866	-0.112071	-0.120879	-0.0529356	0.0251865	-0.0773363	0.0928583	-0.120879	-0.0702009	0.112312	-0.0195265	0.00200653	0.101605	0.00200653	0.0610657	2.47925	0.00906181	0.0650797	-0.116415	0.00665855	-0.0152502	-0.0291109	0.0461121	0.0590363	-0.0847616	0.00421619	0.0251865	0.131023	-0.0451565	-0.0291109	-0.0152502	-0.024085	0.056942	0.056942	-0.0583878	-0.23009	0.0163221	0.0355625
hsa-miR-509-3p	0.14898	0.459682	0.144077	0.196681	0.0703754	-0.148626	-0.142019	-0.160223	-0.128611	0.244241	-0.183972	-0.0941563	-0.155679	-0.12231	-0.0735846	0.0282011	-0.0463114	-0.022378	-0.00619698	0.141552	0.284879	0.190609	0.284879	0.00384045	-0.0941563	0.16794	0.0679026	0.0139704	0.0116386	-0.00128174	0.346549	0.0377321	-0.0152588	0.0861492	-0.0248289	-0.198025	-0.0620995	-0.230588	-0.22153	2.27356	-0.176943	1.47947	-0.0084753	0.00641727	0.118259	-0.00380039	-0.0781565	-0.339463	0.374336
hsa-miR-509-5p	0.456631	0.375925	0.0380631	0.234324	0.0738936	-0.30882	-0.66211	0.685592	-0.734436	-1.06262	0.938744	-0.678903	0.304087	-0.773644	-0.621129	0.162539	-0.0219336	-0.715608	0.00661373	-0.115455	0.203546	-0.0321951	0.135023	-0.132127	-0.545033	0.059701	-0.00661469	2.6775	0.0203333	0.925027	0.0230284	0.0410862	-0.199668	0.08286	-0.60703	1.00972	-0.210647	-0.381626	-0.939908	-0.204124	0.250541	-0.0927258	0.0287266	-0.0219336	-0.397045	-0.435521	1.08914	-0.624295	0.224665
hsa-miR-510	0.223097	0.141553	0.0321856	0.208954	-0.0427237	-0.11995	-0.053586	-0.0879374	0.0012331	-0.131189	-0.0796118	0.137104	-0.189705	-0.10903	-0.0358782	0.0824566	0.0131798	-0.0267067	-0.0267067	-0.0101604	0.0780868	-0.113458	-0.0451717	-0.024436	0.143791	0.0655546	0.0182285	0.111967	0.160663	1.17006	-0.0101604	0.0699587	-0.100466	0.0984888	0.167829	-0.0665979	-0.053586	0.0109215	-0.0170822	-0.0290337	-0.128765	0.037035	0.0655546	0.0182285	0.33445	0.0893393	-0.17939	0.170299	-0.0123472
hsa-miR-511	0.206138	0.250137	-0.136383	0.0976295	-0.131235	0.163671	0.361004	1.01011	-0.624391	2.39982	0.993269	2.4239	-0.692576	-0.223131	-0.626457	4.02763	0.719838	-0.147224	-0.202454	-0.21287	0.06808	3.52814	-0.00332737	-0.607413	-0.698918	3.37383	0.0402622	2.74068	-0.114213	-0.254925	1.36016	-0.0697784	-0.175904	0.163671	-0.18712	-0.581722	-0.603112	-0.493043	-0.220674	-0.155922	-0.204979	1.41659	-0.147224	-0.147224	-0.24124	-0.570273	-0.433591	-0.620261	4.29233
hsa-miR-512-3p	0.183048	0.145204	-0.0385866	0.69216	0.199336	0.199336	-0.0115747	0.0516148	-0.0155983	-0.267894	-0.149169	0.12744	-0.0705624	0.0217323	0.102433	0.470627	-0.149169	0.314159	0.077692	-0.114795	0.36915	-0.287531	-0.149169	-0.0288029	0.0973301	-0.344956	-0.363078	-0.344956	-0.333911	-0.351985	-0.200928	0.0217323	1.99663	-0.130985	0.0115738	0.0973301	-0.15709	-0.0705624	-0.130985	-0.233795	-0.255602	-0.0155983	0.13579	-0.160934	0.117954	0.49436	-0.406323	0.102433	0.0217323
hsa-miR-512-5p	-0.293149	-0.202609	-0.357231	-0.30158	-0.293149	-0.131307	0.132892	-0.00990391	0.570897	-0.0530014	1.11372	1.1919	1.20792	0.548407	0.164742	-0.239499	1.8745	-0.342551	3.10863	0.145252	3.82894	2.20743	-0.338738	-0.244222	1.14919	-0.374123	-0.418342	-0.18587	3.07603	0.75846	-0.443954	-0.357231	4.31111	-0.436254	1.22785	-0.216132	0.00990391	0.615659	0.844427	2.82191	1.80922	0.476403	3.68594	0.56013	-0.321137	0.710365	-0.365685	-0.178287	-0.321137
hsa-miR-513:9.1	0.24187	0.0512867	-0.011364	0.0186777	-0.0404749	0.0786781	-0.00846958	0.0598869	0.0426931	-0.174419	0.110373	0.150632	0.00273514	0.0105143	-0.00561237	0.0214024	-0.0652084	0.0808573	-0.0479708	-0.124671	0.0240126	-0.0290909	0.00273514	0.0186777	0	0.0159779	-0.0328493	-0.0404749	-0.00561237	-0.0833607	-0.0523453	-0.017972	-0.0938635	0.0491819	0.0598869	0.101783	0	0.0315857	0.0214024	-0.193802	-0.0890827	-0.0691376	-0.017972	-0.0290909	-0.0652084	0.0556707	0.287069	0.130711	0.0404205
hsa-miR-513a-3p	-0.0220699	0.0612965	0.0214186	0.264956	-0.096139	-0.0387545	-0.0291147	-0.0553904	0.116778	-0.350636	-0.0175543	-0.0531521	-0.204926	0.415285	0.0745144	0.0770702	-0.135629	0.330803	-0.146374	-0.15339	0.0485115	0.190228	-0.0339079	-0.105471	0.129907	-0.0711784	-0.148628	0.0881109	-0.0463581	-0.118856	0	-0.193051	-0.0849762	0.0563793	-0.0266447	-0.120991	-0.109808	-0.0220699	0	0.0797949	0.0383959	0.371181	0.119348	0.259504	0.36812	0.195584	-0.0339079	-0.066494	0.0563793
hsa-miR-513a-5p	0.782798	0.583836	0.119434	0.293377	0.276364	0.454368	0.0116415	0.0116415	0.102749	0.0343761	-0.195527	-0.266703	-0.0648441	0.119434	0.240899	0.224729	-0.0501862	0.206801	-0.0576115	-0.00333309	0.0509319	0.0681667	0.102749	-0.351921	-0.0501862	0.300926	-0.480194	0.0283098	-0.211611	-0.0341635	-0.338491	0.0116415	0.369368	-0.0177565	-0.011075	-0.219511	0.17228	-0.0963039	0.224729	-0.250733	-0.758717	-0.365287	0.180818	-0.304994	-0.415586	-0.296304	-0.119253	0.360601	0.256509
hsa-miR-513b	0.405532	0.45727	0.139901	0.284185	0.169544	0.0238476	-0.0531521	-0.120991	-0.0128794	0.0537901	-0.105471	-0.0266447	-0.07827	-0.0735054	-0.0243378	-0.144299	0.156097	-0.19571	1.94302	0.00962353	-0.1292	0.0907812	0.129907	-0.0872355	-0.225977	0.12201	0.0663576	0.184579	-0.0619764	1.48733	0.0511274	0.169544	0.0716438	-0.114487	-0.07827	-0.211636	-0.0291147	-0.0266447	0.334125	-0.0915432	0.892697	0.0853758	-0.0553904	0	-0.188248	-0.316894	-0.0984545	-0.0220699	0.147359
hsa-miR-513c	0.115323	0.198856	-0.030736	0.128143	0.181082	0.097374	0.0202189	0.0152407	0.0298548	0.0732594	-0.152791	0.228777	-0.0444412	-0.11968	0.0512609	0.206831	0.24934	-0.00110912	0.234854	0.0924168	-0.150604	0.777072	0.0250425	-0.0511045	0.0685101	0.201255	0.0101414	0.0389452	-0.0684099	-0.131748	-0.0579872	-0.00999451	-0.0350437	-0.117454	0.0564995	-0.041955	0.017745	0.0851526	0.212597	-0.0833187	-0.178611	0.0225916	-0.0284767	-0.030736	-0.22631	-0.117454	-0.141677	-0.00333977	-0.112803
hsa-miR-514	0.160611	0.160611	-0.0035038	0.0011282	-0.0276318	-0.125772	-0.60761	-0.0234241	-0.254116	0.26798	-0.740628	0.408635	0.106114	-0.125772	1.3034	0.0178146	-0.125772	0.595225	-0.0212955	-0.130083	0.0289288	0.00572586	-0.0102873	-0.348063	0.0410833	-0.0986033	0.185846	-0.0723686	0.0011282	-0.0234241	0.0011282	-0.0660143	-0.144911	-0.0276318	0.211829	-0.314609	0.516515	0.478917	1.04972	-0.164151	-0.0011282	-0.0536795	-0.0171652	1.92472	0.283484	-0.348063	0.662187	-0.310077	-0.0299082
hsa-miR-515-3p	0.766272	0.693132	0.0712852	0.850545	0.108636	-0.0652266	0.0575275	-0.133376	0.0460567	-0.0576048	-0.108212	0.12742	-0.242127	-0.0974007	0.0261965	0.610117	-0.191512	-0.0503263	-0.0503263	-0.125538	0.303114	0.267935	0.212266	-0.211318	-0.0359201	0.12742	-0.198142	0.0749073	1.03476	-0.307961	0.0575275	0.144568	-0.245542	0.258305	0.175059	-0.165897	-0.18476	0.0607967	-0.0693283	-0.20139	-0.169239	-0.169239	0.170673	0.0501337	-0.118718	-0.0974007	-0.516043	0.207539	0.610117
hsa-miR-515-5p	0.271247	0.12249	0.173894	0.257023	0.201041	-0.043643	-0.118204	-0.0807333	-0.03125	0.340908	-0.218567	-0.0910892	-0.155963	0.153638	0.144164	-0.0354099	0.194247	-0.186749	0.141929	0.120415	0.12249	0.113844	0.148945	-0.155963	-0.168836	0.101026	0.0214224	0.126409	-0.0247765	-0.0374813	-0.0161419	-0.00100136	-0.151117	-0.0500097	-0.181905	-0.0807333	0.128543	-0.122515	-0.148737	-0.0457201	-0.171061	-0.0291557	0.0826416	0.0987711	0.137591	-0.124617	-0.316002	-0.155963	0.293295
hsa-miR-516a-3p,hsa-miR-516b*	0.775655	0.538336	0.176829	0.736364	0.365954	-0.161002	-0.291269	-0.261689	-0.267372	-0.439436	0.237387	-0.214644	-0.309618	-0.279572	-0.18012	0.667111	0.00539875	-0.136332	0.14403	0.111859	0.322288	0.265411	-0.00539875	-0.49468	-0.227031	0.237387	-0.10072	0.210168	0.352504	-0.296849	0.0348711	0.0348711	0.759099	0.45802	-0.150142	-0.296849	-0.185291	0.72139	-0.242418	0.0531216	-0.724792	-0.124482	0.126705	0.0226974	-0.388447	-0.45056	0.0987453	0.0531216	0.0921593
hsa-miR-516a-5p	1.19478	0.653583	0.229482	0.723679	0.180964	0.101228	-0.104437	-0.180076	-0.059269	-0.198177	-0.0720243	0.0126457	-0.123342	-0.135543	-0.264904	0.572181	0.0459843	0.115311	-0.211272	-0.104437	0.341028	0.374152	0.0803452	-0.391214	-0.00674152	0.464235	-0.135543	0.264236	0.0329475	-0.169582	-0.204707	0.0329475	0.549464	0.341028	-0.020154	-0.059269	-0.185739	0.0394573	0	0.0394573	-0.742467	-0.123342	0.318084	0.0126457	-0.0916834	0.0188961	0.0256786	0.381127	0.279007
hsa-miR-516b	0.10551	0.118253	0.0258913	0.101097	0.0413456	-0.157126	-0.11209	-0.0902119	-0.0691404	-0.0472546	-0.0716248	-0.00526237	-0.184087	-0.11209	-0.0559368	0.00739861	-0.0767136	-0.00308037	0.0694036	-0.118698	0.00739861	0.0368147	0.0947409	-0.0875015	-0.0336132	-0.00308037	-0.0359936	0.0320797	0.00105667	0.00321198	0.0735178	0.0521221	-0.0691404	0.0413456	-0.0820484	-0.11209	-0.122392	-0.0116787	-0.109196	-0.0716248	-0.0902119	0.0343905	0.0368147	0.0240345	-0.0902119	-0.0178041	-0.189809	0.118253	0.0694036
hsa-miR-517*	0.28659	0.250652	0.00214195	-0.0464277	-0.002141	-0.144773	-0.125729	-0.208644	-0.115027	-0.123549	0.00441456	-0.115027	0.190128	-0.110504	0.0526896	0.0504713	-0.002141	-0.206404	-0.0440149	-0.119308	0.401238	0.0480938	0.177768	0.0321741	-0.148887	0.043292	-0.0794172	0.00214195	0.28659	0.128957	0.0888424	0.205529	0.387864	0.250652	0.0387621	0.0730543	-0.151033	0.00654316	-0.204309	0.673883	0.849827	0.0526896	1.62098	-0.125729	-0.0771465	-0.0817442	-0.157392	-0.121428	0.328812
hsa-miR-517a	0.462227	0.273664	0.00528526	0.00528526	0.10819	0.0509129	0.122538	-0.176681	-0.0275106	0.193003	-0.0491753	0.133715	-0.00528622	0.00528526	0.122538	0.320867	-0.157132	0.2949	-0.0491753	0.0737934	0.260755	-0.188401	-0.435867	-0.271703	-0.0692616	-0.0583792	-0.188401	-0.262066	-0.262066	-0.899382	-0.113828	-0.176681	0.475937	0.00528526	0.217586	0.273664	0.00528526	0.0864963	0.00528526	-0.0920048	-0.455946	-0.292637	-0.176681	-0.262066	-0.146947	0.0737934	0.0165215	0.260755	-0.0797453
hsa-miR-517a,hsa-miR-517b	0.00851726	-0.266562	-0.245945	0.0360479	0.991508	0.292774	0.0360479	0.853459	-0.0654287	0.322565	0.642583	0.48243	0.177797	0.20717	-0.0712261	0.142331	2.01978	0.142331	3.15693	-0.321358	-0.0490236	2.52323	-0.477933	-0.245945	-0.188982	-0.0542078	-0.537755	-0.487019	-0.347169	0.0205221	-0.302904	-0.215195	3.0448	-0.266562	-0.204782	-0.275141	0.245509	-0.146054	0.533698	2.69252	2.26488	0.513321	0.435589	-0.115205	0.0360479	-0.00851726	1.89016	-0.150844	-0.352132
hsa-miR-517c	0.461662	0.447611	0.163811	0.468172	0.242976	-0.050395	0.0278482	-0.450689	-0.180195	-0.378344	-0.392679	-0.0842257	-0.0842257	-0.265928	-0.244612	0.37639	-0.0564518	-0.271374	-0.350088	0.0221128	0.494902	-0.0323181	0.205439	0.146952	-0.0842257	0.174337	-0.260633	-0.152765	0.0669861	-0.435806	0.0736599	0.153807	0.159023	0.055357	-0.113345	0.00284195	-0.260633	0.0844107	0.1282	-0.415182	0.0913496	-0.002841	-0.324252	0.0498867	0.199966	-0.163986	-0.254797	0.0669861	0.187115
hsa-miR-518a-3p	0.373458	0.145348	0.0799875	-0.132565	-0.0512047	0.359794	0.145348	-0.186449	0	0.0375252	-0.0136299	0.398499	0.119561	-0.0136299	0.406792	0	-0.132565	0.624873	-0.0642328	0	-0.132565	-0.237269	-0.22403	-0.0512047	0.461986	0.221052	-0.411807	0.119561	0	-0.132565	-0.11983	0.0911541	0.435417	-0.039072	0.287392	0.105238	0.145348	0.013937	0.261968	-0.0260963	-0.400239	-0.21266	-0.0136299	-0.186449	0.013937	0.166965	0.305034	0.305034	0.17958
hsa-miR-518a-5p,hsa-miR-527	0.3418	0.375231	0.0696249	-0.0206556	-0.0521936	-0.239795	-0.227266	-0.261416	-0.218941	0.0237064	-0.0296211	-0.221035	-0.0887594	-0.170619	0.0549526	0.0790329	-0.0693703	-0.250596	-0.00222492	-0.0910139	0.492696	0.0625057	0.210744	0.0284996	-0.290928	0.0720034	-0.0408401	0.0137043	0.298471	0.221835	0.123972	0.0935316	0.325288	0.197515	0.0814619	0.00896454	-0.303852	-0.142888	-0.170619	-0.140562	1.66606	0.0960102	-0.118566	0.498827	0.00222397	-0.218941	-0.257106	-0.166036	0.207946
hsa-miR-518b	2.21791	-1.25255	-1.26931	-1.26931	-1.40668	0.205681	-0.0824556	-0.185044	-0.130706	0.127159	0.0603457	-0.0386009	0.348719	0.0470409	0.164513	2.29543	-1.39259	-0.112632	2.29543	-1.0531	3.53318	1.78658	-1.33789	-0.00176525	0.782264	-1.28814	-1.11868	-1.38006	-1.35727	1.63955	-1.33789	-1.33789	3.16537	2.39989	0.238127	-0.00547218	0.606834	0.357069	0.51494	1.9684	0.934794	-0.359442	2.06932	-1.43928	0.196987	0.709329	-0.153281	0.146313	-1.36824
hsa-miR-518c	0.147124	-0.0535021	0.162033	0.0364132	-0.0299511	-0.127125	-0.0595703	1.48095	-0.080843	0.238293	0.0147667	0.100921	0.077652	-0.00409985	0.0103874	0.159958	-0.0515461	-0.0515461	-0.0455961	0.077652	0.190804	0.0343084	0.077652	0.0147667	-0.0829716	0.0103874	-0.034235	-0.0020628	0.284281	0.0887661	-0.0615997	0.140569	-0.0387659	0.0632925	0.00413322	0.00206184	-0.106681	0.0563335	-0.0659342	-0.144721	0.0655632	0.0169811	0.0191603	0.565601	-0.0829716	-0.0555563	0.456487	-0.0555563	-0.0364628
hsa-miR-518c*	0.826428	0.398607	0.121506	0.826428	0.305396	-0.151266	-0.170112	-0.133524	-0.138915	-0.200439	-0.0760469	-0.290349	-0.187588	-0.0567627	0.128301	0.558635	-0.00368214	0.00368214	0.135165	0.0102377	0.567536	-0.0567627	0.179172	-0.247505	-0.0111637	0.544088	-0.182116	-0.390395	-0.170112	-0.247505	0.179172	0.236413	0.902626	0.249779	-0.0373449	-0.133524	-0.223743	0.0538063	0.0806179	-0.144578	-0.573583	-0.354858	0.179172	0.179172	-0.0760469	-0.228531	-0.337667	0.43082	0.296706
hsa-miR-518d-3p	1.01297	0.463854	0.100791	0.746109	0.53938	0.115199	-0.0499592	-0.0367584	0.115199	0	0.0470219	-0.138867	0.0616798	-0.20228	0.0859432	0.352765	0.108533	0.162798	-0.0745211	0.0859432	0.437517	-0.00738716	0.0941095	-0.30372	-0.0367584	0.336595	-0.240055	0.0859432	0.328604	-0.20228	-0.0997448	0.903384	0.574884	-0.0367584	0.171963	-0.0152369	0.0777025	-0.0499592	0.0232849	-0.0997448	-0.493516	-0.210687	0.115199	-0.0297794	-0.0675459	0	0.292684	0.336595	0.196412
hsa-miR-518e	0.613365	0.0858231	-0.0274887	0.118539	0.0398493	0.0830059	0.242528	-0.182202	-0.273813	-0.00782776	-0.291056	0.0110941	-0.20293	-0.144466	-0.273813	-0.0136557	0.234906	-0.213289	0.490665	0.0427275	0.121504	0.162911	0.0514717	0.440858	0.586193	-0.158161	-0.0330238	-0.0817051	1.07848	-0.04105	-0.11864	0.213605	0.306415	0.0455484	-0.218386	-0.107967	-0.150165	0.302208	0.124548	0.0675535	-0.04105	-0.0574837	0.174595	-0.0220184	-0.253351	-0.291056	0.108621	-0.107967	0.00782871
hsa-miR-518e*,hsa-miR-519a*,hsa-miR-519b-5p,hsa-miR-519c-5p,hsa-miR-522*,hsa-miR-523*	0.0741005	-0.0431089	0.217666	-0.0526104	0.0134249	-0.192101	-0.189359	-0.160099	-0.364974	-0.43581	-0.0400648	-0.0431089	-0.140142	-0.346815	0.0308552	0.366616	-0.186631	-0.194912	-0.222096	-0.131242	0.846399	0.145998	0.255665	-0.214113	-0.186631	0.0559578	0.600938	-0.0368671	-0.0270519	-0.364974	0.059268	0.322384	-0.211328	0.0626183	0.0525055	-0.175267	-0.103481	-0.38545	-0.194912	0.16552	0.199765	0.564618	-0.0787897	0.193048	-0.192101	0.998163	0.185654	-0.0626221	-0.0337191
hsa-miR-518e:9.1	1.16032	0.647317	0.0760155	0.200281	0.0488806	0.107121	0.00814342	-0.0231752	0.122967	-0.144716	0.167039	0.241297	0.00814342	0.0126696	-0.0274334	0.54191	-0.0317545	-0.0637531	-0.189737	-0.00814438	0.49575	0.351259	0.332854	-0.164953	-0.108746	-0.00814438	-0.118318	0.303167	0.0386038	-0.438896	-0.108746	0.17216	-0.123524	0.0488806	0.385717	0.133426	-0.0363998	-0.0887594	-0.134419	-0.294369	-0.438896	-0.326512	0.27342	-0.414237	-0.0987196	-0.252594	-0.380162	-0.139578	0.344786
hsa-miR-518f	0.00440025	-0.0693827	-0.14074	-0.0397215	-0.182063	1.19624	1.81975	1.23657	2.52926	2.35593	2.83744	1.45159	1.24392	3.75276	3.19929	-0.124701	-0.315081	3.31328	-0.315081	-0.204411	-0.105735	-0.105735	-0.182063	1.84666	1.58053	3.86762	1.69694	-0.14074	-0.0864058	-0.315081	-0.162666	-0.105735	-0.14074	-0.162666	1.44317	2.52205	2.30151	1.92709	1.42086	-0.162666	-0.182063	-0.105735	-0.0153656	-0.204411	2.1166	3.54268	2.17427	2.84581	-0.0693827
hsa-miR-518f*,hsa-miR-518d-5p,hsa-miR-520c-5p,hsa-miR-526a	0.126627	0.0683365	-0.0143595	0.116638	0.0376921	-0.131154	-0.0328245	-0.0433435	-0.00841713	-0.146866	-0.141346	-0.0923338	-0.123248	-0.129198	0.00659084	0.466296	-0.0454464	-0.0923338	0.31571	0.025527	0.0536995	-0.00234509	0.0111141	0.0162392	0	0.14045	0.0629168	0.0925837	0.0768185	-0.111887	0.0174351	0.0331106	0.0221558	0.0843811	-0.0224247	0.0198364	-0.00718498	0.949277	-0.0269604	-0.0574303	-0.0422916	-0.0213184	0.0757351	0.0232687	-0.023531	0.0629168	-0.177358	0.0243978	0.0972319
hsa-miR-518f:9.1	0.0787306	0.0296192	-0.0447435	-0.0471106	0.0448885	0.100116	0.139409	0.10912	0.00802422	-0.122349	0	0.263849	0.0208044	0.100116	0.074337	-0.0496235	-0.0234013	1.65357	-0.0234013	0.0119209	-0.0496235	0.0139742	-0.017066	0.10912	0.047039	-0.0424032	-0.173137	-0.0719471	0.0616322	-0.103512	-0.0471106	-0.0851507	-0.0763159	0.00209332	0.0829716	0.0338955	-0.00202942	0	-0.0149536	-0.0234013	-0.119453	-0.106222	0.00988102	-0.0520039	-0.00636387	0.137222	-0.134708	-0.00861168	0.00606823
hsa-miR-519a	0.0444317	0.0444317	-0.0871782	0.0928154	-0.00528717	0.0249338	0.0466413	-0.00528717	0.07164	-0.229838	0.0424252	1.10746	-0.0277758	-0.0312176	0.126598	-0.0423365	-0.0575523	0.437124	0.00273228	-0.177124	-0.0537205	0.0822182	-0.00273132	-0.00803661	0.144031	-0.0537205	-0.125165	-0.0246096	-0.107109	-0.187665	0.00273228	-0.0497675	-0.0460949	0.00543213	0.218288	0.0158558	-0.00803661	0.0696764	0.0779877	-0.0246096	-0.25646	-0.0917101	0.0610876	-0.0696459	-0.00528717	0.0206995	-0.0423365	0.214893	0.0466413
[truncated: 316 more rows]
[truncated: 15 more columns]
