# Supplementary material for: Molecular analysis of pediatric brain tumors identifies microRNAs in pilocytic astrocytomas that target the MAPK and NF-κB pathways
Source: Acta Neuropathol Commun. 2015 Dec 18;3:86. doi: 10.1186/s40478-015-0266-3 (PMC4683939; doi:10.1186/s40478-015-0266-3)
Supplement: Additional file 2: Table S2. — Normalized gene expression data. (XLSX 37339 kb) [file 40478_2015_266_MOESM2_ESM.xlsx]

## Sheet: Sheet1
PROBE_ID	TargetID	PA1	PA2	PA3	PGNT	PA5	PA6	PA7	PA8	PA9	PA10	PA11	PA12	PA13	PA14	PA15	DA1	DA2	DA3	AA1	AA2	GBM1	GBM2	GBM3	GBM4	GBM5	E1	E2	E3	E4	E5	E6	E7	E8	E9	E10	E11	E12	E13	E14	M1	M2	M3	M4	M5	M6	M7	M8	M9
ILMN_1343291	EEF1A1	-0.157667	-0.0617228	0.0654821	-0.0617228	-0.11699	-0.157667	-0.0617228	0	-0.287827	-0.0617228	-0.11699	-0.209374	-0.287827	-0.11699	0.20379	-0.157667	-0.287827	0.20379	0.20379	0.20379	0.0654821	-0.157667	-0.209374	0	0.20379	0.20379	0.20379	0.20379	0.20379	0.20379	-0.0617228	0.0654821	-0.418593	0.0654821	0.20379	0	0.20379	0.20379	0.20379	-0.474521	0.20379	0	0.20379	0.20379	0.20379	0.20379	0.20379	0.20379
ILMN_1343295	GAPDH	0.0993519	0.058013	-0.114185	0.00726604	-0.132065	0.1639	0.450864	-0.0346317	-0.0444365	0.232113	-0.132065	-0.0278187	0.159623	-0.134984	0.0312843	-0.248089	-0.386174	-0.558794	0.0959721	-0.997561	-0.0314512	-0.0804071	0.0140047	1.30231	-0.746056	0.441162	0.931934	-0.156553	0.189692	-0.0481415	-0.508667	-0.00726604	-0.857965	0.197484	0.228111	-1.06622	-0.799337	-0.386174	-0.452839	-0.804969	-1.45435	1.09232	0.211162	0.829194	-0.159089	1.09232	0.509217	1.14994
ILMN_1651199	LOC643334	-0.0849605	-0.0849609	-0.0218644	-0.0343423	0.00144672	-0.0244341	-0.0195494	-0.0508008	0.00282049	0.0551319	0.020257	-0.0849619	-0.0849605	0.0536432	0.0283132	-0.0188012	0.0445309	0.00397301	-0.0805965	0.096056	-0.0218329	-0.0444541	0.0317111	0.0351176	0.0792084	-0.00173092	0.0598702	0.0190334	0.00675058	0.114962	-0.0314608	-0.0192366	0.180092	-0.0849595	0.0361719	0.0807004	-0.0849605	-0.08496	0.0469422	0.0609746	-0.00144625	0.0172648	0.0305638	-0.08496	0.121493	0.107899	-0.0592732	0.0702023
ILMN_1651209	SLC35E2	0.0492859	-0.00179625	0.0855412	-0.0469656	-0.0941997	-0.17261	0.0150576	-0.205572	-0.021215	-0.123323	0.0576077	-0.183605	-0.0374036	-0.0377555	-0.0549459	-0.0650201	-0.127081	-0.259462	0.200814	0.0718327	0.0084362	0.165128	-0.0241714	-0.0476136	-0.0135298	-0.177084	-0.0723567	0.056849	0.0710125	-0.216046	0.0673165	-0.203242	0.161623	0.270774	0.323781	-0.139815	0.0653138	0.383784	0.282226	-0.0499673	0.146219	-0.20338	0.0274849	-0.258627	0.157659	-0.129225	-0.0660343	0.016099
ILMN_1651210	DUSP22	-0.0236778	-0.0281258	-0.148374	-0.0773521	-0.0629859	0.00533152	-0.142982	0.112207	0.0506897	0.0555778	0.0757742	-0.147149	0.170349	0.13649	0.0667081	-0.189065	0.158091	0.0212183	0.00648022	0.0469184	-0.176031	-0.107437	-0.0847783	-0.0150814	0.145411	0.0259514	0.184764	0.0558853	0.105566	-0.0721145	0.0706024	0.0971713	-0.13542	0.125458	-0.030736	-0.0629034	-0.0975628	-0.0880365	0.155763	0.0801372	0.05936	0.1132	-9.91821e-05	0.0716829	-0.198753	0.147313	9.91821e-05	-0.0500822
ILMN_1651221	LOC642820	0.0269847	0.206116	-0.00655317	0.00961018	-0.047864	0.0428972	-0.0316534	-0.0668774	0.0920296	0.0317178	-0.00759125	-0.0854926	-0.0120683	-0.0099225	-0.0295877	0.0108275	-0.00846863	-8.01086e-05	0.0341773	-0.175285	0.0929222	-0.140286	-0.108182	0.0960422	-0.202756	0.144945	0.131781	-0.0929041	0.229	-0.078557	0.047977	0.164063	-0.226184	0.0817265	-0.169108	0.00247622	0.0494828	-0.00259829	-0.171488	0.000796795	0.0402513	0.0694885	-0.0225034	0.101667	-0.0486984	-0.0625429	0.224343	0.0507083
ILMN_1651228	RPS28	-0.486442	-0.503967	-0.304979	0.46334	-0.0673618	0.0394592	-0.0231857	-0.328422	-0.162076	-0.0768757	0.00345993	0.360596	-0.270586	-0.476674	-0.286451	0.20822	-0.247607	0.0366077	-0.134101	-0.199528	0.425026	0.41448	0.305143	0.499426	0.529424	0.42859	0.711344	0.688239	0.451654	-0.203288	0.0654545	-0.215113	-0.604096	0.569843	0.19838	0.407416	-0.330764	0.743587	0.410596	-0.0721512	-0.17954	0.0825758	-0.841604	0.587157	-0.00345993	0.255967	0.262894	0.138534
ILMN_1651229	IPO13	0.00691986	0.00821304	0.172142	-0.254744	0.153567	-0.14384	0.110475	-0.129079	0.0918951	0.267005	0.213457	-0.374884	0.319678	0.123657	-0.0916653	1.13119	0.112079	0.411789	-0.207951	-0.176274	0.0910826	-0.154411	0.168677	-0.0507059	0.025342	-0.600011	-0.210455	-0.0104313	-0.453979	-0.398104	-0.400389	-0.632548	0.282405	-0.510262	0.00389862	-0.604614	0.101214	-0.154411	-0.727512	0.786538	-0.341015	-0.119634	-0.0302067	-0.581575	-0.226584	0.0155182	-0.477915	-0.00389957
ILMN_1651230	TESSP1	0.2953	-0.00883293	0.0353284	0.00480032	-0.0126929	0.0504789	-0.0929317	-0.116594	-0.0237546	0.0824103	-0.1153	0.0655708	-0.0339556	0.0173354	0.0372548	-0.0883555	-0.135389	-0.022563	-0.00479651	0.0464425	0.0403748	-0.00701427	0.051991	-0.103111	0.0750065	0.0748606	0.0643296	0.00145912	0.0549145	-0.0138516	-0.0690784	0.149819	0.0938921	0.109369	-0.0192413	0.09975	-0.0240583	-0.212522	-0.0546145	-0.0104804	-0.141391	0.0807872	-0.0189419	-0.0864668	0.0976839	-0.0145516	0.0113015	-0.0153627
ILMN_1651232	LOC653113	-0.242592	0.0223584	-0.0673022	-0.103946	-0.0240202	-0.191815	-0.3969	-0.0671124	0.00684118	-0.231595	-0.0416217	-0.0297213	-0.00176573	-0.254254	-0.12954	0.0253863	-0.0758266	-0.0583296	0.0225029	-0.171841	0.206287	-0.0253544	-0.205624	0.0843101	-0.233152	0.111958	0.16107	0.0256729	0.189935	0.272703	0.360199	0.688796	-0.207517	0.152571	-0.0740228	0.203809	0.093678	-0.104117	-0.0815544	0.170897	0.148773	0.0872588	0.0271096	-0.0235953	0.216	-0.0625792	0.0745192	0.149912
ILMN_1651235	AFAP1	0.0985541	0.105764	0.0747533	-0.0252905	-0.0183535	-0.0249748	0.090498	0.0547862	-0.0252395	-0.0253191	0.0893936	0.0693913	0.131877	0.0738483	0.0887241	-0.0888433	0.442976	-0.0256867	0.0740433	0.00165367	-0.0618596	0.115211	-0.00924921	0.0532994	0.0702743	-0.0941682	-0.0243826	0.0574169	-0.100358	-0.0519977	-0.0695968	-0.129842	-0.0863256	0.040318	0.0958848	0.184653	0.195776	0.427395	0.210321	0.102689	0.178319	-0.0521212	-0.0507131	0.162159	0.0368929	-0.0638042	-0.136929	-0.0716443
ILMN_1651236	GGTLC1	0.195164	0.0580549	-0.0126066	0.0335736	-0.202023	-0.0693326	-0.130912	-0.150946	-0.11273	-0.0842128	-0.0208783	0.0469837	0.0255556	-0.00675011	0.0947752	0.149697	-0.235312	-0.015244	-0.0502734	0.183723	0.114943	0.04075	0.0622172	-0.00130129	-0.00231981	-0.0104733	0.0845294	0.0100112	0.0606694	0.00130081	0.00560951	0.0790968	-0.00554037	-0.0274281	-0.104516	-0.0301332	-0.0735135	0.0230603	0.0614557	-0.0725269	-0.00763321	0.174324	-0.0137181	-0.049787	0.156247	0.0122709	-0.0336437	0.0297847
ILMN_1651237	CDT1	-0.284642	-0.272645	-0.464862	-0.162895	-0.44085	-0.0024066	0.0024066	-0.262469	-0.0921564	-0.148997	-0.0334449	-0.215607	-0.233494	-0.39594	-0.137166	-0.12495	-0.310472	-0.078352	0.66035	-0.017529	0.433825	0.594051	0.360789	1.90657	1.06229	0.250971	1.27458	0.920975	1.24886	1.18043	0.067421	0.363484	0.200101	1.73322	1.10276	0.075058	0.545622	0.845056	0.717559	0.163353	0.182952	-0.171552	0.360906	0.479961	0.800149	-0.331186	0.510672	0.126356
ILMN_1651238	TRPV1	-0.156595	-0.171571	-0.00381041	-0.120662	-0.0433507	0.000504017	-0.0967383	0.0267258	-0.0588002	-0.0760798	-0.250326	-0.0107646	0.0349951	0.015172	-0.222697	0.0234103	-0.0177031	-0.260916	0.0624266	-0.0250602	-0.061655	-0.103346	0.0264173	0.0562973	0.096631	0.172913	0.0746608	-0.0860481	0.0408916	-0.0359569	-0.000504017	-0.0492492	0.244634	0.110507	0.155169	0.150077	0.0197458	-0.0143623	-0.0926895	-0.0980086	0.101328	-0.0604548	0.199983	0.0898361	-0.0997763	0.470088	0.188733	0.323046
ILMN_1651249	LOC652879	-0.000664234	0.0579529	0.0856457	0.0652766	-0.000664234	-0.000663757	0.0689416	-0.000663757	0.00884199	0.0235643	0.00778389	0.167372	-0.000664234	0.0290451	-0.000664234	0.0668488	0.20455	-0.000665188	-0.000663757	-0.000664234	-0.000664234	-0.000665188	0.00541162	-0.000665188	0.0701675	0.0948067	-0.000664711	0.0870995	-0.000664234	0.0869355	-0.000664234	0.212926	0.0289903	-0.00066328	-0.000665188	0.122036	-0.000664234	0.0872116	-0.000664234	0.0420575	0.0412469	0.0117426	-0.000665188	0.00236702	-0.000663757	0.0969863	0.00066328	0.0511198
ILMN_1651253	LOC644150	0.041821	0.0357404	-0.0517616	0.0191283	-0.137034	-0.0895262	-0.197612	0.00423574	0.180136	0.167683	-0.0790501	-0.0363274	0.0534701	0.109629	-0.227677	0.323071	0.0645428	0.472023	0.0658517	-0.112002	0.0969968	0.154037	1.17596	0.312538	0.0587773	-0.255082	-0.00614452	0.0852513	-0.213006	0.0926647	0.0118523	0.0753975	0.098031	-0.0810213	-0.0791774	-0.276578	-0.0659175	-0.113228	-0.144584	-0.111119	-0.124123	-0.153798	-0.134452	0.0151391	-0.00340796	0.261941	-0.068069	-0.0235033
ILMN_1651254	LPP	0.310123	0.211846	0.389726	0.655405	0.207555	0.277185	0.0695629	-0.021286	-0.19593	0.347214	0.448544	0.71924	0.0177059	0.315733	0.199597	-0.2748	0.522971	0.248947	0.433002	-0.0177059	0.608283	0.237739	0.592037	-0.440819	-0.190908	1.03779	0.431163	-0.552856	-0.332645	0.379563	-0.381174	-0.355179	-0.106686	-1.86822	-0.59203	0.936097	-0.837191	-0.960491	-0.504525	-1.28558	-1.10905	0.985816	-0.728657	0.813118	-0.137748	-0.339635	0.295499	0.0523605
ILMN_1651259	FLJ36848	-4.76837e-07	0.0208178	0.0588732	0.128055	-4.76837e-07	0.00131989	0.183127	0.0892372	0.0381494	0.0689096	0.0439138	0.00605392	-4.76837e-07	-4.76837e-07	0.0999599	-4.76837e-07	-4.76837e-07	-1.43051e-06	0.0960822	-4.76837e-07	-4.76837e-07	0.0750551	-1.90735e-06	0.134578	0.0502095	-9.53674e-07	0.109301	-9.53674e-07	0.122596	-9.53674e-07	-4.76837e-07	-4.76837e-07	0.0183754	4.76837e-07	0.0289826	-4.76837e-07	0.19225	0	-4.76837e-07	0.038487	-9.53674e-07	-4.76837e-07	-1.43051e-06	0	0	0.0536771	0	-4.76837e-07
ILMN_1651260	CCNE2	0	-4.76837e-07	0	-4.76837e-07	0	0.0437007	-9.53674e-07	0.0426421	0.065949	0	0.001194	-1.43051e-06	0	0.102917	0.0109439	0	0	-9.53674e-07	4.76837e-07	0	0	-9.53674e-07	0.153437	0.000613689	-9.53674e-07	-4.76837e-07	-4.76837e-07	-4.76837e-07	0.0822368	0.0630708	0	0	0.00979567	0.0744605	-9.53674e-07	0	0	4.76837e-07	0	0.0468831	-4.76837e-07	0.116881	0.0249677	0.0761509	4.76837e-07	4.76837e-07	0.0536704	0
ILMN_1651262	HNRNPAB	0.0615959	0.384784	-0.71926	0.0364075	-0.39043	-0.670241	-0.106923	-0.538916	-0.00545883	-0.277773	-0.270391	-0.35998	-0.187245	-0.547382	-0.42784	-0.687342	-0.153102	0.295591	-0.0211573	0.403986	0.337955	0.539096	0.246714	1.18411	1.01658	0.433535	0.670984	0.941495	0.748807	0.837962	-0.130823	0.0682745	0.635229	0.637608	1.18411	0.466914	1.17447	0.724857	0.99044	0.282332	1.05495	-0.189653	0.282332	0.0752544	0.696779	-0.14568	0.297934	0.00545883
ILMN_1651268	LOH12CR1	-0.148719	0.0660667	0.136111	-0.178383	-0.0258155	-0.175626	0.103168	-0.130178	-0.0676031	0.00784159	-0.0205302	0.0226526	0.0281949	-0.0714922	0.0258017	0.240037	-0.178382	-0.0949378	-0.178382	-0.115068	0.0450401	-0.00311565	0.122881	0.105264	-0.178383	-0.0115972	-0.100394	0.178843	-0.0637302	0.0190272	-0.0001688	0.0426836	0.000168324	-0.0397415	0.0877805	-0.057025	0.058558	-0.072999	0.0501022	-0.151181	0.0455689	0.019897	-0.0964999	0.0361156	-0.12588	-0.154169	0.0354781	-0.129372
ILMN_1651278	SNIP1	-0.221795	-0.0334339	0.0992432	-0.0224204	0.111711	-0.107066	0.165033	-0.191032	-0.00694704	-0.255561	-0.00295067	-0.0171962	0.0661144	-0.162672	0.0954504	0.127385	-0.225672	0.121767	0.0946703	-0.257432	-0.0376396	0.0921822	-0.0130525	0.263997	0.00290155	0.134815	0.159789	0.328173	0.0388346	0.305977	-0.353056	-0.014555	0.0867949	0.381268	-0.142032	0.0379	0.159338	0.78502	0.0107551	-0.478189	0.105619	0.0433798	0.091527	-0.00895214	0.100938	-0.355402	0.206312	-0.00210714
ILMN_1651279	LOC645349	-0.0770726	-0.0872483	-0.0117846	-0.0275154	0.0339031	-0.270148	-0.17223	0.120956	0.195215	-0.195593	-0.0705171	-0.282972	-0.0418649	-0.0362358	-0.0899448	-0.079114	0.0576301	0.0584626	-0.000180244	-0.0573401	0.187807	-0.170518	-0.0566869	0.0144458	-0.0346341	0.382898	0.200724	0.355456	0.19697	-0.0694499	0.0957394	0.0597057	0.28715	0.264687	0.105729	-0.0217056	0.0988297	-0.0111737	0.177876	0.192286	0.000180244	0.183468	-0.0411391	-0.0845141	0.027688	0.010643	0.13141	0.0322151
ILMN_1651281	LOC389669	0.000647545	-0.0584946	-0.0560584	-0.0584946	-0.054575	-0.0285859	0.0221376	-0.0584936	-0.0417438	-0.0584941	0.066721	-0.0180917	0.0360312	0.0483961	0.119022	-0.0545087	-0.0584941	-0.058495	0.000865936	0.132622	0.0142794	-0.058495	-0.0584955	0.12769	-0.058495	0.0220275	-0.0584946	0.00603294	0.145155	0.0852833	0.0198793	-0.0573635	0.193316	-0.0584931	-0.058495	0.068234	0.0573411	0.0642443	0.0876741	0.104196	0.113891	0.0702777	-0.0535965	0.0793853	0.102377	-0.0584936	-0.000584602	0.13237
ILMN_1651282	COL17A1	0.0209661	0.0945835	-0.143795	-0.00798511	-0.111405	-0.0958447	-0.143796	-0.129513	-0.141429	-0.143795	-0.00416899	-0.143797	-0.143795	-0.123977	-0.143795	-0.032897	-0.143795	-0.0576205	-0.142326	-0.143795	-0.111185	0.181539	-0.0271239	0.632975	-0.143796	0.464679	-0.143796	0.042563	-0.143795	0.297225	-0.0654221	0.188087	-0.143795	-0.143795	-0.143796	0.280199	-0.079215	0.290729	-0.143795	0.00984955	0.066443	0.100505	0.335915	0.289345	0.451467	-0.143795	0.0272021	0.0382094
ILMN_1651285	BCL6B	0	-4.76837e-07	0	0.500507	0.32361	0.0647049	-9.53674e-07	4.76837e-07	-4.76837e-07	0	0.24557	0.184676	0	0.0494547	0	0	0	-9.53674e-07	4.76837e-07	0	0	0.172722	0.725273	-9.53674e-07	-9.53674e-07	0.0166011	0.0739288	-4.76837e-07	0	0.112048	0	0	0	9.53674e-07	-9.53674e-07	0.0520291	0	4.76837e-07	0	4.76837e-07	0.00661087	0	0.457909	4.76837e-07	4.76837e-07	0.158496	4.76837e-07	0
ILMN_1651286	GRHL1	-0.0426483	0.0824017	0.0444779	0.11683	-0.0779271	0.0970225	-0.0779281	-0.0297232	-0.0511789	-0.0779271	0.0152688	-0.0779285	-0.0779271	0.0316224	0.0286646	0.085392	0.0945392	-0.0531244	0.0221829	-0.0779271	-0.0078702	-0.0779281	0.0845737	0.224559	0.0952601	-0.0584946	6.1512e-05	0.0891733	0.0643868	-0.0217662	-0.000921726	0.1763	0.0407166	0.101038	0.12161	0.0838499	0.315587	-0.0779266	-0.0779271	0.109002	0.0931697	-0.0779271	-0.0779281	-0.0779266	0.0476398	0.079278	0.0247331	-0.0779271
ILMN_1651288	LOC339760	0.0230708	-0.0463562	0.050282	-0.0772791	-0.0908666	-0.0199943	-0.0775266	0.0832901	-0.0461616	0.000245094	0.127785	0.204192	-0.216403	-0.164062	0.0188432	-0.0171041	-0.026227	-0.0919032	0.0909834	-0.179475	0.144509	0.0153971	0.0580707	0.00999117	0.00439262	-0.0680389	-0.0310955	0.140421	0.303294	-0.0882511	-0.00375891	0.139412	0.141516	-0.0841808	0.0625639	0.000168324	0.0115352	0.036108	0.152029	0.108177	0.025104	-0.0442257	0.0549188	-0.000460148	-0.0412936	-0.135821	-0.0275636	-0.000168324
ILMN_1651292	LOC644613	0	-4.76837e-07	0	-4.76837e-07	0	4.76837e-07	-9.53674e-07	4.76837e-07	-4.76837e-07	0	0	-1.43051e-06	0	0	0	0	0	-9.53674e-07	4.76837e-07	0	0	-9.53674e-07	-1.43051e-06	-9.53674e-07	-9.53674e-07	-4.76837e-07	-4.76837e-07	-4.76837e-07	0	-4.76837e-07	0	0	0.267465	9.53674e-07	0.185688	0	0	4.76837e-07	0	4.76837e-07	-4.76837e-07	0	-9.53674e-07	4.76837e-07	0.121603	4.76837e-07	4.76837e-07	0
ILMN_1651296	LOC143666	-0.359171	-0.392101	-0.224849	-0.0971732	-0.370681	-0.151377	-0.277584	-0.331744	-0.150702	-0.378699	-0.136088	-0.142125	-0.0631552	-0.254293	-0.14366	-0.0274935	-0.116338	0.277756	0.266103	-0.3715	-0.0969644	-0.17365	-0.0445862	-0.0747404	-0.00559759	0.393538	0.484604	-0.0449314	0.117686	-0.00481272	0.139133	0.42706	0.156938	-0.232732	-0.0810213	0.233232	0.414215	-0.0738111	0.00481272	0.251895	0.45868	0.0445313	0.392943	0.305374	0.0724382	-0.387405	0.0856218	0.385787
ILMN_1651303	ATP13A4	-0.068625	0.145186	0.611434	-0.0305347	0.720711	0.146765	0.12217	0.199922	0.255356	0.0793133	0.0749288	-0.0510616	0.232153	0.224846	0.0286913	-0.00937271	0.737563	-0.0338802	0.259926	-0.0177255	-0.068625	0.0795836	-0.052608	-0.0686259	-0.0466204	-0.0686255	-0.0686255	0.0448213	-0.068625	-0.0686255	0.275385	-0.068625	0.140218	-0.068624	-0.0686259	0.0698209	0.0285826	-0.0686245	-0.068625	-0.0527186	-0.0686255	-0.018147	-0.0686259	-0.0686245	0.0208096	0.32214	-0.0686245	-0.068625
ILMN_1651309	DIAPH2	0.0450354	0.0312977	0.032269	0.0446796	-0.0552502	0.0353723	0.0555511	0.0941091	-0.0111585	-0.0522432	-0.0487819	-0.0887632	-0.0898218	0.0101833	0.0156598	0.0798144	-0.161112	0.00134706	0.0871448	0.153207	-0.00373268	-0.192337	-0.037631	-0.0564518	0.00992441	0.018672	-0.0671296	-0.0148969	0.0678954	-0.0100837	-0.0192304	0.139547	0.124604	-0.0120983	0.0750327	0.0547037	0.0409141	-0.158238	0.0630341	0.167732	0.0860076	-0.0244427	-0.00770617	0.125158	-0.192335	-0.018487	-0.107223	-0.00147152
ILMN_1651310	MLLT4	-0.00595188	-0.0359058	-0.074295	0.0899806	-0.0299158	0.0881467	0.0524354	0.132615	0.104826	0.0599403	0.0852108	-0.00369215	-0.0205898	-0.0647521	0.0519748	0.0586267	-0.00237226	-0.0946636	0.0469017	0.128326	-0.124821	0.0589085	-0.0129352	0.00458288	-0.0323463	0.0476894	-0.0101633	0.201346	-0.0701771	0.0349164	-0.100028	0.060955	0.00237179	0.0787153	-0.0400848	0.0691099	-0.12504	-0.176173	-0.0185657	0.184217	-0.0256767	-0.0162115	-0.0897846	-0.181342	-0.0800033	0.0949573	-0.173374	0.0712252
ILMN_1651315	HMG20B	-0.399814	-0.427362	-0.710334	0.171482	-0.455967	-0.0295868	-0.40961	-0.293202	-0.156228	-0.00939274	-0.147795	0.010334	-0.803961	-0.383633	-0.210082	-0.0894976	-0.212938	-0.116191	0.615376	0.297407	-0.0654726	-0.0264912	-0.192195	0.814618	0.00939178	0.506726	0.886173	0.443252	0.723212	0.562909	0.0895062	-0.596362	-0.812933	-1.35181	0.0155993	0.77425	-0.662397	-0.822967	0.653995	-0.82532	0.59165	0.178541	0.28889	0.51737	1.03221	0.831456	0.48235	0.673398
ILMN_1651316	CD69	-0.0447021	0.714708	0.239778	0.663305	0.093502	0.573891	0.121817	0.0589929	-0.0741792	0.245123	0.115223	0.0507903	0.0346794	0.157369	0.208084	0.0857635	0.376744	0.621165	-0.0212145	-0.0974603	-0.0988708	0.369761	0.883339	-0.205966	-0.0020752	0.177699	-0.0990252	-0.161518	0.0175853	-0.231493	0.0147185	0.290784	-0.197217	-0.17214	-0.112082	0.167261	-0.0328741	-0.138473	-0.243856	-0.103208	-0.241531	0.107119	-0.243351	-0.0306172	0.0020752	0.0572557	-0.0474958	0.0589323
ILMN_1651325	LOC653493	0.00912714	0.00600767	-0.00227833	0.0535054	0.0175929	0.0134473	-0.0247359	0.0386577	-0.0247354	0.0807867	0.0329709	-0.0247364	0.00365591	-0.024735	-0.00953245	-0.024735	0.00366735	0.105805	-0.0247345	0.0927486	0.256928	-0.0247359	-0.0247364	-0.0247359	0.044704	0.0989113	0.165028	0.0106573	0.07375	-0.0247354	0.10178	0.000521183	-0.024735	0.210364	-0.0247359	0.00901794	0.0991139	0.0134974	0.0285721	0.0595984	-0.0247354	-0.024735	-0.0247359	-0.0247345	-0.0247345	-0.000521183	-0.0247345	-0.024735
ILMN_1651328	LAT1-3TM	-0.2019	-0.302421	-0.0879617	0.0402422	-0.162462	-0.0108066	-0.220583	-0.302516	-0.0477843	0.0334496	-0.12853	0.0763884	-0.101224	-0.125497	-0.113251	0.249333	-0.197889	-0.346111	0.458524	0.343503	-0.205915	-0.120939	0.269704	0.373395	0.157341	0.381445	0.361513	0.0757208	0.51618	-0.0761714	0.220911	0.132771	0.385721	0.627716	0.478667	0.0286732	-0.0505328	-0.0931554	0.179828	0.500995	0.501979	-0.0101056	-0.271665	0.646534	0.195578	0.166691	0.0783639	-0.200407
ILMN_1651329	LOC646360	-0.0859203	-0.193659	0.114315	-0.0293083	-0.0480413	0.00750065	0.127038	0.0127125	0.044045	-0.0787573	-0.0909252	0.0999212	0.145794	0.0339403	-0.0476174	-0.100739	-0.0751519	-0.0216551	-0.0375056	0.194148	-0.0706201	0.000825405	0.0313506	0.036901	-0.0182276	0.0247612	0.03826	0.0108647	0.0364637	-0.0800858	-0.0531936	0.0394282	0.0504022	-0.0151987	-0.0318627	-0.000825882	0.0623002	0.151876	-0.0352831	0.145902	0.0957465	0.0709515	0.0536237	-0.0230651	-0.0906467	-0.141925	0.00259829	0.0469532
ILMN_1651330	KCNG4	0.18907	0.0654841	0.156534	-0.0556202	-0.0386825	0.135842	0.173902	0.0722919	0.126844	0.00214767	0.0334678	-0.0309086	0.293269	0.148158	-0.00505638	-0.0330305	-0.0556197	-0.0556207	0.0816464	-0.0144873	0.0281725	-0.0556207	0.0260863	-0.0556207	-0.0556207	-0.00255251	0.151591	-0.0174222	0.0482879	0.0907407	-0.0556197	0.0413375	0.0416298	-0.0556188	0.123736	0.204713	-0.0556197	0.0750313	0.0225668	0.0954666	-0.0361581	0.0850167	-0.0556207	-0.0556192	0.0351567	0.841635	-0.0485611	0.0222459
ILMN_1651336	MLYCD	-0.0119195	0.253835	0.12361	0.00116444	0.385922	-0.0807924	0.0232863	0.29713	0.624595	0.252128	-0.0258474	0.129009	0.16845	0.418868	-0.132552	-0.00116444	-0.126706	-0.146437	0.0570598	-0.0614924	0.118811	0.135664	-0.0137692	0.234015	-0.0443411	-0.257057	0.247489	-0.0950174	-0.210847	0.147218	0.171869	0.182194	-0.0602546	-0.107141	-0.312871	-0.195393	-0.0944634	-0.0145817	-0.0418563	-0.341289	0.178396	-0.0850534	-0.0113406	-0.0713639	0.00698566	0.154579	-0.0684409	-0.19188
ILMN_1651339	UHRF1BP1L	0.0221376	0.163979	0.074904	-0.117991	0.0514145	0.0471864	0.169469	0.0492039	0.0934701	0.0507474	0.0603724	0.0702715	-0.0418549	0.0280499	-0.0417485	-0.0101719	-0.130447	-0.044529	-0.0075407	0.0604053	0.130264	-0.00844431	0.0610123	-0.0576949	-0.0186138	-0.075779	-0.164438	-0.0929666	-0.090404	0.00762415	-0.00812149	-0.04741	0.161688	0.0322204	0.0438976	-0.0631762	0.0151901	0.0318036	-0.130674	-0.0787344	0.00665951	0.101495	0.195548	-0.148545	-0.0455098	0.0145392	-0.0218234	0.0289049
ILMN_1651341	LOC401010	-0.232676	-0.0414381	0.107058	-0.122452	-0.149339	-0.0740371	0.122936	-0.00424814	-0.175187	-0.233919	-0.00682497	0.0821266	0.189763	-0.15719	-0.214479	0.144045	-0.0791659	0.0922785	0.136623	-0.154484	0.0294595	-0.2375	0.064436	0.323011	0.0354075	-0.0403852	0.0625396	-0.145253	0.00424814	-0.0717926	0.0978522	0.174775	-0.0312867	0.177138	0.268644	0.0811782	-0.138668	0.304727	0.120803	0.00636101	0.368637	-0.0863028	0.108299	0.019402	0.12221	0.0227661	-0.0462327	0.0270419
ILMN_1651343	ITGA11	0.0573807	0.218075	-0.0966229	0.721145	0.054388	0.104724	-0.000755787	0.105309	-0.118516	0.252825	0.39125	0.5277	0.148611	0.26769	0.00888777	-0.0773935	0.125505	-0.0549707	0.080451	-0.0455503	-0.0681829	0.110578	0.202409	0.0691214	-0.056839	0.933047	-0.177543	-0.11162	-0.0430636	0.190435	0.0517325	-0.177542	-0.0208411	0.143178	0.693131	0.587699	-0.024909	-0.177542	-0.177542	-0.0355644	-0.012887	0.243029	-0.146927	0.43975	-0.0652914	-0.0320001	-0.0193543	0.143739
ILMN_1651346	TICAM2	0.911773	0.600582	0.103511	0.452454	0.102462	0.111357	0.285044	0.349673	0.341255	0.511331	0.397072	0.333676	0.390641	0.351443	0.414079	-0.204316	0.38763	0.306153	0.329648	-0.458521	0.115002	0.507374	0.214954	-0.158487	-0.322085	0.284119	-0.0897365	-0.0287108	-0.0483761	-0.411416	-0.0927401	-0.135407	-0.26394	-0.411292	-0.454657	0.0861063	-0.183212	-0.0571427	-0.409629	-0.22392	-0.524077	0.416191	-0.445562	0.613893	-0.392664	0.00704193	0.00815868	-0.232656
ILMN_1651347	SERTAD2	-0.0192642	-0.0467024	-0.118407	0.254282	-0.450041	0.0505762	0.0212727	-0.0966454	-0.231031	0.0623283	-0.295189	0.247721	-0.26367	-0.18361	0.264774	0.0227766	-0.228842	0.1711	0.434762	-1.08995	-0.255136	0.0379009	0.0579319	0.500545	0.186693	-0.307109	0.932817	0.459043	0.161419	-0.359716	-0.46965	-0.199894	0.381425	0.0192642	-0.0409279	0.603556	-0.386758	0.490794	0.926578	-0.759445	0.682986	0.545081	-0.234422	0.637885	0.448633	0.026948	0.239837	0.037405
ILMN_1651351	LOC729444	0.0961251	-0.0133772	-0.0133767	-0.0133772	0.103929	0.00374222	-0.0133777	-0.0133762	0.206787	-0.0133767	0.00505972	0.119474	0.0136008	0.012073	-0.0133767	0.0205746	0.0895162	-0.0133777	-0.0133762	0.0333505	0.0456014	0.0229268	-0.0133781	-0.0133777	0.303192	0.028594	-0.0133772	-0.0133772	-0.0133767	0.0905228	0.0525904	0.467583	0.1575	0.155293	-0.0133777	0.0302367	-0.0133767	-0.0133762	-0.0133767	-0.0133762	-0.00531721	-0.0133767	0.0327024	0.0252495	-0.0133762	0.147684	0.0609698	0.0753851
ILMN_1651354	SPP1	1.8933	0.430003	-1.15115	0.193418	-0.302562	-0.381282	0.965989	0.0229826	-0.819535	-0.287011	-1.32328	0.294801	0.400635	-0.861106	0.0794525	1.22576	-0.495913	1.24683	2.48108	0.00633907	0.111488	2.16046	3.09158	0.422754	-1.08611	0.430003	-0.00633812	-1.28473	-1.23159	-0.674046	-0.37703	-0.934826	-1.36874	-0.237716	-1.66577	-2.00875	0.223045	-3.17628	-2.85072	-3.04108	-2.1559	2.10362	0.465517	1.07417	0.591124	0.623316	0.649201	0.635695
ILMN_1651358	HBE1	0.092412	0.144861	0.0486422	0.0806289	0.147113	0.0583267	-0.0580978	-0.0166788	0.00873041	0.0455236	-0.0881801	0.00434113	0.000625134	-0.0463395	0.000707149	-0.116623	0.0748544	-0.111755	-0.0151658	-0.0341353	-0.0219102	0.0315857	0.372342	-0.116624	-0.116624	-0.0943461	0.0980825	-0.10268	0.000698566	0.00344944	-0.0548305	-0.104038	-0.0220895	0.0272961	-0.0498123	0.0335536	-0.00614691	-0.000625134	-0.0384364	0.167037	-0.0648389	0.218463	0.189763	0.224959	0.199368	-0.017621	-0.0684471	-0.0428786
ILMN_1651364	PCBD2	0.073504	0.0600715	-0.0473595	-0.0114307	-0.303025	-0.00202084	-0.0628152	-0.19445	-0.207469	0.00202084	-0.150341	-0.210412	-0.112599	0.0166569	0.0458641	-0.161585	-0.172145	0.240331	-0.0939898	-0.421464	0.164924	-0.0344791	-0.289722	-0.21347	0.0235972	-0.114188	-0.0741811	0.161431	0.23701	-0.11514	0.649087	0.0525513	0.0105839	0.273039	0.0564423	0.152309	0.0543113	0.006567	0.420089	0.221277	0.362117	-0.0233059	0.153716	-0.421923	0.212262	0.37302	0.102193	-0.135727
ILMN_1651365	ZBED2	0.0103378	-0.0456228	0.314017	-0.069293	-0.0241179	0.0967288	0.0140638	-0.0550103	0.187422	0.138452	0.0807972	0.0857658	0.312078	-0.0353627	-0.0692925	-0.0692925	0.32099	-0.0692935	0.170533	0.0428472	0.110432	0.176994	-0.069294	0.121853	-0.0692935	-0.069293	-0.0668569	-0.069293	0.0638699	-0.042624	0.00219059	0.0504117	0.0626097	0.0454845	-0.0692935	0.0756836	-0.0692925	-0.0692921	-0.0692925	0.174792	-0.069293	0.0139775	0.1667	0.186739	-0.0280724	0.0203123	-0.00861597	-0.0119524
ILMN_1651369	LOC652300	-0.0235481	-0.0431685	0.0232048	0.102903	-0.000550747	-0.00701666	-0.0782437	-0.0112014	-0.0864282	-0.0151162	-0.103179	-0.10318	-0.0962324	-0.0178819	0.0794377	0.0103841	0.215054	-0.103179	0.00499248	-0.0220389	-0.0919352	0.0253682	-0.0242028	-0.103179	0.0491633	0.00441933	0.0455747	-0.0249476	-0.0638142	-0.103179	0.0505981	-0.00891685	-0.0763798	0.0628796	0.0519652	-0.103179	-0.0991235	0.0662894	0.0916438	-0.0395594	0.0181012	0.0361352	0.101757	0.0824046	0.0316396	0.196747	0.0576167	-0.00633907
ILMN_1651370	USP21	0.0108719	-0.0158577	-0.0790715	0.0702343	-0.165746	0.0440311	-0.101726	-0.00440884	-0.090662	-0.0958681	0.102875	-0.128909	-0.0538449	-0.154419	-0.0564823	-0.122865	0.00210524	-0.0631471	0.126167	0.171166	-0.0258293	0.0406494	-0.208076	0.025238	0.141741	-0.10716	0.0771675	0.0526233	-0.172956	-0.0578623	-0.0815592	0.155383	0.0653172	0.101013	-0.170593	-0.0787382	-0.00210476	-0.0760941	0.149824	0.0372453	-0.0241537	0.121283	0.204935	0.136956	-0.190864	0.0344267	-0.0774126	0.00675821
ILMN_1651373	RHD	-0.0364308	-0.0496287	0.0247502	-0.0561695	-0.0335779	0.112393	-0.05617	0.0927296	-0.00819302	0.0917692	0.00967216	0.212505	0.0743299	0.166267	-0.056169	-0.050787	0.0653429	-0.05617	-0.0561686	-0.056169	-0.056169	0.0945883	0.0959878	0.046526	-0.05617	-0.0561695	0.00141573	0.0718155	0.00263691	0.17728	-0.0109596	-0.0141907	-0.056169	-0.0561681	-0.0356345	-0.023818	-0.056169	0.0276337	0.0690865	0.235833	0.0544286	0.170973	0.117009	-0.00916672	0.0916667	-0.0561686	-0.0476561	-0.056169
ILMN_1651378	AUP1	0.0703816	0.379757	0.00511837	-0.179257	0.165084	-0.173366	0.210762	0.0591879	-0.00790501	-0.0329762	-0.0316467	0.169139	0.0955648	-0.163142	0.0833354	-0.431306	-0.0429926	-0.0403152	-0.0714178	0.127473	0.349447	-0.0837779	0.0931239	0.439491	0.105269	0.390218	0.109494	0.317439	-0.0639172	0.218609	0.0986061	-0.438263	0.0742998	0.208512	0.0339975	-0.230236	-0.249194	0.051671	-0.0414863	0.346382	0.112506	0.0882421	0.0160971	0.0951548	-0.00920773	0.325251	-0.100412	-0.0303173
ILMN_1651380	LOC644783	0.222615	0.0699353	0.0661593	0.0263014	-0.0223904	0.0775843	0.153019	-0.0375333	-0.200403	-0.00179195	0.098032	-0.126494	-0.0156155	-0.0776248	-0.0359955	0.0698829	-0.175812	0.0469317	-0.160225	0.0434637	0.00528622	0.0319366	0.0730119	0.0250249	0.00892162	0.00642777	0.0273967	-0.0619917	0.112399	0.0615625	-0.00611877	-0.0768108	0.0758915	-0.207035	-0.0583491	-0.115139	0.0348244	-0.0829792	0.00536013	-0.111816	0.200766	-0.00242996	-0.0637283	-0.128112	0.0654955	0.295741	-0.125954	0.0662851
ILMN_1651385	MFN2	0.124983	0.0190191	-0.0803385	0.138447	-0.00219727	-0.150712	-0.221032	-0.159799	-0.0780182	0.284993	0.168915	0.0414543	0.162761	-0.093338	0.0137444	0.431577	0.304183	0.319353	-0.153152	-0.0760317	0.181423	-0.252838	-0.0618773	0.353898	-0.289958	-0.0909967	-0.150712	0.122391	-0.151409	-0.374906	-0.653737	-0.409085	0.484127	-0.0243683	0.344783	-0.340721	0.183911	-0.145843	-0.25209	1.05057	-0.287275	-0.125158	0.375832	0.178929	0.0109444	0.253485	-0.329242	-0.308884
ILMN_1651388	LOC645448	-0.048543	-0.0387907	-0.0553727	-0.0553732	0.0118294	-0.0553722	-0.0489059	0.0311499	0.0393047	-0.0553727	0.0579047	0.0196609	0.203972	-0.0553727	0.0552187	0.0949464	0.0204015	-0.0553737	-0.0281553	0.00516748	0.0499787	-0.0403972	0.0850754	-0.0553737	0.0494475	0.0602427	0.0363121	0.0214996	-0.0174437	0.000788212	-0.0553727	0.214447	-0.0257182	0.0218019	0.0723996	0.0552511	-0.00606489	0.0378904	-0.0443158	0.155426	-0.000787735	-0.0553727	0.198879	-0.0223684	-0.0422845	-0.0553722	0.134691	-0.0553727
ILMN_1651395	LOC644897	0.411177	0.044312	0.147341	0.0688834	0.287838	0.174593	-0.0727334	0.243979	0.156924	0.132607	0.349917	0.234812	0.247078	0.414302	0.186038	0.0238872	0.0229273	-0.123464	-0.0244069	0.0646358	0.0381451	-0.0744219	-0.0216126	0.0193481	0.0249028	-0.0681424	0.00207043	-0.0569892	-0.12566	0.0772629	-0.157839	-0.0875988	-0.113682	0.0577235	-0.0201588	-0.111276	0.0206351	-0.103075	-0.0748477	-0.0786781	-0.156964	0.0539284	0.00645638	-0.0695691	-0.0699	0.00921106	-0.093555	-0.0383716
ILMN_1651396	LOC643038	0.060863	0.0901599	0.161932	-0.0745435	0.014235	0.0706968	-0.0528841	0.104079	-0.129408	-0.0291839	0.0364585	0.0547047	0.0307679	-0.0241055	-0.105062	-0.0496097	-0.0716267	0.00219345	-0.0341959	0.0806994	-0.000556469	-0.0963349	-0.101722	-0.0587525	-0.058012	0.063951	-0.0706897	0.0695653	-0.0293498	0.114495	-0.0501256	0.0653586	0.0819921	-0.0339484	0.0509672	0.0796623	0.0192108	-0.0383306	-0.107878	0.235182	-0.210354	0.000556469	0.0207763	0.0371752	-0.00882053	0.0954313	-0.0139937	-0.106727
ILMN_1651403	LOC642161	-0.0981441	-0.11518	0.125337	-0.0787163	0.159588	0.055491	0.0263586	-0.0286789	0.0921559	0.0597057	0.0125828	0.140817	-0.0573335	-0.043107	0.0979066	0.0685086	0.00465775	-0.0300665	0.110855	-0.235499	-0.0800152	-0.131036	0.121128	0.0491376	0.0446892	0.139489	0.0402813	0.359005	-0.0700283	-0.0214329	-0.0692143	0.106203	0.188039	-0.0597353	0.0230465	0.0529032	-0.0156422	-0.093514	0.0686178	-0.0314722	0.13122	-0.00976658	-0.0564499	-0.104138	0.0998917	0.444417	-0.0709763	-0.00617552
ILMN_1651404	LILRA6	0.131037	-0.0337253	-0.00987148	0.00858259	-0.0337248	0.231705	-0.0337257	0.0405226	0.0982089	-0.0337248	0.109829	-0.0337262	-0.0337248	0.0798149	0.0555172	-0.0337248	-0.0337248	0.0207663	0.14873	-0.0337248	0.0418177	-0.0337257	-0.0337262	-0.00433493	0.0192299	-0.0227857	-0.0140491	0.0294309	0.129299	-0.0227857	0.0835161	0.0752826	-0.0239291	0.106197	-0.0337257	0.112552	-0.0337248	0.0254178	0.0768127	-0.0337243	-0.0337253	-0.0099144	-0.0337257	-0.0337243	0.0131936	0.168066	0.0729737	-0.0197377
ILMN_1651405	BRD9	0.0646629	0.100183	-0.451338	-0.304589	-0.60811	-0.468168	-0.112289	-0.495892	-0.0932188	0.0375824	0.0707855	-0.354471	-0.0976839	-0.395697	-0.104728	-0.218373	0.00761127	0.569327	0.131582	0.369307	0.822791	-0.303484	0.608812	0.284729	0.805391	0.150664	-0.0725126	0.884562	0.458027	0.18047	-0.364236	-0.679216	-0.127208	0.575349	0.485042	0.521159	0.075326	0.347538	0.232716	0.206571	0.351287	-0.0903559	0.1227	0.0197334	0.238294	-0.0342617	0.203981	0.309628
ILMN_1651408	LOC648934	-0.104104	-0.0691476	-0.0626411	0.0414209	-0.0526457	0.228353	0.0298882	0.0598626	-0.0532746	-0.126407	0.10758	0.148046	0.0725308	-0.0247231	0.0144439	-0.0172548	0.104824	0.0843301	-0.16926	-0.0280499	-0.0435729	-0.0573788	-0.0572109	-0.0728703	0.0287795	-0.00329828	-0.0748205	-0.0311027	-0.0376472	-0.0557399	-0.117722	0.109787	0.0383706	0.0418782	-0.00422668	-0.133657	0.00329781	-0.138545	-0.0191455	0.106101	0.0734758	0.0824113	-0.0659666	0.0483155	-0.188654	0.118064	0.00973225	0.0548329
ILMN_1651415	DERL3	0	0.00514412	0.0686197	0.212326	0	4.76837e-07	0.068212	4.76837e-07	-4.76837e-07	0.090765	0	-1.43051e-06	0	0	0.142363	0	0.0989175	0.0191145	4.76837e-07	0	0	0.12062	-1.43051e-06	-9.53674e-07	-9.53674e-07	-4.76837e-07	-4.76837e-07	-4.76837e-07	0	-4.76837e-07	0.165332	0	0	9.53674e-07	-9.53674e-07	0	0.0282884	0.189915	0	4.76837e-07	-4.76837e-07	0	-9.53674e-07	0.108776	0.0975313	4.76837e-07	0.0729833	0
ILMN_1651428	SYTL2	0.374343	0.172187	0.0221396	-0.005548	0.00422955	-0.0430584	0.120184	0.0476789	-0.0112476	0.177299	0.138792	0.0033288	0.200434	0.0368786	0.34092	0.196283	0.0994811	-0.0972533	-0.121191	-0.0613503	-0.0874572	0.0462265	0.0496602	0.234102	-0.0449901	-0.0925098	-0.0707941	-0.0808792	-0.0934114	-0.0886893	0.0519547	-0.0659428	-0.00341654	-0.287684	-0.309467	0.343514	0.0123925	-0.153734	-0.0588841	-0.0393186	-0.0800385	0.602122	-0.103069	0.145437	-0.1336	0.108292	-0.123718	0.0109758
ILMN_1651429	SELM	1.22519	1.09721	0.66443	0.805444	0.664033	0.485852	0.123121	0.0196438	0.683929	0.637204	0.861703	0.81423	0.593713	0.101899	0.470736	0.0245962	0.719105	0.559786	-1.02414	-1.20636	0.103655	-0.319988	0.771968	-0.0250702	-1.87686	0.225598	-0.915793	-1.14823	-1.82751	-0.952426	-0.462996	-1.01903	-0.30671	-1.60107	-1.167	0.103948	-1.38944	-1.68862	-1.42524	-0.901629	-1.20349	-0.156223	-0.159028	0.777479	-0.35574	0.0687189	-0.942122	-0.75492
ILMN_1651430	CTRB2	0	-4.76837e-07	0	0.120062	0	0.0285344	-9.53674e-07	4.76837e-07	0.0714083	0	0	-1.43051e-06	0	0	0	0	0	-9.53674e-07	4.76837e-07	0	0	-9.53674e-07	-1.43051e-06	0.0476413	-9.53674e-07	-4.76837e-07	-4.76837e-07	-4.76837e-07	0	-4.76837e-07	0	0	0.00695562	9.53674e-07	-9.53674e-07	0	0	4.76837e-07	0	4.76837e-07	-4.76837e-07	0	-9.53674e-07	4.76837e-07	4.76837e-07	4.76837e-07	4.76837e-07	0
ILMN_1651433	DCK	-0.162964	0.0828543	0.23806	-0.0705147	0.00398827	0.198625	0.187714	0.18421	-0.0831347	-0.284035	-0.328438	-0.337861	-0.0826063	0.0552826	-0.0921431	0.190345	-0.00398922	0.0408125	-0.273148	0.153603	-0.129848	0.108521	-0.328438	0.432025	-0.23274	0.280556	0.101566	-0.0820808	0.0499945	0.193401	-0.384625	0.0315733	0.189466	-0.22223	-0.117349	-0.279795	0.468884	0.617676	0.237213	-0.348456	0.00597668	-0.256971	-0.202012	-0.674732	0.0543222	-0.344177	0.0719833	0.228301
ILMN_1651435	LOC653148	-4.76837e-07	-9.53674e-07	-4.76837e-07	-9.53674e-07	0.0338125	0	-1.43051e-06	0	-9.53674e-07	-4.76837e-07	0.105217	0.162894	0.0958529	-4.76837e-07	-4.76837e-07	-4.76837e-07	0.0199318	-1.43051e-06	0	0.0702262	0.0450354	0.0831819	0.0345378	0.0837951	-1.43051e-06	-9.53674e-07	0.175783	-9.53674e-07	-4.76837e-07	0.00668764	0.0326743	0.00690269	0.00554132	0.113441	-1.43051e-06	0.157876	-4.76837e-07	0.0479121	-4.76837e-07	0.0357103	-9.53674e-07	-4.76837e-07	0.0981584	0	0	0	0	0.0125957
ILMN_1651437	FOXI1	-0.0678296	0.0155492	-0.0520277	-0.0761394	0.0545731	0.0443549	0.156887	-0.0917454	0.142155	0.0211234	0.0254698	0.119623	-0.0726562	-0.0371013	0.0889082	-0.00222349	-0.0323648	0.0425425	-0.0552754	-0.0671167	-0.0601764	-0.00595951	-0.186543	0.0306435	0.078011	0.0230851	-0.0268455	0.0771642	-0.0425167	-0.0291715	0.152688	0.130992	0.0112963	0.0721731	0.0395751	0.138258	-0.06247	7.43866e-05	-0.0728927	0.588847	-0.0773683	-0.112266	-7.48634e-05	0.164565	-0.0185628	-0.107976	0.0353742	-0.0135331
ILMN_1651438	ZFPM1	0.00143147	-0.498702	-0.375812	-0.0225401	-0.218835	-0.350307	-0.168933	-0.0373869	0.22452	-0.050106	-0.0109472	-0.07728	-0.201502	-0.195938	-0.255716	0.127003	-0.174891	-0.501825	-0.183872	0.233169	-0.710995	-0.288177	0.234667	0.481254	0.182034	-0.0903568	0.276381	-0.144858	0.0756559	0.266156	0.454168	0.0647421	0.220743	0.319042	0.0511961	0.0176334	0.6262	-0.668335	-0.00143147	0.469208	0.434737	0.157746	0.464106	0.246231	-0.0712471	0.913629	-0.436545	-0.362154
ILMN_1651447	LOC651463	-0.152719	-0.152719	-0.152719	0.0695849	-0.00652266	-0.114536	-0.102478	-0.0541091	-0.073143	-0.0191913	0.200709	0.00105047	-0.00105047	-0.0312514	0.0602636	0.0196028	0.0599613	-0.0857472	0.0883307	-0.0392404	0.0608349	-0.0294313	0.150867	0.11073	0.0632386	-0.072197	0.0115528	-0.0167766	-0.152719	0.100163	0.141566	-0.130286	0.020741	0.0590363	0.0717878	-0.0867596	0.02177	-0.0743623	0.230961	0.0605955	-0.0155206	-0.00297356	0.0547314	0.0802531	0.11618	0.10193	0.0195518	-0.152719
ILMN_1651453	LOC652663	0.0636644	-0.112906	0.0369735	-0.163855	-0.0451407	0.1686	-0.0511808	0.0824852	0.111327	0.0186672	0.0129142	-0.0336938	0.0493126	0.0994625	0.0212474	-0.12401	-0.115161	-0.0747709	-0.0520673	-0.0721769	-0.140086	-0.0331659	-0.0845036	-0.18642	-0.0269456	-0.0641193	-0.100953	0.0309362	0.0429225	-0.0233502	-0.0761123	0.186257	0.000597954	0.141528	0.0458832	0.028512	0.0218344	0.0250344	-0.142498	0.17461	-0.00492763	-0.058135	0.000422478	0.114821	-0.101742	0.176569	0.0493703	-0.0302868
ILMN_1651456	UTY	0.140707	0.154507	0.207833	-0.000597954	0.0734715	-0.000597	-0.000598431	0.106085	0.108856	-0.000597477	0.000596523	-0.000598907	0.127264	0.193133	-0.000597477	-0.000597477	0.179557	0.0355949	0.00518465	0.0391183	-0.000597477	0.0551167	-0.000598907	-0.000598431	-0.000598431	0.202871	-0.000597954	0.0762749	0.135187	0.00609064	-0.000597477	0.0773478	-0.000597477	-0.000596523	-0.000598431	0.00184774	-0.000597477	0.0307021	-0.000597477	0.061646	0.139247	0.00894356	-0.000598431	0.0741835	-0.000597	0.10781	-0.000597	-0.000597477
ILMN_1651457	GPR32	0.106804	0.018106	-0.0799923	-0.0642705	-0.015532	-0.0837922	-0.0338249	0.0116663	0.148586	-0.0512228	-0.09235	0.273463	-0.0153632	-0.09235	0.15373	-0.00443792	0.107839	-0.0156732	0.0144691	0.092442	0.0911636	-0.092351	-0.0368133	0.0837264	0.16885	0.0391488	0.0693264	-0.0401888	0.0209508	-0.0361891	0.0458646	-0.09235	0.0048995	0.116902	-0.0296903	0.107574	-0.0811233	-0.0513382	-0.0841823	-0.0301065	-0.0518575	-0.0239844	-0.0617347	-0.0735855	0.00112963	0.021327	0.0396147	-0.0446587
ILMN_1651464	KDM2B	0.130927	0.227836	0.269364	-0.0773416	0.0105929	-0.103995	0.186974	-0.0502944	-0.00390768	-0.0462284	0.0564752	-0.103997	-0.0339112	-0.0672479	0.0173712	0.0835857	0.191966	0.00390768	0.151597	-0.0215082	0.0345097	0.0789175	0.131352	0.238882	-0.0635843	0.158323	0.159626	-0.0325251	-0.0299625	-0.103996	-0.0269904	-0.103996	0.18835	-0.0893993	-0.0385623	-0.0201659	0.195288	-0.0504465	0.0971174	-0.103995	-0.0218725	-0.103996	0.0418925	-0.0403204	0.0607195	-0.095325	-0.103995	0.0639353
ILMN_1651466	ALOX5	-0.140123	-0.062995	-0.186685	0.0564866	0.0043211	-0.00914669	0.0538888	0.0782924	0.0639768	0.227557	-0.0470586	0.121974	-0.0667524	0.153041	0.0606208	0.0245919	0.129218	-0.0378585	-0.112342	-0.0705237	-0.0133548	-0.0752959	-0.11322	-0.0416102	0.0697069	0.0876198	-0.0392632	-0.00159407	-0.000599384	-0.0403247	-0.0393825	0.0181279	0.105661	0.00619936	0.116098	0.0506153	-0.0470977	-0.0920944	-0.148694	0.102917	0.0641298	0.0527091	-0.186686	0.0729818	0.214733	0.0188684	-0.0118389	0.0442705
ILMN_1651470	MMP17	0.0504365	0.0500717	-0.0549927	0.0769248	-0.0140939	0.0303278	0.0947194	0.0702796	-0.0549932	-0.0181122	-0.0451298	-0.0549941	0.07023	0.0992727	-0.0497832	0.00287533	0.182282	-0.0549936	0.148965	-0.0436854	0.114477	-0.0549936	-0.00640631	0.0315018	0.0616808	-0.0369992	-0.0549932	0.131366	0.137303	-0.0310712	-0.028019	0.246837	-0.0549927	-0.0461664	0.0595479	0.0515809	-0.0196562	-0.0549922	-0.0468249	0.0791082	-0.0469332	-0.0549927	0.0790653	0.318304	0.127626	0.23799	0.156333	0.0297098
ILMN_1651477	LOC652224	0.00239372	0.0950618	0.177938	-0.00419378	0.120152	-0.0996847	-0.000699997	0.157279	0.0411205	0.125021	0.176039	0.207453	0.0364976	-0.0440965	-0.014792	-0.0139813	0.110214	0.0384007	0.0836115	0.0611515	0.115749	-0.224028	0.0283394	0.0226364	-0.0521121	-0.0885768	-0.084363	-0.147155	0.0130405	0.148464	0.0619445	-0.00171041	0.00584698	-0.0450625	-0.0598369	0.00834465	0.0324574	-0.0379324	-0.124247	0.0655746	-0.021214	0.103022	-0.158461	-0.0730796	-0.0150795	0.0473881	-0.14835	-0.053515
ILMN_1651486	COX11P	-0.10774	0.173259	0.0797276	-0.0370717	0.0774622	-0.0938268	0.0456281	0.108841	0.00520039	-0.102795	-0.0852547	0.0237508	0.0630536	-0.0727072	-0.280243	-0.122075	-0.280243	0.00234127	-0.223622	0.0630031	-0.0116544	-0.0623226	-0.0266471	0.0523448	0.0294762	-0.0481615	0.0388646	-0.099019	-0.072865	-0.0406466	0.0442886	0.185165	0.1339	0.166526	0.105395	0.0459213	0.448112	0.126283	0.134155	0.0258017	0.132946	-0.00234175	-0.0333133	-0.280243	0.100267	-0.138606	-0.111818	-0.06041
ILMN_1651488	LOC644234	0.0662761	-0.0652595	-0.0354643	0.0988812	0.00117731	0.123668	-0.148261	0.00361347	-0.0663018	0.0578909	0.00835562	0.158154	-0.0827055	0.0402985	0.113852	-0.0512815	-0.028933	-0.0450783	0.00613356	-0.00117683	-0.0440474	-0.118303	-0.148583	-0.167964	-0.0441728	-0.0753951	0.0391722	-0.0699072	0.00487852	0.0564981	0.0837555	-0.0168328	0.216325	-0.0458226	-0.194335	-0.0904303	0.0343642	0.0471802	0.140949	0.0163326	0.113313	-0.132475	0.113093	0.00666761	-0.102988	0.028029	0.0840836	-0.0590582
ILMN_1651490	CYP26A1	-0.00874329	0.0132251	-0.149562	0.0422535	-0.0269589	-0.0324979	-0.0221977	-0.178305	0.0308557	0.107978	-0.0499415	0.00615501	-0.0470109	0.000353336	-0.0989447	0.0958266	0.0169916	-0.0694036	0.0180292	-0.0657687	-0.196956	-0.000353336	-0.0492706	0.0463195	0.0246105	0.0360832	0.82296	-0.118158	-0.294293	0.321419	0.0611515	-0.164068	-0.213236	-0.0913353	-0.17578	0.0226665	-0.0808253	0.0825806	-0.0919385	0.043016	0.104722	0.198688	0.315939	0.696991	-0.0146265	0.0743589	0.121029	0.0327759
ILMN_1651492	WNT2B	-0.0551	-0.156487	0.0706072	-0.0988293	0.00508356	-0.135094	0.372032	-0.122327	0.109851	-0.156487	0.0334101	-0.154794	-0.00615072	0.0272088	-0.0167441	-0.156487	0.139475	0.241012	-0.048316	-0.0835061	-0.0658517	0.0837293	-0.0558815	0.0768251	0.157805	-0.156487	-0.102967	-0.0271702	-0.0893493	-0.156487	0.15299	0.11454	-0.0822678	0.0147333	0.132176	0.0013895	0.0557504	0.246752	-0.062149	-0.0504994	0.270772	-0.0894542	0.152238	-0.156487	0.0512199	-0.156487	0.115834	-0.0758972
ILMN_1651495	LOC644824	0.115184	-0.189274	0.118245	-0.0340366	-0.0122008	-0.000368595	0.0352926	-0.186388	0.0358434	0.0938263	0.134486	0.141314	0.0760727	-0.0546236	-0.133104	-0.183891	0.0758243	-0.0417557	-0.0156956	0.194431	-0.0468817	0.00238657	-0.0358367	0.040297	0.0970716	-0.0656271	-0.00715351	-0.0533314	0.0914187	0.110048	-0.0174441	0.0142741	-0.0933957	-0.0532656	0.0537429	0.119543	0.0241942	-0.0286703	0.0168643	-0.0317373	-0.00918007	-0.0213804	0.0307083	0.00387049	-0.0271244	0.0737786	0.0195422	-0.0458717
ILMN_1651496	HIST1H2BD	-0.320176	-0.619018	-0.522613	-0.110071	-0.0392742	-0.56689	-0.0263786	0.0263777	0.071064	-0.23474	-0.510591	-0.528669	-0.847786	-0.249095	-0.675931	-0.259677	-0.367582	-0.367582	2.58575	-0.327777	-0.851047	0.481765	0.608131	1.34197	-1.11809	1.4821	2.00118	1.15082	0.692311	1.25348	1.2274	-0.820177	-0.656673	1.35882	0.0715084	-0.631977	1.06595	-0.201072	0.778668	1.11721	-0.888174	1.66519	-0.49209	0.769385	-0.554489	0.308618	1.02661	0.669302
ILMN_1651498	GADD45G	-0.908379	-0.779372	-0.83083	0.296108	-0.917338	-0.699182	-0.631485	-0.847888	-0.896859	-0.898382	-0.883617	-0.332227	-1.02308	-1.26806	-1.24009	0.5423	-0.683922	1.73046	1.53454	2.66889	0.959657	-0.151116	-0.0767364	1.61951	2.01102	-0.211818	-0.0374584	1.96327	0.471736	-1.01746	-0.642093	-1.28219	1.14737	1.29244	0.0374584	0.45416	2.06076	1.22727	0.911646	2.62445	1.55328	0.367724	-0.171283	0.416242	0.655006	-0.649727	-0.109789	1.63029
ILMN_1651499	ERGIC1	0.0760117	-0.149724	-0.0322585	0.0259371	-0.00156355	-0.209626	-0.390042	-0.0221062	-0.0836206	-0.00397825	0.202842	0.217482	-0.00371027	0.171546	-0.0866523	0.31626	-0.29166	-0.0431566	0.109466	-0.170413	0.177186	-0.0776629	0.011776	-0.0813751	0.299416	0.0945148	-0.191389	-0.0760422	-0.0462289	-0.217333	0.201289	-0.128753	0.289386	-0.0219069	0.231353	0.509903	0.125095	-0.0528517	0.0996151	0.542082	0.349225	-0.0763812	0.101173	0.434939	0.797663	0.00156307	0.0893707	0.343626
ILMN_1651501	ABCD4	-0.181085	-0.0864186	-0.0640101	-0.200634	0.124209	0.139851	0.0914321	0.0159612	0.00518846	-0.284246	-0.0746832	0.0425491	-0.00518799	-0.0842834	0.207651	-0.0271068	0.0648899	-0.0570846	-0.0138435	0.265363	-0.0298367	-0.203162	-0.10444	-0.33573	-0.197431	0.0370078	-0.190749	-0.184437	0.0145812	0.0186024	0.150509	0.112339	0.0352645	-0.130948	-0.0903049	0.00690937	0.0899715	-0.141774	0.0890732	0.486805	0.171783	-0.0396223	0.0880189	-0.0371804	-0.151796	0.329902	0.0207362	0.085289
ILMN_1651504	FAM193A	-0.0840921	0.257053	0.0594988	-0.294047	-0.172081	-0.0737667	0.122856	0.0210247	0.0469389	-0.223874	-0.00442791	-0.0441904	0.103924	0.040164	0.00116348	-0.440489	-0.148157	0.673064	0.0210247	0.0732794	0.485332	-0.160069	-0.315898	-0.27985	0.115571	0.137318	0.254714	0.58085	0.308323	0.274859	-0.22823	-0.489973	-0.0994692	0.109975	0.0379	-0.537145	0.231114	0.239418	0.288643	-0.245232	0.223958	-0.065464	0.0482893	-0.196408	-0.0703421	-0.0576906	0.257442	0.287881
ILMN_1651506	NCOA6IP	-0.299917	-0.0886927	0.0833526	0.123539	0.0984564	-0.173635	-0.214541	-0.20279	0.00978756	-0.0547752	-0.00978804	-0.121116	-0.0597858	-0.0779023	-0.0928621	-0.0965643	-0.644212	-0.261572	0.108038	-0.190931	0.0339909	0.0229783	0.030477	0.656935	-0.231551	0.0381193	0.0551167	0.208869	0.350193	0.095304	0.0263076	0.180654	-0.0938477	0.191813	0.013257	-0.285519	-0.271412	0.350857	0.108931	0.0662565	-0.16391	0.0221443	0.213124	-0.132805	-0.457202	0.0633636	0.0905414	0.0403886
ILMN_1651507	LOC642732	-0.067471	0.092608	-0.130792	-0.174805	-0.150232	-0.0162873	0.0583196	-0.136584	0.0931821	0.19279	-0.136628	-0.137822	0.0488048	-0.0336242	-0.100146	-0.0335383	-0.00892973	0.0193095	0.719361	-0.122087	0.0928874	-0.076736	-0.0408225	0.0399561	0.0812583	-0.0879369	-0.133098	-0.120353	0.153234	-0.083065	0.0431027	0.307118	-0.0689359	0.0125051	0.0508447	-0.0459509	0.131797	0.352749	0.069139	-0.120117	0.300183	0.0550237	-0.0303488	-0.122619	-0.0967693	0.212597	-0.167014	-0.00910521
ILMN_1651508	LOC649500	-0.00267506	-0.00267553	0.253611	0.0225348	0.148617	-0.00267458	-0.00267601	0.147537	0.0354748	-0.00267506	-0.00267506	-0.00267649	0.0114322	-0.00267506	-0.00267506	0.046802	0.0299177	0.125236	0.106843	-0.00267506	0.11206	-0.00267601	-0.00267649	0.110736	0.027915	0.220802	-0.00267553	-0.00267553	0.0768132	0.0239935	-0.00267506	0.143119	-0.00267506	0.110767	-0.00267601	-0.00267506	0.021399	-0.00267458	0.114581	-0.00267458	0.119922	-0.00267506	0.192171	-0.00267458	-0.00267458	-0.00267458	-0.00267458	-0.00267506
ILMN_1651513	SKIV2L2	0.302607	0.0517216	0.152416	0.0824079	-0.0701885	-0.16602	-0.135044	0.113435	-0.0690765	-0.240021	0.0116348	-0.303127	0.0186262	0.0770597	-0.190402	-0.110046	0.00847721	0.365105	-0.0727873	-0.227972	-0.100925	-0.298341	-0.239603	0.0950308	0.22524	-0.226318	0.0960226	0.299452	0.242363	0.223123	0.413648	-0.213564	-0.305308	1.18323	0.139325	0.24981	0.227052	1.26841	0.432617	0.0605564	0.268992	0.0726996	-0.232531	-0.209882	-0.0839758	0.0814066	-0.105099	-0.125378
ILMN_1651520	LOC648170	0.240927	-0.0660534	0.00957966	0.137065	-0.0401921	-0.0162992	0.0521541	0.0644979	-0.0558238	-0.02597	0.000126362	0.0402598	0.0631208	-0.0485554	0.0325866	-0.0740051	0.0461688	-0.0740061	-0.027195	-0.0740051	0.0111685	0.0742035	0.0144472	0.0327373	0.175092	-0.0154023	-0.0303626	0.151112	0.130892	0.109492	0.0285869	0.143325	-0.0727568	0.0460997	-0.0740061	0.0670323	-0.00392962	-0.0740047	-0.02211	0.00624561	0.0459609	-0.0740051	-0.0740061	-0.0566831	0.0790334	0.170909	-0.0683775	-0.0557818
ILMN_1651532	LOC644519	-0.00431347	0.259573	-0.00431347	0.000909328	-0.00431347	0.0270033	0.0817432	0.122285	0.113099	0.13971	0.136609	-0.0043149	-0.00431347	-0.00431347	0.0956469	0.00967407	-0.00431347	-0.00431442	-0.00431299	0.0396323	0.0212698	-0.00431442	-0.0043149	-0.00431442	-0.00431442	-0.00431395	-0.00431395	0.0983319	0.0558844	0.0209947	0.0112557	0.0682206	-0.00431347	0.070147	-0.00431442	0.0767646	-0.00431347	-0.00431299	-0.00431347	-0.00431299	0.0334454	-0.00431347	-0.000909328	0.136177	0.0620384	-0.00431299	-0.00431299	0.0653114
ILMN_1651535	TMEM217	0.187898	0.116078	-0.186714	-0.174539	-0.148739	0.113241	0.146972	0.0181875	-0.0888429	-0.0667582	0.0791502	-0.020184	0.094502	-0.0705376	-0.135429	0.0400434	-0.0522971	0.0340614	0.105515	-0.0073638	0.179262	-0.0849056	0.0677156	0.283255	-0.216477	0.00299358	0.0933719	0.296085	0.00583172	-0.0681725	-0.120677	-0.0415559	-0.114004	0.341674	-0.0297179	-0.0107002	0.0658507	-0.0120902	0.0714207	0.25275	-0.0472369	-0.0526915	-0.0414419	0.0897813	0.0650306	-0.000827312	0.0468039	0.0577922
ILMN_1651536	GEFT	0	0.114432	0	-4.76837e-07	0	4.76837e-07	-9.53674e-07	0.0241609	-4.76837e-07	0	0	-1.43051e-06	0.0169992	0	0	0	0	-9.53674e-07	4.76837e-07	0	0	0.258426	-1.43051e-06	-9.53674e-07	-9.53674e-07	-4.76837e-07	-4.76837e-07	-4.76837e-07	0	-4.76837e-07	0	0	0	9.53674e-07	-9.53674e-07	0	0	0.0382323	0	4.76837e-07	-4.76837e-07	0	-9.53674e-07	4.76837e-07	4.76837e-07	4.76837e-07	4.76837e-07	0
ILMN_1651538	NUMBL	0.131819	0.257586	0.318324	-0.039382	-0.0393815	-0.039381	0.381245	0.0389843	-0.039382	-0.0393815	-0.00529671	0.0259538	0.306157	0.0794292	0.0539069	-0.0393815	-0.0393815	-0.0393825	-0.0220933	-0.0393815	0.0168457	0.174873	0.28054	0.259612	-0.0393825	-0.039382	0.0113306	0.0483823	0.140343	-0.039382	0.0909834	-0.0393815	-0.0393815	0.112396	0.330805	-0.0393815	-0.0138941	-0.039381	0.114676	-0.039381	-0.0100541	-0.0393815	0.183093	0.0893211	0.362037	-0.039381	0.163214	0.120942
ILMN_1651543	LOC652451	-0.152984	-0.116888	-0.174146	-0.0661178	-0.151555	0.0779595	0.0291967	0.155309	-0.0487924	0.0557942	0.000484467	0.0381594	0.0324316	0.0908241	0.0901194	0.0271826	-0.174146	-0.0703344	-0.0566735	0.0666347	0.0775533	-0.142052	0.0100656	-0.0382619	-0.0296206	0.046895	0.0565658	0.143262	0.0106711	0.0106006	-0.0635042	-0.174146	-0.0568404	-0.0686793	0.0329123	-0.137556	0.202811	-0.144239	0.00164509	0.0614171	-0.000484467	-0.0572648	-0.0087533	-0.11047	0.0148206	0.191112	0.0885634	0.255053
ILMN_1651544	HDAC8	-0.0679145	-0.0747442	-0.0582666	-0.206281	-0.13637	0.116572	0.101775	0.13255	-0.202857	-0.00448847	0.112588	0.0328069	0.0174284	0.00448847	-0.0784054	-0.0945482	-0.0827212	-0.116032	0.117336	0.224659	-0.078681	0.0448651	-0.0904393	-0.0246077	-0.111543	-0.0275011	-0.103838	0.359159	-0.192468	0.0422473	0.0198693	-0.122118	0.157889	0.173616	0.267288	-0.0403061	0.115654	0.186824	0.185272	-0.0953431	0.021502	-0.0520172	-0.0913568	-0.178541	0.109993	-0.282125	-0.049716	-0.056087
ILMN_1651547	SEMA3E	1.29263	1.10546	1.1619	0.886052	0.996453	1.49846	1.2336	1.53448	1.61075	1.3843	1.77783	0.880681	1.7554	1.95438	1.53926	0.153787	1.25659	0.357777	-0.278906	-0.244755	-0.257645	-0.305135	0.404949	-0.201059	0.900458	-0.236706	-0.150417	-0.247496	0.339215	-0.107038	-0.328439	-0.263552	-0.0310287	-0.0448437	-0.338351	-0.244602	-0.205175	-0.25768	-0.20991	0.0790782	-0.259772	-0.0486898	-0.236433	-0.0155659	-0.350172	1.18606	-0.288569	-0.294825
ILMN_1651554	RGS5	0.595549	0.383958	0.187042	2.35875	0.540503	0.207801	-0.622218	-0.652997	0.124615	0.0423527	0.637882	1.11137	-0.369287	-0.324857	-0.246121	0.59841	0.827669	-0.572642	0.623708	-0.199584	-0.113792	0.530265	-0.0378866	-0.342386	-0.927949	0.599634	-0.620317	-0.618892	-0.0876064	0.540927	0.116653	0.596775	0.00556469	-0.00556374	-0.305244	1.72668	-0.30639	-0.996607	-0.903309	-0.94511	-0.891365	-0.901723	-0.114462	-0.246121	-0.575865	0.840501	-0.942137	0.449489
ILMN_1651557	KDELC2	0.113596	-0.00143814	-0.00349712	0.184763	0.0805435	-0.644571	-0.0259218	-0.233536	-0.434985	-0.196322	-0.23644	-0.0844326	-0.0364246	-0.0779095	-0.141333	-0.471568	0.269053	0.863422	0.624098	-0.545239	-0.441669	0.462252	0.632607	0.365697	0.203805	0.487981	1.3031	0.510953	0.198083	1.13059	1.14554	1.08152	-0.557693	-0.268267	-0.0376892	0.30177	-0.23257	-0.160503	0.00143909	-0.155001	0.337345	0.248783	0.225767	0.553028	0.157011	-0.510859	0.263584	-0.128244
ILMN_1651563	MYO15B	-0.0538692	-0.0744581	0.0751267	0.0445986	-0.0201573	0.0250983	0.014256	0.0183363	-0.046052	-0.0287004	-0.008358	-0.0320325	0.0574093	-0.117642	0.156139	0.0447192	0.180773	-0.0121856	0.0109916	0.0545664	-0.0766811	-0.0760512	-0.0257678	-0.0659819	-0.0453529	0.121694	0.048203	0.0110908	-0.0755992	0.127752	-0.172724	-0.0308247	-0.0876565	-0.145372	-0.172725	-0.00315714	0.022017	0.0422368	-0.0675716	0.0750356	-0.0355263	0.0281129	0.0359807	0.019177	-0.0248885	0.16651	0.0815954	0.127706
ILMN_1651565	LOC650677	-0.0232897	-0.0258408	0.0329056	-0.00653553	-0.0125251	0.0584564	-0.0828996	0.0644274	0.083818	0.150524	0.0634418	0.0678086	-0.0764718	0.0961933	-0.0276189	-0.128544	0.102725	-0.0479236	-0.00537395	-0.0970554	0.0646248	0.00851536	0.0589352	0.0339618	-0.114014	0.0175886	-0.154544	-0.225528	0.0507998	-0.0316763	-0.0251179	-0.0134683	0.114024	-0.0553484	0.00110483	-0.120936	-0.0675087	-0.00110483	0.0278783	0.3443	-0.0404902	0.0750513	0.0155039	0.219776	-0.00303411	-0.0309978	0.0190086	0.105529
ILMN_1651567	WHSC1	-0.00169802	0.103827	0.0207329	0.0800214	-0.0185633	0.0816526	0.158223	-0.0185628	0.016746	-0.0185633	0.00268316	-0.00959301	0.00272131	-0.0185633	-0.0185633	-0.0185633	-0.0185633	0.085248	-0.0069952	-0.0185633	-0.0185633	-0.0185642	0.00169802	0.134326	-0.0185642	0.0234075	-0.0185637	0.0773592	0.0772061	-0.0185637	0.0999994	0.0662403	-0.0185633	0.0184956	-0.0185642	0.071981	0.111802	0.13686	-0.0185633	-0.0185628	0.197895	-0.0185633	0.0875602	-0.01266	0.0297408	0.0545235	-0.0185628	-0.0185633
ILMN_1651568	MUC13	0	-4.76837e-07	0	-4.76837e-07	0	4.76837e-07	-9.53674e-07	4.76837e-07	-4.76837e-07	0	0	-1.43051e-06	0	0	0	0	0	-9.53674e-07	4.76837e-07	0	0	-9.53674e-07	-1.43051e-06	-9.53674e-07	-9.53674e-07	-4.76837e-07	-4.76837e-07	-4.76837e-07	0	-4.76837e-07	0	0	0	9.53674e-07	-9.53674e-07	0	0	4.76837e-07	0	4.76837e-07	-4.76837e-07	0	-9.53674e-07	4.76837e-07	4.76837e-07	4.76837e-07	4.76837e-07	0
ILMN_1651569	XRCC2	-0.0375652	-0.00626946	-0.110626	0.0987029	0.137147	-0.0414443	0.182477	0.0403042	-0.0647669	0.0977468	-0.0204978	-0.145714	0.0328541	0.0342178	-0.0742345	-0.145713	0.00477219	-0.0324283	0.0953364	-0.00974798	-0.0443978	-0.0463672	0.173042	-0.0389705	-0.0666809	0.0985436	0.0159636	0.0756612	0.0741305	0.0186672	-0.0673394	-0.0433855	0.00972748	0.0190501	0.195263	0.0276937	0.0364771	-0.0203276	0.297621	-0.0682464	0.121911	-0.0692077	0.0287313	-0.116986	-0.0848789	0.0281358	-0.0483785	0.0400867
ILMN_1651574	AQP3	0	-4.76837e-07	0.0713429	-4.76837e-07	0	4.76837e-07	-9.53674e-07	4.76837e-07	-4.76837e-07	0	0	-1.43051e-06	0	0	0	0	0	-9.53674e-07	4.76837e-07	0	0	0.000517368	-1.43051e-06	-9.53674e-07	-9.53674e-07	-4.76837e-07	-4.76837e-07	-4.76837e-07	0	-4.76837e-07	0	0	0	9.53674e-07	-9.53674e-07	0	0	4.76837e-07	0	4.76837e-07	-4.76837e-07	0	0.0913868	4.76837e-07	4.76837e-07	4.76837e-07	4.76837e-07	0
ILMN_1651576	LOC645947	0.0745616	0.0494461	0.00588036	-0.0185733	-0.0720511	-0.00165558	-0.0391273	-0.0270886	0.0973811	0.048461	-0.0927577	-0.161983	-0.0874081	0.115673	-0.0218058	-0.136833	-0.0593615	-0.0952353	0.0222955	-0.0940275	-0.0867114	0.00165558	0.0893173	-0.140796	0.164195	0.0514398	-0.057313	0.181051	0.149085	-0.0866179	0.0970378	0.095006	-0.0365167	0.129972	0.113437	-0.0618134	-0.012939	0.106862	0.049428	-0.00611544	-0.0738115	-0.095571	0.0209084	-0.0932517	-0.11758	0.0702672	0.19644	-0.0414691
ILMN_1651582	LOC646307	-0.131959	0.086031	0.156689	-0.0844026	-0.0871148	0.0416899	0.0261188	0.0151925	-0.0381312	-0.0949135	0.248092	-0.00125456	0.00425625	-0.0989561	-0.104579	-0.0251503	-0.0721669	-0.0266337	-0.00222731	-0.0977139	0.0619564	0.0132871	-0.141156	0.0605178	0.155532	0.0423393	0.0581441	0.113822	0.0176358	-0.118508	0.0420136	-0.010354	-0.100612	-0.13032	0.147797	0.0670328	-0.0268245	-0.0278411	0.151142	0.0939169	0.082644	-0.0943241	-0.0782552	0.12075	-0.065495	-0.00568199	-0.0458121	-0.0463409
ILMN_1651584	LOC643576	0.0373235	0.0313439	0.11249	0.00865316	-0.0649238	0.0610151	0.0570874	-0.109121	-0.0429592	0.0143652	-0.0733652	-0.0253778	-0.148158	-0.026617	-0.0522571	-0.120238	-0.285494	-0.122869	-0.0513368	-0.0396543	-0.0206079	-0.0665855	-0.0140457	0.0253034	-0.0956936	0.0311089	0.123771	-0.011744	0.011014	0.119324	-0.0519547	-0.172111	-0.0647249	0.0361729	0.0313916	0.108685	-0.116833	-0.147087	0.140767	0.0871277	-0.00865364	0.0615411	0.0368443	0.0400023	0.0652018	0.289836	-0.0853958	-0.0431943
ILMN_1651597	FBXO44	-0.0784364	-0.0032692	-0.073205	0.0586796	-0.0784364	0.0150104	-0.0784373	-0.0784359	0.112831	0.00150299	-0.019402	0.0170236	0.101417	0.0719013	-0.00150299	0.143866	-0.0784364	-0.047904	-0.00409365	0.0403585	0.00535583	-0.0784373	0.0113802	-0.0784373	0.0223236	-0.0784369	-0.0531592	0.0873828	-0.0784364	0.0846686	-0.00695324	0.0212021	0.0679174	-0.0784354	-0.00883055	-0.0784364	0.168329	-0.0784359	-0.0154872	0.0329857	0.00231504	0.0358052	-0.0784373	-0.0784359	0.216606	0.12586	0.156377	0.109869
ILMN_1651599	ENTPD2	0	0.16291	0.188401	0.0423074	0	0.0271029	0.0598965	4.76837e-07	-4.76837e-07	0	0	-1.43051e-06	0	0.00542593	0	0	0.101549	-9.53674e-07	4.76837e-07	0	0	-9.53674e-07	0.0596976	-9.53674e-07	-9.53674e-07	-4.76837e-07	-4.76837e-07	-4.76837e-07	0.426342	-4.76837e-07	0	0	0.178551	9.53674e-07	0.000483036	0	0.00695896	0.0945907	0	4.76837e-07	-4.76837e-07	0	-9.53674e-07	0.139181	0.0186481	0.0185537	4.76837e-07	0
ILMN_1651604	MARK4	0	0.0151672	0	0.0395079	0	4.76837e-07	-9.53674e-07	4.76837e-07	-4.76837e-07	0	0	-1.43051e-06	0	0	0	0	0	-9.53674e-07	0.0187469	0	0	-9.53674e-07	-1.43051e-06	-9.53674e-07	0.0899811	-4.76837e-07	-4.76837e-07	-4.76837e-07	0	-4.76837e-07	0	0	0	9.53674e-07	0.0709896	0	0	4.76837e-07	0	4.76837e-07	-4.76837e-07	0	-9.53674e-07	4.76837e-07	4.76837e-07	4.76837e-07	4.76837e-07	0
ILMN_1651606	LOC653210	0.0526071	-0.140192	-0.149077	-0.0738826	-0.1586	0.144804	-0.107235	0.0647435	0.0964899	0.014514	-0.00122643	0.0135989	0.102873	0.159371	0.166646	-0.0957437	-0.218401	-0.00216627	0.183973	0.301593	0.272001	-0.178641	-0.0407824	-0.140363	0.0977569	-0.0295343	0.0592642	0.203721	0.202874	-0.00995159	-0.0651345	-0.13791	0.498762	-0.0509882	-0.0375557	-0.0472264	0.320588	-0.1586	0.2914	0.400534	0.191006	0.129533	-0.113567	0.0559387	-0.353694	-0.0695243	0.0593324	-0.023612
ILMN_1651608	LOC649683	0.0500321	-0.142475	-0.0501947	0.00460148	-0.160089	0.115752	-0.106053	0.0753083	0.0498924	-0.110489	0.035481	0.0701575	0.032186	-0.159881	-0.29779	-0.0747509	0.0583539	0.151857	-0.0293036	0.037704	0.0288291	-0.0909457	0.0164294	-0.0115514	0.00318432	0.0548229	0.0605745	-0.0729389	-0.0545621	-0.0410328	0.0144739	-0.0351429	-0.213429	-0.0862031	-0.134159	0.0841041	-0.0213389	0.0997004	-0.0101066	0.318665	0.0201616	-0.04812	-0.0665131	0.0642881	-0.00867081	0.00734377	0.0123425	-0.00699997
ILMN_1651609	SPRED3	0.0324492	-4.76837e-07	0.149977	-4.76837e-07	0	4.76837e-07	0.279167	4.76837e-07	-4.76837e-07	0	0.241944	-1.43051e-06	0	0.00252342	0	0.0606508	0	0.0517001	4.76837e-07	0	0	-9.53674e-07	-1.43051e-06	0.0891991	-9.53674e-07	0.0123539	-4.76837e-07	-4.76837e-07	0.086267	-4.76837e-07	0	0.147133	0.0494213	9.53674e-07	0.0529399	0	0	4.76837e-07	0	4.76837e-07	-4.76837e-07	0	-9.53674e-07	0.0885739	4.76837e-07	4.76837e-07	4.76837e-07	0.00250101
ILMN_1651610	LOC730525	-0.438163	0.567852	0.00704956	2.20981	0.402685	1.28895	0.419219	0.00444222	-0.24096	0.00104713	-0.109797	1.02079	0.192743	0.0189781	0.0672331	-0.456	-0.415298	-0.564048	0.952381	-1.17479	0.0231047	0.0619793	0.283905	-0.435329	-1.64413	1.72659	0.467143	-0.559799	0.778698	2.3816	0.365591	1.17315	-1.03793	-0.236945	-0.504923	1.89169	-0.00104618	-0.683787	-0.764473	0.733297	-0.858295	-0.0642128	-0.170349	0.617309	-0.776228	1.36874	-0.39761	0.355196
ILMN_1651617	CTNNB1	0.303729	0.13288	0.0663548	0.0863485	-0.0111871	-0.0283408	-0.0876856	0.364014	-0.00968504	-0.167373	-0.0435152	0.109408	0.00968456	-0.0756321	0.0627866	-0.225309	-0.391804	-0.141518	-0.0204506	-0.238605	0.0378208	0.146652	0.0812368	0.065505	-0.0184979	0.11418	-0.110866	0.0718355	0.0653124	0.111954	0.0375686	-0.0898709	-0.117423	-0.137372	-0.141088	0.0190501	-0.179179	0.0167413	-0.0348468	-0.0179296	-0.057282	-0.0910048	-0.199046	0.180534	0.103785	-0.175061	0.029985	-0.142544
ILMN_1651624	C6ORF201	-4.76837e-07	0.279315	-4.76837e-07	-9.53674e-07	-4.76837e-07	0.0798569	0.0806313	0	-9.53674e-07	-4.76837e-07	-4.76837e-07	0.0639591	0.0591307	-4.76837e-07	0.17234	-4.76837e-07	-4.76837e-07	0.1146	0	-4.76837e-07	-4.76837e-07	0.062696	0.154704	0.0308104	0.098074	0.11028	0.0110121	-9.53674e-07	-4.76837e-07	-9.53674e-07	-4.76837e-07	0.0363817	-4.76837e-07	4.76837e-07	0.109161	-4.76837e-07	-4.76837e-07	0	-4.76837e-07	0.0215206	-9.53674e-07	-4.76837e-07	0.0544481	0	0.353728	0.0634742	0	-4.76837e-07
ILMN_1651628	EXOC6	0.00717926	-0.0259461	-0.0314407	0.206513	-0.00598383	-0.54958	-0.0686226	0.01371	-0.141338	-0.0229034	-0.201304	-0.159272	-0.0534301	0.105563	-0.25816	-0.21549	0.37009	-0.0730162	0.200278	-0.0247288	0.319198	0.262959	0.0791831	0.39715	0.283263	0.0389814	0.15799	0.359401	0.0528893	0.470244	-0.349768	-0.221402	0.45984	0.359401	0.392599	0.00598383	0.48186	0.550881	0.534037	0.21788	-0.163286	-0.2228	0.216849	-0.502737	-0.0761666	-0.473791	-0.125585	-0.0406508
ILMN_1651636	CYP2A13	0	-4.76837e-07	0.0822496	-4.76837e-07	0	4.76837e-07	-9.53674e-07	4.76837e-07	-4.76837e-07	0	0	-1.43051e-06	0	0	0	0	0	-9.53674e-07	4.76837e-07	0	0	-9.53674e-07	0.0707707	-9.53674e-07	-9.53674e-07	-4.76837e-07	-4.76837e-07	-4.76837e-07	0	-4.76837e-07	0	0	0	9.53674e-07	-9.53674e-07	0	0	4.76837e-07	0	4.76837e-07	-4.76837e-07	0	-9.53674e-07	4.76837e-07	4.76837e-07	4.76837e-07	4.76837e-07	0
ILMN_1651637	CRSP2	-0.0359774	-0.0566001	-0.0876541	0.0228772	-0.0110092	0.216867	-0.0534225	0.0629916	-0.206002	-0.0362086	0.0421581	-0.0498118	-0.0509772	-0.00195932	0.0027318	0.0303221	-0.0229459	0.043963	-0.0701857	0.0715327	0.0273557	0.00195885	0.0172434	0.0344157	0.0536709	-0.155521	0.0067091	-0.00509548	-0.0529127	-0.10518	0.0669436	-0.0771732	-0.0864158	0.099937	-0.0296836	0.101663	-0.0096941	-0.0164142	-0.0251679	-0.042058	0.0220032	-0.0902185	0.0776825	0.205915	0.111764	0.192714	0.135643	-0.0142179
ILMN_1651641	LOC643069	0.0714722	-0.0851536	-0.199165	0.012064	-0.11088	0.0513501	-0.151572	0.0674734	0.116944	-0.0935087	0.031405	-0.0102077	0.0020895	-0.102079	0.0462923	-0.0861034	0.0790582	-0.051538	-0.0256319	0.183597	-0.161588	-0.218435	-0.184645	0.0422215	-0.0298915	0.00381804	-0.00794887	0.0229769	-0.178201	-0.14703	1.15908	1.08382	-0.0334978	0.12771	-0.129427	0.119535	-0.00406122	0.035738	0.160531	0.186963	0.107491	0.0770211	-0.117342	0.0174274	0.113744	-0.115657	-0.0828943	-0.0307198
ILMN_1651642	GPC2	-0.33784	0.0748663	0.374228	0.225293	0.350091	0.0785503	0.446303	0.753316	0.421998	0.210515	0.372819	-0.287299	0.158289	0.441616	0.145245	-0.298617	-0.403094	-0.0191979	0.988948	0.961105	-0.0744772	-0.203507	0.611257	2.05805	0.544639	-0.294292	-0.522585	2.08689	0.909107	-0.0747185	-0.660943	-0.660943	2.9523	2.21659	2.07957	0.885601	2.12775	1.30766	1.92961	1.68234	1.70266	-0.554693	-0.215779	-0.660942	0.420637	0.149372	0.0191984	-0.275263
ILMN_1651643	ASB11	0	-4.76837e-07	0	0.141045	0	4.76837e-07	-9.53674e-07	4.76837e-07	-4.76837e-07	0	0	-1.43051e-06	0	0	0	0	0.00848198	-9.53674e-07	4.76837e-07	0	0	-9.53674e-07	-1.43051e-06	0.0308108	-9.53674e-07	-4.76837e-07	-4.76837e-07	-4.76837e-07	0	-4.76837e-07	0	0	0	9.53674e-07	-9.53674e-07	0	0	4.76837e-07	0	4.76837e-07	-4.76837e-07	0	-9.53674e-07	4.76837e-07	4.76837e-07	4.76837e-07	4.76837e-07	0
ILMN_1651652	RTN3	0.0115705	0.00560713	-0.122794	-0.274549	-0.0796423	-0.203982	-0.201177	-0.309412	-0.12762	0.0133915	-0.0846882	-0.259551	0.0280976	-0.0218334	-0.14449	0.134896	0.228041	0.106907	0.219668	0.150921	0.14483	-0.00257587	0.0775294	0.00257587	0.299486	-0.0479197	-0.201015	0.225741	0.838301	-0.0448265	-0.00933266	0.0386701	0.213777	0.617356	0.467309	0.0696015	0.646975	-0.159122	0.810441	0.818495	0.332563	-0.036912	-0.165654	-0.338023	-0.13383	-0.172669	0.0146542	-0.309449
ILMN_1651656	PSG7	0	-4.76837e-07	0	-4.76837e-07	0	4.76837e-07	-9.53674e-07	4.76837e-07	-4.76837e-07	0	0	-1.43051e-06	0	0	0	0	0	-9.53674e-07	4.76837e-07	0	0	-9.53674e-07	-1.43051e-06	-9.53674e-07	-9.53674e-07	-4.76837e-07	0.573022	-4.76837e-07	0	-4.76837e-07	0	0	0	9.53674e-07	-9.53674e-07	0	0	4.76837e-07	0	4.76837e-07	-4.76837e-07	0	-9.53674e-07	4.76837e-07	4.76837e-07	4.76837e-07	4.76837e-07	0.0267067
ILMN_1651657	ADAM33	0.0701685	0.154018	0.000909805	-0.182238	-0.00199413	-0.0207019	0.06425	0.0681095	0.303198	-0.0471578	0.0708904	0.07691	-0.0870352	-0.0796423	-0.0528913	-0.134054	0.0739608	-0.133246	0.16596	-0.00783682	-0.0120053	-0.138843	-0.134277	-0.0213628	0.0188851	-0.0492377	-0.00663042	-0.099884	-0.0215697	0.0899653	-0.125199	-0.0322967	0.0391412	0.0355554	-0.0171323	-0.0827446	0.00132513	-0.219655	0.0500917	0.219529	0.0904732	-0.0110698	0.22838	0.155587	0.0664487	0.139974	0.111943	0.105298
ILMN_1651660	TMEM191B	0	-4.76837e-07	0	-4.76837e-07	0	0.0171189	-9.53674e-07	4.76837e-07	-4.76837e-07	0	0	0.11964	0	0	0	0.0111337	0	-9.53674e-07	4.76837e-07	0.0326786	0	-9.53674e-07	0.0457644	-9.53674e-07	-9.53674e-07	0.0873237	-4.76837e-07	-4.76837e-07	0	-4.76837e-07	0	0	0	9.53674e-07	-9.53674e-07	0	0	4.76837e-07	0	4.76837e-07	-4.76837e-07	0	-9.53674e-07	4.76837e-07	4.76837e-07	4.76837e-07	0.0536704	0
ILMN_1651662	LOC643899	0	0.0179839	0	-4.76837e-07	0	4.76837e-07	0.111705	4.76837e-07	-4.76837e-07	0	0	0.0204611	0	0	0	0	0.0480762	-9.53674e-07	4.76837e-07	0	0	-9.53674e-07	-1.43051e-06	0.0121055	-9.53674e-07	-4.76837e-07	-4.76837e-07	-4.76837e-07	0	-4.76837e-07	0	0	0	9.53674e-07	0.106478	0	0.0561905	4.76837e-07	0.150155	0.00301313	-4.76837e-07	0	-9.53674e-07	0.099421	4.76837e-07	4.76837e-07	4.76837e-07	0
ILMN_1651664	SDHALP1	0	-4.76837e-07	0	0.00665379	0.148709	4.76837e-07	-9.53674e-07	4.76837e-07	0.0367279	0	0	-1.43051e-06	0	0	0	0	0.0298147	-9.53674e-07	4.76837e-07	0	0.0589781	-9.53674e-07	-1.43051e-06	0.251481	0.0445952	-4.76837e-07	0.0725985	-4.76837e-07	0	0.0224876	0	0	0	9.53674e-07	-9.53674e-07	0.154007	0	4.76837e-07	0	4.76837e-07	-4.76837e-07	0.0223703	-9.53674e-07	0.0706344	4.76837e-07	4.76837e-07	4.76837e-07	0
ILMN_1651672	LOC646717	-0.0696306	0.0431485	-0.064673	-0.0764732	0.0808396	0.0558167	-0.180486	-0.0446148	0.0834484	-0.0221987	0.0232759	-0.00861168	-0.0726237	-0.0802855	-0.104942	0.00327253	-0.0247712	0.0257201	-0.00432682	0.0639653	-0.0459652	-0.0141673	-0.112487	0.0757675	0.0514073	0.134948	-0.0592732	-0.071106	0.0467663	-0.0551653	-0.0331821	0.153707	0.0233598	-0.00152016	0.1421	0.0169773	-0.11318	0.0282187	-0.0277266	0.176243	-0.0223279	-0.0504012	0.131633	0.0352435	-0.0094347	0.0921521	-0.0209918	0.00152016
ILMN_1651680	LOC649150	-0.56916	-0.356851	0.343357	0.241626	-0.05544	-0.05544	0.0201292	0.241626	-0.0738001	-0.00717545	-0.114844	-0.174122	-0.252853	0.00717545	-0.0873938	-0.10047	-0.252853	-0.368929	0.0506506	0.620462	0.0201292	-0.322036	-0.975874	0.0338669	0.264449	0.279543	0.487996	0.264449	0.555047	0.426934	-0.297798	0.520042	-0.448659	0.295844	0.295844	0.279543	0.120233	0.716019	0.620462	-0.265222	0.317744	-0.333639	0.135174	0.00717545	0.426934	0.0506506	0.716019	0.399165
ILMN_1651681	WDFY3	-0.0252781	0.0745759	-0.0335274	-0.0952926	0.151409	0.045639	-0.106285	0.00706768	-0.0610633	-0.106284	0.201158	-0.0532842	-0.00111675	-0.0332208	-0.0811539	-0.0554132	0.0519714	0.0734744	-0.106283	0.215211	0.152674	-0.106285	-0.106285	-0.0783405	0.00111628	0.0265121	0.117103	0.0672693	-0.106284	0.101086	-0.106284	-0.106284	-0.105035	-0.106283	-0.0786948	0.197846	0.0028429	0.0110807	0.158761	0.130469	-0.0939569	0.0369453	-0.106285	-0.0861197	0.176905	0.0353537	0.045526	-0.0311623
ILMN_1651684	KIAA0586	0.247843	0.0337114	0.0181279	-0.175017	-0.249529	-0.104991	0.287999	0.143305	-0.101685	0.25318	-0.0541348	-0.128354	0.118842	-0.0264034	0.11577	-0.211131	0.0096221	-0.128528	0.117242	-0.130868	0.0742068	-0.0723877	0.0575461	0.363901	0.0567575	-0.0847516	-0.407374	0.0922999	-0.170098	-0.222505	0.0598187	-0.0621986	0.00409985	-0.0882273	0.129741	-0.262502	0.270532	0.222927	0.239278	0.0626931	-0.275664	0.0884357	0.0689216	-0.230231	0.0576549	-0.319489	-0.00396776	0.0734534
ILMN_1651685	C8ORFK32	-0.174581	-0.0731592	0.0850062	-0.289444	0.30552	0.0553274	-0.0258107	-0.177412	0.0608487	0.0194345	0.197509	-0.148752	-0.0433903	0.0469413	-0.0215921	0.0274734	-0.289444	0.180752	-0.145624	-0.127438	-0.0908809	0.199175	-0.120541	-0.252983	0.080543	-0.265774	-0.248631	-0.278339	-0.289444	-0.289444	0.259682	-0.00896311	0.199817	-0.0654068	-0.192501	-0.289444	-0.192236	0.542826	-0.289444	0.190618	0.0288076	-0.00676823	0.00524998	0.0555863	-0.190538	0.0881243	-0.136352	0.297022
ILMN_1651690	PGBD4	0.105495	-0.0300102	0.389945	0.0205522	0.0609021	0.0534396	-0.00762606	0.0738749	-0.0275555	-0.105244	0.0479383	-0.18508	-0.0830474	0.0070157	-0.0661564	0.1257	0.150396	0.0757222	-0.0522327	-0.00341749	0.0520172	0.00341749	-0.0559359	0.0718327	0.081593	0.0120473	0.0870557	-0.23546	-0.00927067	-0.176703	-0.010097	-0.069809	0.129539	0.418505	-0.142932	-0.0919108	0.0947332	0.236348	0.177539	-0.0764332	0.0226941	-0.023561	-0.121222	-0.177309	-0.0706868	-0.0890722	-0.0631542	-0.00760889
ILMN_1651692	STK10	0.260134	0.423883	0.10962	0.630268	0.272006	0.442372	0.460614	0.33483	0.40247	0.344687	0.38484	0.509011	0.533387	0.420559	-0.00343895	-0.1822	-0.0910478	0.0574126	-0.134448	-0.0730562	-0.253617	0.102988	0.0744662	-0.00388384	0.0600095	0.274208	-0.206335	-0.325111	-0.25009	-0.0686617	-0.307867	-0.433241	-0.153073	-0.145767	-0.137462	-0.0757484	-0.381391	-0.527737	-0.30546	0.00697327	-0.221003	0.203988	-0.0968361	0.323997	0.00343895	0.427204	-0.0572128	0.104648
ILMN_1651693	GSG1	0.0421433	0.178677	-0.14047	-0.108034	-0.0863519	-0.124213	0.142561	0.0862617	-0.0316296	0.00657415	0.0501699	0.000123501	0.0259495	0.0512595	0.2102	-0.0520067	0.048305	-0.0423088	0.131916	-0.0780845	-0.082787	-0.250376	-0.0831552	-0.0376482	-0.0910988	-0.0750322	-0.0340972	0.199995	0.0664029	-0.273111	0.0138264	-0.0196447	-0.0508547	0.601217	0.0565009	-0.0677433	0.102886	0.191534	-0.0262342	0.0441704	0.0217242	0.0904493	0.0322146	-0.11124	-0.407667	0.0231929	-0.0228958	-0.0875135
ILMN_1651699	EPS8	0.541958	0.257845	0.263276	0.98582	0.314958	-0.0346165	-0.123134	-0.0369711	0.23331	-0.0120564	0.0120564	0.604465	-0.0763798	0.235911	-0.118972	0.0395012	0.326907	0.136005	1.84046	-0.394785	0.0715418	0.184299	0.351114	0.162579	0.196374	-0.0330496	-1.00675	0.0124359	-0.677387	-0.253945	-0.517085	-0.170592	0.11354	-0.702713	0.583417	0.323546	0.410775	0.790771	-0.75133	0.469727	-0.770958	0.495476	-0.453323	0.374331	-0.623914	0.723056	-0.419653	-0.348241
ILMN_1651705	CAT	-0.0296545	-0.0208616	0.339434	-0.133719	0.655748	0.345026	0.454802	0.567617	0.272236	0.124405	0.127248	0.380683	0.160529	0.722517	-0.131776	0.120946	0.472953	-0.24273	0.346943	-0.0273943	-0.246405	-0.471471	-0.260666	-0.677119	-0.069314	-0.0623589	0.00144005	-0.536174	-0.359803	0.671272	1.0271	1.37087	-1.39798	-0.726848	-1.0878	-0.00277042	-0.678536	-0.933439	0.0281897	-0.881908	0.0144386	0.786332	0.186263	-0.00144005	-0.147394	-0.530403	0.526838	0.470716
ILMN_1651708	RESP18	0.0949182	-0.0552363	-0.129024	0.0493326	-0.129024	-0.061543	-0.0307941	-0.0506582	-0.045362	-0.129024	0.108005	-0.0609174	0.0368633	-0.0261073	-0.00105524	0.215386	-0.0671067	0.182866	-0.110277	-0.0182095	0.0595789	0.279352	-0.0110216	-0.129025	-0.0486312	-0.129024	-0.0224071	0.00161457	-0.129024	0.0198822	1.09644	0.257883	-0.0317745	0.112189	0.0261197	0.124151	0.283994	0.0759349	0.218713	0.75942	0.106007	-0.0174584	0.00105572	0.0641198	-0.00609541	0.0714903	-0.0384264	-0.0854783
ILMN_1651710	IQCD	-0.239655	-0.192029	-0.0269732	-0.116497	0.0157552	-0.00481558	-0.0169458	-0.102939	-0.0350032	-0.184699	-0.00304699	-0.0592523	-0.0582323	-0.148007	-0.0898838	-0.073833	-0.332622	0.180709	0.00120878	-0.200533	0.0903316	-0.0652709	-0.201183	-0.00120926	-0.120375	-0.245182	0.107368	-0.030756	0.0371909	0.124558	1.39173	1.39616	0.382005	0.0679331	-0.199476	0.17457	0.0127592	0.127898	0.118242	0.0777245	0.115373	0.22051	0.665725	0.254333	0.188333	-0.0346594	0.136582	0.636735
ILMN_1651711	LOC728005	-0.0847478	-0.081284	0.00401497	0.0637703	-0.043664	-0.034214	-0.0426521	0.0141268	-0.0293751	0.0229106	0.000484943	-0.0233698	0.0193772	-0.0306225	-0.0406494	-0.216871	-0.123359	-0.0434852	0.0278077	0.0128813	0.0139661	-0.0869956	-0.142046	-0.0875788	0.02491	0.18081	-0.0034399	-0.0369177	0.196499	0.0287771	0.0381055	0.0251575	0.0848432	-0.21687	0.0528874	0.0017972	0.035975	0.122801	-0.00325727	0.0950313	0.013299	0.0740695	0.000589848	-0.100109	-0.0153375	-0.0898495	-0.00048542	0.0564499
ILMN_1651712	RBM11	-0.228516	-0.120591	-0.0675845	0.0967279	0.0343351	-0.12905	-0.0478358	0.155272	-0.231462	-0.168606	-0.18494	-0.0281644	-0.199709	0.180667	0.0951018	1.01121	-0.179271	0.527411	-0.251983	-0.226961	0.217812	-0.0167198	0.295043	-0.231751	0.181568	-0.0199771	0.0878406	0.205678	0.33372	-0.256833	0.115332	-0.270916	-0.26236	-0.190108	0.0471268	-0.224476	0.438741	0.450783	0.495268	-0.0442977	-0.0302544	0.0855341	0.0697889	-0.281932	-0.0733156	-0.242303	0.0483813	0.098835
ILMN_1651715	RNF2	-0.0360241	0.0877132	0.0298905	-0.0850587	0.000495911	-0.148212	-0.0246515	-0.0401921	0.0392828	0.120508	-0.0740814	-0.123502	-0.0243158	-0.000496387	0.0660157	-0.148213	-0.04532	-0.0620379	-0.029418	0.226562	-0.138399	0.0334482	-0.148214	0.165922	0.0364227	-0.124543	0.0250335	0.0954375	-0.0256162	0.0289078	-0.0550241	0.02988	0.22657	0.0770597	-0.0323281	-0.0891876	0.0415111	-0.00959301	-0.0216236	-0.0915613	-0.148213	-0.0663233	0.0197716	0.0462098	-0.148212	-0.0198913	0.0456142	0.0540118
ILMN_1651717	ADAMTS20	0	-4.76837e-07	0	-4.76837e-07	0	0.02426	-9.53674e-07	0.117313	-4.76837e-07	0	0	0.0290108	0	0	0	0	0	-9.53674e-07	0.0648117	0.299238	0	0.0804458	-1.43051e-06	0.161895	0.0980744	0.0927639	0.040813	0.0877638	0	-4.76837e-07	0	0	0	0.151778	-9.53674e-07	0	0	0.200009	0.130564	0.0594602	0.146317	0.0209193	-9.53674e-07	0.143117	0.118927	0.0355558	0.0271153	0.0600772
ILMN_1651719	MBTPS1	0.0404015	-0.105978	0.0779781	0.175832	0.0239925	0.0132484	0.0943537	0.139104	-0.00453472	-0.290189	0.00453472	-0.228318	0.31308	0.334697	0.112225	-0.450327	0.13374	-0.401589	0.0844078	0.276108	-0.3978	-0.462564	-0.40659	-0.840451	-0.100296	-0.0579796	-0.0279245	0.177036	0.268222	0.111805	0.133189	0.201825	0.515819	0.339723	0.241748	0.360358	0.893778	0.0812674	0.289404	0.691863	0.377099	-0.308792	-0.0773077	-0.0385981	0.255869	0.443187	0.213475	-0.801465
ILMN_1651727	LOC648473	0	0.0363107	0	-4.76837e-07	0	0.0825748	-9.53674e-07	4.76837e-07	-4.76837e-07	0.104196	0	-1.43051e-06	0	0	0.0590072	0	0	-9.53674e-07	4.76837e-07	0	0	-9.53674e-07	-1.43051e-06	-9.53674e-07	-9.53674e-07	-4.76837e-07	-4.76837e-07	0.0353923	0	-4.76837e-07	0	0	0.0863981	0.013164	-9.53674e-07	0.00966692	0	4.76837e-07	0	4.76837e-07	-4.76837e-07	0	-9.53674e-07	0.0330043	0.0300064	4.76837e-07	4.76837e-07	0
ILMN_1651735	TGOLN2	0.366955	0.0956364	-0.0923738	0.332681	-0.0615835	0.741954	0.21664	0.300344	0.342293	0.280834	0.335048	0.452123	0.166263	0.279429	0.200042	0.397202	0.0301638	-0.224051	-0.0236187	-0.215861	-0.42622	0.426351	0.0326653	0.249453	-0.413677	-0.0675993	-0.173674	-0.34468	-0.158136	-0.28661	-0.642992	-0.313366	-0.171032	-0.585271	-0.409992	0.351841	-0.300188	-0.762969	-0.356635	-0.583035	0.419198	-0.00575256	0.518182	0.184564	-0.144883	-0.0562563	-0.160993	-0.0678234
ILMN_1651737	LOC644689	0.133426	-0.0376787	0.0318909	-0.149045	-0.193828	0.0502028	-0.176383	0.0401969	0.327675	0.114391	0.0107279	0.0586963	-0.0890532	0.64952	0.373757	-0.167713	0.0532746	-0.0537834	-0.135643	-0.089005	-0.0317287	0.135874	0.0778861	0.0756798	-0.254589	0.0341382	-0.172115	0.0280361	-0.14252	-0.0651293	-0.0603857	-0.0439744	0.0749564	0.00878477	-0.116379	-0.0326495	0.0413752	-0.0073142	-0.2638	0.230626	-0.0142026	0.124148	-0.106234	0.0361619	0.0418148	0.633455	-0.0624485	0.0401368
ILMN_1651741	ARMCX3	-0.117928	-0.0956888	-0.117928	-0.0644736	0.0256739	0.0156279	0.0791273	0.164923	-0.0465198	0.0733547	-0.0575147	-0.0360532	-0.0492144	0.0206757	0.126927	-0.0925784	0.130372	-0.0620556	0.0885429	-0.0151925	-0.00451851	-0.0388408	-0.0847974	0.182236	-0.117929	-0.0566168	0.0603981	-0.117929	0.0592179	0.0322838	-0.117928	-0.117928	-0.093925	0.0127807	-0.0291243	-0.0644927	-0.0995841	0.226313	0.0256166	0.264498	0.0245304	0.0512385	0.0500565	-0.0751128	-0.117928	0.0825863	0.0299892	0.121621
ILMN_1651745	TMEM25	-0.059443	0.015501	-0.0941114	-0.153393	-0.0558953	0.428715	-0.130748	-0.127609	-0.148764	-0.00784683	-0.17084	-0.230385	0.131006	0.00784683	0.487052	0.10655	-0.130684	0.272452	-0.0147076	0.481462	-0.0751023	-0.0921488	-0.0247831	-0.0784602	-0.248982	0.29574	0.102906	0.351406	0.124016	-0.154508	-0.0130081	-0.109375	-0.153355	-0.219684	0.727865	0.0397477	0.0214391	0.46031	0.113811	-0.309517	0.145324	0.298903	0.71483	-0.195559	0.154493	0.252288	-0.0494552	-0.125401
ILMN_1651752	CXORF21	0.0352788	-4.76837e-07	0	-4.76837e-07	0.00391912	4.76837e-07	0.0107422	4.76837e-07	-4.76837e-07	0	0	-1.43051e-06	0	0	0	0	0	-9.53674e-07	4.76837e-07	0	0	-9.53674e-07	0.10593	-9.53674e-07	0.0886149	0.0208559	-4.76837e-07	-4.76837e-07	0	-4.76837e-07	0	0	0	0.013164	0.0487537	0	0	4.76837e-07	0	4.76837e-07	-4.76837e-07	0	-9.53674e-07	4.76837e-07	4.76837e-07	0.171296	4.76837e-07	0
ILMN_1651758	LOC645643	0	-4.76837e-07	0.171756	0.0645456	0	4.76837e-07	-9.53674e-07	4.76837e-07	-4.76837e-07	0	0	0.0118146	0	0.0634842	0	0.00111818	0.0619173	-9.53674e-07	0.0675311	0	0	0.0277791	-1.43051e-06	-9.53674e-07	-9.53674e-07	-4.76837e-07	-4.76837e-07	-4.76837e-07	0	-4.76837e-07	0	0	0.0296545	9.53674e-07	0.0901818	0	0	4.76837e-07	0	4.76837e-07	-4.76837e-07	0.0294876	0.0164366	4.76837e-07	4.76837e-07	4.76837e-07	4.76837e-07	0
ILMN_1651760	LOC646537	0.0465622	0.147335	0	-4.76837e-07	0	4.76837e-07	-9.53674e-07	4.76837e-07	-4.76837e-07	0	0	0.0190296	0	0	0	0	0	-9.53674e-07	4.76837e-07	0	0	-9.53674e-07	0.214239	-9.53674e-07	0.222054	-4.76837e-07	-4.76837e-07	-4.76837e-07	0	-4.76837e-07	0	0	0	9.53674e-07	-9.53674e-07	0.0238299	0	0.151588	0	4.76837e-07	-4.76837e-07	0	-9.53674e-07	4.76837e-07	4.76837e-07	0.228974	4.76837e-07	0
ILMN_1651763	TFDP3	0.119812	0.0232487	-0.106109	-0.0614324	0.0843458	0.0542712	0.0074501	-0.0899487	0.0827622	0.183565	0.0578938	-0.0841661	-0.112836	0.0753293	-0.175566	-0.110581	0.0182405	0.0750728	0.174991	0.00322866	-0.0728574	-0.144311	-0.097199	-0.092556	-0.0350947	-0.160553	-0.0991321	0.0856919	0.0770774	0.0507245	0.0325484	0.0549655	-0.00545406	0.00246286	-0.0604863	0.0592475	-0.0130935	-0.0141673	0.0279088	0.298124	-0.0118117	0.106603	-0.174721	0.0665484	-0.000829697	0.114084	0.0265908	0.0423651
ILMN_1651767	MKL1	0.0918512	0.0385671	-0.167956	-0.0998106	-0.150602	0.0657921	0.0865478	0.0136185	-0.306685	0.224608	0.147704	0.000270367	0.00815201	-0.149048	0.13619	-0.357316	-0.316435	-0.0318413	-0.194249	0.053606	0.0122185	-0.045619	-0.000446796	-0.0558429	-0.190315	-0.245151	-0.493597	-0.150877	-0.597495	0.365451	-0.237848	-0.400421	-0.00026989	0.162911	0.30791	-0.244216	-0.100301	-0.110415	-0.0109253	0.0478158	-0.121016	0.283187	-0.41459	0.286277	-0.381085	0.227017	-0.256188	0.0474739
ILMN_1651769	ZFYVE16	0.140858	-0.195248	0.0729322	-0.245223	-0.0171576	-0.185833	0.0875015	0.169994	0.235463	-0.0498066	0.311448	-0.195884	0.0807571	0.375177	0.0911217	0.832217	-0.0890451	0.144347	0.49085	0.636657	0.388264	-0.442678	-0.488276	-0.58815	0.169994	0.379413	1.70269	-0.0949073	-0.169038	0.519527	1.61132	1.4217	-0.215335	-0.316042	-0.094317	0.260933	-0.31451	0.203816	0.201424	-0.370059	0.62315	-0.103154	-0.1604	-0.210282	-0.162253	-0.238075	0.0277853	-0.028327
ILMN_1651771	RRAGB	-0.15129	0.0959334	0.277027	-0.0647831	0.255408	0.111661	0.115194	0.322957	0.00839281	0.00172997	-0.050221	-0.0763879	-0.0842757	0.100146	0.332789	0.180953	-0.138152	-0.0777731	-0.0199614	0.314517	0.0652904	-0.117704	-0.175181	0.0619493	0.121931	-0.179647	-0.10406	0.0622621	0.0511665	-0.223276	-0.161659	-0.183241	0.249259	-0.222782	-0.0269723	-0.333733	0.118461	-0.0082531	0.148287	-0.0594349	-0.141677	0.13614	0.181853	-0.262247	-0.152469	-0.143866	-0.17814	0.110161
ILMN_1651776	FHOD1	0.537935	0.53448	-0.541932	0.900888	0.161592	0.216524	-0.0441055	-0.22142	0.0805254	0.453015	0.377511	1.09561	0.167849	-0.0617752	0.0210409	-0.702893	-0.145195	-0.152413	0.363172	-0.330592	-0.208042	0.402363	0.681979	0.671008	-0.338799	0.432001	0.104488	-0.739937	-0.399623	0.645293	-0.180529	-0.221996	-0.399491	-0.0394602	0.230256	1.38999	0.384436	-0.376029	-0.868689	-0.65833	-0.0210419	0.570686	0.255656	1.03554	0.424182	0.370553	-0.0749063	0.271931
ILMN_1651787	MSH5	-0.0532637	0.0213056	-0.0275445	0.00720119	0.0471773	0.0114961	0.0132627	0.126919	-0.0286593	-0.126029	-0.020812	-0.0265408	-0.0836239	-0.0571074	-0.126029	-0.0177712	-0.126029	-0.12603	0.041122	-0.0476389	0.0344176	0.0794787	-0.025424	0.222558	0.0484085	0.0251474	-0.12603	0.182133	0.0344496	-0.00729704	-0.0301518	-0.126029	0.0626326	-0.0819082	0.177919	0.0838757	0.222976	0.152046	0.147413	-0.0281124	0.227502	-0.0549388	-0.0332828	-0.126029	0.121061	0.176258	0.0740643	0.0028801
ILMN_1651788	MAP3K11	0.144351	0.224193	-0.0341878	0.302249	-0.0586848	0.0689054	-0.123105	-0.110242	-0.0723419	0.589921	0.402554	0.234814	0.130871	-0.00592804	0.425694	0.853152	0.0935678	0.26917	0.0194497	-0.233115	-0.177728	0.00592756	0.385859	-0.0421071	-0.381294	0.0270376	0.318982	-0.466812	0.0779228	0.0334225	-0.121814	-0.111526	-0.360462	-0.581494	-0.345306	0.131958	-0.32646	-0.681209	-0.485111	-0.254471	-0.250654	-0.0347948	-0.118591	0.329402	-0.0226974	0.298395	-0.314132	0.0689054
ILMN_1651789	VCX2	0.135703	-0.0700684	0.0298853	-0.166185	0.0691662	0.16414	-0.09974	0.0692258	-0.0265117	-0.133456	0.0189629	0.0559225	-0.0421467	-0.104578	0.150667	-0.0200682	0.0191703	-0.100968	-0.123715	-0.125212	0.129423	-0.114858	0.230804	2.70112	-0.030879	0.0312572	-0.184631	0.0216894	-0.177446	0.0276117	0.0986099	-0.0154791	0.0413475	-0.0211725	-0.0230451	0.40487	0.0137215	0.0703821	-0.00253201	0.0309916	0.250477	0.00847053	0.00124311	-0.116518	0.0574045	-0.0197453	-0.165725	-0.0065217
ILMN_1651792	RORC	0.123585	-0.00984955	-0.00984907	-0.00984955	-0.00984907	-0.00984859	-0.00985003	-0.00984859	0.108881	-0.00984907	-0.00984907	0.0191617	0.00141144	0.0700493	-0.00984907	0.039628	0.20033	-0.00985003	0.120941	-0.00141191	0.0227613	-0.00985003	-0.0098505	0.0238066	-0.00985003	-0.00984955	0.0239038	0.0670233	-0.00984907	-0.00984955	-0.00984907	-0.00984907	0.014154	0.147158	-0.00504637	0.0407786	-0.00984907	0.0464458	0.0113025	0.0537701	-0.00984955	0.146404	0.0515585	0.194644	-0.00984859	0.0157971	0.0739036	0.124389
ILMN_1651799	SLC38A2	0.300943	-0.0738325	0.0252171	0.090805	0.345784	-0.35482	0.101082	0.162955	0.00561047	-0.124468	-0.00561142	0.390366	0.500958	-0.0344191	0.313678	0.706746	0.00561047	0.194803	-0.281308	-0.243506	-0.0735817	-0.0685654	0.278089	0.630449	-0.172094	0.34428	0.241597	0.359992	0.385622	-0.194051	-1.11126	-1.27379	-0.216901	-0.329698	0.506011	0.267416	-0.648778	0.343904	0.292001	-0.569751	-0.0462055	0.236338	-0.867867	0.221055	-0.419131	0.0847397	-0.571524	-0.337822
ILMN_1651800	GSTM4	-0.288236	0.242975	0.14166	0.0292692	0.0208049	-0.145481	0.0884461	-0.00694561	0.00694561	-0.11986	-0.0976872	0.0551705	-0.14593	-0.0746045	-0.0862598	-0.0150561	-0.482396	0.24899	0.216808	0.404746	0.042099	-0.0343971	-0.0717664	0.162971	-0.477431	-0.302927	-0.0900359	-0.082109	-0.46285	-0.471457	-0.157864	0.115787	0.0856872	-0.482395	-0.482397	-0.291248	-0.318164	0.236166	-0.482396	-0.482395	-0.444637	0.235285	0.161438	-0.377599	0.442485	-0.177779	0.134609	0.112593
ILMN_1651806	LOC653801	-0.0170255	-0.0170259	0.162375	0.113605	-0.00294876	0.128362	0.0717611	-0.017025	0.0693989	-0.0170255	-0.0170255	-0.0170269	-0.0170255	0.0505748	-0.0170255	-0.0170255	0.230047	0.0374656	-0.017025	0.0641141	0.135725	-0.0170264	-0.012373	-0.0170264	-0.0170264	-0.0170259	-0.0170259	-0.00308228	-0.0170255	0.156336	-0.0170255	0.0691495	-0.0170255	-0.0170245	-0.00511885	-0.0170255	-0.0170255	0.0640788	0.0625105	0.01583	0.0582724	0.1379	0.060823	0.00740147	-0.017025	0.00294828	-0.017025	0.103956
ILMN_1651811	LOC729269	-0.015399	-0.0408449	-0.0198193	0.0792179	-0.0408444	0.0140719	0.0301661	-0.040844	0.0765677	-0.0408444	-0.0109539	0.0572915	-0.00825405	0.176665	0.136672	0.0846658	-0.0408444	-0.0408454	-0.040844	-0.0408444	-0.0382566	-0.0408454	0.108704	-0.0408454	0.0970788	0.14761	0.0617213	0.0196066	0.0777993	0.0399952	-0.0180726	-0.0408444	0.0550332	-0.0408435	-0.038909	0.091073	-0.0408444	0.25252	-0.0408444	0.107645	0.0657024	0.0866251	-0.0301156	-0.00784016	0.106991	-0.00816584	0.0631494	0.148731
ILMN_1651817	GRIK1	-0.10676	-0.28862	0.914758	-0.417665	0.787976	0.613275	-0.0598164	0.187883	-0.0765095	-0.0147634	0.00423193	-0.59731	0.205455	1.17332	0.452565	0.45494	0.444176	-0.0560689	0.143148	-0.268867	0.0622458	0.161672	0.00515079	-0.4483	0.674288	-0.43314	1.11201	-0.597309	0.442781	0.439267	-0.597309	-0.597309	-0.513573	-0.556006	-0.401496	1.02661	-0.377699	1.9316	-0.569198	-0.229319	-0.55955	-0.357914	-0.334605	-0.585741	0.123688	-0.271885	1.07221	0.259765
ILMN_1651819	GALNT11	0.00859547	-0.314498	-0.0991564	0.134234	-0.232342	0.174256	-0.114019	-0.0104303	-0.355232	-0.128753	0.0225096	0.0696831	0.0342579	-0.0395813	-0.140763	-0.292001	-0.00859547	0.16569	-0.195189	-0.626822	-0.702793	-0.286272	0.0597219	0.113439	-0.327187	1.12256	0.319086	0.250679	0.0562191	0.845098	2.67742	2.15216	0.594938	-0.610823	0.0634651	-0.384854	0.157073	-0.472849	0.201468	0.396319	-0.793786	-0.0619755	0.229952	-0.0999937	-0.421015	0.644434	-0.197875	-0.201764
ILMN_1651826	BASP1	0.0863657	-0.506256	0.00130558	-0.619712	-0.0932989	-0.383476	-0.126509	-0.111816	-0.34032	-0.443586	-0.76709	-1.66993	0.167885	-0.00832939	-0.178339	-0.00130558	-0.467836	0.359196	-1.35239	0.223793	0.00568485	0.241334	0.589859	-3.38673	0.68839	-0.588923	-2.36782	1.19324	0.402364	-1.26129	-0.142487	-2.20559	1.73438	0.499604	1.48802	0.300666	1.7964	0.545126	1.3673	1.1217	0.559236	-0.602973	0.987027	-0.837866	-1.63388	-2.61874	-0.717984	-0.334771
ILMN_1651828	CCT3	-0.15155	0.0462222	-0.0465121	-0.128757	-0.0757523	-0.485051	0.237747	0.0062542	0.270194	0.195847	-0.339779	-0.598766	-0.00625372	0.230942	-0.339463	-0.432839	-0.729823	0.0481586	-0.189094	-0.072238	0.549008	-0.105608	-0.0314236	0.505966	1.53043	0.119296	0.189422	0.686764	0.38857	0.0175052	-0.333875	-0.779293	-0.163327	0.872397	0.0737424	-0.673292	-0.0470343	1.37834	0.1268	0.237747	0.189422	-0.161957	0.108196	0.0624466	0.320749	-0.00642109	0.210911	0.357664
ILMN_1651832	EHD1	0.629812	0.472535	0.559861	-0.111706	-0.0148468	0.0396652	0.040863	-0.408312	0.414783	0.204052	0.0754786	-0.277663	-0.0259371	-0.351791	-0.326656	-0.0912161	0.861503	0.00662327	0.359673	0.609565	0.435431	-0.266318	0.786427	-0.291169	-0.120218	-0.1396	-0.399956	-0.641647	-0.971768	-0.148108	1.09652	0.336441	0.138821	-0.129456	0.968249	0.251271	-0.529353	-0.693509	0.835501	-0.776559	-0.417746	0.783745	-0.00662231	0.791686	0.388786	-0.619708	0.47564	0.134478
ILMN_1651838	RND1	-0.0466771	-0.12242	-0.0110688	-0.00448322	0.158501	0.238499	0.0353236	0.168598	-0.0755186	-0.0556049	0.0916486	0.00448322	0.0843682	-0.0639315	0.0217013	0.0394964	-0.137851	-0.251869	-0.0829477	0.407169	-0.10147	0.0389996	-0.167636	0.232162	-0.153815	-0.0822306	-0.114683	-0.216371	0.603547	-0.0543189	-0.283905	-0.127905	0.240124	-0.0914006	-0.134608	0.0652862	0.208194	-0.214834	-0.171841	0.130371	-0.146746	0.00634146	-0.131391	0.0399914	0.210463	0.10465	0.206943	0.121099
ILMN_1651846	LOC400954	0.178256	-0.091702	0.104092	-0.0154982	0.111468	0.118273	-0.0293775	-0.0520554	0.00591087	0.041492	0.144597	-0.0707703	-0.0169873	-0.0603046	-0.0128002	-0.101386	0.183903	-0.116795	-0.00331068	-0.0576181	-0.057816	0.103567	-0.116796	-0.116795	0.171916	-0.0637269	0.0640502	-0.0772042	-0.00485611	0.134888	0.0305085	0.305065	0.039907	0.00331068	0.0928106	0.0449829	-0.0195866	0.124018	0.0385661	0.267863	-0.116795	0.0420585	0.0369263	-0.0781679	-0.106588	0.118305	0.0707545	-0.0430498
ILMN_1651848	ITSN1	0.258052	-0.0527639	0.0130701	-0.0243959	-0.0517383	0.111855	0.126963	-0.0704565	-0.128372	0.0730948	-0.0792398	-0.213114	-0.0739827	0.00482607	0.0089221	0.0429521	-0.0688181	-0.0702643	-0.0638104	-0.00482607	-0.0844026	-0.036128	-0.0447521	0.0435891	-0.0655112	0.00579119	0.0660071	-0.0301552	0.0800524	-0.229656	-0.0309081	-0.0242271	0.051002	-0.0852141	-0.151255	0.0192981	0.176852	-0.140368	0.155571	0.079576	-0.0814729	-0.0898399	0.014554	0.103225	-0.257732	-0.0610423	0.0357943	0.132344
ILMN_1651850	RPS16	-0.240417	-0.347212	-0.00826645	0.213293	-0.0524054	-0.116308	-0.248461	-0.124126	-0.00826645	0.14478	-0.103068	0.0413265	-0.17082	0.0167046	-0.17082	-0.0524054	-0.044919	0.223418	0.164216	0.415128	0.337264	0.203389	-0.0702267	0.173748	-0.044919	0.337264	0.389065	0.245635	0.213293	0.066103	0.515092	0.00826645	-0.311598	0.528686	0.185391	0.28045	-0.186659	0.164216	0.185391	-0.0878677	0.00826645	0.153827	-0.33986	0.14478	0.223418	0.112728	0.223418	0.066103
ILMN_1651865	KIAA1257	0	-4.76837e-07	0	-4.76837e-07	0	4.76837e-07	-9.53674e-07	4.76837e-07	-4.76837e-07	0	0	-1.43051e-06	0	0.0480719	0	0	0	-9.53674e-07	4.76837e-07	0	0	-9.53674e-07	-1.43051e-06	-9.53674e-07	-9.53674e-07	-4.76837e-07	-4.76837e-07	-4.76837e-07	0	0.00955915	0.0199165	0	0	0.0441213	-9.53674e-07	0	0	4.76837e-07	0	4.76837e-07	-4.76837e-07	0	-9.53674e-07	4.76837e-07	4.76837e-07	4.76837e-07	0.0536704	0
ILMN_1651872	UBIAD1	0.132407	0.342239	0.36143	0.14496	0.142905	0.0406475	0.297214	0.0150108	0.142241	0.188562	0.140831	-0.136769	0.363184	0.268232	0.0832915	0.0318866	0.242459	0.0927529	-0.0403051	-0.206122	0.183946	0.137693	0.248573	0.533017	-0.0606613	0.22255	0.00375462	-0.226857	-0.280402	0.207808	-0.142915	-0.175747	-0.43958	0.015605	-0.121648	-0.320918	-0.101924	0.201689	-0.15781	-0.405294	0.103186	0.0666752	0.0969048	-0.158487	-0.0612679	-0.329859	-0.17687	0.262125
ILMN_1651878	EVC	-0.0620289	0.0294104	0.0498018	-0.036819	0.0512323	-0.0620284	-0.0620298	0.0163369	-0.0620294	0.0421667	0.146689	0.00607777	-0.0620289	0.00689316	-0.0525274	-0.0620289	0.0661249	-0.0620298	-0.039072	-0.0620289	-0.0252566	0.119632	0.0731969	-0.0620298	-0.0620298	-0.0620294	0.0512719	0.0607095	0.0659399	0.164015	0.148734	-0.0620289	-0.0620289	0.123276	0.0403619	0.0919781	-0.0620289	0.0856342	-0.0620289	0.00856924	-0.0620294	0.0347228	-0.0620298	-0.0620284	-0.0620284	-0.0434751	-0.0620284	-0.00607777
ILMN_1651886	CWF19L1	0.0994129	-0.26879	-0.0499811	-0.116052	-0.240342	-0.498248	-0.652228	-0.471815	-0.169545	-0.262826	-0.365259	-0.20517	-0.466006	-0.227777	-0.32193	-0.0323153	0.0299225	-0.182477	0.324347	0.527391	0.328911	0.267477	-0.202313	0.509009	0.0983438	-0.0233688	0.0969181	0.472077	0.285588	0.0988789	-0.365259	-0.284968	0.159745	0.734997	0.313488	0.319463	0.414272	0.30162	0.685444	0.269219	0.0958471	0.236074	-0.252336	-0.0638714	0.139278	-0.472874	-0.142971	0.191331
ILMN_1651899	LOC653314	-0.138055	-0.212884	-0.01544	0.207347	-0.124509	-0.485046	-0.0757112	0.0655031	-0.566131	-0.274725	-0.289248	-0.358191	-0.0732288	-0.25876	-0.104096	0.18969	-0.119723	0.482355	-0.243285	0.105368	-0.0222282	0.0111637	-0.262219	0.202313	0.509736	0.118821	0.404275	0.352836	0.535455	0.472673	0.404275	0.627564	0.736954	0.870169	0.366973	0.438703	0.414267	0.711382	0.488051	0.3826	0.414267	0.0614986	-0.902928	-0.0111628	0.238145	-0.216511	0.324563	0.135868
ILMN_1651900	KCNA4	0.0389771	0.0601006	0.262078	-0.0217514	0.205504	-0.0570192	-0.0235939	0.0642428	0.0116472	-0.0570197	-0.0570197	0.205618	0.253016	0.0763302	-0.00645638	-0.0570197	-0.0570197	0.117674	0.101184	0.136623	-0.0400448	0.128423	-0.00702143	0.0523915	0.0424108	0.0572495	0.118764	-0.0570202	0.00178623	0.134119	0.0469136	-0.0570197	-0.00473738	-0.0395713	-0.0570207	-0.0570197	-0.0570197	-0.0570192	0.0333452	-0.00178671	-0.0570202	0.0545459	-0.0348506	-0.0570192	-0.0570192	0.0566573	-0.0130272	0.0994587
ILMN_1651902	RASL11A	-0.0235887	-0.0733857	-0.0594168	0.617404	-0.211813	-0.0997171	0.0970368	0.0471926	0.145528	0.148269	-0.0263743	0.259284	0.0724583	0.0439639	-0.0551381	0.148336	0.0127354	-0.137232	0.0330415	-0.0533228	-0.0240588	0.222087	-0.0243831	-0.00480652	0.0314407	0.122229	-0.0917773	0.130847	-0.0903478	0.0592613	0.00549221	-0.0976357	-0.10979	0.370883	-0.108958	-0.0367217	-0.243795	0.0438151	-0.136052	0.0283256	-0.124466	0.0203767	-0.0733366	-0.0106821	-0.13321	-0.0778117	-0.238335	-0.100115
ILMN_1651903	LOC645669	0.0415969	-0.0316596	0.00272036	-0.15407	-0.0295911	0.231971	-0.0741615	-0.0120177	0.0362434	-0.0806026	-0.0239315	0.077363	-0.159871	0.00105333	-0.083641	-0.0909405	-0.0514488	-0.0430088	0.0884128	-0.0370641	0.0318737	-0.0286884	0.0410719	-0.0111194	0.0585613	0.140176	-0.0129967	0.0256348	0.123036	0.203928	0.0408082	-0.0326538	0.136312	0.12982	-0.0593848	-0.0403581	0.0349674	-0.050427	0.0435901	0.0404558	0.02244	0.0410719	-0.0163279	-0.0652966	0.00237465	-0.0222778	0.0886807	0.100497
ILMN_1651905	ZNF187	0.00403309	0.104091	0.07617	-0.000688553	0.135482	-0.186921	-0.276994	0.211915	-0.164029	0.0483589	-0.0319161	-0.114225	0.172559	0.0205832	0.0595932	0.0764389	-0.138746	0.065445	-0.116415	0.258513	0.164196	-0.0666447	-0.0627804	-0.165317	0.178988	-0.108249	-0.107067	0.113884	0.209712	-0.165514	-0.201762	-0.18249	0.195426	0.00068903	0.0743489	-0.107905	0.509704	0.438396	0.335265	0.122426	0.661694	0.026063	0.195218	-0.112234	0.205354	-0.0429182	0.140785	-0.117947
ILMN_1651913	LOC651357	0.0768237	0.109746	-0.103044	0.0183792	-0.00517559	-0.0130363	-0.0288253	0.058836	-0.0960779	-0.0459023	-0.0651364	-0.0653286	-0.101507	0.146765	-0.0687032	-0.0508966	0.123311	-0.0122337	0.0590382	2.86102e-05	0.134471	-0.0683365	-0.172153	-0.0830526	0.00834608	0.0957222	-0.0149741	-0.0182061	-0.140216	0.116421	0.00810289	0.0846062	-0.0728064	-0.0802732	-0.033864	0.119872	0.0867715	-0.0409441	-0.0805969	0.0465975	-0.0909243	-0.0464778	0.0400324	0.0943279	-0.0816155	-0.102309	-0.0182686	0.0314131
ILMN_1651916	OCLN	0	-4.76837e-07	0	0.0237784	0	0.0171189	-9.53674e-07	4.76837e-07	-4.76837e-07	0.0411272	0.262593	-1.43051e-06	0	0	0	0	0	0.0219412	0.0496311	0	0	0.0391526	-1.43051e-06	-9.53674e-07	-9.53674e-07	-4.76837e-07	-4.76837e-07	-4.76837e-07	0	-4.76837e-07	0.0184751	0	0.12528	9.53674e-07	-9.53674e-07	0.0295148	0	4.76837e-07	0.0533071	4.76837e-07	-4.76837e-07	0	-9.53674e-07	4.76837e-07	0.0497184	0.108408	4.76837e-07	0
ILMN_1651936	SETD8	-0.0705528	-0.0997767	-0.0651383	-0.0342526	-0.229017	0.151844	0.0997772	-0.0248775	0.0435362	0.128938	0.237091	-0.0225439	0.117342	-0.150473	0.0154209	-0.0184722	-0.153667	0.280734	0.0176902	-0.22297	0.0182571	0.220441	0.394687	0.193596	0.227321	-0.0190539	-0.223646	-0.00920248	0.0452032	0.0351562	0.453702	0.148744	0.247765	-0.0336652	0.13156	0.0606871	0.364242	-0.0735683	0.0685577	-0.0354285	0.708472	-0.226995	-0.00631428	0.331326	0.0446472	-0.12334	0.0700102	0.124207
ILMN_1651938	LOC649652	-0.0921936	0.010335	0.0506244	-0.113356	-0.00540256	0.062892	-0.113356	-0.0976653	-0.113356	0.121544	-0.00411177	0.117625	-0.0121994	0.237757	0.09588	0.117558	0.000228405	-0.0504823	-0.0253468	0.158742	5.43594e-05	-0.0841184	-0.107279	0.0537453	-0.00989056	-0.113356	-5.43594e-05	-0.0922656	0.108937	-0.0149059	-0.113355	-0.0629644	0.11288	-0.113354	-0.0632191	0.128813	0.108748	0.146761	-0.113355	0.141677	-0.105296	-0.0727429	-0.00455475	0.0324068	-0.113355	0.00166845	0.0147004	0.0724444
ILMN_1651940	OR6C76	0	0.121104	0	-4.76837e-07	0	4.76837e-07	-9.53674e-07	4.76837e-07	-4.76837e-07	0	0	-1.43051e-06	0	0	0.0824208	0	0	-9.53674e-07	4.76837e-07	0	0	-9.53674e-07	-1.43051e-06	-9.53674e-07	-9.53674e-07	0.0166011	-4.76837e-07	0.085032	0	0.00955915	0	0	0	9.53674e-07	-9.53674e-07	0.00244522	0	4.76837e-07	0	4.76837e-07	-4.76837e-07	0	-9.53674e-07	4.76837e-07	4.76837e-07	4.76837e-07	4.76837e-07	0
ILMN_1651943	ANK3	0	-4.76837e-07	0	-4.76837e-07	0	4.76837e-07	-9.53674e-07	4.76837e-07	-4.76837e-07	0	0	-1.43051e-06	0	0	0	0	0	-9.53674e-07	4.76837e-07	0	0	-9.53674e-07	-1.43051e-06	0.0615978	-9.53674e-07	-4.76837e-07	-4.76837e-07	-4.76837e-07	0	-4.76837e-07	0	0	0	9.53674e-07	-9.53674e-07	0	0	4.76837e-07	0	4.76837e-07	-4.76837e-07	0	-9.53674e-07	4.76837e-07	4.76837e-07	4.76837e-07	4.76837e-07	0
ILMN_1651944	CTNND1	0.0428681	-0.00932312	-0.00932264	-0.00932312	-0.00932264	-0.00932217	0.161114	-0.00932217	0.0174255	-0.00932264	0.0191202	-0.00932407	-0.00932264	0.10821	0.0143952	0.0499296	-0.00932264	-0.0093236	0.175675	-0.00932264	-0.00932264	0.174867	0.0180612	-0.0093236	0.0738072	0.128762	0.0272679	-0.00932312	-0.00932264	-0.00932312	0.0483069	-0.00932264	0.0429597	0.0180297	0.0835781	0.0131049	-0.00932264	-0.00932217	0.345194	0.000841141	-0.00932312	0.0535474	0.201886	0.0165653	-0.00932217	0.155602	-0.00932217	-0.00932264
ILMN_1651949	SCYL3	-0.087224	0.184169	-0.00542784	-0.141678	0.186741	0.00230598	0.126971	-0.138329	-0.068336	-0.190641	-0.1132	-0.0653434	0.120843	-0.114198	0.19071	0.00990295	0.126971	0.297399	0.253874	0.188761	-0.0560856	-0.126624	-0.00230646	0.0670571	0.335929	-0.0782175	0.163984	-0.104474	0.128217	-0.0748253	-0.0889773	0.0502481	0.0344782	-0.0420761	-0.0101185	-0.263257	0.0471101	0.405439	-0.0589204	-0.251785	0.213579	-0.0193334	0.457993	-0.318655	-0.198481	-0.383839	-0.204551	0.0767136
ILMN_1651950	TPST1	2.04881	1.71354	0.476548	0.616644	0.801016	1.02343	1.48175	1.55423	1.18072	1.44909	0.943669	0.901139	2.01291	1.13141	1.77981	0.10307	1.71937	0.891793	0.0350819	0.497648	0.753305	0.4663	1.58713	-0.366997	-0.269756	-0.311607	-0.949175	-0.761002	-0.605122	-0.765429	-0.999292	-0.63183	-0.599838	-0.966063	-0.523244	-0.720782	-1.00336	-1.04763	-0.64288	-0.496408	-0.713633	0.967886	-0.0350809	0.58703	-0.2132	0.219213	0.194086	0.492299
ILMN_1651958	MGP	0.234651	1.90562	-2.266	3.24701	0.131896	-0.484867	0.975641	1.22182	0.268119	1.50821	1.12569	2.36906	0.536195	0.596722	-0.967583	-2.09962	-2.57969	-2.22793	0.418138	-2.60897	-2.08608	0.710758	-0.131895	-1.43898	-2.802	1.70103	-1.32418	-3.03707	1.1408	0.851006	-1.18021	0.928489	0.35538	1.05351	2.16769	2.40274	-1.39613	-2.24663	1.75345	0.481123	-0.910137	0.550107	-0.632682	2.10729	-1.56032	1.06758	-1.0348	-0.265155
ILMN_1651964	ABCC5	-0.0150337	-0.0576649	0.284304	-0.62833	0.0820713	-0.276549	0.0150337	-0.0288963	0.219378	0.0160952	0.191841	-0.339988	0.0385237	0.385829	0.0589905	-0.1597	-0.14165	0.23393	0.101218	0.393907	0.776176	-0.63189	-0.728221	-1.4836	0.798927	0.949739	0.913142	0.220168	-0.112334	0.108352	0.431702	0.546751	1.00161	0.316689	0.985432	0.366087	0.0569277	-0.137257	1.06912	0.135977	0.585706	-0.520313	-0.586957	-0.885117	-1.08214	-1.19949	-0.737655	-1.11732
ILMN_1651966	FGFR3	0	-4.76837e-07	0.121056	0.0576577	0.01263	4.76837e-07	-9.53674e-07	4.76837e-07	0.089148	0	0	0.0846138	0	0	0	0.281714	0	0.193683	4.76837e-07	0	0	-9.53674e-07	0.016017	-9.53674e-07	0.000648499	0.0236697	-4.76837e-07	-4.76837e-07	0	-4.76837e-07	0	0	0	0.0259581	0.0529399	0	0	4.76837e-07	0	4.76837e-07	-4.76837e-07	0	0.272287	4.76837e-07	4.76837e-07	4.76837e-07	4.76837e-07	0
ILMN_1651967	TP53I3	0.0930977	0.00340033	0.0849609	-0.204287	-0.0355072	0.101622	0.0649581	0.211258	-0.0953293	0.128126	-0.00224066	-0.133351	0.0715489	0.0078578	-0.052321	-0.0573568	-0.0385933	0.0319643	-0.0750155	-0.192372	-0.111286	0.0140657	0.00639963	-0.115062	0.0342984	0.207523	0.0487757	0.079073	0.00934648	0.32355	-0.0485373	-0.0386825	-0.253006	-0.236884	0.0821033	0.00224066	0.0551753	-0.183645	-0.0376716	-0.187802	-0.015625	-0.123613	0.053072	-0.0698247	-0.0951848	0.198124	-0.015851	-0.0470715
ILMN_1651980	LOC283767	-0.102705	0.0882258	0.0523701	-0.102705	-0.102705	0.0504661	0.077909	-0.102704	0.0720768	0.128469	-0.0928416	-0.0345979	0.162642	0.0835438	0.137308	-0.00799179	0.12603	-0.102705	-0.102704	0.00274515	0.0278516	0.0519686	-0.0753207	0.0566235	-0.0428267	-0.102705	-0.0562387	0.0305758	-0.0109935	0.0318518	-0.00951576	0.0919418	-0.0871697	0.0107374	0.0943384	-0.00274467	-0.0914779	0.00402737	0.0064888	0.0778756	-0.070591	-0.0704565	0.0561523	-0.08111	-0.0896163	0.147135	0.0529394	-0.0973325
ILMN_1651984	LOC653648	0	-4.76837e-07	0	-4.76837e-07	0	4.76837e-07	-9.53674e-07	4.76837e-07	-4.76837e-07	0	0	-1.43051e-06	0	0	0	0	0	-9.53674e-07	4.76837e-07	0	0	-9.53674e-07	-1.43051e-06	-9.53674e-07	-9.53674e-07	-4.76837e-07	-4.76837e-07	-4.76837e-07	0	-4.76837e-07	0	0	0	9.53674e-07	-9.53674e-07	0	0	4.76837e-07	0	4.76837e-07	-4.76837e-07	0	-9.53674e-07	4.76837e-07	4.76837e-07	4.76837e-07	4.76837e-07	0
ILMN_1651987	C6ORF129	-0.0893326	0.0198355	-0.444833	-0.315597	-0.441951	0.246319	0.198562	-0.0492992	0.288584	0.252686	-0.237475	-0.5429	0.149988	0.0243092	0.195127	-0.194565	0.229628	-0.196298	0.286102	1.25827	0.607185	-0.423963	0.612543	1.03809	0.658161	-0.203255	-0.0198345	0.739492	0.745286	0.628498	-1.06318	-0.709685	0.160594	0.0338068	0.259027	-0.681727	-0.508457	0.544202	0.835276	0.394666	-0.466428	-0.0964384	0.0697403	0.301173	1.21117	0.289328	0.746188	1.12035
ILMN_1652000	FAM156A	-0.0210953	-0.402863	0.258076	-0.0325651	-0.0422707	0.139614	0.010992	0.337208	0.13593	0.083766	0.000675201	-0.284046	0.189041	0.184293	-0.129241	-0.410025	-0.310051	-0.23923	0.203194	0.403057	0.124408	-0.278573	0.0132256	-0.380999	-0.353695	0.174749	-0.308934	0.675089	0.805524	0.426368	0.550865	0.738005	-0.248831	0.0829163	-0.26823	-0.0567188	-0.123343	-0.45439	0.0179024	0.0322857	0.070961	-0.0362549	0.0336075	0.0167904	-0.120402	-0.10676	0.428042	-0.350821
ILMN_1652003	GNG10	0.111857	0.18765	0.332432	0.331906	0.279284	0.539163	0.249743	0.465424	0.134778	0.321959	-0.146491	-0.0158501	0.111249	0.180715	0.274939	0.401704	0.317744	0.241436	-0.054893	-0.146345	-0.00459909	0.185341	0.212811	0.0376263	0.15498	-0.124127	0.0560689	-0.238403	0.209975	0.365445	-0.191559	0.0208807	-0.584868	0.0873246	-0.335581	0.0717812	-0.540269	-0.414118	-0.0581474	-0.486931	0.185918	-0.0957475	-0.477785	-0.0384712	-0.0789857	-0.0963097	-0.375357	-0.210438
ILMN_1652006	SMC1A	-0.174921	-0.162247	-0.0828314	-0.133091	-0.134196	-0.0575094	-0.266567	-0.244342	-0.0597801	-0.128716	-0.164391	-0.113835	-0.157793	-0.131855	-0.124069	-0.0661068	-0.231414	-0.0033493	0.143826	0.259955	0.0693865	0.00230503	-0.0591016	-0.134326	0.073761	0.0498447	0.183705	0.348084	0.491387	-0.00230551	0.0774741	0.522976	1.43694	0.574355	1.40965	0.0998507	1.04456	0.239398	0.794797	1.53485	0.790664	0.00941038	-0.0509553	0.0444999	0.242704	-0.0125313	-0.216723	-0.0940218
ILMN_1652008	C15ORF23	-0.216773	-0.0762687	-0.102474	-0.224945	-0.0475626	-0.180568	0.159142	-0.0344143	0.0385556	-0.17324	-0.142611	-0.220578	-0.129656	0.0132079	0.00739145	-0.0626516	-0.376915	0.107999	-0.0232172	-0.139441	0.537318	0.155423	0.0447531	1.15704	0.411633	0.236269	0.618169	0.689881	0.451652	0.315546	-0.195875	0.232927	0.248725	1.16888	0.738325	0.453802	0.985301	1.02055	0.448954	0.259806	0.785766	-0.109579	0.0477843	-0.13874	0.7032	-0.229237	0.320269	0.261677
ILMN_1652015	LOC647451	-0.000444412	-0.0560527	0.00887966	0.0632691	-0.0433373	0.0541954	-0.0284386	0.0452504	0.0262437	-0.105093	-0.157833	-0.0407715	-0.0252032	0.0428309	-0.122668	-0.185434	0.0714374	0.0721083	0.127696	0.0547318	0.142107	-0.147471	0.0243368	0.0329919	0.0392151	-0.0344963	-0.101431	0.0684624	-0.0482554	0.0723805	-0.0819569	-0.145822	0.120785	0.0516877	0.0990782	-0.0470314	0.0558829	0.12295	-0.0895867	0.00749302	-0.144383	0.0162611	-0.0143056	-0.0539141	-0.131728	0.10079	-0.00791407	-0.0923519
ILMN_1652017	PPEF1	-0.309271	-0.210024	-0.0319648	-0.30928	-0.331307	-0.11157	-0.298682	-0.299595	-0.223844	-0.276456	-0.180658	-0.170853	-0.278138	-0.295355	-0.380652	0.141977	-0.136032	0.259239	-0.0304885	0.0908322	0.387031	0.121305	-0.026504	0.143693	-0.0872154	-0.00732374	0.0314264	-0.112739	-0.15836	0.373294	0.509479	0.0583324	0.856643	0.518146	0.0688109	0.241994	0.0877581	3.70894	0.631225	0.00732326	-0.115367	-0.00825548	-0.0895266	-0.110215	0.140197	-0.0783644	-0.122772	0.464417
ILMN_1652022	DHX57	-0.0993428	-0.0993433	0.220923	0.0468683	-0.0993428	0.0845971	-0.0957694	-0.0101051	-0.0740452	0.0730319	-0.0484433	0.0361333	-0.022356	-0.0569215	-0.0993428	-0.0414748	0.0524607	-0.007658	-0.0692663	0.0470529	0.0572624	-0.0872941	0.184311	0.150918	-0.0148373	0.0674424	-0.0940094	-0.0156517	0.304246	0.0917959	0.112669	0.197763	0.0365825	-0.0580397	0.0648475	0.0981193	-0.0224795	0.00738907	0.000437736	0.0914359	0.0312657	-0.0282521	0.072547	0.118836	-0.000437736	0.161305	0.26872	-0.0283346
ILMN_1652023	AGFG2	0.248502	-0.0133224	0.174815	-0.101201	-0.167141	0.0014205	-0.0635076	0.00363874	-0.0889449	0.139422	0.0353684	-0.0107718	-0.00772619	-0.167141	-0.0181842	-0.0416312	-0.0913672	0.0139108	-0.0180931	0.0930319	-0.167141	0.00940704	-0.00719118	0.0265412	-0.0331583	0.0551314	-0.0340047	0.0430746	-0.100004	0.176011	0.0237837	0.0096612	-0.0564499	0.000212669	0.105026	-0.0105433	0.0599632	0.0941796	-0.0261979	-0.0437064	-0.0565438	0.0500722	-0.0160513	0.177888	0.108982	0.411161	0.05544	-0.0729823
ILMN_1652024	CSNK1G3	0.169814	-0.002635	0.0466661	-0.103759	-0.0169563	-0.188891	-0.188287	-0.135242	-0.0696278	-0.432393	-0.217401	-0.440945	-0.196118	-0.157989	-0.0981078	-0.151534	-0.117984	0.226758	0.757276	0.286304	0.30391	-0.318263	-0.472785	-0.151534	0.111506	0.199485	0.327618	0.104661	0.34846	0.235288	-0.0690746	0.166532	0.296207	0.73687	0.586728	-0.0352011	0.715208	0.0987682	0.566945	-0.11057	0.705224	-0.27044	0.0204105	-0.320728	-0.0824013	-0.083518	0.0302439	-0.184095
ILMN_1652037	UPP2	0.213061	-0.0127368	0.274407	0.0709624	0.378647	0.113904	0.0408082	-0.00204468	0.148962	-0.158751	0.131145	-0.158752	-0.0322027	0.275882	0.237385	0.230258	0.390814	0.457819	-0.15875	-0.147443	0.204779	0.0984359	-0.158752	-0.158751	0.158998	-0.0905089	-0.117938	0.0885553	-0.0629811	-0.158751	-0.105251	-0.0524292	0.763859	-0.15875	0.115761	-0.158751	-0.0832438	-0.117739	-0.158751	-0.0662136	-0.158751	-0.13494	-0.097343	-0.142858	-0.0200448	-0.0897918	0.00204468	0.0321136
ILMN_1652056	TTN	-0.125177	0.0852709	-0.104407	-0.0369883	0.0654993	0.0612893	-0.0841861	0.0221548	0.25203	0.222452	-0.0476999	0.110359	0.0401831	0.0731463	0.156488	0.0765972	0.145853	0.174021	-0.0580912	0.13623	0.0334554	-0.120176	-0.00767469	0.0508065	-0.0336022	0.0396328	0.0826578	0.0499854	-0.0409369	0.000675678	0.033277	-0.168906	0.0877571	-0.168905	-0.0240846	0.0447669	-0.0279837	-0.0919032	-0.0799084	0.163821	0.0425744	-0.126889	-0.121446	-0.120493	0.154099	0.00238991	0.0487151	-0.0519362
ILMN_1652065	KCNMB1	0.713734	0.386826	0.0134697	0.959323	-0.0134697	0.332683	0.0223389	-0.153124	0.521665	0.306551	0.27877	0.825704	0.143251	0.327419	0.0362339	-0.0893803	0.283437	-0.424078	-0.292634	-0.72159	-0.53271	0.604821	1.47957	-0.370539	0.90306	0.469026	-0.710828	-1.07673	-1.21138	-0.621573	0.0522776	0.241274	0.25441	-0.736477	-0.818174	1.00643	0.245666	-1.21288	-0.384464	1.10113	-1.30402	1.52166	-0.11782	1.10003	-0.289741	0.21056	-0.0288191	1.13682
ILMN_1652066	SNED1	-0.0380626	0.0421891	-0.0999169	-0.0674972	0.0173883	-0.0999165	0.0640469	-0.0243073	-0.0999174	-0.00108337	-0.0999169	-0.0999184	0.130217	-0.0730367	-0.00934744	-0.0337577	-0.0999169	-0.0622954	0.218234	0.00148869	-0.0147433	0.0351796	0.0993161	-0.0999179	0.00354767	-0.0819235	0.00264883	4.62532e-05	-0.0999169	-0.0759954	0.0252914	0.0104079	-0.0999169	-0.0241122	0.0185957	-0.0577078	-0.0688267	0.0294394	0.00388718	-0.0999165	0.0200491	0.0932961	0.00223017	-0.0999165	0.133802	0.0111194	0.0544505	-0.0999169
ILMN_1652072	MGC42105	0.504827	0.226319	0.494184	-0.067771	0.545747	0.248924	0.312268	0.197368	0.36696	-0.0304117	0.454579	-0.257201	0.421579	0.286065	-0.0383368	0.313997	-0.00214958	-0.0610285	0.0920086	0.115214	0.0251446	0.00214958	-0.137936	-0.845325	0.74665	-1.47803	-1.57055	0.212287	-1.58331	-1.52774	1.00301	-0.313787	-0.945114	-0.445163	-1.29265	-1.53266	-0.489139	-1.19182	-1.38955	0.997419	-1.07109	0.304283	-0.784801	-0.672784	-1.02096	0.801449	-1.0832	-0.312185
ILMN_1652073	LOC653658	-0.119952	0.132745	0.0187874	0.137696	0.0238657	0.184899	-0.138662	0.113451	-0.593378	-0.205927	-0.633497	-0.0850477	-0.173626	0.0149803	0.213025	0.199425	0.168463	0.123833	0.473662	-0.0149813	-0.113565	-0.410089	-0.550606	-0.0428934	0.0761128	0.106838	0.333395	0.804326	0.859778	0.0206871	-0.0188789	-0.10916	-0.761019	1.01052	0.288515	1.02662	-0.494947	0.821896	0.767801	-0.0616274	0.103521	-0.0804291	-0.798258	0.611574	0.729678	0.0252581	0.625482	0.242529
ILMN_1652079	LOC641846	-0.00678778	-0.0322075	-0.00329924	0.151301	-0.026773	0.0166116	0.0614519	0.121459	-0.116793	-0.0626035	-0.000576019	0.128599	0.0177655	0.0380826	0.015285	-0.0450768	-0.0158806	0.127161	0.0633001	-0.0532451	0.0213714	-0.0977597	0.0859122	-0.121276	0.155565	-0.0390344	-0.1042	0.0113058	-0.0387278	0.107027	-0.0480738	-0.0389996	0.0852943	-0.0585814	0.0350223	-0.0293083	-0.118155	-0.0239592	-0.0280766	0.15076	-0.108755	-0.00613451	-0.0351415	-0.0512447	0.0632157	0.201056	0.0543928	-0.000712395
ILMN_1652081	LOC644003	0.100034	-0.136264	-0.137754	0.0128412	-0.0532475	0.0279908	-0.141591	-0.0984492	0.0469432	-0.0554647	-0.0460582	-0.0211005	-0.0312867	0.0184102	-0.296588	0.110278	-0.13824	-0.224252	0.0648198	-0.0713596	-0.0997939	-0.0466285	-0.10536	-0.0191307	-0.0509911	0.0907688	-0.0642257	-0.0110068	0.103102	0.177507	-0.0155926	0.160131	-0.28063	0.143777	-0.0789003	0.20434	0.0690675	0.149615	0.338634	0.445926	0.0106354	0.0341454	0.139108	0.293293	-0.162827	-0.159945	0.0478907	-0.0106349
ILMN_1652082	ELF4	0.00751781	-0.0498037	0.0461121	0.245033	-0.0842562	-0.214167	0.268252	-0.0429401	0.0792465	0.140787	0.18863	0.601877	0.0388761	0.0288973	0.0125303	-0.0681195	0.162584	0.126853	-0.00751734	-0.167265	-0.297658	1.05031	0.523381	0.123783	0.0988846	-0.0254951	-0.244737	-0.0157862	-0.42803	-0.11027	0.714721	0.764533	-0.0973496	-0.376859	-0.462764	-0.0117497	-0.0424557	-0.267018	-0.425022	-0.400401	-0.293389	0.275908	0.745113	0.762553	-0.0690794	0.345012	0.74862	0.249272
ILMN_1652085	MPHOSPH10	0.286377	0.0677109	-0.0101595	0.0877085	0.0514317	-0.166247	-0.118296	0.00641346	0.0570116	-0.134558	0.0609837	-0.00641441	0.0613804	-0.0898342	-0.098671	-0.0636463	0.147956	0.138966	0.249607	-0.0649443	-0.225488	-0.134558	0.300221	0.759684	0.368801	0.120051	-0.392521	0.287055	0.0498333	-0.244481	-0.225488	-0.401792	0.365272	1.1515	0.453433	0.160229	0.555787	0.476814	0.437633	0.246819	-0.0801811	0.0795078	-0.160686	0.501285	0.36109	-0.40836	0.0305176	0.00888348
ILMN_1652088	PAPOLB	-0.0184093	-0.127912	0.0089798	0.0247464	0.0580111	-0.0412517	0.0603313	0.0556102	-0.0883365	0.124	-2.47955e-05	-0.0889397	-0.00401402	0.0620518	0.0699587	0.0198116	-0.0357389	0.0170159	0.0596042	0.0707278	2.47955e-05	-0.0392923	-0.127913	-0.05796	0.0244308	-0.00169277	0.0273166	0.010633	-0.051147	0.0782027	-0.0172696	-0.0390973	-0.0225687	-0.00118303	-0.00939846	0.0895152	-0.0578356	-0.127911	0.270123	0.0386786	0.010601	-0.0595455	0.0745048	0.0461164	-0.0196371	0.0899901	-0.0104723	0.056634
ILMN_1652098	LOC388578	0.0137334	-0.0660233	0.0541577	0.0131874	0.0350475	-0.110499	-0.0476818	0.0110269	-0.16082	0.0155358	0.105013	0.0874567	-3.05176e-05	0.075769	0.0981111	-0.0612717	0.0674763	0.0293937	0.0450611	-0.0907202	-0.0406332	-0.0343647	-0.1655	-0.085186	-0.126813	0.0629334	-0.0544457	0.13894	-0.164823	0.187327	0.0617466	-0.0045023	0.0264854	0.0877996	-0.0302773	0.0428801	0.0978217	0.157921	-0.00110483	0.723407	0.108325	-0.0146708	-0.183659	0.107665	0.0845084	-0.0446625	0.0524435	-0.0147867
ILMN_1652104	KRAS	0.00537205	0.0236697	0	0.030982	0.049345	4.76837e-07	-9.53674e-07	0.0933089	-4.76837e-07	0.106884	0.0142107	-1.43051e-06	0	0.163241	0	0	0	-9.53674e-07	4.76837e-07	0.0551124	0	-9.53674e-07	0.00324106	0.0671377	-9.53674e-07	-4.76837e-07	-4.76837e-07	-4.76837e-07	0.150115	-4.76837e-07	0	0	0	9.53674e-07	-9.53674e-07	0.0506277	0	0.0354733	0	4.76837e-07	-4.76837e-07	0	0.0164366	0.0803132	4.76837e-07	0.0284805	0.0127802	0.0792232
ILMN_1652110	DDX12	0	-4.76837e-07	0.0931015	0.0782404	0.00831175	0.0285344	-9.53674e-07	4.76837e-07	-4.76837e-07	0	0	-1.43051e-06	0	0	0.00950146	0.0281959	0	0.0404401	4.76837e-07	0	0	-9.53674e-07	0.0317082	-9.53674e-07	0.0390086	-4.76837e-07	-4.76837e-07	-4.76837e-07	0	-4.76837e-07	0.00543737	0.0377975	0.202591	9.53674e-07	0.0473709	0.0492134	0	0.0354733	0.0588565	0.055233	-4.76837e-07	0	0.0432816	4.76837e-07	0.0341887	4.76837e-07	0.0481758	0.132881
ILMN_1652113	LOC641989	-0.0645537	-0.105223	0.0174785	-0.068099	0.0484924	0.0511389	0.112237	-0.0591316	-0.0898461	-0.0376997	0.0125566	0.279078	0.0147552	-0.000352383	0.131393	-0.196732	0.212259	-0.161235	-0.0647635	0.0910959	0.235589	0.00239277	0.00355577	-0.00180674	-0.0281334	0.19448	0.138417	-0.019825	-0.126163	-0.0502233	0.0387921	0.0190434	0.330254	-0.0119286	-0.0103397	0.0852699	0.429619	-0.114728	-0.0400906	-0.0491719	0.0952392	0.0662842	0.035924	-0.0550947	0.130488	-0.149792	-0.147755	-0.155149
ILMN_1652123	HMGN1	-0.348293	-0.18451	-0.109763	0.123271	-0.408085	-0.40912	-0.125111	0.101008	-0.349428	-0.444307	-0.59483	-0.588785	-0.3384	-0.0451202	0.0235596	-0.54327	-0.364838	-0.755928	0.289988	0.434729	0.504157	-0.0235596	-0.536306	0.338281	0.523815	0.217397	0.0842934	0.560837	0.834542	0.389439	-0.737237	0.229894	1.05016	0.567918	0.757168	0.415314	0.775766	1.08466	0.928022	0.863853	1.30318	0.0736418	0.29108	-0.443095	0.71191	-0.312575	0.546187	0.221224
ILMN_1652128	LMBRD1	0.211584	0.394915	0.831387	-0.195801	0.725306	0.80292	0.645211	0.84724	0.410509	0.0218363	0.59446	0.146526	0.581356	0.71102	0.372878	0.680213	0.2986	0.45199	-1.16972	-0.407978	-0.737504	-0.40554	-0.566363	-1.65249	-0.576705	-0.584954	-0.216248	-0.81162	-0.410244	-0.807937	-0.4248	0.0834837	-0.533493	-1.14425	-0.852526	-0.543793	-0.437725	-0.34042	-0.951892	-0.443605	-1.00888	0.0473461	0.00819206	-0.336767	-0.228349	0.179711	0.186881	-0.240552
ILMN_1652132	LOC649945	0	-4.76837e-07	0	-4.76837e-07	0	4.76837e-07	-9.53674e-07	4.76837e-07	-4.76837e-07	0	0	-1.43051e-06	0	0	0	0	0	-9.53674e-07	4.76837e-07	0	0.0184097	-9.53674e-07	-1.43051e-06	-9.53674e-07	-9.53674e-07	-4.76837e-07	-4.76837e-07	-4.76837e-07	0	-4.76837e-07	0	0	0	9.53674e-07	-9.53674e-07	0	0	0.0959215	0	4.76837e-07	-4.76837e-07	0	0.232341	4.76837e-07	4.76837e-07	4.76837e-07	4.76837e-07	0
ILMN_1652137	PPYR1	-0.0376053	-0.0642424	-0.0557318	0.0756388	0.0704732	-0.0196233	-0.110372	0.0655661	-0.0836229	-0.0961742	0.126658	0.224851	-0.066586	0.156963	0.0412207	0.0295391	-0.0749631	0.0397601	-0.0223627	-0.0762501	0.0436769	-0.110372	-0.0396004	-0.0795603	0.0640669	-0.00945711	0.0383821	-0.110372	-0.0432334	0.148538	-0.0707126	-0.0585699	0.0592327	0.34901	-0.0588293	0.0630355	-0.0185623	0.00968409	-0.0808449	0.154196	-0.054409	0.0380774	-0.110372	0.0275083	0.0645471	0.0571122	-0.0567007	-0.00270462
ILMN_1652144	LOC653751	-4.76837e-07	0.0122957	-4.76837e-07	0.0180502	-4.76837e-07	0	-1.43051e-06	0	0.104098	-4.76837e-07	0.0590339	-1.90735e-06	-4.76837e-07	-4.76837e-07	-4.76837e-07	-4.76837e-07	0.0339899	-1.43051e-06	0	0.101405	0.0198302	0.142951	0.188052	0.11341	-1.43051e-06	0.0137634	0.0493164	-9.53674e-07	-4.76837e-07	-9.53674e-07	0.0521269	0.170474	-4.76837e-07	0.143919	-1.43051e-06	-4.76837e-07	-4.76837e-07	0	0.00101852	0.062243	-9.53674e-07	0.157551	0.226192	0.0554018	0	0	0.0184875	-4.76837e-07
ILMN_1652147	MRPL43	0.221588	0.0123487	0.184066	-0.21628	-0.0531659	0.282467	-0.168259	-0.196883	0.0674844	-0.0697875	-0.0164332	0.329607	0.0295348	0.102838	0.167635	-0.116639	-0.499315	-0.255642	0.0469427	0.398608	0.0963283	-0.17061	-0.331553	0.0343227	-0.127769	-0.555516	-0.197337	0.127325	0.239179	-0.0540986	-0.0282826	0.042479	0.131893	0.183393	-0.142245	-0.0425668	0.161188	-0.0535955	0.209352	0.459378	-0.0779719	-0.0879035	0.256421	0.131309	0.00975657	-0.153766	0.192722	-0.225678
ILMN_1652151	LOC644829	0.00938797	-0.0490532	-0.0788002	0.138781	0.0321441	-0.0797954	-0.0797968	0.152441	-0.0180035	-0.0499768	-0.0542126	0.0726943	-0.00141954	-0.0685964	0.109183	-0.0572066	-0.0797958	0.0845952	-0.0357962	0.0937266	0.185182	0.153027	0.00596952	-0.0154085	0.229924	-0.00470972	-0.0797963	-0.0797963	-0.0168228	-0.0587487	-0.0262961	0.0530219	0.262339	-0.0752797	0.116017	-0.0687122	-0.0207896	-0.0415635	0.175574	-0.0797954	0.052115	-0.0349174	0.18051	0.0128946	0.161316	0.0485258	-0.0797954	-0.0446568
ILMN_1652155	DHX9	-0.183304	-0.0205641	-0.179602	0.0155501	-0.089087	0.0279503	-0.14573	0.061697	-0.1168	-0.116205	-0.180455	-0.163954	-0.167269	-0.403107	-0.0204167	0.219228	-0.236345	0.102799	0.0644999	0.234889	0.0194025	-0.156927	-0.158951	-0.0374856	0.383495	-0.132003	0.0876312	-0.23484	0.438916	0.177655	-0.129042	-0.0836058	0.277163	0.274751	0.219332	-0.195919	0.26521	0.0471177	0.654629	0.0136838	0.0300975	0.00763321	0.494352	-0.145084	0.349769	0.155427	0.109121	0.190377
ILMN_1652160	LRBA	0.137375	0.094192	-4.76837e-07	-9.53674e-07	0.0575809	0	0.209604	0.0674758	-9.53674e-07	-4.76837e-07	-4.76837e-07	-1.90735e-06	-4.76837e-07	-4.76837e-07	-4.76837e-07	0.0522819	-4.76837e-07	0.019114	0	-4.76837e-07	-4.76837e-07	-1.43051e-06	-1.90735e-06	-1.43051e-06	-1.43051e-06	0.0995712	0.099885	0.253421	0.0657611	0.0698314	0.0617919	0.269819	-4.76837e-07	0.320719	0.0219727	0.0617824	0.130364	0.701865	-4.76837e-07	0.0441208	-9.53674e-07	-4.76837e-07	0.0405011	0	0.202771	0	0	0.0559506
ILMN_1652161	PNKD	-0.134064	0.103696	-0.0928116	-0.0170517	-0.0212698	0.0629702	0.0702329	-0.0430479	0.265523	0.0460653	-0.0350938	-0.0458627	-0.020853	0.127822	-0.236089	0.114548	-0.173046	-0.0631938	-0.0300174	0.135956	0.0563068	-0.0362825	-0.0874805	0.0936484	-0.100013	0.129669	0.0840273	-0.206857	-0.0166311	-0.0639906	0.0523438	0.146498	0.138692	0.0830321	-0.163368	-0.11301	-0.0679283	-0.023922	-0.00616074	0.230171	-0.0217762	-0.0459585	-0.0211654	0.190011	0.0367651	0.160542	0.135778	0.0938954
ILMN_1652163	DVL2	-0.311182	-0.165578	-0.140288	0.0262222	0.0124807	-0.319847	0.0662308	0.0106392	0.170962	0.00278568	-0.0304899	-0.218613	-0.078207	0.0573368	0.0330429	0.0506287	-0.276472	-0.374766	0.0393772	0.237832	0.206798	-0.30831	-0.142337	0.596988	0.154375	0.164764	0.264355	0.24725	-0.0130539	0.286218	-0.0563211	-0.191318	-0.365613	-0.0689259	0.288119	0.217616	0.0129414	0.65031	-0.0888615	-0.132125	0.427523	-0.0572863	0.323048	0.013401	0.335977	-0.00278568	0.36077	0.213219
ILMN_1652164	LOC729196	-0.132421	0.212718	-0.00240517	0.0700049	-0.0150695	-0.0248361	0.100923	-0.014852	0.0652442	0.196386	0.0343165	0.255051	-0.000649452	-0.0236053	-0.0394425	0.148939	0.0296278	-0.0592337	0.000649452	-0.00955629	0.0379572	0.096756	0.0946655	0.166783	-0.166889	0.0661306	-0.0765476	-0.056488	0.0230923	0.0230393	0.0633836	0.180537	0.14318	-0.112853	-0.0395169	-0.0831518	0.097415	-0.181805	-0.102269	0.0277162	-0.0793185	-0.0372739	-0.0138206	-0.0690231	-0.0856328	-0.0336733	0.109354	-0.167818
ILMN_1652166	GUCY1B2	0.0305924	0.00448179	-0.0274453	-0.116457	-0.0172634	-0.051146	0.0864439	-0.139831	-0.0399084	-0.0943646	-0.0413647	0.0488658	0.0377827	-0.0436101	0.00618887	-0.0261178	-0.0329509	0.045156	-0.0033083	0.0378084	0.141731	0.0286016	-0.0782275	0.602117	-0.124047	-0.0959549	-0.0308867	0.480724	0.145454	-0.0240378	-0.102168	-0.118747	0.0650377	-0.155539	0.0332866	-0.0169678	-0.216496	0.149943	0.0033083	0.0245328	-0.105084	-0.130049	4.23498	-0.0854487	-0.0797439	0.0964594	0.132519	0.194007
ILMN_1652170	LOC649159	0	-4.76837e-07	0	-4.76837e-07	0	4.76837e-07	0.107677	4.76837e-07	-4.76837e-07	0	0.117243	-1.43051e-06	0	0	0	0	0	-9.53674e-07	4.76837e-07	0	0	0.0120487	0.0414972	0.0393081	-9.53674e-07	-4.76837e-07	-4.76837e-07	-4.76837e-07	0	-4.76837e-07	0	0	0	9.53674e-07	0.0860982	0	0.00551224	4.76837e-07	0	4.76837e-07	-4.76837e-07	0	-9.53674e-07	4.76837e-07	4.76837e-07	4.76837e-07	4.76837e-07	0
ILMN_1652171	CDKN2C	0	-4.76837e-07	0	0.0423074	0.0296612	4.76837e-07	-9.53674e-07	4.76837e-07	-4.76837e-07	0.0256462	0	0.0488639	0	0	0	0	0	-9.53674e-07	4.76837e-07	0	0	-9.53674e-07	0.122011	-9.53674e-07	-9.53674e-07	-4.76837e-07	-4.76837e-07	-4.76837e-07	0	-4.76837e-07	0	0	0	9.53674e-07	-9.53674e-07	0	0	4.76837e-07	0	4.76837e-07	-4.76837e-07	0	-9.53674e-07	4.76837e-07	4.76837e-07	4.76837e-07	4.76837e-07	0
ILMN_1652175	KRTAP9-8	0.00221014	0.0155978	-0.00336552	-0.0529938	0.0666494	0.146188	0.101924	0.0316067	-0.0553803	0.0158334	0.0437193	-0.0337677	-0.103286	0.0230441	0.11302	-0.162116	0.0329561	-0.0660405	0.0692048	0.0303645	-0.0170307	0.0468717	0.0310264	0.000580311	-0.150138	-0.0901403	-0.203094	-0.0554485	-0.052978	-0.0132127	0.199002	-0.176427	0.154861	0.0647249	-0.0313272	-0.023325	0.021523	0.107812	-0.0938997	0.225217	0.0208583	-0.0136828	-0.0429273	0.106216	-0.0230227	0.0968327	-0.0684433	-0.00465775
ILMN_1652178	FLJ41733	-4.76837e-07	0.19093	0.0658946	0.148811	-4.76837e-07	0	0.0291882	0	-9.53674e-07	0.108196	0.0904322	0.052999	0.0255828	-4.76837e-07	-4.76837e-07	-4.76837e-07	-4.76837e-07	-1.43051e-06	0	-4.76837e-07	-4.76837e-07	0.000516891	-1.90735e-06	-1.43051e-06	0.222054	0.017993	-9.53674e-07	-9.53674e-07	-4.76837e-07	-9.53674e-07	0.0396581	-4.76837e-07	-4.76837e-07	4.76837e-07	0.0346179	-4.76837e-07	-4.76837e-07	0.0242057	-4.76837e-07	0.1341	-9.53674e-07	-4.76837e-07	0.0967965	0.0344305	0.122928	0.0185533	0	-4.76837e-07
ILMN_1652181	KIF2B	0.0280533	0.0366364	0.0195632	-0.000527382	0.0741034	-0.0660233	0.0903902	0.0599375	-0.177332	0.0611219	-0.0321264	-0.158363	0.131792	0.231976	0.123811	-0.150244	0.121524	-0.0124869	0.0368996	-0.0640802	0.131932	-0.0234318	-0.109762	-0.160593	-0.0860124	-0.0957298	0.189548	0.0970421	0.0121412	0.0642724	-0.0764899	-0.0307631	-0.132642	-0.10373	0.0773897	0.042275	0.0165048	0.0989332	0.194715	0.151884	-0.0518928	-0.0275331	0.0565858	-0.114508	-0.0529442	-0.0456495	-0.0121617	-0.0451059
ILMN_1652185	IL4R	0.15458	0.563897	0.118959	0.601483	-0.0686555	0.0767446	0.575666	-0.0098176	0.449164	0.57306	0.352138	0.731063	0.600331	0.184561	0.469628	-0.391864	0.00790072	-0.00790119	0.0949302	-0.375732	-0.300897	0.670167	1.09312	-0.102661	-0.384695	0.582162	-0.256221	-0.571856	-0.403713	-0.118091	-0.0718637	-0.284183	-0.178302	-0.302856	-0.206123	0.862289	-0.39481	-0.53917	-0.519961	-0.571856	-0.459908	1.53308	0.339132	1.8924	-0.331935	0.697951	0.320611	0.303411
ILMN_1652188	KIAA1632	-0.142353	0.0101795	0.0498471	0.216876	-0.0833926	0.117008	-0.00955057	-0.0450783	0.0900955	-0.0679345	-0.0709267	-0.0673194	0.0311418	0.0875049	-0.0777435	0.0848489	-0.0314255	-0.123239	0.0170879	0.0386634	0.141673	0.0594206	-0.0297127	-0.142354	0.0333867	-0.00294781	-0.0039959	-0.109774	-0.0330844	0.000123501	-0.0119882	-0.13545	0.0627489	0.0314493	0.0294127	-0.0640497	-0.000123501	0.0195484	-0.142353	0.163692	0.0300317	0.0546441	-0.00165558	0.0770726	0.0628648	0.074297	0.0514741	-0.0134435
ILMN_1652196	CTAG1A	-0.0854816	0.0752454	0.0892167	-0.0966601	-0.0322251	-0.0168023	-0.0774341	-0.0526271	0.252486	0.107341	0.00457335	0.00691271	0.0351696	0.0353861	0.0640788	-0.0500097	-0.00044775	0.00044775	0.00744581	0.085609	-0.0966597	-0.0966606	-0.00141525	0.1692	-0.0966606	-0.0966601	0.0139899	0.00465012	-0.039237	0.161033	0.0402617	0.0163383	0.0831785	0.232175	-0.0549059	-0.033495	0.100554	0.0260787	0.0017519	-0.0850391	-0.0393195	-0.0188575	-0.0966606	0.0529513	-0.0680723	0.185572	0.0499334	-0.0448756
ILMN_1652198	CCM2	0.0407758	-0.0245485	-0.100141	0.105657	-0.0912914	0.244718	-0.027513	0.0424051	0.132145	0.296167	0.157534	0.153168	0.10572	0.0864434	0.0970106	-0.0505323	0.0970106	-0.0991807	0.105529	-0.0825133	-0.0867715	-0.0103211	-0.22349	-0.104601	-0.0782967	-0.134423	-0.0502615	0.0477281	-0.0490189	-0.0451522	-0.0184393	0.0643773	0.0146847	0.0999427	-0.161286	0.185827	-0.0793347	-0.0772901	-0.0178008	0.0923719	-0.070569	-0.216068	-0.132103	0.124834	0.0457406	0.0879803	-0.0921416	-0.127667
ILMN_1652199	LOC642113	-0.0794997	-0.152741	-0.0671463	0.285158	0.00657749	1.97532	1.86269	0.150796	3.61106	3.44765	2.73498	3.69985	0.0973129	0.42222	-0.0676613	-0.19753	-0.0294895	-0.100183	-0.128666	-0.238108	-0.0877552	0.425736	0.0745773	-0.596654	-0.230602	3.91452	-0.0170555	-0.25347	0.055275	1.8239	-0.0631204	0.0731621	3.02187	-0.238921	-0.219434	0.115634	1.9935	-0.29757	-0.360428	0.195218	-0.243682	2.57862	0.0132494	0.203108	0.862683	-0.156299	0.481753	-0.00657797
ILMN_1652205	LOC645785	-0.133626	-0.133626	-0.0459485	0.0254421	0.00997639	0.0272574	0.111826	-0.0376968	-0.133626	0.0691066	-0.0608425	-0.113164	0.00747442	-0.02143	0.169722	-0.0897999	0.0740714	-0.0325155	0.00628471	0.102269	0.0774183	0.0518169	-0.10912	-0.0901156	0.17146	-0.0653839	0.115483	-0.103928	0.176528	0.0498714	-0.0774178	0.0724626	-0.11525	0.0592589	-0.133626	0.0061183	0.0138402	-0.133625	0.183196	0.00437784	-0.0694289	0.14905	-0.00752926	-0.133625	-0.133625	-0.0952291	0.0347996	-0.0286441
ILMN_1652206	LOC642628	0.122248	-0.0267444	0.0969534	0.0527382	0.0385313	-0.00316572	-0.0105357	0.0896587	0.0531054	-0.00861931	-0.0169272	0.247602	-0.0116706	-0.111477	0.0321898	-0.0085845	-0.0426493	0.104756	0.329716	-0.056365	0.038662	0.0445156	0.0185232	-0.0128417	-0.0228624	-0.00790739	0.177312	-0.0250883	0.191696	0.289598	-0.05935	0.236359	-0.101682	0.0363741	-0.037745	0.00316572	0.0844917	-0.0426416	-0.00632477	0.0589323	-0.0555153	0.100712	0.0591044	-0.0040288	0.0698523	0.12114	-0.0154953	-0.0961022
ILMN_1652207	COX4I1	0.207352	0.124529	0.221269	0.131982	0.0358906	0.20162	-0.267782	-0.0122957	0.264909	0.138532	0.284382	0.187479	-0.0254946	-0.141993	-0.312334	0.481615	0.18178	-0.736116	0.297922	0.0058527	-0.291457	0.42366	-0.107922	0.452479	-0.195448	-0.101095	0.264909	-0.125327	-0.317378	0.174759	0.452479	-0.115335	-0.220882	-0.125327	0.320314	-0.415423	-0.402706	-0.468103	-0.327289	-0.0801134	-0.353703	-0.0569286	-0.0058527	-0.141993	-0.131102	1.00716	-0.0965176	-0.384172
ILMN_1652209	LOC731432	-0.107447	0.0243502	0.148344	0.0914445	-0.138538	-0.0665703	-0.053041	-0.1101	-0.230149	-0.142747	0.0183182	0.0255885	-0.0284452	0.0971584	0.110755	-0.130336	-0.153086	-0.112765	-0.046361	-0.00532484	0.00817108	-0.0609956	0.024436	0.22143	0.0434542	-0.0586085	0.00532484	-0.0177488	0.0323338	0.361458	0.0465016	-0.114637	0.0579352	0.0434275	0.192039	-0.0134215	0.0864859	0.180298	0.361689	0.127951	0.066042	0.133524	-0.161457	-0.0246177	-0.0302405	-0.0343251	-0.0147586	0.0647888
ILMN_1652215	LOC644310	0.0606718	0.226884	0.076364	0.103421	0.181666	0.37326	0.399479	0.29272	0.105333	-0.268688	-0.0599303	0.0659208	0.208607	0.190099	0.533867	0.0575466	0.126211	-0.0880714	-0.19614	-0.0342855	0.184685	-0.102721	0.322079	0.0737605	-0.0570755	-0.298661	-0.0407586	-0.513629	-0.313654	-0.113074	0.0783043	-0.290241	-0.292764	0.0652561	0.0912428	-0.372125	0.0601788	-0.107144	-0.103174	0.62158	-0.0676689	-0.15827	-0.416462	-0.51437	-0.0649424	0.212162	-0.51959	-0.0464244
ILMN_1652218	LOC440080	0.00769186	-0.0709143	0.0120025	0.0338836	-0.0645785	0.023519	0.079102	0.138929	-0.0541706	-0.0961084	-0.137347	0.0110545	0.0270333	-0.0962748	-0.0079155	0.0562458	-0.122423	0.00846434	-0.173585	0.0677462	-0.0406303	-0.197792	-0.0777397	-0.0220361	-2.95639e-05	-0.0219822	0.0455804	0.1437	0.0956044	0.0619144	0.0154266	-0.0268617	-0.0490804	-0.0030756	-0.0134792	-0.00941324	0.0348234	-0.101538	-0.122672	-0.0408988	-0.080688	0.194029	0.0573111	0.156066	0.0716071	-0.0374007	0.0491042	0.0814295
ILMN_1652219	C20ORF112	0	-4.76837e-07	0	0.0109911	0	4.76837e-07	-9.53674e-07	4.76837e-07	-4.76837e-07	0	0	-1.43051e-06	0	0	0	0	0	-9.53674e-07	4.76837e-07	0	0	-9.53674e-07	-1.43051e-06	-9.53674e-07	-9.53674e-07	-4.76837e-07	-4.76837e-07	-4.76837e-07	0	-4.76837e-07	0	0	0	9.53674e-07	-9.53674e-07	0	0	4.76837e-07	0	4.76837e-07	-4.76837e-07	0	-9.53674e-07	4.76837e-07	4.76837e-07	4.76837e-07	4.76837e-07	0
ILMN_1652223	WDR91	0.31202	0.152626	0.00470734	0.305941	-0.00470734	-0.0323601	-0.0546761	-0.266522	-0.0758524	-0.106943	0.0920877	0.202565	-0.0203762	0.197238	-0.269354	0.291015	-0.0923166	-0.0275545	-0.27618	0.172392	0.242901	-0.0763483	-0.135102	0.0513315	-0.166452	0.615557	-0.404882	-0.215349	-0.208269	0.130007	1.65913	2.28001	0.498157	-0.352256	-0.00848865	-0.265956	0.225695	-0.342073	0.00954819	0.0358028	-0.362508	-0.174932	1.02359	-0.112532	-0.338502	0.303273	-0.0151348	-0.219734
ILMN_1652230	LOC647361	-0.244115	-0.135198	0.035841	0.0929441	-0.0950985	-0.0352898	0.035841	0.0116034	-0.145431	-0.0755873	-0.313766	-0.0352898	-0.135198	-0.0555534	0.0684175	0.0807858	-0.0654573	-0.210791	-0.22752	0.259839	0.340815	-0.0834551	-0.356714	0.035841	0.259839	0.23317	0.542004	0.310209	0.353768	0.353768	-0.400355	0.278199	0	0.310209	0.326464	-0.26058	0.20404	0.20404	0.120218	-0.194475	0	-0.0654573	-0.145431	-0.0834551	-0.0352898	-0.408588	0.23317	0.105116
ILMN_1652236	LOC732313	-0.303008	-0.105675	0.192483	0.0870242	0.00981712	-0.0288544	-0.125364	0.00667381	-0.00198793	-0.0384064	-0.0783215	0.0145645	-0.0362077	0.00788736	-0.04739	-9.29832e-05	-0.0383944	0.0909963	0.0724034	0.0827813	0.339265	-0.0695634	-0.0599174	0.0772743	0.0742683	-0.140026	0.139143	0.0776405	0.457598	-0.110621	0.136489	-0.0156665	0.145108	0.323004	0.190783	0.0658765	0.0922985	0.210601	0.276774	0.102039	0.117494	-0.0561519	-0.190325	-0.0530105	-0.0720382	-0.0346203	-0.0488987	-0.0642338
ILMN_1652237	CBR3	1.06919	0.503561	0.458386	0.769347	0.173237	0.730787	0.2434	0.418952	0.358409	0.658061	0.776725	1.29032	0.00330257	0.159321	0.316589	-0.070456	0.365884	-0.117887	0.437694	-0.72547	0.125039	0.694882	0.0182071	0.0364661	-0.377078	-0.811648	0.596247	0.462314	0.974269	-1.02944	-1.03112	-1.26411	-0.315839	-1.26411	-0.610136	0.123936	-0.696996	-1.16819	-0.487864	-1.01879	0.407226	0.0825701	-0.693209	0.979152	-0.00752258	0.123379	0.0199857	-0.292992
ILMN_1652242	LOC643206	-0.022418	0.256023	-0.0679879	-0.00976849	0.0472789	0.0627985	0.0283694	0.0844607	0.105125	-0.0730138	-0.124112	0.0598907	-0.162426	0.0426164	-0.0161247	-0.0409312	0.016459	0.00455761	-0.0316358	0.0374899	-0.118774	-0.0129619	-0.120929	0.0597568	-0.0792961	-0.0441065	0.101195	0.0124106	0.687578	-0.077507	-0.0964589	0.0195465	0.0249596	0.0240922	0.0720224	-0.073204	-0.0201964	-0.0186386	-0.0162578	-0.0918279	-0.0693746	-0.162426	-0.091321	-0.0549774	0.0452809	-0.0948572	-0.162426	0.0258789
ILMN_1652243	FLJ32784	0.0216117	-0.0773912	-0.05159	0.00660753	-0.0488639	-0.00904036	-0.155524	-0.0783887	-0.0319514	-0.157618	-0.0863256	0.0997043	-0.037014	-0.100637	0.0532527	-0.00319195	-0.153484	0.0322213	-0.0420117	0.144358	-0.00584793	-0.0302367	-0.120229	0.0464797	-0.0592055	-0.0893207	0.112431	-0.0497704	0.11163	0.0846405	0.150829	0.659586	-0.039619	-0.142365	0.0051012	-0.0460415	0.01508	-0.0652895	-0.00331163	-0.100068	0.0387297	0.0236902	0.154171	0.125728	0.00319242	0.0460858	0.0541515	0.0177331
ILMN_1652244	POPDC3	0.0652046	-0.0852394	0.105676	-0.0471487	-0.0852389	-0.0852385	-0.0322576	-0.0852385	0.0959382	0.553186	0.146899	-0.000625134	-0.047049	-0.0852389	-0.0852389	0.433352	-0.0852389	0.34377	-0.0852385	0.364224	0.0855193	0.268744	0.675426	-0.0852399	0.000624657	0.0303764	0.247653	-0.0330777	-0.0825181	-0.0852394	-0.0852389	-0.0852389	-0.0852389	0.097517	-0.0852399	-0.0852389	-0.0852389	1.46525	0.162853	-0.0852385	-0.0265183	0.48462	0.370563	0.429761	-0.0852385	-0.0852385	0.00668907	-0.0852389
ILMN_1652246	KIAA0363	0.304268	0.571527	-0.149104	-1.11782	-0.0892363	0.163708	0.0491314	0.199832	0.219117	0.072463	0.113219	-0.918736	0.209165	-0.231227	-0.159181	1.52717	0.262037	-0.614809	-0.908076	-0.378101	-0.347102	-0.846128	0.866687	-0.289522	0.215027	-0.0453577	-0.650788	-0.394374	0.422746	-1.07999	-1.10194	-2.49689	0.0130177	-1.09805	0.357364	-0.93401	0.123334	-0.902777	0.801809	0.0250826	0.561668	-0.15426	0.915692	-1.00538	-0.621237	-0.888247	-0.582754	0.0139151
ILMN_1652248	LOC653319	-0.131581	0.0563989	-0.239797	-0.125263	0.258392	-0.0836391	-0.0208025	0.0378337	-0.0775194	0.0623589	0.058744	0.0839171	-0.104296	-0.00846195	0.0741782	-2.0504e-05	-0.0265126	-0.0687962	-0.00345707	0.144831	0.0320334	-0.0733552	0.00308561	-0.063848	0.00829601	-0.0652328	-0.0727153	0.058136	0.142952	-0.0229969	-0.0530033	0.099576	0.159978	0.120131	0.0828123	-0.0314021	-0.0491099	-0.00610638	0.0506487	0.1185	0.104199	0.0757265	-0.125662	0.109378	-0.146088	0.046598	0.0725441	0.107278
ILMN_1652249	PPP2R4	0.0170293	-0.0101509	-0.0831208	0.049232	-0.0370655	-0.111134	-0.111135	0.0761418	-0.0342984	0.0865293	0.0951228	0.00982952	0.162632	-0.0258379	-0.00982952	0.0826621	0.194278	-0.0692706	-0.0629206	-0.111135	-0.111135	0.0654139	0.142462	0.112272	0.130646	-0.0360484	-0.0453744	-0.108734	-0.0943718	0.0181723	-0.0604224	0.0425324	-0.111135	-0.111134	0.0426974	-0.041059	-0.0465541	0.0339518	0.0545015	-0.0628638	0.168392	-0.0359402	-0.0776963	-0.0543327	0.0406108	-0.060204	0.0649591	-0.111135
ILMN_1652254	LOC643125	0.153784	-0.231473	-0.147111	0.0118642	-0.0812364	-0.0030489	0.0741954	0.0138726	0.0474715	0.00019598	-0.0429726	-0.0356641	-0.0377436	0.0653195	0.044415	-0.0613098	0.0975785	-0.000405312	-0.0247903	0.0484543	0.101872	-0.126924	0.00883675	-0.0146627	0.205898	0.00203037	0.0380964	0.0835876	0.0779414	-0.00945044	0.170856	-0.1177	-0.0118036	0.0108228	0.0404511	0.0743256	-0.222939	-0.0958152	-0.0248356	0.119408	0.101927	0.0595441	-0.0307608	0.198558	-0.0621338	-0.142461	-0.0794673	-0.00019598
ILMN_1652259	LOC644311	0.134981	0.0863414	0.0332975	0.164478	-0.0669103	-0.126719	-0.0333018	0.0221968	0.0926647	0.0901938	-0.140979	0.122883	-0.116843	-0.0142283	-0.111605	-0.0789251	0.0742254	-0.14098	-0.140979	-0.0248179	-0.104207	-0.14098	0.02665	-0.0988598	0.342615	0.0154171	-0.0602617	-0.111281	-0.140979	-0.006423	0.0282478	0.0850801	-0.0790415	0.0107985	-0.14098	0.085207	0.119153	-0.0721436	-0.0290756	0.05861	0.10257	-0.0122075	0.0165873	0.0189629	-0.140979	-0.069263	-0.103973	-0.0226541
ILMN_1652276	MAGEA3	0.0325642	0.0714402	-0.202933	-0.0128813	0.039597	0.0336876	-0.139144	-0.0763764	-0.166388	0.176774	0.0153427	-0.11027	-0.0417967	0.0520401	-0.0276237	0.00519562	0.0153546	-0.0873446	0.0109587	0.0791183	-0.0775476	-0.0253396	-0.0756359	0.11713	-0.0397944	-0.0133605	-0.00510216	-0.0217271	0.129266	0.00510216	0.03088	0.165886	-0.107777	-0.07834	0.0671458	0.0343051	0.0453863	0.0220423	-0.014267	0.159934	0.0585895	-0.0634203	-0.0678816	-0.0274143	-0.150975	-0.0674701	0.105726	0.0518007
ILMN_1652277	SECTM1	0	-4.76837e-07	0	0.0395079	0	4.76837e-07	-9.53674e-07	4.76837e-07	0.000925064	0	0.0604134	-1.43051e-06	0	0	0	0	0	-9.53674e-07	4.76837e-07	0	0	-9.53674e-07	-1.43051e-06	-9.53674e-07	-9.53674e-07	-4.76837e-07	0.0602632	-4.76837e-07	0	-4.76837e-07	0	0	0	0.0689526	-9.53674e-07	0	0	4.76837e-07	0	4.76837e-07	-4.76837e-07	0.0490704	-9.53674e-07	4.76837e-07	4.76837e-07	4.76837e-07	4.76837e-07	0
ILMN_1652280	FBXO32	2.6735	1.77583	-0.198307	0.540804	0.905504	0.348818	0.243182	0.328383	1.09452	-0.160847	0.662688	1.45405	0.669203	-0.45889	0.219849	1.30389	1.1008	-0.401082	-0.517621	-0.232508	-0.803849	0.963636	-0.237374	-0.00284386	-1.21337	0.48503	-0.63956	-1.15977	-1.24231	-0.864909	-1.01371	-0.938995	-0.770778	-1.15294	-0.830329	2.07024	-1.13162	0.152164	-0.889274	-1.4379	-0.489627	2.85718	0.495699	2.45556	-0.184143	1.3329	0.676982	1.5159
ILMN_1652284	PRM3	-0.077497	-0.0774975	-0.02145	0.0841641	0.0995755	-0.0774965	0.0787158	-0.0265417	0.156147	-0.0210724	-0.077497	0.0645018	0.0450854	0.0584884	0.0224633	-0.0237837	0.151237	-0.0469646	0.0253015	-0.0349531	0.0172157	-0.077498	-0.0774984	0.126176	0.0137954	0.0408225	0.299403	-0.0774975	0.144795	0.0182443	-0.077497	-0.0508313	-0.0506983	0.0386367	-0.074131	-0.0707116	-0.073442	-0.00866127	0.0660477	-0.0446415	0.0753956	0.0327258	0.00846863	0.111926	-0.0084691	-0.0462418	-0.0349088	-0.0160332
ILMN_1652287	NOG	0.173872	-0.0544157	0.619803	-0.340662	0.226568	-0.133706	0.093554	0.231769	0.283706	-0.00165367	0.0293622	0.0185905	0.417902	0.318045	-0.0143838	-0.118802	-0.143066	-0.0639982	-0.171253	1.25594	-0.0881405	-0.0494442	-0.170624	-0.0460029	0.557163	0.709251	1.24487	-0.159513	0.747162	1.38253	0.0439825	0.1953	-0.21887	-0.0857682	-0.0595031	0.327097	-0.063746	0.147695	-0.274192	-0.245463	-0.136387	0.110528	0.250848	-0.138941	0.0197463	-0.254163	0.285268	0.0205054
ILMN_1652291	EVX2	-0.00456476	-0.0525351	-0.00908899	-0.0525351	-0.0525346	0.110921	0.176987	0.0394425	-0.0525351	0.0743556	-0.0114574	0.151001	-0.010129	-0.0525346	0.071455	-0.0525346	0.119932	0.125925	0.13756	-0.0525346	0.0216236	0.190123	0.0182362	-0.0525355	0.00456429	0.0456648	0.12452	0.166357	0.10535	0.0432067	-0.0525346	-0.0525346	0.110622	0.156717	0.136918	-0.0525346	-0.0525346	-0.0525341	0.088409	-0.0253329	0.058063	0.059031	-0.0525355	0.0455546	-0.0525341	0.024704	-0.0525341	-0.0202336
ILMN_1652297	LOC642468	0.0700002	-4.76837e-07	0.0713429	0.114755	0	4.76837e-07	-9.53674e-07	4.76837e-07	0.0138755	0	0	-1.43051e-06	0.0112605	0	0	0	0.126841	-9.53674e-07	4.76837e-07	0	0	-9.53674e-07	-1.43051e-06	-9.53674e-07	0.0653195	-4.76837e-07	-4.76837e-07	-4.76837e-07	0	-4.76837e-07	0	0	0	9.53674e-07	-9.53674e-07	0.0506277	0	4.76837e-07	0	4.76837e-07	-4.76837e-07	0	0.0572467	4.76837e-07	4.76837e-07	4.76837e-07	4.76837e-07	0
ILMN_1652300	ZNF507	-0.112718	-0.131737	0.0542283	-0.0714192	0.00535059	-0.359339	-0.340947	-0.0694842	0.0460887	-0.09585	-0.0360985	-0.217732	-0.136101	-0.0979438	-0.230072	0.0795097	0.108677	0.0300484	0.198966	-0.00346899	0.0748734	0.0210004	-0.0371594	-0.0706077	0.131507	-0.208642	0.0776701	0.282351	0.259946	0.298328	0.226314	0.147353	0.0274706	-0.074111	0.0331626	0.0365815	0.0546513	0.55204	0.0148244	-0.392628	-0.0327921	0.0243335	0.0497236	-0.199661	0.000712872	-0.205527	-0.166097	-0.0630145
ILMN_1652306	MEGF10	0.0958977	0.0457959	0.273082	-0.106148	0.139657	0.362639	0.0880671	0.0637178	-0.00545216	0.0251336	0.32164	0.174184	-0.127559	0.206796	0.00545216	0.850419	-0.0353923	0.157599	0.377532	0.0526261	0.0910859	-0.238464	-0.48219	-0.330696	0.549595	-0.204029	-0.508963	0.0451708	0.947438	-0.491087	-0.606651	0.0213451	-0.0240912	-0.232276	-0.464869	-0.628597	-0.397235	-0.619936	-0.494374	-0.098979	-0.50881	-0.367507	0.01438	-0.809816	-0.331389	-0.122657	-0.190796	-0.205517
ILMN_1652309	TTC8	-0.146679	-0.20821	0.113654	-0.168037	0.133485	-0.376202	-0.0433197	-0.266092	-0.163316	0.0113044	-0.127685	0.0394649	0.053853	0.0355277	-0.010128	-0.420311	-0.161247	0.0247436	0.0621061	-0.55374	-0.170246	-0.151884	-0.24664	0.238955	-0.0517588	-0.266357	-0.105096	-0.0790749	-0.118786	0.167256	0.29613	-0.138359	-0.0492191	0.00401878	0.0956259	-0.309126	0.14376	0.0329652	-0.0893221	-0.30231	0.0445065	0.187384	0.198584	-0.134496	0.544109	-0.187337	0.0557594	0.307296
ILMN_1652313	RNF215	0.231475	0.330674	0.0779819	-0.00532818	0.0539475	0.218422	-0.0246296	0.0532117	-0.0831366	0.120036	0.00380898	-0.0711713	0.234883	-0.0176425	0.147856	-0.311259	0.453324	0.57356	0.36248	0.127744	0.139563	-0.174258	-0.053628	0.142332	0.260432	-0.387064	-0.192213	0.133322	-0.0733499	-0.254849	-0.141878	-0.200087	0.129282	-0.74613	-0.403095	-0.0968461	-0.0112314	-0.142616	-0.245412	-0.377796	-0.171002	-0.1461	-0.349695	-0.226181	-0.092062	0.395335	-0.12585	0.0700207
ILMN_1652314	SPAG1	-4.76837e-07	-9.53674e-07	0.0727558	-9.53674e-07	-4.76837e-07	0	-1.43051e-06	0	-9.53674e-07	-4.76837e-07	-4.76837e-07	-1.90735e-06	-4.76837e-07	-4.76837e-07	-4.76837e-07	-4.76837e-07	0.120173	-1.43051e-06	0	0.0453367	0.0617538	-1.43051e-06	0.0830979	0.16839	-1.43051e-06	-9.53674e-07	0.0630321	-9.53674e-07	-4.76837e-07	0.0561605	1.33814	1.65127	-4.76837e-07	4.76837e-07	-1.43051e-06	-4.76837e-07	-4.76837e-07	0	-4.76837e-07	0	-9.53674e-07	0.134053	0.737757	0.14049	0	0	0.438838	0.470384
ILMN_1652319	LOC642528	0.000592709	0.13206	-0.00934219	-0.063982	0.0625429	-0.0639811	-0.0639825	0.00750685	-0.063982	0.0402141	0.0385861	0.00826216	-0.0639815	0.0614638	0.0466099	-0.0639815	-0.0526257	-0.0639825	0.175844	0.204556	0.0810037	0.071115	0.0881753	0.0400753	-0.0235701	0.0436163	-0.0358496	-0.063982	0.0822711	0.0653253	-0.0639815	0.0383458	-0.0102925	0.108537	0.0611072	-0.0444274	-0.0399075	-0.0326819	0.0384941	-0.00311518	-0.063982	-0.0639815	0.00433445	0.0634055	-0.0566821	-0.0624819	-0.000592709	-0.042891
ILMN_1652331	KCTD5	-0.0778241	-0.149604	0.00453568	-0.217822	-0.0443263	-0.176188	0.00453568	0.175026	0.00662518	-0.0573339	-0.589926	-0.154264	0.103556	0.0457115	0.0672016	-0.11108	0.0731797	-0.212145	0.661263	0.435701	-0.523203	-0.0471954	-0.222712	0.422215	0.0280223	-0.169106	0.0362105	0.180586	0.70175	-0.144965	-0.0306959	0.15259	0.496847	0.315177	0.65507	-0.101596	0.485421	0.137437	0.860904	0.24857	0.512102	-0.06389	-0.079298	0.0247583	-0.139441	0.331908	0.0903406	-0.390997
ILMN_1652333	FN3KRP	0.000209808	-0.000209808	0.468693	-0.203629	0.0154457	0.15655	0.108698	0.197202	0.141029	-0.497438	0.010663	-0.300577	-0.0773735	0.0162764	0.270883	0.395442	0.262685	0.253033	0.582232	-0.0477877	0.3773	0.0811911	-0.141895	-0.0361223	-0.322453	-0.428884	-0.264336	-0.388218	-0.157024	-0.391792	0.0484896	-0.166414	0.00732613	0.293831	-0.931761	-0.343332	0.109671	-0.00504494	-0.115512	0.228346	-0.804263	-0.146766	0.131865	-0.0473547	0.294858	-0.340142	0.444224	0.208869
ILMN_1652342	LOC649143	0.0460696	0.181684	0.0133519	0.178398	0.0913048	0.312768	0.0986481	-0.0163579	0.170326	0.111139	-0.0349841	-0.0555396	-0.0190167	0.126526	0.0178089	0.0381927	0.133858	0.159326	-0.0468039	0.233675	0.142037	-0.145566	0.0736699	-0.145566	-0.0434532	-0.00747967	-0.0150957	-0.114419	0.000688076	0.00464726	-0.0309539	0.167943	-0.0388737	-0.00432253	-0.0111513	0.0990496	0.0340629	-0.0201793	0.0914869	0.0119715	-0.0444651	0.104772	0.13972	-0.111134	-0.0792127	-0.105764	-0.0960336	-0.0868602
ILMN_1652343	LOC652735	-0.0786333	0.00559759	0.00986385	0.0842338	-0.0717335	-0.0940104	0.00659084	0.045393	0.103564	0.0757737	0.0949369	-0.147325	0.107435	0.125209	0.0707803	-0.0388222	-0.0100899	-0.048523	0.0314717	-0.0588598	-0.0159588	-0.0866499	0.00517082	-0.141026	-0.0753317	0.045289	-0.0273933	0.0183673	-0.102827	0.00442266	-0.0615015	0.0345435	0.104408	0.0193925	0.083178	-0.039969	0.058425	0.0245199	-0.0262465	-0.045053	0.105566	-0.0127196	0.016643	0.0720944	-0.132014	0.0339766	-0.083457	-0.0161595
ILMN_1652348	C4ORF50	-0.116715	-0.0223627	-0.120653	-0.0333958	0.00136805	-0.0922809	0.0655594	-0.026763	0.164141	-0.0124512	-0.139454	-0.208697	-0.00600481	-0.0320716	0.140692	0.0890169	-0.209532	-0.133805	-0.0363007	-0.107808	-0.0102921	-0.0969863	-0.114023	0.037385	0.0774603	0.026906	-0.0711885	0.146803	0.221767	-0.0344992	-0.0635567	-0.00271177	0.0344639	0.103706	-0.0180511	-0.0387354	0.159124	0.110154	0.0188041	0.00918102	0.125277	-0.126633	0.0520797	0.0298238	0.00179768	0.0391631	-0.0244145	-0.0147853
ILMN_1652357	PDHX	0.0215769	-0.271743	0.0183506	-0.178109	0.132026	-0.448478	-0.302168	0.0811462	-0.35819	-0.482918	-0.397507	-0.590236	-0.270264	-0.321963	-0.238563	-0.0143089	-0.144279	0.10529	-0.265341	0.227303	0.199089	0.158641	-0.0246687	0.473887	-0.13258	0.0375977	0.0730076	0.172129	0.04356	-0.471535	-0.263865	-0.450712	-0.543999	0.206195	0.215732	-0.152435	-0.098917	0.102247	0.213617	0.0143089	-0.0711575	0.587892	-0.535875	-0.142023	-0.203305	-0.175337	0.0605173	-0.0754585
ILMN_1652365	LOC127602	0	-4.76837e-07	0	-4.76837e-07	0	4.76837e-07	-9.53674e-07	4.76837e-07	-4.76837e-07	0	0	0.0175633	0	0	0	0	0	-9.53674e-07	4.76837e-07	0	0	-9.53674e-07	-1.43051e-06	-9.53674e-07	-9.53674e-07	-4.76837e-07	-4.76837e-07	-4.76837e-07	0	-4.76837e-07	0	0	0	9.53674e-07	0.0765061	0	0	4.76837e-07	0	4.76837e-07	-4.76837e-07	0	-9.53674e-07	4.76837e-07	4.76837e-07	4.76837e-07	4.76837e-07	0
ILMN_1652366	NLRP7	0.0678592	-0.0145249	-0.0145245	0.0704641	-0.0145245	0.0802822	0.0315232	0.0502143	0.00934696	0.0963407	-0.0145245	-0.0145259	0.0933366	-0.012001	0.183345	-0.0145245	-0.0145245	-0.0145254	-0.014524	-0.0145245	-0.0133524	0.0411897	-0.00706816	-0.0145254	0.0507951	0.0591836	0.0121818	0.00513935	0.0987763	-0.0145249	0.195031	-0.0145245	0.0363231	0.0842233	0.0495296	-0.0145245	0.181445	-0.014524	0.093318	-0.014524	0.0358767	-0.000688076	0.0104432	-0.014524	-0.014524	0.141397	-0.014524	-0.0145245
ILMN_1652368	LOC647247	0	-4.76837e-07	0	-4.76837e-07	0	4.76837e-07	-9.53674e-07	4.76837e-07	-4.76837e-07	0	0	-1.43051e-06	0	0	0	0	0.0241528	-9.53674e-07	4.76837e-07	0	0	-9.53674e-07	-1.43051e-06	-9.53674e-07	-9.53674e-07	0.00231934	-4.76837e-07	-4.76837e-07	0	-4.76837e-07	0	0	0	9.53674e-07	-9.53674e-07	0	0	4.76837e-07	0	4.76837e-07	-4.76837e-07	0	-9.53674e-07	4.76837e-07	4.76837e-07	0.02985	4.76837e-07	0
ILMN_1652369	ERCC1	0.0782843	0.235926	0.0378699	-9.53674e-07	0.0795574	0.0521827	-1.43051e-06	0.0327177	0.156807	0.0988331	0.150089	-1.90735e-06	0.01126	0.0297089	0.0364361	-4.76837e-07	0.00414181	-1.43051e-06	0.0510297	-4.76837e-07	-4.76837e-07	0.141622	-1.90735e-06	0.158028	-1.43051e-06	0.108947	0.319108	-9.53674e-07	-4.76837e-07	0.0152845	-4.76837e-07	-4.76837e-07	-4.76837e-07	0.00159836	-1.43051e-06	0.00533962	0.019803	0.0919204	-4.76837e-07	0	0.0531931	-4.76837e-07	0.152404	0	0	0.144255	0	-4.76837e-07
ILMN_1652371	KIAA1324L	0.450299	-0.241511	0.107112	0.252225	0.175277	-0.108692	-0.0995274	0.0124621	-0.0704098	-0.194062	0.0522952	-0.235728	-0.0124626	0.0866118	-0.23751	1.16731	-0.288415	0.195925	-0.296114	-0.284522	0.0325017	-0.215054	0.130895	0.677766	0.264663	0.407855	-0.038095	-0.327928	0.574834	-0.460844	-0.508059	-0.681824	0.570096	0.624936	0.903375	0.935246	0.906301	-0.239349	0.816397	-0.0561385	0.564813	-0.374293	-0.393624	-0.484006	-0.276818	-0.41788	-0.322131	-0.242362
ILMN_1652376	IFNA17	-4.76837e-07	0.00371742	-4.76837e-07	-9.53674e-07	-4.76837e-07	0.222825	0.059896	0.0620613	-9.53674e-07	-4.76837e-07	0.0877543	0.052999	-4.76837e-07	0.154265	-4.76837e-07	-4.76837e-07	-4.76837e-07	0.13054	0	0.0156369	-4.76837e-07	0.0277786	-1.90735e-06	-1.43051e-06	0.00637865	-9.53674e-07	-9.53674e-07	-9.53674e-07	-4.76837e-07	0.0821986	-4.76837e-07	-4.76837e-07	-4.76837e-07	0.0102353	0.0640535	0.0393844	-4.76837e-07	0	0.147493	0.0552325	0.09975	0.0628695	-1.43051e-06	0.05123	0.215113	0.0758452	0	-4.76837e-07
ILMN_1652378	IPO7	-0.18313	-0.087266	-0.134897	-0.276704	-0.204722	0.0242071	0.112566	0.255224	-0.260388	-0.112793	-0.32025	-0.421495	-0.157981	-0.240417	-0.408481	-0.178892	-0.396618	-0.558171	-0.0342731	0.42286	0.0249524	0.075459	-0.337231	-0.0543175	-0.0535288	0.195148	0.228693	0.111867	0.458634	0.32428	-0.171527	0.30021	0.021399	1.40295	0.83958	0.375854	0.373547	0.855769	0.593145	-0.445442	0.585033	-0.0197935	-0.195927	0.249737	0.137908	-0.177937	0.0475178	-0.129998
ILMN_1652379	SUCLG2	0.32657	0.355414	0.691097	0.585342	0.339105	0.433973	-0.0728502	0.592837	0.801839	0.554041	0.970844	0.480621	0.241376	0.637014	0.224103	-0.150324	0.514171	-0.375813	0.127488	-0.523612	-0.361258	-0.0493221	0.445281	0.328008	0.0637512	0.303365	0.814717	-0.880542	-0.304458	0.587144	-0.373475	-0.524261	-1.35889	-0.748303	-0.87651	-0.000226021	-1.37296	-1.35338	-0.892312	-1.38498	-0.853428	0.448259	-0.015645	0.160954	0.0283613	0.186943	0.106274	0.442961
ILMN_1652381	SIGLEC5	0.416353	0.258521	0.362181	-0.187158	0.105088	0.51119	-0.0702033	0.00440931	0.305875	0.546031	0.495094	0.291715	0.362627	0.0956535	0.80315	0.288906	1.42062	0.46817	0.114691	-0.11876	0.0100222	0.183034	0.216011	-0.341111	-0.000381947	-0.113918	-0.193688	-0.262879	-0.34111	-0.305931	-0.287611	-0.184885	0.0191169	-0.193259	-0.255012	-0.153819	-0.140092	-0.284815	-0.293377	-0.34111	0.00795174	1.34015	-0.19002	0.729005	0.0570235	0.000381947	-0.0464091	0.183384
ILMN_1652392	DCHS2	0.0698566	0.0452485	-0.0503173	-0.0479922	0.0141172	0.143697	-0.0481958	-0.0416784	0.176022	0.118213	0.0155239	0.00268221	-0.00930548	-0.0503173	-0.0503173	-0.0503173	-0.0503173	-0.0503182	-0.0503168	-0.0503173	0.107567	-0.0503182	0.0121832	-0.0503182	0.148236	0.0233908	-0.0503178	0.0374465	0.0709629	0.103745	-0.0503173	-0.0419827	-0.0503173	0.171293	0.037137	-0.0503173	0.0971484	0.0564146	0.0945535	0.161757	0.0683179	0.0248771	-0.0503182	-0.0273123	-0.0503168	-0.0503168	0.0402803	-0.0503173
ILMN_1652394	RAB2A	-0.12615	0.405976	0.203892	0.0982075	0.139298	0.400788	0.4199	0.577227	0.210432	0.02386	-0.0652604	-0.0382395	0.0822473	0.0231915	0.114786	0.0186186	-0.0753636	-0.141965	-0.250419	0.245596	-0.331888	-0.154915	0.156032	0.545129	-0.108285	0.407528	0.304584	-0.538501	-0.455031	0.197322	-0.271938	0.0994892	-0.0993009	-0.25861	0.167076	0.0305953	-0.2503	-0.246335	-0.329837	-0.933281	0.101402	-0.201518	-0.120179	0.0186186	-0.441301	0.0956402	-0.2496	-0.441269
ILMN_1652397	TRPT1	0.0431356	-0.0995512	-0.104695	-0.0666051	-0.104695	-0.104695	-0.104038	0.0725193	0.0953708	0.0929685	0.0310416	0.0976067	0.0650239	-0.015296	-0.104695	0.0650558	0.156772	0.0493932	0.162811	0.0154057	0.0139713	-0.00534964	-0.0339246	-0.0319834	-0.104696	0.0386806	-0.104696	0.0714393	-0.104695	0.0635991	-0.0891261	0.105161	-0.0835543	-0.104694	0.0696096	0.0337505	-0.104695	-0.0747886	0.151892	-0.0162787	0.00859737	0.00155401	-0.0797276	0.0305252	-0.0521927	0.0329552	-0.104695	-0.0681434
ILMN_1652407	ZMYND8	0.890369	0.320478	0.693757	-0.241562	0.648166	0.00542068	-0.0325575	-0.0147839	0.599687	-0.137637	0.294791	-0.16293	0.464909	0.182079	0.182079	-0.0341902	0.229401	-0.466925	0.108791	-0.334725	0.200641	0.275656	0.0190811	0.0237789	-0.235311	0.48776	0.734136	1.13943	0.127829	0.292197	0.334833	0.049099	0.56178	-0.323401	0.00278187	0.00172329	0.35693	-0.0560522	-0.00172424	-0.21733	-0.303652	-0.155828	0.0159426	-0.710749	-0.22598	0.612566	-0.0571604	-0.243443
ILMN_1652409	SPATA7	0.309503	0.195714	0.120147	-0.0072279	0.185763	-0.241836	-0.0337572	0.0939446	-0.38595	-0.262329	0.0965214	-0.270193	0.0404015	0.136519	-0.437685	-0.47978	0.328538	-0.247136	-0.415024	-0.11045	-0.231697	-0.270608	-0.640027	0.0279655	-0.126139	-0.214025	-0.525119	0.0913629	0.521902	0.239807	-0.0454311	0.463698	-0.0358734	0.178179	0.223392	-0.425616	-0.091258	0.096199	0.452928	0.10934	-0.503979	-0.300815	0.421665	-0.243464	-0.523139	-0.449856	-0.281025	0.0633097
ILMN_1652412	PHKB	-0.122369	0.0839214	0.312365	0.274809	0.228014	0.0922813	0.174948	0.102976	0.0415845	-0.0497828	0.0611181	0.0214391	0.121889	0.0827265	0.237767	0.135	0.0544338	-0.0787897	-0.0435538	-0.0978379	-0.0551701	0.186193	0.0292988	0.36926	0.235007	-0.264968	0.140575	-0.100422	-0.264967	0.241421	0.140327	6.10352e-05	0.242621	-0.088562	0.36022	-0.114791	0.116441	-0.0266037	-0.264967	-0.244849	-0.0938706	0.0153489	0.0984197	-0.169583	0.0988779	0.0731387	-0.0423861	-0.264967
ILMN_1652413	UCN2	0.0240326	0.328416	0	0.0631542	0	4.76837e-07	-9.53674e-07	4.76837e-07	0.0124159	0	0	0.0247111	0.151668	0	0	0	0	-9.53674e-07	4.76837e-07	0	0	-9.53674e-07	0.0707707	0.0092082	-9.53674e-07	0.339528	-4.76837e-07	-4.76837e-07	0	-4.76837e-07	0	0	0.0310616	9.53674e-07	0.0147967	0.0238299	0	4.76837e-07	0	4.76837e-07	0.409959	0	-9.53674e-07	0.219426	4.76837e-07	4.76837e-07	4.76837e-07	0
ILMN_1652417	DC36	0.0764952	0.243495	0.277574	-0.128257	0.103503	-0.0806546	0.0755372	-0.0372996	-0.134192	-0.237597	-0.14757	-0.206878	-0.0370116	0.0667629	-0.251175	-0.0250697	-0.120465	-0.0134645	0.361884	0.159164	0.295443	0.106881	-0.202914	-0.0905013	0.12029	0.297658	0.339839	-0.0158405	0.267195	0.176826	0.0466981	0.323256	0.130508	0.215754	0.0140481	-0.00582981	0.00871468	0.497236	0.0293579	-0.261206	0.552711	-0.237754	-0.0740576	-0.135914	0.00583029	-0.0724182	0.300597	-0.0151525
ILMN_1652424	OR1S1	0.0954008	0.0950837	0.0373473	0.00191784	-0.00918388	0.00223923	0.0361109	0.0860462	-0.0633454	-0.00761938	-0.0508542	-0.13738	-0.0950274	-0.0223331	0.127907	-0.0758333	-0.088469	-0.102942	0.0317836	-0.0273633	-0.0610261	-0.0330052	-0.07791	-0.0213928	0.145936	0.00876331	0.04105	-0.0183969	0.0518103	-0.0634174	0.0776448	0.0826726	-0.0248132	0.0682111	-0.00191784	-0.0149498	0.0952158	0.0125661	0.0375328	0.169966	-0.106771	0.08353	-0.0800033	0.0345917	0.0284066	0.114779	0.162341	0.0455933
ILMN_1652429	CXORF30	0.0444517	-0.221031	-0.214784	-0.185263	0.0894122	-0.0429749	-0.190521	-0.0275559	0.0116606	0.0705876	-0.10906	-0.0608897	-0.0219507	-0.0607676	-0.15727	-0.0275531	0.221073	-0.220772	0.09058	-0.0400419	-0.075932	-0.187104	0.0362101	-0.121302	0.134399	-0.0188165	0.0560694	-0.0613561	0.129315	0.107207	0.712325	1.32126	0.0235066	-0.106179	-0.16792	-0.136596	-0.110278	-0.175024	-0.128273	0.0506344	-0.0605125	0.298832	0.320351	-0.0718217	0.0465155	-0.0406575	0.0333014	0.238094
ILMN_1652430	LOC642268	-0.0203476	-0.0986328	0.0985756	0.0475788	-0.00818205	0.0415525	0.0588374	0.0773048	-0.00260115	-0.0520015	0.00260067	0.056426	0.0371518	-0.0986323	0.0332451	-0.0746598	-0.0547991	-0.0966501	-0.0986319	-0.0311694	-0.0230899	0.00872135	-0.0986338	-0.0764136	-0.0986333	-0.041398	-0.0986328	-0.0986328	-0.0635138	0.0644727	0.0382891	-0.0151949	-0.04635	0.183517	-0.0304089	-0.0986323	0.143228	0.0632691	0.106238	0.0537577	0.101666	0.00893068	-0.0525532	-0.0210948	-0.070045	0.110635	0.098989	0.00903416
ILMN_1652431	CA1	0.0184083	0.153263	0.221405	0.00330162	0.048306	0.0566721	-0.0529737	-0.0529723	-0.0529733	0.00069046	-0.0529728	-0.0529742	0.0775261	-0.0446625	-0.0321465	-0.0529728	0.206077	0.121721	-0.0529723	0.00487566	-0.0529728	0.017962	-0.0529742	0.2057	0.0717878	-0.0529733	0.0509267	-0.0529733	0.584798	0.0509267	0.262308	-0.0474844	-0.00069046	-0.0529718	0.049418	-0.0529728	-0.0529728	0.00194216	-0.0529728	0.11869	0.0140357	0.112309	0.0125933	0.259881	0.157213	-0.0529723	-0.0529723	0.140369
ILMN_1652434	MTHFD2L	-0.0699825	-0.277221	-0.177174	-0.247542	-0.0541248	-0.279261	-0.167668	-0.171463	-0.215846	-0.269738	-0.391368	-0.441682	-0.251387	-0.225019	-0.327871	0.306633	0.255259	0.849306	0.411829	0.764124	0.90232	-0.388411	-0.478824	-0.277896	0.500361	0.619718	0.420259	0.718032	0.662979	-0.102216	-0.258937	-0.126565	-0.0347962	0.626289	0.205407	-0.421178	-0.266893	1.00592	0.277931	-0.0576324	-0.0459743	0.535316	0.299339	0.998904	0.529874	-0.329131	0.610538	0.36762
ILMN_1652436	LOC646029	-0.014822	-0.0175147	0.0514684	0.0308228	-0.297061	-0.091136	0.0218997	0.0765848	-0.0369334	-0.129125	-0.09516	-0.0430064	0.0252872	-0.139225	0.0159287	-0.0174398	-0.15654	0.020473	-0.0686445	-0.0313377	0.0681319	-0.172668	-0.00431442	0.0634775	0.0128388	0.029542	-0.133283	0.0202322	0.0574703	-0.0441742	-0.0967507	0.00623894	0.0571852	-0.0875125	-0.00606251	0.0209169	0.000790596	0.104244	-0.178526	-0.107643	0.0131302	-0.00975513	-0.124304	-0.0776367	0.213841	0.0888638	0.0108371	-0.0325842
ILMN_1652439	KRTAP3-1	-0.0786438	0.0104046	0.0575361	0.0628204	-0.102676	-0.0769811	-0.102677	0.00133991	0.0873275	0.0619974	0.0278497	-0.102678	-0.00152063	-0.0900216	-0.102676	0.052897	0.0412641	-0.102677	0.0424466	-0.0352135	0.029201	0.0927892	-0.102678	0.0566516	-0.0154443	0.0169687	0.140362	0.0553756	0.108475	-0.0873914	0.0433054	0.146691	0.0345592	-0.102675	-0.102677	0.0240517	-0.03125	-0.0699902	-0.0959358	-0.102676	0.0199208	0.0509591	-0.102677	0.00212002	0.0963488	0.177181	0.012085	-0.0675373
ILMN_1652445	RAC1	0.0168653	0.0806851	0	0.184746	0	4.76837e-07	0.373522	4.76837e-07	-4.76837e-07	0.144024	0	0.103572	0	0.0226121	0	0	0	-9.53674e-07	4.76837e-07	0	0.0155692	0.0899768	-1.43051e-06	0.0740857	-9.53674e-07	-4.76837e-07	-4.76837e-07	-4.76837e-07	0	0.00812912	0	0	0	9.53674e-07	-9.53674e-07	0.0520291	0.00841427	0.0312996	0	4.76837e-07	0.0835142	0	-9.53674e-07	4.76837e-07	4.76837e-07	0.0326786	4.76837e-07	0
ILMN_1652450	LOC647509	0.0521908	-4.76837e-07	0	0.0890937	0.23193	4.76837e-07	-9.53674e-07	4.76837e-07	0.101444	0	0	-1.43051e-06	0	0.00397635	0	0.12551	0	-9.53674e-07	4.76837e-07	0	0.0520196	-9.53674e-07	-1.43051e-06	0.0615978	-9.53674e-07	-4.76837e-07	-4.76837e-07	-4.76837e-07	0	-4.76837e-07	0	0	0	9.53674e-07	0.00909281	0	0	4.76837e-07	0	4.76837e-07	0.126606	0	0.131402	4.76837e-07	4.76837e-07	4.76837e-07	4.76837e-07	0
ILMN_1652456	TMEM98	-0.910571	-0.673336	-0.827724	-0.000372887	-0.779573	-0.74488	-0.571263	-0.574637	-0.609205	-0.0304084	-0.662779	-0.456231	-0.910467	-0.66751	-0.646955	0.508583	-0.728821	-0.153791	-0.0784411	0.0718169	0.00037241	-0.393661	-0.304163	0.706205	0.230148	0.613217	0.596545	0.532499	0.8933	1.61906	0.94806	2.45533	0.521111	0.171087	0.174401	0.387807	0.216088	-0.850104	1.19477	-0.240114	0.686413	-0.0108576	0.0617013	0.25614	0.812372	-0.558533	0.813646	0.188862
ILMN_1652459	LOC654161	-0.142905	-0.035892	0.0129337	0.0216565	0.0699544	0.0452657	-0.0158501	0.16504	-0.156678	-0.0610862	-0.0369997	0.0412102	-0.0406446	-0.0154314	-0.135972	0.0423799	0.222847	-0.0485144	-0.164691	0.0339661	0.00927305	0.0868778	0.108144	0.094244	0.0251584	-0.0181422	0.0675211	0.106818	0.144289	0.00323296	-0.113011	-0.0348125	0.129229	0.0926905	0.0852199	0.00576258	0.269015	0.169485	-0.17353	0.0755167	-0.056056	-0.00323296	0.0980392	-0.131218	-0.0113721	0.0148406	-0.0742698	-0.0233302
ILMN_1652461	PARD3B	-0.0794292	-0.104849	0.00253201	0.135922	0.0356016	0.0372758	0.0664725	-0.00344753	0.0225105	-0.0560732	-0.0954208	-0.0527	0.0239749	0.0416627	0.0812163	-0.0458179	-0.0845799	0.0510082	0.129149	-0.161394	0.0283918	-0.187004	0.0861511	-0.126008	-0.0449953	0.0711107	-0.0373602	0.133919	-0.0285368	-0.0808306	0.0304389	0.284282	-0.0887218	-0.0728321	-0.00253153	0.0237322	-0.0147991	0.0922146	0.202945	0.0448623	-0.0522103	-0.0761609	0.0690002	0.0731201	0.0563593	-0.066102	0.0807648	0.0864501
ILMN_1652464	TUBA3E	-0.0323172	0.24093	0.0568767	-0.134654	0.157016	0.0349827	0.320317	-0.0362134	0.237434	0.0392265	0.245661	-0.3143	0.110783	0.238078	-0.0682182	0.318527	-0.232998	-0.0881939	-0.0194321	-0.0516953	0.0999865	0.101616	-0.000204563	0.311506	-0.0446124	-0.212045	0.0254688	-0.314299	-0.0408211	-0.225319	-0.252506	-0.0160055	0.116099	0.232626	-0.0268006	-0.211739	-0.0244455	0.271444	0.329678	-0.220449	-0.217199	0.0423341	-0.148906	-0.097342	-0.0941672	-0.0344405	-0.158654	0.167421
ILMN_1652465	SLC26A4	0	-4.76837e-07	0	0.174519	0	4.76837e-07	-9.53674e-07	4.76837e-07	-4.76837e-07	0.0988336	0	-1.43051e-06	0	0	0	0	0	-9.53674e-07	4.76837e-07	0	0	0.141622	0.000395298	-9.53674e-07	-9.53674e-07	-4.76837e-07	0.0252771	-4.76837e-07	0	-4.76837e-07	0.148615	0	0	9.53674e-07	-9.53674e-07	0	0	0.0326862	0	4.76837e-07	-4.76837e-07	0	-9.53674e-07	4.76837e-07	0.125567	4.76837e-07	4.76837e-07	0
ILMN_1652466	LOC644366	0.028686	-0.239666	0.443514	-0.258029	-0.217389	-0.1608	-0.0357738	-0.150034	0.0524631	-0.218153	-0.0264316	-0.358428	-0.173399	-0.283449	0.0352592	0.1051	-0.0785413	2.3813	1.36337	0.11552	0.0832272	0.276151	-0.201003	0.102836	1.0474	-0.167615	-0.33788	0.148295	0.772943	0.063015	-0.229183	-0.202104	2.67343	-0.171985	-0.198119	-0.159964	0.280345	-0.146213	1.44243	0.0228238	-0.0854983	0.845675	0.105063	1.79923	0.165335	-0.140897	0.739848	1.49296
ILMN_1652469	LOC648302	-0.0269508	0.184075	-0.0285997	-0.0186748	0.0979872	-0.12031	0.0742469	0.051342	0.0294266	-0.0454125	-0.00897503	-0.173066	-0.034174	0.143618	0.0807004	-0.0321779	-0.0491409	-0.0235424	0.0234957	-0.145607	-0.00413322	-0.0650787	-0.0916071	0.103568	0.0232544	-0.052083	0.135845	0.154501	0.114191	-0.00178671	-0.0154495	0.035202	-0.0858116	0.0645919	0.0732918	0.00313234	-0.0508533	0.022068	0.0174985	0.0193605	0.0643945	0.11488	0.114797	-0.0498519	-0.0603189	-0.0144973	-0.0442295	0.0536528
ILMN_1652472	BRAF	0.195027	0.00547409	0.140577	1.18926	0.191021	-0.183065	0.0381222	-0.0133877	-0.324249	0.0110483	0.00882912	-0.0598421	0.134103	-0.0244927	-0.186801	0.0455723	-0.0177073	-0.1872	-0.173216	0.0088172	-0.0290103	-0.0239091	0.073082	0.796313	-0.0473828	0.0824623	0.187372	-0.130032	-0.132905	-0.0369639	0.0665555	0.00446558	0.0848646	0.12544	0.0615945	-0.151058	0.141082	0.130882	0.0522771	-0.0914788	-0.205863	-0.0167661	0.0197196	-0.204193	0.174755	0.152285	-0.130352	-0.148768
ILMN_1652486	THAP7	0.0232568	-0.265775	-0.148752	0	-0.0619755	-0.216839	-0.129773	-0.233779	0.28042	0.103721	-0.064158	-0.0334749	0.00636721	-0.0476589	0.105652	-0.0114188	-0.209526	0.0279965	-0.121486	0.0528026	-0.187366	-0.264928	0.0693178	-0.0512285	0.0528026	-0.402072	-0.135802	-0.166706	-0.451641	-0.22166	0.491261	0.218971	0.178277	-0.0229273	0.00619555	-0.204864	0.466531	0.0732446	-0.0589781	0.458027	-0.00967503	-0.0448122	-0.214321	0.101321	-0.0152478	0.263292	-0.288246	0.0647116
ILMN_1652487	RIOK1	-0.205658	-0.115652	0.183297	0.347433	0.30695	0.0465379	-0.181486	-0.0404286	-0.100477	-0.147495	-0.117551	-0.257635	-0.00141191	0.0873179	0.114038	0.0101414	-0.179189	-0.0884862	-0.0810976	0.108426	0.238399	0.0193071	0.00802469	0.360417	0.0649662	0.0883193	-0.00340319	0.0190649	0.176966	-0.0768461	-0.420671	-0.273978	0.240891	0.768466	0.271278	0.16624	0.431802	0.767319	0.284891	-0.377141	0.21774	-0.191548	-0.0656395	0.0806251	-0.0610862	-0.188569	0.185115	-0.0656805
ILMN_1652488	LOC644883	0.0339823	-0.0173516	-0.121671	0.143218	-0.00905561	0.0779982	-0.0994115	0.0204916	-0.0677137	0.0182924	-0.0298209	-0.0629635	-0.0676851	0.148791	0.0257955	-0.125265	0.0266309	-0.0461154	0.0879579	0.203012	0.0361228	-0.0698333	0.0416341	0.04881	-0.147604	-0.0400734	0.0889034	-0.0371194	0.263042	0.139867	-0.0604563	-0.102019	-0.0601153	0.236125	0.0385027	0.0397792	-0.021369	0.00475407	0.00590324	0.0955715	-0.00963449	-0.0163746	0.00353575	0.0380235	-0.0573506	-0.0520349	0.0762668	-0.0225148
ILMN_1652490	MANSC1	0.38235	0.134641	0.199391	0.0861616	0.00566864	0.272322	-0.00155067	0.407189	0.139846	0.191368	0.177268	0.355615	0.20034	0.548484	0.121159	-0.129373	0.0721221	0.0102983	-0.279665	0.206017	-0.224213	-0.305629	0.187975	0.703172	0.0720339	-0.617745	-0.569789	-0.388737	-0.330221	-0.425076	-0.164881	0.912913	-0.411162	-0.433271	-0.419079	-0.0106783	-0.216761	-0.628684	-0.171564	-0.379722	-0.456299	-0.314404	0.539525	-0.521235	-0.36098	-0.0778499	-0.12314	-0.201613
ILMN_1652494	FAM139A	-0.0070467	-0.00704718	0.0447545	-0.00704718	0.139149	0.118651	0.0514784	0.128823	0.18671	0.0452042	-0.0070467	0.0162587	0.0861406	0.00990295	-0.0070467	0.19552	0.0143175	-0.0007267	-0.00704622	-0.0070467	-0.0070467	0.0151019	0.0988836	-0.00704765	0.0007267	-0.00704718	0.132617	-0.00704718	0.06427	-0.00704718	-0.0070467	0.00553799	-0.0070467	-0.00704575	0.0583868	0.0351624	-0.0070467	0.10633	0.0337009	0.214955	-0.00704718	-0.0070467	0.0977664	-0.00704622	0.110562	-0.00704622	0.06318	-0.0070467
ILMN_1652505	APEX2	-0.0276461	0.283195	-0.267676	0.290604	-0.249234	-0.097034	0.0778828	0.200008	0.327933	0.356037	0.196765	0.17762	0.0626907	0.160596	0.154399	-0.221694	-0.431567	-0.169332	0.105325	0.0773792	0.106809	0.960119	0.788212	1.1977	-0.20934	0.152966	0.079896	-0.422987	-0.0688734	0.193979	0.027647	0.364735	-0.203005	-0.425842	-0.122854	0.0879221	-0.0705509	-0.242935	0.264944	-0.332154	-0.0599871	0.034934	0.206474	0.409854	0.160596	0.379931	-0.0511408	-0.105017
ILMN_1652507	LOC646870	0.0576458	-0.0120745	0.00300121	-0.197974	0.0560632	-0.0422821	-0.0970321	0.0513177	-0.0805616	0.0430374	-0.0954061	0.152092	-0.0928068	-0.00300169	-0.0779595	-0.0684805	0.139668	-0.0284109	-0.0282545	-0.126376	-0.133467	-0.0445991	-0.0693135	-0.0726404	0.0487113	0.0822911	-0.113127	-0.0334287	0.106347	0.0789862	-0.0147214	-0.0160012	-0.0647411	0.0674229	0.138409	0.0206943	0.0204015	0.0813055	0.0452065	0.0166264	-0.052958	-0.0300808	0.0683537	-0.0931773	-0.0923567	0.0698442	-0.0104251	0.0488729
ILMN_1652512	C2CD2	0.997092	0.74591	0.0449743	1.05846	0.450725	0.516263	0.487326	0.4489	0.365184	1.00856	0.549558	1.20172	0.744754	0.00221443	0.348538	-0.250957	0.731809	-0.577918	-0.339264	-0.154125	0.485547	0.418151	-0.00221443	-0.405195	-0.389515	-0.152893	-0.460122	-0.284285	-0.109535	-0.568855	-0.0785084	-0.25723	-0.841535	-0.395694	-1.09883	1.12166	-0.674924	-0.207152	-1.01457	0.57394	1.13042	0.134205	-0.139718	0.901177	0.0736704	-0.895105	0.581361	0.623841
ILMN_1652521	MTMR9	0.00952721	0.007658	0.147637	-0.432724	-0.00873852	-0.045701	0.441152	-0.204747	0.0267735	-0.284643	-0.0953569	-0.112103	0.0333519	0.0917521	0.0362368	0.591016	0.0755243	0.0204296	0.00819206	-0.201036	0.263413	-0.403287	-0.075119	-0.665612	0.186169	-0.649928	-0.684487	0.246526	-0.007658	-0.459815	-0.375834	0.433413	0.788424	-0.152446	0.572706	-0.338324	0.114515	0.529987	0.303153	0.344793	0.388553	-0.709756	-0.338324	-0.335269	-0.340022	0.134725	-0.515955	-0.252279
ILMN_1652525	FAM125B	-0.368915	0.133778	-0.336637	0.103907	-0.273155	-0.239943	-0.290826	-0.325773	0.321615	0.400168	0.0911102	-0.212349	-0.0028429	-0.166477	-0.223372	1.35592	-0.141867	0.83376	0.120471	1.12328	0.101946	-0.438284	0.00284386	-1.03615	0.573653	0.505258	0.643004	0.302615	-0.0258179	0.493038	0.180061	-0.140473	0.300222	0.12492	0.134354	-0.897074	0.349325	-0.305328	-0.882633	-0.348389	-0.393604	-0.934424	-0.22288	-1.03485	0.467826	-0.281579	-0.143727	0.388469
ILMN_1652527	LOC644808	0.0416927	0.000478268	0.0121627	-0.0038743	0.0962324	-0.173692	-0.0814896	-0.113852	-0.0367908	-0.051445	-0.291949	-0.000477791	0.0717869	0.179621	-0.13366	0.0048089	-0.143626	0.144288	0.0255628	0.303216	0.0790305	-0.120527	-0.0519881	-0.168148	0.19372	0.0422449	-0.0203695	0.241942	0.34704	-0.0630102	-0.062181	-0.158162	0.329528	0.159639	0.402421	-0.0595064	0.396492	0.437274	0.412186	0.453038	-0.098392	-0.130768	0.0209899	0.128247	-0.0156441	-0.203373	0.120809	0.0413623
ILMN_1652533	DKFZP434K191	0.0396719	-0.257891	-0.28273	-0.436955	-0.278336	-0.0554609	-0.154212	-0.431689	0.0747147	0.329179	0.0889158	0.215122	0.115364	0.209116	0.339773	-0.230529	0.0818329	-0.261889	0.078146	0.189236	0.445745	-0.570695	-0.00459576	-0.47436	-0.00375748	0.317165	-0.273617	0.129426	0.0350618	-0.200155	2.10499	1.28417	-0.055172	0.545036	-0.0534372	0.226348	-0.0773182	0.110474	0.115108	1.17007	-0.329878	-0.645784	0.115877	0.470263	0.7768	0.166601	-0.246949	-0.292924
ILMN_1652540	RELL2	0.128902	0.270112	0.161136	0.128959	0.188556	-0.0317311	0.0973444	0.0103941	-0.00522232	-0.1818	0.187688	0.216531	0.411092	0.179244	-0.0569649	0.312788	0.0745225	0.0404482	-0.429067	-0.20133	-0.306259	0.250492	-0.101552	0.803571	0.138171	-0.271486	-0.135717	-0.351626	-0.442111	-0.261138	-0.158474	-0.398686	0.192428	-0.120219	0.843162	-0.173497	0.840203	-0.168807	-0.436814	0.0849075	0.362624	-0.194148	0.134559	-0.232629	-0.44211	0.2783	-0.295517	-0.261388
ILMN_1652549	DTNA	2.08446	0.658425	1.30839	-0.221365	0.841069	2.0971	0.752702	0.629643	0.946234	1.61293	-0.214664	1.28921	1.31018	0.983579	1.90471	1.40953	2.55898	1.29012	0.0976152	0.134618	-0.564108	0.744128	0.125506	-2.14446	-0.510097	-1.8988	-2.11611	-1.22421	-1.79137	-1.03027	-0.0140696	-1.07672	-0.207482	-1.68149	-1.24245	-1.90129	-1.39959	-1.87349	-0.909234	-1.41428	-2.20821	1.87318	-0.232255	0.330414	-0.571003	0.365749	-0.601272	1.09129
ILMN_1652550	LOC647681	-0.00463533	-0.123679	0.0190296	-0.0631113	0.0624881	0.0939326	0.0414505	0.0346875	0.0546856	-0.0327549	-0.0540919	-0.185858	0.0901899	-0.0341544	-0.0264378	-0.085597	0.0535717	-0.00376225	-0.00216246	-0.0830994	-0.0910454	-0.10327	0.000709057	-0.0767307	-0.198249	-0.065618	0.0106635	-0.000709057	0.158021	0.020443	0.0471058	0.0358415	-0.0477386	0.167837	0.016819	0.0662928	0.0879955	0.0934472	-0.0195103	0.0495472	-0.11289	0.0273271	0.0498905	0.0457821	-0.0240808	0.0827579	0.0121861	-0.0293374
ILMN_1652574	LRRC4B	0	0.0307426	0	-4.76837e-07	0	0.0577059	-9.53674e-07	0.0156899	0.0423975	0.0988336	0	-1.43051e-06	0	0.0367479	0	0	0.0424366	-9.53674e-07	4.76837e-07	0	0	-9.53674e-07	-1.43051e-06	0.0671377	-9.53674e-07	-4.76837e-07	-4.76837e-07	-4.76837e-07	0	-4.76837e-07	0	0.0335975	0	9.53674e-07	-9.53674e-07	0.0195541	0	4.76837e-07	0	0.0413227	0.0123267	0	-9.53674e-07	4.76837e-07	4.76837e-07	0.0369663	0.00562763	0.0490103
ILMN_1652577	USP32	0.0465622	-4.76837e-07	0	-4.76837e-07	0	4.76837e-07	0.0696058	4.76837e-07	0.186218	0.00556946	0	-1.43051e-06	0.0563478	0	0	0	0	0.00632	4.76837e-07	0	0	-9.53674e-07	-1.43051e-06	-9.53674e-07	-9.53674e-07	-4.76837e-07	-4.76837e-07	-4.76837e-07	0	-4.76837e-07	0	0	0.0958776	9.53674e-07	-9.53674e-07	0.125413	0.118503	4.76837e-07	0	4.76837e-07	-4.76837e-07	0	-9.53674e-07	4.76837e-07	0.0690279	0.0579166	4.76837e-07	0.0532022
ILMN_1652578	TSHB	0.0831571	0.0850883	-0.0151052	-0.042809	0.119075	-0.0906291	0.0435052	0.0412397	0.00126886	0.000135422	-0.0439343	-0.090631	0.145618	0.0930662	0.0596557	0.103167	0.0493841	-0.0139527	-0.0906291	-0.00263786	0.0582209	-0.0906305	-0.090631	-0.0906305	-0.0335307	-0.0782757	-0.0906301	0.168839	-0.0906296	0.054451	-0.0906296	-0.0906296	0.101872	0.0281548	0.00496912	0.0253344	-0.0906296	-0.0906291	0.00778198	0.0785155	0.0145636	0.0434241	-0.0906305	0.00609446	-0.0906291	-0.0906291	-0.0906291	0.15501
ILMN_1652580	POLD1	0.00332928	-0.127222	-0.147076	-0.134119	-0.147985	-0.50094	-0.130532	-0.207866	-0.168336	-0.132408	0.114542	-0.341922	0.0810876	-0.0033288	0.174402	-0.312381	-0.204892	-0.0197964	0.236028	-0.0839176	0.316915	-0.0033288	0.145898	0.475672	0.259409	0.451977	0.660077	0.545024	1.02237	0.640827	0.190228	-0.00473261	0.580038	0.432152	0.855949	0.358911	0.438194	0.797018	0.969556	0.4267	0.435179	-0.315544	0.0251818	0.0844312	0.459131	0.153382	0.425484	0.17945
ILMN_1652594	ACTR5	-0.192534	-0.00731945	0.10627	-0.135419	-0.0695667	-0.0974202	0.166716	-0.0191083	-0.339746	-0.061038	0.180957	-0.228162	-0.061038	-0.0950789	0.214692	-0.0314879	-0.00219107	0.199518	0.00219107	0.0233331	0.232205	-0.125034	0.0123668	0.562952	0.384282	0.263573	0.093328	0.521337	0.444543	-0.00804281	-0.053556	-0.367003	0.299807	0.628179	0.168016	0.30612	0.322567	0.794849	0.738413	0.14789	0.473229	-0.20029	0.388753	-0.127084	0.189307	-0.109071	0.255034	0.107625
ILMN_1652602	C11ORF35	0.0140996	-0.141979	0.0327253	-0.00302172	-0.245744	0.0710626	-0.0871525	0.00302172	-0.149673	0.0693331	0.200478	0.0175581	-0.0432725	-0.0813818	-0.0761881	0.0989604	-0.154904	-0.0983472	-0.0198593	-0.251116	-0.0474958	-0.0443444	0.00494099	0.0676589	-0.0438309	0.668309	0.68045	0.0982609	0.181688	0.25425	1.18196	0.844709	-0.0510225	-0.0760155	0.175965	-0.0499163	-0.148601	-0.214268	-0.111444	-0.161335	0.0224648	0.0678668	0.173761	-0.0604219	-0.0297542	-0.0926199	-0.0272923	0.175954
ILMN_1652604	GGT1	0	-4.76837e-07	0	0.146211	0.076818	4.76837e-07	-9.53674e-07	4.76837e-07	-4.76837e-07	0	0	0.0118146	0	0	0	0	0.121512	-9.53674e-07	0.0144529	0	0	-9.53674e-07	-1.43051e-06	-9.53674e-07	0.147133	-4.76837e-07	-4.76837e-07	0.0701137	0	-4.76837e-07	0.00979567	0	0	9.53674e-07	-9.53674e-07	0	0.0154395	4.76837e-07	0	4.76837e-07	-4.76837e-07	0	-9.53674e-07	4.76837e-07	4.76837e-07	0.0467086	4.76837e-07	0
ILMN_1652609	RGNEF	-0.0978584	-0.091424	0.023622	-0.0245962	0.0299721	-0.243618	-0.0321207	-0.0670085	-0.140348	0.0576739	0.00930309	-0.00954056	0.0436115	0.0403824	0.168896	-0.155622	-0.0406537	-0.0269456	0.0186973	0.0352731	0.170779	0.102221	0.0606208	-0.0130539	0.10324	0.0268612	0.0850325	5.76973e-05	0.162588	-0.00744772	-0.105291	0.0447207	0.101728	0.368937	-0.000126839	0.0712128	0.167956	0.223122	0.232222	0.110734	-0.0286622	0.0767279	-0.00225449	-0.0292459	-0.0328574	0.0610824	-0.0181618	-0.0106754
ILMN_1652611	LOC642538	0.193	0.148848	-0.0306153	0.172498	0.0969701	-0.0634775	0.0846539	0.0769381	0.105249	-0.0838876	0.0270305	0.120625	0.0298834	-0.134283	0.022974	-0.0587506	0.00833559	-0.0426722	0.113063	-0.140944	-0.0815349	-0.097434	0.101313	-0.0184689	-0.0184307	-0.156048	0.184441	0.195853	0.0368443	-0.0452476	-0.0506101	0.0141516	0.0482559	0.0498137	0.0826344	0.0915799	-0.0816526	-0.183854	0.00951862	-0.0319438	-0.121313	-0.187153	-0.0438542	0.0053091	-0.00340128	0.0729051	-0.00724411	-0.0641041
ILMN_1652628	LOC375295	0.0478616	-0.0504384	-0.0871892	-0.0881853	0.00633001	-0.0854287	0.203968	-0.0193639	0.0955339	-0.010993	0.0838923	0.0914021	-0.0881848	0.0306258	0.195171	-0.0881848	-0.023499	-0.0705023	0.0292873	-0.0881848	-0.0222802	-0.0158868	-0.0881863	-0.00438929	0.0602741	-0.0433955	-0.0881853	0.0104165	-0.0154986	0.11666	-0.0881848	-0.0881848	0.000945568	0.050456	0.079833	-0.0881848	-0.0881848	0.0672388	0.0357437	-0.0881844	-0.0844369	0.0576606	0.0405598	-0.000945568	0.168647	-0.0302682	-0.0413985	-0.0404935
ILMN_1652631	GLIPR2	-0.347363	0.081748	-0.699439	0.516364	0.0515175	-0.196753	0.526982	0.384623	0.385595	0.536378	0.613129	0.0390177	0.00815964	-0.0407562	-0.0830851	0.444943	-0.213423	0.500427	0.589685	1.19726	0.214837	0.69888	0.747009	0.466814	0.429426	-0.754918	-2.49779	0.010005	-1.85053	-1.4325	-1.8456	-2.23052	-0.825893	-1.40093	-0.135683	-0.00815868	-1.19877	2.40712	-1.38655	-2.60369	-0.246543	0.52549	-0.609477	0.764602	0.226243	-0.378273	0.405133	1.63437
ILMN_1652638	LRRC58	0.382017	-0.435156	0.269002	-0.327472	0.406757	0.597687	0.158776	0.00687408	0.183253	-0.000826836	0.258442	0.316248	0.21589	0.356844	0.133875	0.624748	0.233344	0.349076	-0.0163517	0.0264912	0.680837	-0.549946	-0.11259	0.252902	0.251976	0.0511751	0.91896	-0.0616517	-0.110804	-0.000826836	-0.09659	-0.238944	-0.632869	-0.183431	-0.256617	-0.0749412	-0.0169058	-0.151242	0.225115	-0.529326	-0.194741	-0.00967693	0.23709	0.0617743	-0.123353	-0.49207	0.0972433	0.175954
ILMN_1652639	LOC652173	0.0788941	-0.0486388	-0.048317	-0.0842834	0.0870185	-0.0994859	0.206443	0.0315247	0.0521679	-0.0209856	3.38554e-05	-0.0570745	0.10861	-0.0479846	0.290541	0.0958924	0.0382457	0.138428	0.0825448	-0.0224457	-0.00651455	0.100157	0.000799179	0.0264201	0.0721207	-0.0229278	-0.0829434	-0.00244284	-0.0858169	-0.026732	-0.0869312	-0.071959	0.129071	-0.0562286	-0.125182	0.084724	-3.38554e-05	-0.125181	0.0983815	0.15371	-0.0554009	0.0180478	0.0772347	-0.00841951	0.154485	-0.099535	-0.0400686	-0.0555563
ILMN_1652646	LOC441196	0.184781	-0.0421648	0.0498681	0.00150681	0.010438	0.093792	-0.00800085	0.0638242	0.019814	0.132116	-0.0675702	-0.0900784	0.0827751	-0.0297818	0.012146	-0.0323467	0.0691233	0.070138	-0.0311203	0.0970798	0.208188	-0.110858	-0.00814438	0.0274839	-0.148593	-0.0329771	-0.117673	0.175707	-0.121951	0.100689	-0.0895472	0.0371919	-0.0140071	-0.0877738	-0.113974	0.103367	0.0208211	0.0259852	-0.0260034	0.0140972	0.0466542	-0.0211229	-0.133578	0.0509081	-0.0203648	0.0717549	0.0198326	-0.00256252
ILMN_1652647	INPP4A	-0.0428038	0.0242996	-0.0188479	0.0509114	-0.0485058	0.0149589	0.112491	-0.0239153	0.0168476	0.00353098	-0.0257912	-0.0216045	-0.0379229	0.0537033	0.00774097	-0.0714073	-0.120594	-0.0821977	-0.110708	-0.0114717	0.0145192	-0.0665574	-0.0197287	0.239226	0.105663	0.132655	0.00879097	0.030622	-0.185064	-0.0946441	-0.0864735	-0.15717	0.0844145	0.0376434	0.183199	-0.0914035	0.0919886	-0.106668	0.155588	-0.0999455	0.22876	0.0322661	0.046905	-0.0908523	-0.192919	-0.138698	-0.12382	0.114264
ILMN_1652649	LOC643722	-0.0857525	-0.117477	-0.0361147	0.00200605	-0.123802	0.0684891	-0.00190926	-0.0113688	0.0931539	0.0128469	-0.075892	0.0584617	0.0262027	-0.0358191	-0.126378	-0.0833497	0.106469	-0.00786447	0.0528879	-0.110544	0.00190973	-0.0378947	0.0241699	0.0324674	-0.0337548	-0.086369	0.205122	-0.175918	0.11453	0.344204	-0.045023	0.168962	-0.0899148	0.0238938	0.0150838	0.138689	0.0398436	-0.0887876	-0.139645	-0.053721	0.0153255	-0.0115061	0.181627	0.16423	0.128885	0.210619	0.355023	0.0102248
ILMN_1652650	SH3KBP1	-0.0994782	0.0536909	-0.0867624	0.125343	0.0523515	0.131936	0.0339942	0.0602832	0.0591874	0.0438981	0.155716	0.379921	0.139294	-0.0239224	0.0810342	0.0656867	0.128056	0.139971	0.720618	0.165269	0.0793839	0.260515	0.0286665	-0.10922	0.000818253	0.119225	-0.10922	-0.10922	-0.0517964	0.0590754	0.0677424	0.0170894	-0.0569367	-0.0293212	-0.0136204	-0.0501938	-0.0781288	0.0280948	-0.0161986	-0.0358357	0.00806999	-0.108187	0.257524	-0.0151973	-0.0251966	-0.00482845	-0.109219	0.0523343
ILMN_1652660	LOC647357	0.161834	0.0444217	0.243789	-0.119178	-0.0139203	-0.0194483	-0.11466	0.0314975	-0.210034	-0.0272684	-0.0895457	-0.102544	-0.0313001	-0.111317	0.0968633	0.23711	-0.146916	0.0512133	-0.0829315	0.381484	0.210256	-0.0266371	0.0443697	0.0736632	0.0431776	-0.0057416	0.0248952	-0.133048	-0.0774522	0.0687642	0.00930929	-0.31407	0.0107641	-0.195794	0.0136881	0.233743	0.273993	0.00159502	0.0988379	-0.0340915	0.118815	0.13246	-0.191592	-0.350081	0.460484	0.185636	-0.0874176	-0.00159502
ILMN_1652662	GRB10	0.0154181	-9.53674e-07	0.107835	0.0352678	0.102627	0	-1.43051e-06	0.0550995	-9.53674e-07	0.02705	0.0481129	0.111592	0.00549221	0.12675	0.015202	0.00398493	0.0867815	-1.43051e-06	0	-4.76837e-07	-4.76837e-07	0.284541	0.0992785	0.110723	-1.43051e-06	0.00378561	-9.53674e-07	0.0367804	-4.76837e-07	0.0266681	0.0242057	-4.76837e-07	-4.76837e-07	4.76837e-07	-1.43051e-06	-4.76837e-07	-4.76837e-07	0	-4.76837e-07	0.00586033	-9.53674e-07	0.0252218	-1.43051e-06	0	0.106928	0	0	-4.76837e-07
ILMN_1652666	LOC647049	-0.03581	0.077271	0.0117788	-0.000541687	0.0600762	0.0684586	0.0651317	0.0110312	0.0464821	-0.03581	0.133708	0.0254793	0.0653458	-0.03581	-0.00784111	-0.03581	0.282422	-0.0358109	-0.0358095	-0.03581	-0.03581	-0.0358109	0.0376549	-0.0358109	0.0554824	0.00054121	0.0272226	-0.0358105	-0.03581	-0.0358105	0.0384445	0.123072	-0.03581	-0.035809	-0.0358109	-0.03581	0.036973	-0.0358095	-0.03581	-0.0270643	-0.0291991	0.196245	-0.0358109	0.103371	0.0937562	-0.0144038	-0.00724268	0.0904765
ILMN_1652670	PRAMEF1	-0.0385842	0.021831	-0.0494819	-0.120988	0.0382485	-0.0304861	-0.010704	-0.0553565	-0.0481234	-0.221594	-0.0800061	-0.0553446	0.0782604	0.019732	-0.0711808	-0.118628	-0.16773	0.107471	0.0613475	0.0568528	0.00967932	-0.0340409	0.0801406	0.0511913	-0.0777121	0.153774	0.00741577	0.0266051	0.0892553	-0.00949097	0.0533052	0.0857797	0.128616	0.0945601	-0.0379467	-0.0173059	-0.0612202	0.112924	-0.109971	-0.0221186	0.0536947	-0.0777941	0.0728373	-0.0629067	-0.146574	0.12569	-0.0552721	-0.00741577
ILMN_1652674	LLGL2	0.0498185	-0.106352	-0.120088	0.203874	0.103266	0.0134678	0.0719619	0.024888	-0.110582	-0.072053	0.035181	-0.0657043	0.0789404	-0.0374589	0.192566	0.171102	-0.00783157	-0.120089	0.00272417	-0.0132904	-0.0133982	-0.120089	-0.12009	-0.120089	0.265451	-0.0191741	-0.00283051	-0.0499744	-0.0585094	0.0378132	0.0968885	0.0834594	0.160488	0.0866838	0.0479298	0.0131335	0.141242	-0.00272369	-0.0849385	-0.037096	-0.073895	-0.0395465	-0.120089	0.15984	0.133074	-0.120088	-0.0621786	-0.0381403
ILMN_1652677	FAM89A	0.728911	1.03779	1.44674	-0.256327	1.13705	1.29788	2.05727	1.91674	1.71595	1.4344	1.23265	0.364425	1.43519	1.8672	1.26948	-0.075356	0.982959	0.820945	-0.420084	-0.645577	1.76291	-0.36701	0.653888	-0.212672	0.593296	-0.847666	-1.01699	-0.506393	-1.0088	0.0976	-0.773028	-0.461504	-0.202672	-0.690436	-0.544458	0.217088	-0.028904	0.802675	-0.748317	0.164794	0.186719	-0.0181789	2.36042	-0.275328	0.0181789	-0.995585	0.119418	0.324575
ILMN_1652680	LOC652616	-0.097672	-0.0990386	-0.0168633	0.156748	0.0771985	0.116369	0.241127	0.126956	0.106932	0.0267463	0.0267181	0.275773	0.0972276	0.0311685	0.144822	-0.0110979	0.0344253	-0.0362372	-0.187602	-0.0245142	-0.05095	0.0947123	-0.0193057	-0.00450325	-0.0546122	-0.0569491	0.0179052	-0.0664916	-0.0893645	-0.0133123	0.0417275	0.0289307	-0.0930505	0.0117497	-0.292166	-0.0324273	0.0559239	0.0299039	0.00688887	0.0485897	-0.0552311	0.077209	-0.189175	-0.0502081	-0.0644417	0.0283918	-0.063642	-0.0849266
ILMN_1652685	LOC642595	-0.00932407	0.16073	0.0342221	0.0234337	-0.0220041	0.0902677	-0.0507398	0.0249629	-0.0629034	-0.0629029	-0.00650549	0.196079	0.0275645	0.0835028	0.0807643	0.00733805	0.0914874	0.0596685	-0.0629024	0.0237193	0.037097	0.0458121	0.0657573	-0.0463972	-0.0629039	-0.0629034	-0.0629034	-0.0629034	-0.0629029	-0.057663	0.0302858	-0.0138955	-0.0616546	0.0291815	0.189916	-0.0629029	0.0923495	0.100282	0.0885625	0.127876	0.0137892	0.00681496	0.0189796	-0.0629024	-0.0556035	0.00605583	0.134718	-0.0235367
ILMN_1652687	LOC440104	0.181376	0.0919018	0.204402	0.023097	0.0950213	0.249386	0.0740137	0.668772	0.161259	0.0887637	0.149428	-0.0195069	0.00452662	0.066256	0.039505	-0.0633321	-0.290534	0.027215	-0.178389	0.0963993	-0.0412602	-0.0405693	-0.0356941	-0.113188	0.027215	0.0097537	0.233197	-0.00698948	0.0438452	-0.110842	-0.0637093	0.308605	-0.252386	-0.0203519	0.049283	0.00183773	0.00874948	0.103949	0.0239792	-0.104858	0.244267	-0.0186057	-0.0805736	-0.110056	-0.187544	0.124255	0.0674434	-0.00424337
ILMN_1652689	LOC202134	0	-4.76837e-07	0	0.0223417	0	4.76837e-07	-9.53674e-07	4.76837e-07	-4.76837e-07	0	0	-1.43051e-06	0	0	0	0.113563	0.0284023	-9.53674e-07	4.76837e-07	0	0	-9.53674e-07	-1.43051e-06	0.147711	-9.53674e-07	-4.76837e-07	-4.76837e-07	-4.76837e-07	0	-4.76837e-07	0	0	0	9.53674e-07	-9.53674e-07	0	0	4.76837e-07	0	4.76837e-07	-4.76837e-07	0	0.000504971	4.76837e-07	0.00729942	0.0565095	4.76837e-07	0
ILMN_1652693	SHH	0.012578	0.0297184	0.0534186	-0.0085454	-0.088429	-0.106194	0.0975137	0.0323396	0.00590849	-0.162498	-0.107436	0.0831418	0.0725308	-0.0160923	-0.162498	0.0338559	-0.121481	-0.0188632	0.112213	-0.0868034	-0.0358677	0.0417628	-0.125134	0.167818	0.00680256	0.129564	-0.00986338	0.0563931	-0.00590801	0.274251	0.138776	0.0232863	0.0673761	-0.0357699	0.126165	-0.0266476	0.178563	0.0549312	-0.145685	-0.100255	-0.0345454	-0.11202	0.0361567	-0.0684762	0.179896	-0.162498	-0.0477366	-0.0575166
ILMN_1652694	FAM131B	-0.0487795	0.0828538	0.18057	0.186735	0.198854	-0.0527325	-0.0320449	-0.0285721	-0.0527334	-0.0527329	0.0336905	-0.0237222	-0.0457869	-0.0527329	-0.0527329	-0.0527329	-0.0527329	0.0764899	-0.0527325	-0.0527329	0.116736	0.0928488	0.0666075	0.183006	0.281127	-0.0527334	0.0711575	-0.0527334	-0.0527329	0.0281067	0.0711641	-0.0527329	0.0975161	0.0739951	0.0683994	-0.0346303	0.226487	0.11929	-0.0147419	-0.0527325	-0.0527334	0.0773506	0.0587544	-0.0527325	0.247009	0.0176363	-0.00320196	0.0508943
ILMN_1652700	LOC647102	0	-4.76837e-07	0	-4.76837e-07	0	4.76837e-07	-9.53674e-07	4.76837e-07	-4.76837e-07	0	0	-1.43051e-06	0	0	0	0	0	-9.53674e-07	4.76837e-07	0	0	-9.53674e-07	-1.43051e-06	-9.53674e-07	-9.53674e-07	0.0668397	-4.76837e-07	-4.76837e-07	0	-4.76837e-07	0	0	0	9.53674e-07	-9.53674e-07	0	0	4.76837e-07	0	4.76837e-07	-4.76837e-07	0	-9.53674e-07	4.76837e-07	4.76837e-07	4.76837e-07	4.76837e-07	0
ILMN_1652701	FLJ20972	0.19779	0.0511365	-0.220078	-0.177375	-0.181594	-0.114129	-0.162549	-0.0136404	0.00893927	-0.0666552	-0.0502772	0.00248098	-0.0107355	-0.0969648	-0.00931883	-0.077229	-0.0797701	0.217505	-0.111556	-0.0707264	-0.0174537	-0.0938535	-0.0650725	0.0231667	0.0897923	-0.139232	0.055778	0.0213375	0.0499806	0.42537	0.661254	0.345232	0.268186	0.0274386	-0.101235	-0.141391	-0.0775518	0.123167	0.0712624	0.173609	-0.0371537	0.0675602	0.58098	-0.168451	0.271363	0.10435	0.148108	-0.116093
ILMN_1652711	LOC648815	0	-4.76837e-07	0	0.09724	0.19729	4.76837e-07	-9.53674e-07	4.76837e-07	-4.76837e-07	0	0.0931959	-1.43051e-06	0	0	0	0	0	0.150131	0.0770616	0	0	-9.53674e-07	-1.43051e-06	-9.53674e-07	-9.53674e-07	-4.76837e-07	-4.76837e-07	-4.76837e-07	0	-4.76837e-07	0.0686946	0.0670705	0	9.53674e-07	-9.53674e-07	0	0	4.76837e-07	0	4.76837e-07	0.00232506	0	0.0697069	4.76837e-07	4.76837e-07	4.76837e-07	4.76837e-07	0
ILMN_1652715	C10ORF111	0.110336	-0.0677323	-0.0792737	-0.240218	0.0194416	-0.0997839	-0.120602	-0.0493317	0.0551162	-0.0606432	-0.00894737	0.102909	-0.13454	0.025064	-0.242687	-0.0664325	-0.0896206	-0.0982676	0.000132561	-0.000132561	-0.0471029	-0.0116038	-0.0703955	0.0600014	-0.0258603	0.111898	0.196087	0.0186334	0.316292	0.137254	0.653277	0.352533	0.0999851	0.0285277	0.203717	-0.182884	-0.0144711	-0.041522	-0.153266	0.162257	-0.125032	-0.0359483	0.254428	-0.0751157	-0.390317	-0.09973	0.0292792	-0.0394402
ILMN_1652716	THEX1	0.119668	0.182567	0.00424004	-0.066051	0.0789175	-0.0955753	-0.0955768	-0.0131645	-0.0955763	-0.0955758	-0.0955758	-0.0955772	-0.0955758	0.056077	0.137051	-0.0955758	0.0496712	0.0611458	0.262515	-0.0390358	0.0507169	0.186548	0.0886354	0.160676	0.082736	0.0763106	0.0256357	-0.0573783	0.0389028	0.190877	0.212733	0.00406265	0.023068	-0.0955749	-0.0955768	-0.0505509	0.0308471	0.424024	0.0190172	-0.0782747	0.0028286	0.0900812	0.00258303	-0.0955753	-0.0955753	0.817092	-0.0955753	-0.0955758
ILMN_1652719	TMCO5A	0	0.016582	0.0238533	0.138431	0.0507212	0.0591226	-9.53674e-07	4.76837e-07	-4.76837e-07	0	0	-1.43051e-06	0	0	0	0.0494771	0	-9.53674e-07	4.76837e-07	0	0	0.00196791	0.282425	0.137188	0.0120521	-4.76837e-07	0.032351	-4.76837e-07	0	-4.76837e-07	0	0	0	9.53674e-07	-9.53674e-07	0	0	4.76837e-07	0.111904	4.76837e-07	-4.76837e-07	0	-9.53674e-07	4.76837e-07	4.76837e-07	4.76837e-07	4.76837e-07	0
ILMN_1652721	LOC648758	0.104105	-4.76837e-07	0	-4.76837e-07	0.0394797	4.76837e-07	-9.53674e-07	4.76837e-07	0.0795755	0	0.0617828	0.0275769	0	0	0	0	0.0424366	0.0943689	4.76837e-07	0	0.0025878	0.0459824	-1.43051e-06	0.135884	-9.53674e-07	-4.76837e-07	-4.76837e-07	-4.76837e-07	0.00681877	-4.76837e-07	0	0	0.108057	9.53674e-07	0.213329	0	0.0548205	0.141236	0	4.76837e-07	-4.76837e-07	0	0.0107288	0.0484123	4.76837e-07	0.015667	0.0770421	0
ILMN_1652722	C14ORF2	-0.593717	-0.352307	-0.148923	-0.213879	-0.431439	-0.0372686	-0.198122	0.0717859	-0.00417233	-0.212999	-0.27775	-0.281894	-0.176096	0.0166016	-0.165421	0.088295	-0.65214	-0.623802	0.29134	0.210044	0.589388	-0.117306	-0.613317	0.316842	0.153185	0.106732	0.718339	0.595175	0.624753	1.03782	0.129799	0.757687	0.211028	1.65939	0.844965	-0.548631	0.174182	0.71372	0.570608	0.537537	-0.481413	-0.434512	-0.0156317	-0.524239	0.281697	-0.0121841	0.00417328	-0.0964708
ILMN_1652727	GLT8D1	0.0616708	0.0338225	0.111535	0.173256	0.0324655	-0.0200973	0.0420918	-0.061214	0.13349	-0.0304337	0.0142183	-0.0168848	-0.059804	-0.0991092	-0.0847321	-0.059751	-0.0596647	-0.167626	0.0519891	0.0362225	0.126448	0.0488615	-0.125397	0.0739665	-0.0447326	-0.00191307	-0.0219021	-0.179722	-0.127563	-0.0395231	-0.0460906	0.0955872	0.171268	-0.0583291	0.0494485	0.134352	0.106989	-0.0343738	0.0650072	0.282716	-0.0650272	-0.043695	0.118393	0.00889778	-0.0176444	0.0208654	-0.0456495	0.00191355
ILMN_1652729	ANK2	-4.76837e-07	-9.53674e-07	0.00243521	-9.53674e-07	-4.76837e-07	0	0.0557709	0	-9.53674e-07	0.104195	0.0439138	-1.90735e-06	-4.76837e-07	0.130735	-4.76837e-07	0.0606503	-4.76837e-07	-1.43051e-06	0	0.00843668	0.0824204	-1.43051e-06	-1.90735e-06	0.0049386	-1.43051e-06	-9.53674e-07	0.0464654	-9.53674e-07	0.129272	0.012362	-4.76837e-07	-4.76837e-07	-4.76837e-07	4.76837e-07	0.234448	0.0450244	-4.76837e-07	0	-4.76837e-07	0.0816169	-9.53674e-07	-4.76837e-07	0.134058	0	0	0	0.00562716	-4.76837e-07
ILMN_1652732	HTR7	-0.0465512	0.0934429	-0.0772552	-0.00581408	0.173446	0.148879	0.0422254	0.0669699	-0.0124531	-0.116551	0.0166202	0.026741	-0.116551	-0.044888	0.0271158	0.0259795	-0.0853281	0.0231261	-0.0599298	-0.0880585	0.0720515	0.118741	0.0291095	0.065855	0.0437145	-0.116552	0.136226	-0.0615854	0.0179272	-0.0303001	-0.038178	0.0487428	-0.115303	-0.000417709	-0.116552	0.0114875	-0.116551	0.14839	0.0269933	-0.00650692	-0.0289931	-0.0103021	0.0108852	-0.045917	0.0234342	0.0939755	-0.062881	-0.0730057
ILMN_1652735	RFXAP	-0.326255	-0.304081	0.086772	-0.2036	-0.250391	-0.148661	-0.337823	-0.183821	-0.0836692	-0.311437	-0.288153	-0.328967	-0.47365	-0.278953	-0.130805	0.214715	0.0391912	-0.194291	-0.12196	0.257374	0.246485	0.00675487	-0.266549	0.362806	0.532638	-0.114923	0.0433884	0.295729	0.459875	0.50092	-0.145076	0.374522	0.38076	0.533011	0.102454	-0.0105581	0.921484	0.975783	0.386144	0.366582	0.420859	-0.230603	0.0657587	-0.233617	0.460268	-0.384181	0.156287	0.0636902
ILMN_1652736	RPS6KA3	0.0123491	1.28746e-05	0.184276	0.0736723	0.195238	-0.238561	0.267795	-0.0196333	0.0326648	0.103387	0.21947	0.178305	-0.14848	0.0406361	-0.0643034	0.0642972	-0.207455	-0.082552	0.168709	0.111206	-0.149618	0.246064	0.028388	-0.0850525	0.155339	-0.245661	-0.169037	0.313821	-0.245661	-0.065969	-0.147108	-0.143333	-0.026895	0.147233	0.568863	-0.136393	-0.0917168	-0.168658	-1.28746e-05	-0.24566	-0.152609	0.0417957	0.0699835	0.110794	0.0196815	-0.24566	-0.144332	-0.039629
ILMN_1652737	LOC646871	-0.0993609	0.111618	0.0889897	-0.0347376	-0.0206394	0.051127	-0.037642	0.127766	-0.0500817	-0.191257	-0.0477037	-0.0531783	-0.0435715	0.00247335	-0.137897	-0.0513473	0.0726294	-4.1008e-05	-0.191257	-0.021574	0.143948	-0.0587916	-0.0960131	0.0383129	0.0699425	0.0310154	0.0687485	0.0609417	0.0761795	0.0507607	-0.0673604	-0.0809326	-0.15589	0.103839	-0.105159	0.0161762	-0.154519	0.0628262	0.0641122	0.0613585	-0.00223637	0.096199	-0.121551	0.0144982	-0.126285	0.0105329	4.1008e-05	-0.0530472
ILMN_1652740	LOC389786	-0.00652266	0.0247393	-0.0824318	-0.157557	0.0716534	-0.0247531	-0.0954456	0.10278	-0.0922823	-0.0959554	-0.0705171	0.0460377	-0.118671	-0.0961771	0.0275288	0.0994115	0.0650263	-0.0389586	0.0176644	0.025847	-0.184916	-0.156634	-0.0085454	0.0632558	-0.0291538	0.239861	0.042532	-0.187542	-0.131956	-0.0452228	0.0608911	-0.0128517	0.00913954	0.067565	-0.0317974	0.0845599	0.126376	-0.243893	-0.0105104	0.140764	0.0368209	0.0148392	-0.082407	-0.120435	-0.00161314	0.0630484	-0.033812	0.105835
ILMN_1652745	LOC642257	0.0766582	-0.00055027	-0.0783124	0.0227461	-0.0823584	0.202199	-0.0906711	0.00263882	-0.0553608	0.040215	-0.0906701	0.13659	-0.0482645	0.156184	0.177181	-0.041193	-0.0906701	0.0332356	-0.0535846	0.017457	-0.030303	-0.0906711	-0.04774	-0.00417566	0.0393872	-0.0320673	-0.0113158	-0.0137978	-0.0906701	-0.0275993	0.160634	-0.0542879	0.0372901	-0.0906692	-0.0906711	0.0132031	0.0606537	0.0093379	0.116731	0.215375	0.0131783	0.0182185	0.0952425	0.249769	0.0295897	-0.00514698	0.00531197	0.0075388
ILMN_1652747	LOC644631	0.0724516	-0.0153852	-0.0790234	-0.0171781	-0.123045	0.303877	-0.0360565	0.118412	0.0198894	-0.153061	0.124914	-0.00471115	0.0539651	0.0317826	-0.000331402	-0.004807	-0.0190415	-0.0144286	0.0397849	0.0156789	-0.0359888	-0.0323415	-0.157162	0.00521946	-0.112973	-0.230879	0.0509939	0.183345	-0.0526147	0.00538921	-0.0501237	-0.120588	-0.0994296	-0.0740571	-0.0193133	-0.0232201	0.0869889	0.000330925	0.0138936	0.334621	0.0796075	0.204752	-0.0466847	0.2431	0.102535	0.326914	-0.0647268	0.0596514
ILMN_1652749	ERF	-0.350258	0.0859561	-0.333507	-0.046381	0.221754	0.0984268	0.464958	0.0490384	-0.373582	0.0762405	0.0165315	0.00211573	0.123066	-0.184525	0.111921	0.212396	-0.485092	-0.396595	-0.556152	0.158703	-0.166762	0.0910735	-0.374492	0.288118	-0.254212	0.187131	0.762687	-0.0451326	-0.262167	0.325748	-0.146553	-0.251322	-0.745858	-0.234159	-0.21494	0.0583577	-0.744933	-0.384701	-0.581232	-0.925233	-0.422779	-0.0445099	-0.136544	0.023838	0.174327	0.257598	0.0308037	0.20612
ILMN_1652753	PAAF1	-0.0559759	-0.346467	0.129794	0.118214	0.175679	0.0934391	-0.344661	0.20064	-0.165935	-0.115577	0.246907	-0.170529	-0.0811377	0.32872	-0.241879	0.680621	-0.00961208	0.780644	-0.00728703	0.413633	0.318067	-0.723444	-0.513768	-0.444648	0.150759	-0.254545	-0.0800095	0.352303	0.348398	-0.21481	-0.0777578	-0.125432	-0.627512	0.061945	-0.272253	0.00728703	-0.107321	-0.270536	0.240602	0.295652	-0.348955	0.0882654	0.359525	-0.379613	-0.14338	-0.530102	0.298256	-0.107704
ILMN_1652754	ZNF428	-0.877452	-0.391689	-0.524181	-0.502033	-0.21244	0.137041	0.544603	0.380346	-0.356188	0.19884	0.230415	-0.26458	-0.359906	-0.359128	0.296077	-1.02453	-0.765049	-0.712245	-0.101209	0.458097	-0.0337591	-0.29282	-0.705957	-0.00991917	-0.384007	-0.521661	-0.89667	0.87805	0.510431	0.347789	-0.892906	-1.1343	0.814054	0.590228	0.843683	-0.109484	0.531685	0.551986	0.362822	0.62188	0.00991917	-0.561636	-0.149564	-0.852869	0.323567	0.118824	0.0152702	0.120377
ILMN_1652756	LOC643878	-0.0229988	-0.0229993	-0.0229988	0.0050807	-0.0229988	0.0375276	-0.0165319	-0.0229983	0.167005	-0.0229988	0.17199	-0.0230002	-0.0229988	0.0418615	0.118055	0.060842	0.124878	0.0849047	-0.0229983	0.0430808	0.116807	-0.0229998	0.0802574	-0.0229998	-0.00950909	-0.0134926	-0.0229993	-0.0229993	0.124535	0.0957336	0.0305009	0.22516	-0.0229988	0.0169091	-0.0229998	0.00222778	0.130945	0.0208268	0.0578752	0.0695381	-0.0229993	-0.0229988	-0.0229998	0.0586882	0.0906191	0.129046	-0.0229983	-0.0147543
ILMN_1652758	LOC647579	0.00910616	-0.0825071	0.000638485	0.00342369	-0.0727253	-0.0629716	0.158631	0.159887	-0.0405679	-0.00381088	0.104893	0.091742	-0.0473075	0.0252471	-0.00913382	0.0526175	0.0870452	-0.0905633	-0.105172	0.0276308	-0.0861988	0.0282254	0.00424337	-0.00663185	-0.167241	0.0250373	-0.0660157	-0.0286961	-0.127876	0.100152	0.0694399	-0.16724	0.0453272	0.195527	-0.105955	0.0737009	-0.0781732	0.0264697	0.0451555	-0.00196838	-0.0864887	-0.000638485	0.0539961	-0.117414	-0.0764637	-0.128844	0.163487	-0.0396361
ILMN_1652761	LOC653203	0.0425615	0.0560913	-0.00116682	-0.0011673	-0.00116682	0.142906	-0.00116777	-0.00116634	0.143967	-0.00116682	-0.00116682	-0.00116825	-0.00116682	-0.00116682	-0.00116682	0.104422	0.194055	0.0193486	-0.00116634	0.109648	0.158003	0.0752487	-0.00116825	-0.00116777	0.0350962	0.106431	-0.0011673	-0.0011673	0.0946026	0.00116634	0.0536642	0.552353	-0.00116682	-0.00116587	0.110687	0.028348	-0.00116682	-0.00116634	-0.00116682	0.166699	-0.0011673	-0.00116682	0.0138478	-0.00116634	0.0443363	0.20686	0.0581298	-0.00116682
ILMN_1652762	HIC2	-0.457068	-0.376709	-0.311908	-0.336794	-0.404902	-0.374626	-0.142186	-0.169724	-0.0564337	-0.0315056	-0.246057	-0.309242	-0.258699	-0.13982	-0.139228	-0.246694	-0.373916	0.223551	0.402502	0.545207	0.25406	-0.286134	0.00161362	-0.180648	0.365862	0.0900917	0.203159	0.522943	0.12056	-0.00161362	0.12648	0.178682	1.07078	1.14288	0.317959	0.198016	1.26662	1.56023	0.529285	0.789836	0.834814	-0.36075	-0.267897	-0.0213871	0.483902	-0.100688	-0.163696	0.438235
ILMN_1652763	LOC389203	-0.181063	0.180754	0.163545	0.331598	0.177964	-0.093183	0.231791	0.0313058	0.148723	0.179131	-0.0292597	0.117082	-0.0967917	0.136327	0.0792613	0.00449324	-0.067822	-0.0650282	-0.307102	0.0444274	0.0569653	-0.0473113	-0.250164	0.0430627	-0.501849	0.0315042	0.0187163	-0.168486	0.233088	0.18431	-0.0917292	0.212757	-0.00449371	0.0926189	-0.109975	-0.13524	-0.0117488	0.106088	-0.242386	-0.123085	0.134922	-0.196781	-0.0448012	-0.244236	-0.265129	-0.0801997	-0.130724	0.0561113
ILMN_1652768	LOC440589	-0.372504	0.147354	-0.239343	0.137892	-0.282776	-0.165726	0.246918	0.380793	0.177177	0.348216	-0.296331	-0.181498	0.188309	-0.0443392	0.0176725	-0.521747	-0.372504	-0.865874	-0.0443392	0.166944	-0.32986	-0.0176725	0.0682602	1.36203	0.666143	0.312375	0.445942	0.501698	0.88764	0.854379	-0.651548	0.277085	-0.860988	0.989371	0.590574	0.156257	-0.552173	0.941858	0.445942	-1.03344	0.393161	-0.0176725	-0.135753	0.445942	0.501698	0.55862	0.679881	0.432593
ILMN_1652777	CDC42EP2	0.0203028	0.0537667	-0.153049	0.347208	-0.0757213	0.137146	0.0487537	-0.0564542	-0.0519147	0.239048	-0.182668	0.128661	0.0570698	-0.187275	-0.0687318	1.11693	0.0539856	-0.0921025	0.053875	-0.158515	-0.146063	0.111324	0.117088	-0.178412	-0.0302482	0.00579739	-0.0402608	-0.101356	0.0485215	-0.125861	-0.00559282	0.336146	-0.194232	0.111767	-0.183865	-0.000854015	-0.226212	-0.327457	-0.11358	-0.0926991	0.020257	-0.0575242	-0.140594	0.213448	-0.0893517	-0.133078	0.0995307	0.0119538
ILMN_1652780	TMOD2	0.19484	0.222355	0.206704	-0.126802	0.0997601	0.0433559	0.106587	0.219293	0.0487161	0.174374	0.220483	0.132263	0.287405	0.204956	0.0790386	0.0263309	0.208332	0.0447526	-0.0902896	0.0367575	0.135444	-0.11056	0.0814905	0.0940514	-0.0368171	-0.111429	-0.169633	-0.161355	-0.104728	0.00243616	-0.107541	-0.17788	0.0108914	0.0720634	0.0943303	-0.113737	-0.0528097	-0.00362492	-0.0969763	-0.0330877	0.0820966	-0.119385	-0.00828457	-0.103977	-0.143709	0.0790582	-0.0499926	-0.0328093
ILMN_1652784	MUCDHL	0.108543	0.100568	0.0350795	-0.124019	-0.189879	-0.000815868	-0.191577	-0.00732326	-0.0235024	-0.116086	-0.00385523	0.00196505	-0.0116987	-0.042758	0.124656	-0.107382	0.129711	-0.178006	0.174438	-0.0498743	-0.0693293	-0.0303531	-0.0182109	-0.154449	0.0619974	-0.112695	0.106152	0.0481243	0.0670362	0.000815868	0.141905	0.090868	-0.0534239	0.0175419	0.00429773	0.0465698	0.0135784	0.0168958	-0.0342379	0.19931	0.00234842	0.0765715	-0.0130954	0.181083	-0.097364	-0.0970659	-0.135147	0.116722
ILMN_1652786	LOC338805	0.100048	0.0108585	0.0152335	-9.53674e-07	0.1821	0	-1.43051e-06	0.0341592	-9.53674e-07	-4.76837e-07	-4.76837e-07	-1.90735e-06	-4.76837e-07	-4.76837e-07	-4.76837e-07	-4.76837e-07	0.105554	-1.43051e-06	0	-4.76837e-07	-4.76837e-07	0.0120482	-1.90735e-06	0.0435095	-1.43051e-06	0.0791869	0.00389481	0.00677443	0.0195456	-9.53674e-07	-4.76837e-07	-4.76837e-07	0.0381474	0.059422	-1.43051e-06	-4.76837e-07	-4.76837e-07	0	-4.76837e-07	0.0566511	-9.53674e-07	0.0308709	-1.43051e-06	0.00303078	0.00586033	0.0411973	0.06885	-4.76837e-07
ILMN_1652787	PIK3AP1	-0.0274968	0.141845	0.257538	0.183573	0.100354	-0.0274963	0.24931	-0.0274963	0.146001	0.289515	0.282298	0.386798	-0.0119371	0.209735	0.260631	-0.0274968	0.486109	0.225275	0.0082097	0.111091	-0.0274968	0.690773	0.978528	0.114932	0.0624843	-0.0274973	-0.0274973	-0.00356531	-0.0274968	-0.0274973	0.227479	0.0103006	0.00356483	0.0605116	-0.0274978	-0.0274968	-0.0274968	-0.0274963	-0.0274968	-0.0274963	-0.0274973	0.103902	-0.0274978	0.073276	-0.0274963	0.169194	0.0345187	-0.0274968
ILMN_1652790	CLK1	-0.229394	-0.189812	0.165789	0.121933	0.277071	-0.0610528	0.00226831	0.0956635	-0.366528	-0.145571	-0.190791	-0.134398	-0.195961	-0.0452266	-0.0919962	0.619113	0.210835	0.205976	-0.200118	-0.255661	-0.13253	0.0653553	-0.179359	-0.00629759	-0.0491509	0.576872	0.211497	-0.0618815	0.00353909	-0.227581	0.0291896	0.094141	0.203711	0.323796	0.292957	0.169301	0.170894	0.300261	0.294597	-0.00226831	0.349267	0.155171	-0.364351	0.0547643	0.103441	-0.556	0.0318594	-0.180377
ILMN_1652797	FAM174B	-0.343451	-0.448375	-0.281911	-0.287179	-0.455771	-0.378148	-0.400092	-0.399323	-0.275644	-0.256127	-0.396045	0.238797	-0.206449	-0.520163	-0.272045	0.156791	-0.204169	-0.146175	-0.153572	-0.178212	-0.314185	-0.0300093	0.31161	-0.279923	0.132515	0.141037	0.335299	-0.0749183	1.08299	1.9456	-0.128978	0.232827	0.677613	0.0833063	-0.307499	1.51904	2.31194	3.22704	-0.293814	0.584469	0.830152	-0.00239515	0.00693607	0.486833	-0.603895	-0.39148	0.24275	-0.159078
ILMN_1652799	LOC441873	0	-4.76837e-07	0	-4.76837e-07	0	4.76837e-07	0.0488334	4.76837e-07	-4.76837e-07	0	0	-1.43051e-06	0	0	0	0	0.0382056	0.0502939	4.76837e-07	0	0	-9.53674e-07	-1.43051e-06	-9.53674e-07	-9.53674e-07	-4.76837e-07	-4.76837e-07	-4.76837e-07	0	-4.76837e-07	0	0	0	9.53674e-07	-9.53674e-07	0	0	4.76837e-07	0.138382	4.76837e-07	-4.76837e-07	0	-9.53674e-07	4.76837e-07	4.76837e-07	4.76837e-07	4.76837e-07	0
ILMN_1652806	ATP5J	0.116912	0.0932579	0.550724	-0.0535059	0.453277	0.579381	-0.0697298	0.145302	0.199639	-0.28818	-0.142222	-0.034564	0.240486	0.0901623	0.315464	0.443956	-0.268184	0.565761	-0.475265	0.0456715	-0.0618391	-0.0559521	-0.802543	-0.0559521	-0.697177	-0.0707178	0.224044	-0.00400829	-0.0292664	-0.000235558	0.0674152	-0.0821438	0.503655	0.523781	0.29103	0.16896	0.351356	0.00493813	-0.139973	0.633222	-0.151088	-0.393772	0.000235558	-0.61794	-0.340903	0.535528	-0.439681	-0.481171
ILMN_1652807	HOXA3	-0.0148249	0.0285115	-0.0148249	-0.0148253	-0.0148249	-0.0148244	0.0780363	-0.0148244	0.0275726	-0.0148249	0.172584	0.387513	0.0849819	-0.0148249	-0.0148249	0.0304194	-0.0148249	-0.0148258	0.119835	0.0402875	-0.0148249	0.124182	0.0434823	-0.0148258	-0.0148258	0.0243526	0.106387	0.0401411	0.0231042	-0.0139656	-0.0148249	-0.0148249	0.0984759	0.0919671	-0.0148258	0.0944428	-0.0148249	0.091907	-0.0148249	-0.00320435	0.00320435	0.00609446	-0.0148258	-0.0148244	0.271925	0.0178537	-0.0148244	-0.0148249
ILMN_1652808	LOC643191	-0.0118666	-0.011867	0.0567532	0.184146	-0.0118666	0.0652609	-0.0118675	-0.0118661	0.171852	-0.0118666	-0.0118666	0.0617552	-0.0118666	-0.0118666	0.0189123	-0.0118666	0.177048	0.027154	0.108276	-0.0118666	0.0429735	-0.0118675	0.0752573	0.0288391	-0.0118675	0.000487328	-0.011867	-0.011867	0.0483313	0.0176692	0.113342	0.00495625	-0.0118666	0.0802178	0.0604892	0.0429835	-0.0118666	0.22037	0.139599	-0.0118661	0.122674	-0.0118666	-0.0118675	-0.0118661	0.0448179	-0.00750256	-0.000487328	-0.00505829
ILMN_1652819	OPA3	0.0767326	0.167866	-0.118296	0.185437	-0.101449	-0.177057	-0.0486197	0.383936	0.167225	-0.0516596	0.0126348	0.00829983	0.0595565	-0.134833	-0.0433412	-0.147038	-0.0710893	-0.130225	0.0397086	0.0244865	-0.0898867	0.0132537	-0.0263314	0.0562382	-0.375645	0.127347	-0.0439048	-0.337119	-0.320804	0.0469608	0.0602574	-0.195195	-0.00154638	-0.239191	-0.362967	-0.144238	-0.18273	0.0564222	-0.396198	-0.153344	-0.255016	0.155162	0.0896974	0.0358672	-0.161243	0.185926	-0.016974	0.0490518
ILMN_1652825	IL10RA	0.374845	0.753015	0.57455	0.904242	0.553288	1.0057	0.695946	0.174435	0.143205	1.10943	0.70406	1.17736	0.703015	0.453868	0.483911	-0.0473461	0.393503	0.642382	-0.0724845	-0.0662875	-0.189284	1.16701	0.62868	-0.0496459	-0.301106	0.183588	-0.411231	-0.328438	-0.253012	-0.237415	0.200305	0.0666952	-0.168524	-0.16137	-0.170852	0.174703	-0.0600057	-0.4138	-0.0304041	-0.448931	-0.407291	0.132662	0.0507951	0.41224	-0.145689	0.825755	-0.170832	-0.0525894
ILMN_1652826	LRRC17	-0.428018	-0.309949	-0.322468	1.63852	0.0539942	-0.352617	-0.400148	-0.252851	-0.206349	-0.185539	-0.365718	0.319018	-0.324782	0.113427	-0.145371	0.0542402	-0.264442	-0.0133429	1.493	0.876979	0.097188	1.22608	-0.118227	-0.433723	0.523933	1.94142	-0.27814	2.81267	2.44741	0.514404	0.0743003	0.448093	0.341498	0.603992	0.305572	2.24028	0.0395489	-0.188906	-0.25434	0.264627	-0.231704	0.335949	1.54437	2.13746	-0.577475	0.628739	-0.186495	0.0393028
ILMN_1652837	LOC644010	-0.0610256	0.0543857	0.0160069	-0.259634	0.00334978	-0.064424	-0.166479	0.074234	0.00145102	-0.00787926	-0.0256648	0.167742	-0.102335	0.0104337	0.202469	-0.0600338	0.0863385	0.179588	0.116628	-0.264858	0.0172362	-0.124671	-0.174442	0.0772548	-0.00130796	-0.0795956	0.0229177	-0.169826	0.127434	-0.0479979	-0.109386	0.0398378	-0.0126634	-0.0158024	0.0115337	0.0722337	-0.114161	0.0676255	0.110237	-0.109324	-0.0194349	-0.0221777	-0.0598917	0.0847635	0.053617	0.246197	-0.168307	-0.0480776
ILMN_1652846	PCYT2	0.000648022	0.164021	0.332025	-0.260762	0.490809	0.0534449	0.275312	0.0559406	0.584124	0.428607	0.277991	0.308662	0.0353765	-0.000648499	-0.179953	0.543788	0.529041	-0.146566	0.198318	0.0590548	0.359059	0.0122643	0.0983348	-0.121666	-0.0669971	-0.574294	-0.572383	-0.416935	-0.515257	-0.308146	0.0135489	-0.757215	-0.739875	-0.616906	-0.300016	-0.621085	-0.560813	-0.494463	-0.724547	-0.589607	-0.490634	-0.00324488	-0.0143261	-0.147635	-0.489969	-0.281772	-0.352905	-0.0779037
ILMN_1652852	GAS2	-0.011436	0.129343	-0.011436	0.0322633	0.00550127	0.15202	0.184356	-0.0114355	-0.0114365	0.234484	0.0422716	0.0161409	0.130986	0.0954542	-0.011436	0.0629406	0.137735	-0.00511599	0.178658	-0.011436	0.0253363	0.0812445	-0.0114374	-0.0114369	0.144886	-0.0114365	-0.0114365	-0.0114365	-0.011436	-0.0114365	0.105805	0.00958395	0.132288	0.0270562	0.195622	0.0764656	0.0654273	-0.0114355	0.0293117	-0.0114355	-0.0114365	0.0024004	-0.0114369	-0.0114355	-0.0114355	-0.0114355	-0.0114355	-0.011436
ILMN_1652854	LOC653569	0.00830078	-4.76837e-07	0.0434456	-4.76837e-07	0	0.0866594	0.189511	4.76837e-07	0.156808	0	0.0340848	0.182135	0	0	0.325394	0	0.0269604	-9.53674e-07	0.0538301	0	0.0464363	-9.53674e-07	-1.43051e-06	-9.53674e-07	-9.53674e-07	-4.76837e-07	-4.76837e-07	-4.76837e-07	0	0.0617194	0	0	0	9.53674e-07	-9.53674e-07	0	0	4.76837e-07	0.117256	0.104662	-4.76837e-07	0	0.071105	4.76837e-07	4.76837e-07	4.76837e-07	4.76837e-07	0.0833192
ILMN_1652857	SLC15A1	-0.0560808	0.0846977	0.179633	0.019444	0.0370817	0.0642781	-0.0560818	0.0651817	-0.00404215	0.026628	-0.0348344	0.252578	-0.0476761	-0.0560808	0.02634	0.0304828	-0.0206728	0.191924	-0.0560803	-0.0219598	0.0425625	0.0134926	-0.0329628	-0.0560818	-0.0560818	-0.0380874	0.091341	-0.0122814	0.0342765	-0.0552216	-0.0248055	-0.0560808	-0.0533891	0.0666685	-0.0560818	-0.0350776	0.0139947	0.0412035	-0.0560808	0.076695	0.00404215	-0.0560808	-0.0560818	0.00759459	0.0995998	-0.0560803	-0.0447016	0.0421281
ILMN_1652865	BAIAP2	-0.0386538	-0.0164146	0.112613	-0.0386543	-0.0386538	-0.0158391	0.210443	-0.0386534	0.0667753	-0.0386538	0.0341291	-0.0386553	-0.000463963	-0.0303435	-0.0135241	0.0682859	-0.0386538	-0.0386548	0.0316296	-0.00311518	-0.0159307	0.109555	0.0417047	-0.0386548	-0.0237374	-0.0386543	0.0407004	-0.01899	0.099761	-0.0386543	0.0625882	0.0159583	0.245441	-0.0141363	0.0323358	-0.0386538	0.15107	0.288427	0.0215545	0.0222125	0.067893	-0.0386538	0.151116	-0.0386534	-0.0386534	-0.0386534	-0.0386534	-0.0386538
ILMN_1652866	LMX1B	0.148878	-0.0688457	-0.081142	-0.0248675	0.0533113	-0.00401449	-0.0811429	-0.0177493	-0.0811424	-0.0583138	0.0728183	-0.0606809	0.0307651	-0.081142	0.129348	-0.0401649	0.0351038	0.0793967	-0.032928	0.0808635	0.0335932	0.0591612	-0.0311437	-0.0811429	-0.0811429	-0.0321651	0.127325	-0.0415521	-0.0112281	0.158455	0.076478	-0.081142	-0.081142	-0.00261068	0.0426121	0.131282	0.0571284	0.0121212	0.0831995	0.0275679	-0.0631127	0.0568752	0.125054	-0.0383267	0.0640774	0.0631137	0.00261068	0.0544362
ILMN_1652871	PLSCR5	0.0381203	-0.183319	-0.114699	0.123311	-0.0541515	0.0443892	-0.18332	-0.149159	0.0830197	0.188221	-0.0767622	-0.0152822	-0.0928512	-0.0329809	-0.0161052	-0.0644369	-0.0458946	-0.0305495	-0.0980439	0.0852184	-0.111919	-0.135974	-0.0337701	-0.0914316	0.0101728	0.0766001	0.0363612	-0.0291362	0.0228114	-0.183319	0.0740747	0.0877085	-0.0606894	-0.0605693	0.0312605	-0.0124478	0.0375295	0.00405121	0.160985	0.14246	-0.0862198	-0.183319	3.38554e-05	0.0617967	0.148877	0.122467	0.141651	-0.0128064
ILMN_1652872	UBOX5	-0.0625067	0.124469	-0.107748	0.0896702	-0.118427	0.0921583	0.0937142	0.0904946	0.0106726	-0.102624	0.193894	0.14686	0.0622883	0.000561237	0.0785103	-0.0721316	0.142926	0.112129	0.00296831	-0.030776	-0.0468197	-0.0189896	0.0352221	-0.00749636	0.165375	0.0758057	-0.0537167	-0.167029	-0.0181122	0.125615	-0.0902262	0.0581789	-0.0710168	-0.121571	-0.109993	-0.15607	-0.187501	-0.0343704	0.0550609	0.0982251	-0.269154	0.0300541	0.0622363	-0.0381699	-0.180727	-0.117899	-0.130287	0.179564
ILMN_1652876	LOC392215	0.0460758	0.0434103	-0.145275	0.0322394	-0.0129914	0.130932	-0.000553131	-0.184331	0.131649	-0.0189672	-0.102309	0.0222411	0.0728593	0.105765	0.0191712	0.037138	-0.164504	-0.00134277	0.0313497	-0.00779533	0.0321145	-0.0510573	0.128691	0.00736809	0.105688	0.0346413	0.087976	-0.0660367	0.0185595	-0.0385332	-0.0298357	-0.0298567	-0.103666	-0.0725861	-0.0636344	0.0642796	0.0134101	-0.0607076	-0.0347037	-0.0467658	0.0680499	-0.0546913	0.0750508	0.12743	0.0188837	0.211656	-0.0487804	0.111553
ILMN_1652881	FLJ00312	0.165384	-0.144914	0.159092	-0.0261741	-0.0382719	-0.144913	-0.144914	-0.0583906	0.0157852	0.108216	0.0500755	-0.0266204	-0.00116444	-0.081429	0.242439	-0.0583496	0.210814	-0.122972	0.0814028	0.25519	-0.144913	-0.144914	-0.144915	-0.102794	0.00221968	0.0859304	-0.0628347	-0.0422678	2.24113e-05	-0.0248408	-0.0665398	0.0548196	0.193843	-0.0650153	0.0944262	0.0220466	0.0548396	0.072516	0.0283403	-0.0812941	0.0210476	-0.0724678	0.105688	0.12311	0.16646	-0.0828514	0.088675	0.222896
ILMN_1652888	C8ORF30A	-0.0251055	0.158877	-0.0290375	0.0843201	0.0928788	0.281048	0.0800219	-0.00358772	-0.00333977	-0.0691094	-0.0910988	0.0855117	-0.0760717	-0.0752649	0.160518	-0.088769	0.18359	-0.0682397	-0.162014	0.0735683	0.106983	-0.0782676	-0.0989232	-0.038794	-0.107318	-0.016449	0.0438576	0.0152154	0.0442386	0.181445	-0.0294199	0.0416241	0.00909185	0.0717464	0.00333977	0.104919	-0.105938	-0.064487	-0.0254865	0.342622	-0.0570769	0.0370951	-0.288356	0.184949	0.0954886	0.0620599	-0.0103788	0.0110869
ILMN_1652890	LOC653349	0.0912518	-0.0748024	0.0128751	0.0597134	0.0803509	0.105322	-0.0748029	-0.019702	-0.038074	0.0679197	-0.0323014	-0.0121913	-0.0184541	0.0253973	0.109108	-0.0748019	-0.0748019	0.2254	0.106402	0.0413594	0.0570755	0.0837851	-0.0748034	-0.0397525	-0.0748029	-0.0482831	-0.0748024	-0.0143509	-0.0118289	0.142561	0.0738134	-0.0370045	0.00625515	0.0519261	-0.00799131	-0.0311885	0.100957	-0.0435023	-0.0424314	-0.0660562	-0.000896454	-0.00508404	0.0802145	0.0313196	0.0975256	-0.0748014	-0.0748014	-0.011929
ILMN_1652906	GBGT1	0.474203	0.244972	0.0952363	0.292715	0.161391	0.0371084	0.543991	0.229385	0.120294	0.484782	0.457395	0.692357	0.331635	0.045557	0.250906	-0.0844731	-0.0471373	0.174511	0.120047	-0.255242	-0.296861	0.474803	0.402966	0.0889678	-0.0930834	-0.135101	-0.17321	-0.333633	-0.333633	-0.333633	0.250604	-0.221967	-0.0976729	-0.333632	0.0365534	-0.329736	-0.224506	-0.333632	-0.333633	-0.317727	-0.305679	0.381407	-0.0365529	0.50937	-0.039784	-0.333632	-0.180542	0.135711
ILMN_1652907	CDC5L	-0.198688	-0.22931	0.26189	0.117358	-0.0171537	-0.0282946	-0.527641	-0.360832	-0.224083	-0.244146	-0.0814524	-0.10223	-0.418843	-0.151459	-0.255254	0.300988	0.158696	0.277053	0.283074	0.130404	0.124454	0.112106	0.311173	-0.0613937	0.0365028	0.301318	0.00446796	0.327125	-0.00854778	0.0463686	-0.344236	-0.368674	-0.388742	0.517907	-0.0216818	-0.176946	0.00770378	0.452035	0.153228	0.0886164	0.0666781	0.200298	-0.0142794	-0.00977421	0.124082	-0.395671	-0.0241575	0.0801878
ILMN_1652913	EZH2	-0.245329	-0.127464	-0.228687	-0.051321	0.0160642	-0.174191	0.0511351	-0.169617	-0.369492	-0.0863914	-0.102174	-0.2986	-0.0993061	-0.128664	-0.208753	-0.328514	-0.18684	0.108953	0.62643	0.150108	0.446582	0.442262	0.172825	1.97578	0.518304	0.15808	0.365571	1.10881	0.827309	0.915781	-0.0705118	0.205595	1.19472	1.02734	1.06785	0.327928	1.11449	0.720243	1.06483	0.380038	0.964082	-0.0563583	0.0925713	0.0355558	0.844197	-0.125779	0.499472	0.312623
ILMN_1652918	RHOF	0.165542	-0.0185275	-0.018527	-0.0185275	0.00263453	-0.0185266	-0.018528	-0.0185266	0.154971	0.00570154	0.0405073	0.230728	0.0584598	-0.018527	-0.018527	-0.018527	0.21631	-0.018528	-0.0185266	-0.018527	-0.018527	0.0754733	-0.0124512	0.0962439	-0.018528	-0.0185275	0.171236	0.27801	-0.018527	-0.0185275	0.0854063	-0.0116239	0.186575	0.0311685	-0.018528	-0.018527	-0.018527	-0.0185266	0.0664015	0.139009	-0.0185275	0.0333238	-0.018528	-0.00263453	0.0977511	0.104499	-0.0185266	-0.018527
ILMN_1652927	LOC641851	0.00395298	-9.53674e-07	-4.76837e-07	-9.53674e-07	-4.76837e-07	0	0.115629	0	0.162014	0.045239	-4.76837e-07	-1.90735e-06	-4.76837e-07	-4.76837e-07	0.131877	-4.76837e-07	0.299501	0.187468	0.101457	-4.76837e-07	-4.76837e-07	0.125874	-1.90735e-06	0.0393076	-1.43051e-06	0.0927634	0.0971594	0.0437989	0.183546	0.00233269	-4.76837e-07	0.232286	0.145052	4.76837e-07	0.11454	-4.76837e-07	-4.76837e-07	0.0368481	-4.76837e-07	0.0455265	-9.53674e-07	-4.76837e-07	-1.43051e-06	0.0115676	0.11225	0	0	0.0490098
ILMN_1652928	ORAI2	0.296021	0.146561	0.0104117	0.260181	-0.007092	0.0531769	0.116232	-0.145849	0.338665	-0.00105	-0.0613379	0.0108156	0.298425	-0.0378423	0.318297	-0.169977	-0.26588	0.0251374	-0.288403	-0.0337849	0.271876	-0.03122	0.253576	0.299924	0.116892	-0.262664	-0.175476	-0.182788	0.0487757	-0.0500302	0.141209	-0.0549083	-0.0817885	0.00337219	-0.0258121	-0.026401	0.332536	-0.218433	-0.0764771	0.26323	0.236536	-0.06144	0.145851	-0.160373	-0.102643	0.401838	-0.0902758	-0.100816
ILMN_1652929	POGZ	-0.0813699	-0.269662	-0.155912	-0.415155	-0.123405	-0.38893	-0.0791016	0.0383835	0.0173407	-0.155315	-0.109451	-0.168518	0.00509739	0.163396	-0.00509739	0.0487947	-0.31298	0.0409956	0.676344	0.0734758	0.263315	-0.391742	-0.513591	-0.19222	0.897776	0.235792	0.145563	0.31123	0.443733	-0.0213413	-0.362471	-0.325704	0.324142	-0.195906	0.432648	0.182901	0.51416	0.630301	0.563633	0.835111	0.406984	-0.354908	0.815128	-0.159303	0.331408	0.0173407	0.525757	0.0982418
ILMN_1652931	LOC644672	0	-4.76837e-07	0	0.129362	0	4.76837e-07	-9.53674e-07	4.76837e-07	-4.76837e-07	0	0	0.288745	0	0.0140953	0	0	0	0.0176826	0.0906968	0	0	-9.53674e-07	-1.43051e-06	-9.53674e-07	-9.53674e-07	-4.76837e-07	0.0436425	-4.76837e-07	0	-4.76837e-07	0	0	0	9.53674e-07	-9.53674e-07	0	0	4.76837e-07	0.0943379	4.76837e-07	-4.76837e-07	0	0.00634527	4.76837e-07	4.76837e-07	4.76837e-07	4.76837e-07	0
ILMN_1652938	PRRG3	0.0960984	-0.230525	-0.00421476	-0.165159	-0.0906696	-0.090034	-0.235986	-0.126717	-0.0803914	-0.144162	0.0683441	-0.196966	0.000586987	-0.17795	-0.159714	0.0682273	-0.170012	-0.262159	0.106691	-0.114076	0.177972	-0.0484772	0.128693	0.0513997	0.0128703	-0.0302706	-0.0783453	0.576949	-0.162561	0.0836668	-0.0495005	-0.000586987	0.267347	0.264613	-0.0419192	0.264785	0.259645	0.370529	0.0739803	0.142877	0.0349484	0.0254831	0.0637274	-0.0365043	0.143961	-0.214907	0.0336738	0.0626135
ILMN_1652939	LOC647060	0	-4.76837e-07	0	-4.76837e-07	0	4.76837e-07	-9.53674e-07	0.0199738	-4.76837e-07	0	0	-1.43051e-06	0	0	0	0	0.0012536	-9.53674e-07	0.0620685	0	0.0687041	0.0640979	-1.43051e-06	-9.53674e-07	-9.53674e-07	-4.76837e-07	-4.76837e-07	-4.76837e-07	0	-4.76837e-07	0	0	0	9.53674e-07	-9.53674e-07	0	0	4.76837e-07	0	4.76837e-07	-4.76837e-07	0	0.00777054	4.76837e-07	4.76837e-07	4.76837e-07	4.76837e-07	0
ILMN_1652940	MGC16703	-0.121797	0.0348926	-0.0731854	-0.298708	-0.1475	-0.0702081	-0.221221	-0.190891	-0.163507	-0.269086	-0.0263696	-0.339236	-0.209655	0.00101566	-0.114764	-0.143801	0.0514412	-0.148809	-0.291903	0.095222	-0.173053	-0.231382	0.110518	-0.0448441	0.0234962	-0.356606	0.0545697	-0.31132	0.0729599	-0.0456648	1.16252	0.631621	-0.0381336	0.130921	0.0633669	0.354327	0.561218	0.441418	0.199927	0.0446582	1.06795	-0.179117	0.0431995	-0.297825	0.247118	0.216512	-0.153101	0.160187
ILMN_1652946	LOC387804	-0.129952	-0.0343862	-0.129952	0.138763	0.0329332	0.0627785	0.0493975	0.0861707	0.0864677	-0.0860624	0.00578499	0.0470514	-0.0301452	-0.0762968	-0.0488873	-0.00578499	0.0589628	-0.0451379	0.0423493	-0.0137906	-0.0695849	-0.129953	-0.0441866	0.134697	0.0171809	0.0673251	0.0407529	0.192058	0.113252	-0.129952	0.0857668	-0.129952	-0.0543675	-0.112504	0.0920758	0.0292187	0.0148849	-0.0875349	-0.123211	-0.0415354	-0.0739899	0.176254	-0.0534492	-0.125477	-0.0901008	0.0181799	-0.0873637	-0.0822606
ILMN_1652952	RASAL2	0.0166368	-0.204803	0.0478306	0.0309925	-0.170989	0.0939417	0.00354195	-0.0467982	0.0215368	-0.034996	-0.0521445	-0.017581	-0.0223446	-0.152546	-0.104842	0.130569	-0.155306	0.132494	-0.0926571	-0.0728102	-0.0430717	-0.0565934	0.0426931	-0.07551	0.0563979	-0.0100389	0.070847	0.0655394	-0.0263662	0.0991764	0.0220227	-0.0797906	0.193079	-0.0093894	0.0862403	0.237419	0.0011673	-0.0289617	-0.0638585	0.0645542	0.14426	0.0920463	0.150724	0.0656347	-0.0413589	-0.10445	0.150903	0.131365
ILMN_1652955	LOC648622	-0.681075	-0.249133	0.0304966	0.413212	-0.210609	-0.158305	-0.153214	-0.166487	-0.273984	-0.254746	-0.25992	0.373073	-0.676533	-0.140647	0.228178	-0.0322561	-0.00666142	0.271737	0.407167	0.601993	0.394855	-0.106639	-0.371228	0.370619	0.802439	0.508897	0.547319	0.922252	0.887211	0.647869	-0.398484	0.389614	-0.410771	0.794501	0.732718	0.543595	-0.408216	1.37806	0.822595	0.0866976	0.304587	0.00666142	-0.222569	0.407167	0.458648	-0.192359	0.586028	0.767689
ILMN_1652959	ABCD2	-0.0627003	-0.0150814	0.0207286	-0.0217977	0.175678	0.0520377	-0.071002	-0.00489283	-0.0710015	0.165139	0.0328813	0.0108738	0.076685	0.000662327	-0.035964	-0.071001	0.0611544	0.0369024	0.106406	0.0128565	-0.071001	-0.0111394	0.135699	0.26617	-0.071002	-0.0710015	0.167138	0.229052	-0.071001	-0.0710015	0.110967	0.241361	-0.028615	-0.000662327	0.0394955	-0.071001	-0.071001	-0.0132842	0.0112114	0.026916	-0.0710015	0.00550413	-0.0263147	-0.053679	-0.0710006	-0.0710006	-0.0710006	0.0659065
ILMN_1652963	C1ORF194	0.0850935	-9.53674e-07	-4.76837e-07	0.0890932	-4.76837e-07	0.00131989	-1.43051e-06	0.101314	0.0617919	-4.76837e-07	-4.76837e-07	-1.90735e-06	0.272584	-4.76837e-07	-4.76837e-07	-4.76837e-07	-4.76837e-07	0.181052	0	-4.76837e-07	-4.76837e-07	-1.43051e-06	0.103256	-1.43051e-06	-1.43051e-06	0.0363507	0.099885	0.187619	0.144935	-9.53674e-07	0.11461	0.0711565	-4.76837e-07	4.76837e-07	0.119838	-4.76837e-07	-4.76837e-07	0	0.0365696	0.107343	-9.53674e-07	0.0683651	0.182133	0	0	0.0128379	0.122732	0.0955162
ILMN_1652967	LOC390332	0.0220222	-0.140383	-0.151016	-0.0759344	0.0472689	0.209766	-0.0573177	0.139288	-0.0530157	-0.074317	-0.0287209	-0.0458803	-0.0754366	0.126341	0.0408959	-0.0422335	-0.269435	0.0471334	-0.0308518	0.038044	0.041533	-0.0515146	-0.0414958	0.0619974	-0.0215373	-0.0385919	0.0381017	-0.00272274	0.14716	0.0929503	0.0129824	0.145946	-0.0103822	0.150483	-0.0686455	0.0241213	-0.1536	-0.0632319	-0.0286956	0.0758548	0.166379	0.0472116	-0.02496	0.123683	0.156937	0.0139832	-0.0382748	0.0461431
ILMN_1652969	ZNF479	0.0268478	0.0335226	0.123754	-4.76837e-07	0	0.125698	-9.53674e-07	4.76837e-07	0.0506744	0	0.00844812	-1.43051e-06	0	0	0.133188	0	0.112257	0.00198221	0.0258431	0	0	0.0584474	0.0583072	0.142429	-9.53674e-07	0.1538	-4.76837e-07	-4.76837e-07	0	0.0684648	0	0	0	0.180237	0.00193548	0	0.220848	4.76837e-07	0	0.00301313	-4.76837e-07	0.050478	-9.53674e-07	4.76837e-07	4.76837e-07	0.0426393	0.0467863	0
ILMN_1652975	DLK1	0.13989	-0.200245	0.0523882	0.0429273	-0.0697532	0.0855899	0.0573382	0.393726	-0.0331216	-0.0907369	-0.15633	-0.154221	1.27183	-0.0292387	0.199117	-0.0668154	0.462889	-0.137372	0.234589	-0.0867662	0.182155	0.0629349	-0.00226498	0.0999198	-0.173934	0.0294085	0.0967874	0.310354	0.510655	0.0478401	0.0253525	-0.0648346	-0.0696421	1.20805	0.0143347	-0.112343	0.27543	0.0209403	-0.141388	0.300392	-0.059063	0.0256681	1.53876	0.00800371	-0.122999	3.47154	-0.0484347	-0.102036
ILMN_1652977	LOC652191	0.063199	-4.76837e-07	0	-4.76837e-07	0	0.0591226	0.068212	4.76837e-07	-4.76837e-07	0	0	-1.43051e-06	0.20281	0.00831032	0	0	0.275832	-9.53674e-07	4.76837e-07	0	0	-9.53674e-07	0.0485864	-9.53674e-07	0.0248432	-4.76837e-07	0.0957937	-4.76837e-07	0.0794883	-4.76837e-07	0	0.00113058	0	9.53674e-07	-9.53674e-07	0	0	4.76837e-07	0	0.0482707	-4.76837e-07	0	-9.53674e-07	4.76837e-07	4.76837e-07	0.00292921	4.76837e-07	0
ILMN_1652982	LOC23117	0.0537229	0.0824437	0.113566	-0.0300679	0.0595794	0.260819	-0.107465	-0.111038	-0.110114	0.0676651	0.0507393	0.0440197	0.0379658	-0.0531406	-0.0844855	-0.104219	-0.0643816	-0.11104	0.175548	0.116252	-0.00434876	0.159242	-0.11104	0.0976496	-0.0429888	0.0310302	-0.015245	-0.111039	-0.0815706	0.0209146	-0.111039	0.0504446	-0.0219083	0.01967	0.000815392	-0.111039	-0.00191212	0.182325	0.139452	-0.111038	0.0967507	-0.000815868	0.151665	-0.111038	0.0289469	0.0881872	0.00372267	-0.111039
ILMN_1652989	NUP160	-0.0791578	-0.348488	0.0598183	-0.0771332	-0.0225363	-0.460814	-0.394074	-0.472742	-0.372187	-0.374983	-0.421429	-0.235219	-0.408323	-0.0335369	-0.482424	-0.179581	0.0340576	0.443346	0.551834	0.779102	0.78273	0.0990734	0.362294	0.269868	0.596125	1.04839	1.17228	1.03663	1.0739	1.28343	0.739873	0.926529	-0.141793	0.92968	0.783427	0.600875	0.735127	0.607027	0.868618	-0.0461063	0.98354	-0.0921335	0.0128269	-0.229305	0.290991	-0.469088	0.285493	-0.0635395
ILMN_1652990	LOC649745	-0.110322	0.0329075	0.0734687	-0.000905514	0.0371175	0.00967026	-0.0573182	-0.0715876	0.264527	0.065042	-0.0788631	0.211748	-0.0343862	0.032896	0.140034	-0.127926	0.0340986	-0.00709105	-0.0487208	0.0716229	-0.0057416	-0.0745745	0.0570951	-0.00261593	-0.0645075	-0.0586476	0.062788	0.0717831	0.0310059	-0.0138483	0.0768023	-0.0524554	-0.234511	-0.157959	-0.0716648	-0.00784302	0.0161099	0.0583587	0.0272641	0.24242	0.0879817	0.076963	-0.0323792	0.079843	-0.0592299	0.309865	0.0385327	-0.00353241
ILMN_1652991	NBPF10	0.0896344	0.022079	0.0580473	-0.091176	-0.0753479	0.0731354	0.0469151	-0.0139322	0.0573435	-0.223024	0.0425401	0.0231595	-0.167331	-0.0836158	-0.0906696	-0.00557947	0.151503	0.0811892	-0.0945425	0.0312133	0.0770459	0.0363135	0.00434065	-0.201656	0.00224352	0.0824227	-0.0365128	-0.0334444	0.00849819	0.104446	-0.0285096	-0.0973902	0.129231	0.140211	-0.0496569	0.011888	-0.0703692	0.0526643	0.130386	-0.0296588	0.129251	-0.017643	-0.0701637	-0.100272	-0.178874	0.196103	-0.119689	-0.220991
ILMN_1652992	PRDM2	0.114052	-0.00878859	0.00501776	-0.00878859	-0.00878811	0.0737867	0.112112	-0.00878763	0.0543861	-0.00878811	-0.00878811	0.0893478	-0.00878811	0.0981021	-0.00878811	0.154531	-0.00878811	0.0344858	-0.00878763	0.0886326	0.00962162	0.0662675	-0.00878954	0.162147	-0.00878906	0.0498147	0.000784874	0.100591	0.0896969	-0.00878859	0.0224872	-0.00878811	0.196314	0.0656724	0.0813937	0.0488415	-0.00878811	0.206173	-0.00878811	-0.00878763	-0.00878859	-0.00878811	0.0717864	0.0284276	0.228658	-0.00878763	-0.00878763	-0.00878811
ILMN_1652996	SMG1	0.0936379	-0.0156484	-0.108021	-0.229105	-0.0103364	0.229028	0.0701361	-0.0896664	0.0673733	-0.0940456	0.103189	0.0539546	0.0456972	-0.0144448	0.102517	0.129969	-0.179714	-0.0821781	-0.0793533	0.0631003	-0.105718	-0.0948391	-0.177916	-0.0585194	0.164309	-0.0876222	0.0113506	0.155342	0.0357385	0.134612	0.0515375	-0.0198045	-0.000475407	0.0789528	0.0206003	-0.041554	-0.0350938	-0.108105	-0.0132461	0.55692	0.0875397	0.0110354	-0.0785327	-0.139918	-0.0646114	-0.0823398	-0.0112796	0.00047493
ILMN_1652998	HIST1H2BL	0.0773725	0.0757132	0.0271006	0.0806294	-0.0815282	-0.0455046	-0.094676	0.144211	-0.0857172	-0.0855756	-0.0470376	-0.0806789	0.200593	-0.0659766	0.0960474	-0.126703	-0.126703	-0.126704	0.0105634	0.00131083	-0.0871491	-0.0300298	-0.00736237	0.00657749	-0.0904398	0.12485	0.0233717	0.0261812	0.00908184	0.0325088	0.103799	0.0704889	0.0144219	0.149494	0.191228	-0.112862	0.120063	-0.126702	-0.101385	0.0243835	-0.126703	0.0677562	0.0656137	-0.0727057	0.0673237	-0.0370979	-0.0013113	-0.0284939
ILMN_1653001	CABLES1	-0.333414	-0.1893	0.995629	0.216433	0.00226069	-0.271979	0.0100298	0.034914	-0.00226021	-0.37189	0.251195	0.153291	0.183632	0.619682	0.0864148	0.0359364	0.554341	1.25988	-0.407564	0.0944114	-0.0959911	0.234765	-0.0163617	0.278729	0.0384479	-0.0745301	2.30955	-0.380674	-0.34971	0.455727	0.52018	0.404511	-0.223989	0.652828	-0.461725	0.40598	0.0492611	0.187909	-0.569554	0.849562	1.57995	-0.427621	-0.10021	-0.231416	-0.4869	0.206584	-0.569553	-0.448573
ILMN_1653006	CSN1S1	-0.0929813	-0.00385714	0.0337515	-0.182166	0.0275397	-0.0512004	-0.111155	0.031476	-0.0943842	0.0805492	-0.0359721	0.0138893	0.0626545	-0.0873466	0.139795	0.184609	0.00297785	-0.035954	-0.0834045	0.166811	0.70342	0.0616856	0.277675	-0.182166	-0.0337062	-0.182166	0.190291	0.072474	0.0828772	-0.0436778	-0.12312	0.0264449	-0.182165	-0.0673881	-0.0797744	0.0710096	0.0718985	0.0852032	0.105445	0.0848017	-0.0702176	-0.108341	0.0659862	-0.00297785	-0.052599	0.0664282	-0.0888929	-0.0934033
ILMN_1653018	LOC647447	0.175311	0.174823	-0.0270119	-0.135283	-0.0691552	0.0412097	-0.0564499	0.149385	0.301847	0.0229173	-0.0612249	0.0335417	0.0858932	0.0419669	0.0954509	0.0881281	-0.172103	-0.120538	-0.0165319	0.00428772	0.147232	-0.223004	-0.0489593	0.0115294	-0.0194874	0.0163693	0.0798907	-0.0379119	-0.0394568	0.113296	-0.105762	0.092824	0.119132	0.0709004	-0.109797	-0.0180349	0.124868	-0.190317	0.000559807	-0.0385752	-0.0327201	0.0854955	0.020258	-0.0956159	-0.00412273	-0.0735693	0.0300989	-0.0169711
ILMN_1653026	PLAC8	1.2472	0.335786	-0.213023	0.594727	-0.0798564	0.336594	0.71327	0.556416	0.379689	0.583204	0.78545	0.485339	0.426735	1.64158	2.77775	-0.131375	0.803089	0.263653	-0.206726	-0.166248	-0.201071	0.137504	0.272975	0.249137	0.181544	-0.0950775	0.124913	0.0071249	-0.0816431	0.0420966	-0.0725026	0.103505	0.0262909	-0.260422	-0.273427	-0.174253	-0.00410318	-0.189513	-0.290529	0.0659814	-0.254453	-0.0851946	-0.28921	-0.0953713	0.192362	-0.119497	0.00410318	0.0706515
ILMN_1653028	COL4A1	-0.721799	0.242839	-2.10912	0.74007	0.297685	0.542411	-0.0632601	-0.260742	-0.814725	0.0632591	0.662696	0.397855	0.145267	0.078063	-0.624491	-2.76559	-1.1719	-0.410233	0.864253	-2.31073	1.54945	-0.140973	1.414	0.596338	-1.51712	2.13578	0.311455	-0.725245	0.147153	1.52177	-1.52941	-0.396296	-1.67907	0.0854569	-0.195725	1.41931	-0.248667	-1.84908	-1.98828	-2.71606	-2.58782	1.80601	0.558298	1.94838	0.613421	0.157854	0.65397	1.51737
ILMN_1653031	LOC653766	-0.187459	0.0847516	0.154498	0.0569568	-0.0348921	0.00527143	-0.0986724	-0.00897694	-0.0660596	0.0498915	-0.0622439	0.0323758	0.0536628	-0.0050211	0.2486	-0.00494862	-0.0382881	0.0483861	-0.0344667	-0.0475893	-0.0714054	0.0243216	-0.103027	0.00494862	-0.123521	-0.0245967	0.0917788	0.124213	0.121532	-0.034656	0.0577297	0.00591803	0.0263624	-0.161501	-0.0413337	0.0608196	-0.187459	0.12228	0.0286245	0.00708437	-0.128738	-0.0947323	0.0883961	-0.0773711	-0.0151315	-0.091187	-0.0448451	-0.0505514
ILMN_1653033	LOC644679	-0.0426941	-0.102987	-0.0614309	-0.00199175	0.124092	0.20164	0.0101285	0.0273175	-0.0646982	0.0298915	-0.0267544	0.0524268	-0.00402737	-0.0763578	0.0144401	-0.0505214	0.0620375	-0.0117769	0.00687885	0.0102968	-0.0219197	0.00106764	-0.0667796	-0.0816212	0.0100532	0.0052886	-0.166349	-0.00412416	0.00290108	0.0200739	-0.0473075	-0.0384932	-0.000560284	-0.0150256	-0.0780477	-0.0330477	0.048852	0.110512	0.0760317	0.0768848	0.14674	0.0295067	-0.0742903	-0.0260167	0.0787559	0.262455	0.0643258	-0.00445414
ILMN_1653039	LOC642934	0.33018	-1.05182	-0.0765448	0.688916	-0.424228	0.262416	-0.334712	-0.0925131	-0.0205355	0.0411053	0.301312	-0.639254	0.0478945	0.218131	-0.099431	0.346895	-0.125421	-0.0981579	0.875011	0.652739	-0.108375	0.0862274	-0.513054	-0.421394	0.339293	-0.495255	-0.200241	1.32523	0.477585	-0.358903	1.18801	-0.479146	0.429646	0.228316	-0.0437679	0.823989	-0.578419	1.30083	0.579313	0.458003	-0.261628	-0.883239	-0.465949	-0.980235	1.24558	0.906782	-0.0686264	-0.274194
ILMN_1653040	PCDHGA12	-0.137313	-0.172664	-0.125428	0.115994	-0.115442	-0.0392685	-0.110522	-0.0106058	0.186799	0.191619	0.131878	-0.0140462	0.0518956	-0.107626	0.015305	-0.068603	-0.0279264	0.55844	0.0465765	-0.0175843	0.547569	-0.113355	-0.32389	-0.0214019	0.182144	0.120098	0.149957	0.0904818	0.272536	-0.0422072	0.148282	-0.0806155	0.261554	-0.0912333	0.0113459	0.405169	1.10276	-0.149311	0.542945	0.30987	-0.00102139	-0.0165372	0.0181508	0.0757489	-0.106267	0.117593	0.0925307	0.0539837
ILMN_1653042	HSD3B7	0.739533	0.258777	-0.223288	0.125353	-0.252686	0.102911	0.263673	0.298823	0.381521	0.775205	0.0496721	0.0530095	0.731987	0.360142	0.592306	-0.164431	0.360142	-0.307749	-0.118244	-0.137363	-0.285832	-0.116724	0.66066	0.065752	-0.522918	0.396866	0.759459	-0.400161	-0.0810542	0.289948	0.0160756	-0.192643	-0.229643	-0.77242	-0.247634	-0.294737	-0.231742	-0.305356	-0.269257	0.172589	0.00398397	0.364706	0.197992	0.630321	-0.291681	1.03922	0.0318389	0.189202
ILMN_1653043	LOC649198	0.246536	-0.0511069	0.0416694	0.00170517	-0.177732	-0.035409	-0.0134635	-0.000742435	0.00813484	0.000742435	0.0632076	-0.211039	-0.100417	0.0501461	-0.0571003	-0.0988035	-0.221586	-0.0741825	0.137171	-0.10949	-0.0884619	0.0766206	-0.0426369	0.039135	0.00882292	0.117517	-0.0951824	0.199752	0.0658855	0.0237708	-0.123072	0.0395184	0.00313663	0.0494823	-0.085969	0.140333	0.129246	-0.0280728	-0.0194435	-0.0513597	-0.0700965	-0.0590324	0.0275021	0.182931	0.0191631	-0.0352521	0.19315	-0.0835161
ILMN_1653047	DHX40	-0.359573	-0.255197	-0.107807	-0.303863	-0.0921855	0.00667	-0.215852	0.176467	-0.302976	-0.315933	-0.425096	-0.328835	-0.203037	-0.339568	-0.320345	-0.111582	-0.312891	-0.353479	0.00364685	0.295583	0.103707	-0.159792	-0.419423	0.231831	-0.00364685	0.245224	0.348546	0.305448	0.322551	0.316223	0.456959	0.789825	0.379227	0.539106	0.139442	-0.245791	1.01513	0.596075	0.405835	0.410185	0.73175	-0.178929	0.354259	-0.161713	0.640396	-0.18998	0.485445	0.490643
ILMN_1653055	SOX3	-0.273271	-0.0166602	1.88012	-0.0313363	1.40213	0.500438	0.909626	1.26187	1.25838	0.829953	0.39779	0.0166602	0.480772	1.50537	0.423351	0.222958	0.728436	1.28703	0.616207	0.764852	0.476475	0.333711	0.422906	1.52416	1.61345	-0.0938024	0.195334	0.565011	0.0894957	0.502761	-0.02563	-0.273271	-0.229483	-0.167805	-0.086328	-0.273271	-0.273271	-0.273271	0.490267	-0.197164	-0.273272	-0.245203	1.53614	-0.176547	-0.0893731	-0.253297	1.18364	-0.0672393
ILMN_1653056	ATP6V0C	0.0382886	0.00615263	0.0799799	0.0645013	0.252084	-0.0942121	-0.103899	-0.00102234	-0.156924	-0.00679588	0.101511	0.272092	0.18666	0.0425053	-0.0355616	0.110234	0.10593	-0.109945	0.105056	-0.123988	0.0608692	0.0590539	0.160034	0.146123	-0.083396	0.0582995	-0.00229692	0.0186768	-0.115158	-0.016643	0.00102234	-0.0116835	0.141992	-0.0270467	0.14737	0.0309825	-0.0105929	-0.171618	-0.0238452	-0.148216	0.0904102	-0.0773387	-0.103754	0.11215	-0.0467749	-0.00890112	-0.0542274	0.0389276
ILMN_1653057	LOC221981	0.0187287	-0.00630808	-0.132433	0.0958953	-0.00544929	-0.0561814	0.0137324	0.0390615	0.171816	-0.224557	-0.0934997	-0.0153832	0.11679	0.101105	0.215743	-0.0660634	-0.110126	0.197029	0.114573	0.0161114	0.119867	-0.0205321	0.0712805	-0.0783668	0.081079	-0.117757	0.115973	0.124056	-0.0242281	-0.0314131	0.0807562	0.0193567	0.0843558	0.0286365	0.320176	0.14065	0.273681	0.0270104	1.10763	-0.0664644	-0.0264869	-0.0627928	-0.0463691	-0.0562463	0.0415759	0.117207	-0.139432	0.0884986
ILMN_1653073	OR10Q1	0.0358367	0.0126476	0.0438156	-0.0779977	-0.066494	-0.013989	-0.00854778	0.0163226	-0.0104527	0.0667477	0.143112	0.0640922	-0.0583696	0.0126729	-0.0340309	-0.175666	0.0476446	0.116935	0.181767	0.12862	0.110397	-0.0592146	-0.0785308	-0.0182495	-0.0333228	0.0544448	-0.143159	-0.168928	-0.00091505	0.0908399	0.103198	0.120687	-0.0180383	0.000838757	-0.0348372	0.0176601	0.0990167	-0.00700426	0.0769887	-0.0874014	0.0335484	-0.0260367	0.0735145	0.0705829	-0.00924826	0.0983362	-0.0634985	-0.070302
ILMN_1653077	LOC650549	-0.0250034	-0.0435877	-0.0388889	0.0591202	-0.128898	0.0538826	0.131897	0.049614	-0.0557942	-0.0458388	-0.0900774	0.0680833	-0.0150452	-0.0203438	-0.247999	0.00257111	-0.0237889	0.0272408	-0.094955	0.0309329	-0.0598922	-0.119069	0.18862	-0.000123501	0.135016	0.106256	0.0863099	0.183649	0.0194559	-0.0155005	0.164045	-0.00572777	-0.143354	0.0888839	0.0646448	-0.0152421	-0.0724916	-0.127363	0.189031	0.0295658	0.0545821	0.0883861	-0.0673284	-0.0453324	0.1387	-0.0629458	-0.0584145	-0.0561743
ILMN_1653092	LOC643275	-0.117572	0.0357838	-0.0972362	0.146209	0.0721865	0.182646	0.000457764	0.046855	-0.0676327	0.0383744	-0.173317	0.036922	-0.0505519	-0.0847812	0.101345	-0.0231891	-0.0914202	0.0320826	0.0760007	-0.0283322	-0.156335	0.118802	-0.0590215	-0.0194025	0.0031538	0.0231256	-0.0558906	0.029777	0.0783019	-0.000457287	0.00560045	-0.0906992	-0.0971408	-0.00503254	0.0889125	-0.0970912	-0.0390139	-0.0106373	-0.116216	0.00294781	-0.145572	-0.081449	-0.111119	-0.0936136	-0.075387	0.131642	-0.0876775	0.128696
ILMN_1653098	SLC30A4	-0.081738	-0.0949116	-0.0991044	0.515872	-0.0831795	-0.10577	0.12623	-0.0589294	0.0639062	0.204282	0.326725	0.00186253	0.288815	0.0432673	-0.0778017	0.223849	-0.105771	0.156657	0.0792275	0.154403	0.0559597	-0.0171518	0.226769	-0.105772	0.0699692	0.0976982	-0.06918	-0.0775027	-0.001863	-0.0195193	0.143077	0.0659909	0.0261316	-0.0658627	0.129901	-0.0111766	-0.105771	-0.10577	0.308628	0.254297	-0.105771	-0.105771	0.230542	0.104959	-0.10577	0.0145683	-0.10577	-0.105771
ILMN_1653102	CCDC64	0.144943	-0.00939989	-0.0575681	-0.166092	0.0497217	-0.160707	-0.00495863	-0.0827556	-0.000402927	0.114853	-0.0337	-0.138017	0.0791869	0.0393081	0.0502663	-0.149033	-0.0687032	-0.195719	-0.103463	0.00164509	0.0351601	-0.0444212	-0.0726771	-0.137206	-0.00516796	-0.00735569	0.0752444	0.109944	-0.00472355	0.11789	0.206463	0.111011	-0.0438414	0.00413466	-0.0769143	0.0276556	0.00159216	-0.0956244	-0.178345	0.217259	-0.0561085	0.034945	-0.010509	-0.170146	-0.0627913	0.120194	0.0168095	-0.064487
ILMN_1653103	C20ORF152	-0.11308	0.0575485	0.0225029	-0.0361724	0.0200415	0.129305	0.0223455	-0.107347	0.0945969	0.033545	0.0856609	-0.0284657	0.0629287	0.0385733	0.0187979	-0.038703	0.0230432	0.206972	-0.0606451	0.0255084	-0.00101948	0.0974536	-0.113081	0.162244	-0.0123196	0.110398	-0.0159197	-0.0622911	0.0779657	0.0843301	0.0535541	0.133867	-0.11308	-0.113079	0.00146103	-0.11308	-0.11308	-0.113079	-0.0765095	0.0751371	-0.0432992	-0.11308	-0.0475135	-0.0190577	0.166587	0.124479	-0.038733	0.188538
ILMN_1653106	LOC650677	0.0147066	-0.0513096	-0.0539732	-0.140809	-0.042984	0.036952	0.114635	-0.151127	0.0885062	-0.0807033	-0.144715	-0.121583	-0.0571175	0.17326	0.0710182	-0.0478492	-0.0621738	-3.19481e-05	-0.0257502	0.0682278	-0.0773549	0.0355868	-0.00373602	-0.0822201	-0.108795	0.0325851	-0.0454621	-0.0278049	0.140819	0.183721	0.00807095	0.0306044	0.0363669	0.0228791	0.137242	-0.0475144	-0.092432	-0.0934219	-0.000957012	0.115873	-0.134059	3.19481e-05	0.0442634	0.0148587	0.0041337	0.0288043	0.224737	0.0349898
ILMN_1653115	ECH1	-0.0429611	-0.250516	0.129095	-0.225727	0.168092	0.271303	0.176217	0.297903	0.366324	0.727775	0.121284	-0.030385	0.0435467	0.44059	0.0878162	-0.0722914	-0.00867748	-0.319377	0.118867	0.337946	0.121284	-0.721262	-0.512434	-0.843218	0.00867748	-0.328845	0.395123	-0.536596	-0.0128489	0.0305882	0.0119181	-0.332048	-0.258684	-0.258684	-0.743616	0.0236349	0.0842161	0.239692	-0.193598	0.282342	-0.372909	-0.164753	0.628843	-0.403541	-0.0240574	0.42952	-0.038621	-0.0743856
ILMN_1653120	ST6GAL1	0.111834	0.00924587	-0.106667	0.0414019	-0.0662589	0.069108	0.153166	-0.0379872	-0.0636573	0.0727119	0.0686226	0.127656	-0.147776	-0.026741	0.0865869	0.0645056	0.218394	-0.0870423	-0.0143642	-0.0774894	-0.0581484	0.225528	-0.0338178	-0.0370221	-0.0215082	-0.262555	-0.0833459	-0.0668097	-0.1457	-0.0224519	-0.115208	0.0223517	0.0530705	0.00644636	-0.0180564	-0.250637	-0.109008	0.00382805	0.035274	0.0310173	-0.0112953	-0.0869479	-0.131245	-0.0529261	0.00963354	-0.139311	0.131705	0.0232677
ILMN_1653125	PER1	-0.116437	0.186603	0.100547	0.240182	0.13592	0.0058322	0.023272	-0.129032	-0.0467405	-0.129033	-0.129033	0.171415	-0.129033	-0.129033	-0.129033	0.387534	0.0586023	0.209421	0.0774384	0.12511	-0.0992179	0.242963	0.149818	-0.129034	0.19565	-0.0444407	0.304726	-0.129033	-0.129033	-0.129033	0.507234	0.808589	-0.106462	-0.129032	0.00931215	-0.026473	0.219973	-0.0782924	-0.00244331	-0.129032	-0.129033	0.115268	0.128874	0.021915	0.0394545	0.0562673	-0.0479507	0.324647
ILMN_1653127	HERC2P2	0.114534	-0.167552	0.313333	0.122065	0.0923471	0.418563	0.0923471	0.231664	0.0185657	0.0473547	0.0668674	0.0503902	-0.0944543	0.0274425	-0.0508409	0.248391	-0.126542	-0.0816565	0.0622382	0.307654	-0.00825739	-0.0369177	-0.0472393	-0.0643063	-0.0198522	0.0953646	0.124901	8.24928e-05	-0.0359998	0.185503	-0.158737	0.233679	0.373415	-0.146542	0.359866	-0.167343	0.0504417	0.0223832	0.083909	-0.0299182	0.0275812	-0.14372	-0.0588255	-0.0937414	-0.0573034	0.0881653	-0.104262	-0.328584
ILMN_1653129	CSTF2	0.241928	-0.117609	0.0253687	-0.0466328	0.0802345	-0.500171	-0.281153	-0.284377	-0.223351	-0.225412	-0.32802	-0.28491	-0.281153	-0.520279	-0.166784	-0.19378	0.0558233	0.232196	0.0309935	0.178628	0.682481	0.404747	0.688517	1.19047	0.0997162	0.481328	0.289992	0.761121	0.196835	0.385625	0.105059	0.0984802	0.376818	0.766577	0.502972	0.109973	0.348336	-0.118568	0.605411	-0.0719118	-0.0548544	0.163739	-0.0253687	-0.246716	0.0519991	-0.187234	-0.132526	-0.142232
ILMN_1653133	SH3D19	-0.000642777	0.151017	0.48876	1.11763	0.224014	0.207037	0.0395231	0.526735	0.503949	0.302905	0.489676	0.936483	0.000642777	0.646006	-0.105552	0.239706	0.213703	0.504856	0.356439	0.680106	0.145217	-0.444996	-0.207261	-1.20852	0.701873	0.445672	0.103544	-0.193476	-0.0508118	0.24803	0.686778	0.480184	0.755911	-0.287631	-0.141498	1.7189	-0.636081	-0.675403	-0.560766	-0.518604	1.50062	-0.0686798	-0.754918	0.103146	-0.310834	-0.947957	-0.408707	-0.438013
ILMN_1653134	TMEM188	0.0944462	0.126142	0.216206	-0.0186005	0.131452	0.0013752	0.0339661	0.042594	0.048809	-0.0244923	-0.256602	-0.00259781	-0.115884	0.0702085	-0.0629072	-0.0263576	0.0975904	-0.304844	0.173774	0.0324736	0.12278	0.346134	0.43604	0.217782	-0.196905	0.357386	0.0614529	0.262526	-0.0473556	-0.00137424	-0.0410557	-0.16813	0.0579348	-0.250773	0.110948	-0.0841236	0.324341	-0.104014	-0.0860691	-0.0670614	-0.0189104	0.115185	0.113491	-0.317733	0.0086813	0.623398	0.0967341	-0.456721
ILMN_1653142	LOC651454	0.0747252	0.116906	-0.0008111	0.0828595	0.0356717	-0.126003	-0.16125	-0.0129237	-0.0889554	-0.15567	-0.198778	0.00945806	-0.207539	-0.147173	-0.081552	-0.0230422	0.0150127	-0.00661945	-0.158159	-0.0139885	0.144653	0.0461602	0.185294	-0.084857	-0.00305462	0.0962787	0.164927	0.214888	0.085392	0.0701661	0.0279779	-0.0343714	0.144791	0.242287	0.0775442	-0.0028286	-0.0459456	0.184633	0.153058	-0.185179	0.0227098	-0.0414977	-0.119039	-0.190377	-0.137135	-0.122262	-0.127461	0.0246825
ILMN_1653143	ECD	-0.217961	-0.02636	0.00027895	0.110183	0.0348444	0.269063	0.188681	0.376316	0.11941	0.0264549	-0.121773	0.0024333	0.0440221	-0.0774074	-0.00686169	-0.164892	-0.299196	-0.552122	0.0908775	-0.158635	-0.29902	-0.0256329	-0.150816	0.601384	0.073349	0.051475	0.414833	-0.231113	0.183034	0.250585	-0.250958	0.0576673	-0.00027895	0.164688	-0.0167952	-0.278141	0.166597	0.485868	0.316444	-0.154919	0.241555	0.0222502	0.309359	0.110982	-0.0787888	0.0202808	0.0130901	0.139637
ILMN_1653146	MSH4	0.152253	-0.0847931	0.011539	-0.0603085	-0.0472026	-0.0051794	0.0251613	0.0412078	-0.0173192	0.035706	-0.0836511	0.139382	0.129751	-0.0175123	0.0729094	0.0162778	-0.133187	-0.102051	-0.038631	0.0174065	-0.0592432	0.0620232	-0.00388336	-0.0985455	-0.0740471	-0.11481	-0.00234604	0.042767	0.0771341	0.011507	0.000751972	-0.133953	0.169695	0.0279684	-0.0117192	0.0624785	-0.10359	0.149813	0.179111	0.0342393	-0.00436306	-0.0414133	-0.00461674	0.120862	0.00966358	0.0281506	-0.0711737	-0.0140724
ILMN_1653150	LOC642961	0.171539	-0.0729856	0.029202	0.024087	0.0942917	0.122587	0.0566049	0.0426297	0.119862	0.254753	0.107168	-0.0213223	0.0894651	0.0309291	-0.0852819	0.0598574	-0.073926	-0.000467777	-0.0852814	0.0228453	-0.0512791	-0.0420499	-0.0852833	-0.0852828	0.0208454	-0.0129437	0.0359297	-0.0698967	-0.0643082	-0.0852823	-0.0234895	0.108095	0.090704	-0.0852809	-0.0226221	-0.0572143	0.151659	0.0714302	0.0569439	-0.0580802	-0.0700393	-0.00339222	-0.0852828	0.211145	0.0960479	-0.0121951	0.00531578	0.069881
ILMN_1653155	KIAA1957	0.0659075	-0.0123777	0.0408535	0.11954	-0.0123773	0.0783706	-0.0123782	-0.00949192	0.0355988	-0.0123773	-0.0123773	-0.0123787	0.0887785	-0.0123773	0.0480266	0.00732946	-0.0123773	0.0138936	-0.0123768	-0.0123773	0.0160251	-0.0123782	-0.0123787	-0.0123782	0.0776038	-0.0123777	0.0752153	0.0158906	-0.0123773	0.0185652	-0.00984335	-0.0123773	-0.0123773	0.118331	0.0981193	0.0941963	-0.00115061	-0.0123768	0.00877428	0.164413	-0.0123777	0.0587134	-0.00603199	-0.0123768	0.0288429	-0.0123768	0.116984	0.00871324
ILMN_1653158	DPRX	0.0756369	0.1257	-0.0571718	0.114892	0.16082	0.0497684	0.109505	-0.0581975	0.0494576	-0.0253301	-0.086647	-0.0557103	0.0505047	-0.0148044	0.143336	0.00310516	0.0775285	0.0190616	-0.0229707	0.219884	-0.0682402	-0.047812	-0.10361	-0.158382	-0.0364785	0.0398235	0.0193329	-0.0297585	-0.0362835	-0.0206871	-0.0537562	0.13767	-0.0803218	0.04739	-0.113571	-0.00164652	0.0596247	0.014555	-0.0681	0.132384	-0.00621223	0.001647	0.0366445	0.131838	0.0609183	-0.0322156	0.0240974	-0.12499
ILMN_1653161	SNCG	0.0533857	-0.106232	0.0718927	0.0438609	-0.000769138	-0.111375	-0.00235033	0.0059371	0.122268	-0.111376	-0.107265	-0.0795121	0.107687	-0.111376	0.00325823	0.642668	0.296361	-0.00756454	0.000769138	-0.111376	-0.0537744	0.209371	0.220016	-0.111377	0.587561	-0.111376	1.1892	-0.111376	0.0387392	-0.0903287	0.0782618	0.105954	0.0949812	-0.111375	-0.0795512	-0.0691667	-0.0426717	-0.0425401	-0.111376	-0.0742826	-0.111376	-0.0777583	1.38339	-0.0573788	0.372822	0.018281	0.123437	-0.111376
ILMN_1653163	ZSCAN2	-0.0672236	0.0107164	-0.0772009	0.0405564	-0.0580196	-0.0599127	-0.210739	0.0228896	-0.160195	0.0264392	-0.00506306	0.203343	0.0527163	-0.150175	-0.0262566	0.000598907	-0.286478	0.0270367	0.104975	0.168677	-0.000534058	-0.142171	0.0942783	0.209009	0.000385761	-0.00304842	0.076571	0.0604181	-0.0590425	0.190549	-0.0644264	-0.159306	0.109272	0.452954	0.184528	0.0711288	0.422397	0.293791	0.173954	0.4748	0.0362954	-0.0454536	0.089107	-0.00320959	-0.176466	-0.0101809	-0.08044	0.0216999
ILMN_1653165	AAMP	0.184721	-0.0439587	0.00289154	-0.381969	0.100209	-0.0849585	0.419553	0.229835	-0.0577011	0.116711	0.0628905	0.14269	0.224256	-0.162169	-0.187524	-0.0736532	-0.0995436	-0.130631	-0.0690436	-0.210596	-0.324959	-0.0362692	-0.161291	0.46348	-0.207234	0.0580535	0.172083	0.431431	0.265227	-0.00289154	-0.0614982	-0.412945	0.393701	0.274985	0.0215535	-0.00945282	0.129959	-0.0206442	-0.0548825	-0.334231	0.110493	0.161617	-0.0904756	-0.108847	0.129061	-0.0892506	0.417667	-0.146153
ILMN_1653166	CLEC10A	0.216116	0.0171204	-0.0702443	0.0353699	0.0982976	0.172452	-0.0119934	0.0786438	0.0901284	-0.0355263	0.220318	0.324306	-0.126291	0.0787511	-0.0343666	-0.0343204	-0.0395093	-0.0359712	-0.0315542	-0.0865755	0.0710263	-0.0775614	-0.0297022	0.0240078	0.00507784	-0.0553198	0.034132	-0.126292	-0.00501108	0.058455	-0.126291	0.0247798	0.0226789	-0.0491166	-0.0198135	0.0251565	0.0822167	-0.0601969	0.00692129	-0.126291	0.0200253	-0.013392	-0.0335445	0.00501108	0.329762	-0.0178838	-0.126291	0.0106163
ILMN_1653174	GCNT2	-0.0482898	0.0113335	0.0571547	-0.0665998	0.0559983	-0.00328827	-0.0430503	0.0533428	-0.0665998	0.1658	-0.0170884	-0.0663152	-0.0241938	0.183891	0.0547676	-0.0583334	-0.0508757	0.0796118	0.021409	0.0535016	-0.0665994	0.185826	0.0920391	-0.0443807	0.154248	0.129436	0.0237303	0.241563	-0.0399575	-0.0556602	0.0467014	-0.0665994	-0.0665994	-0.0665984	0.0263014	-0.0427694	0.12937	-0.00605488	-0.0665994	0.0541487	-0.0656996	0.135498	-0.035984	0.154051	0.0323057	0.0524268	-0.0495639	-0.0244594
ILMN_1653180	TPM4	0.0908318	0.0889406	-0.298798	0.741571	-0.0819407	-0.0988316	-0.146701	-0.204277	0.0274	-0.0178943	0.0653176	0.349447	0.0302048	-0.301738	-0.127863	-0.335266	-0.209957	-0.179801	-0.196969	-0.281096	0.04388	0.399052	0.596781	0.539587	-0.181926	0.664248	0.0203638	0.0178938	0.0801954	0.407826	-0.422681	-0.355554	-0.263798	0.045527	0.186498	0.935156	-0.106535	-0.0433602	0.0553579	-0.449183	0.218323	0.638099	-0.330921	1.15475	0.109076	-0.0615854	0.0898857	0.454834
ILMN_1653182	LOC732139	0.0108066	-0.121455	0.00914144	-0.100054	-0.0570874	0.0347571	-0.0865583	0.19199	-0.0197783	-0.0544209	0.0513382	-0.141799	-0.0433579	0.0569139	0.121741	0.0127606	0.0976944	0.03966	-0.176464	-0.177801	-0.139087	-0.0183673	-0.152486	0.10715	0.0744152	-0.0963812	0.21965	-0.00988245	-0.155838	0.223412	0.317665	0.300209	-0.0234623	-0.0337458	0.0137653	-0.00230837	0.163505	-0.0236382	-0.0975108	0.154418	0.151147	-0.125467	-0.0176253	0.00636959	-0.0786381	0.147315	0.0945025	-0.0740147
ILMN_1653185	LOC731196	0.0424547	0.0594349	0.0650773	0.029428	-0.00169849	-0.0904036	0.0649734	-0.0381184	-0.177503	0.0422273	0.0513263	-0.0198131	0.161648	0.177509	0.0952759	-0.0272198	0.115854	0.00528336	-0.00985336	0.0501904	0.0731254	-0.0228	-0.00334072	-0.0592089	-0.16722	-0.132526	0.300521	0.0240211	-0.0642648	0.116828	-0.0632362	0.186108	0.157256	-0.162528	0.190167	0.0583816	0.0663843	0.0348577	-0.0769043	0.100168	0.0446339	-0.159088	-0.163166	-0.0785227	-0.0663753	-0.26665	-0.079102	0.104524
ILMN_1653189	GTF2I	-0.0841064	0.107415	0.0884371	-0.129094	-0.0412788	0.0690536	-0.00146484	0.137226	0.0581656	-0.164675	0.077199	0.126318	-0.00470829	0.0243077	0.116223	-0.00147867	0.091084	0.0216212	-0.0397801	0.139547	0.134401	-0.184487	-0.0323486	0.015111	-0.0939927	-0.0425382	0.100557	-0.0325332	-0.036253	0.0351138	0.132041	0.0275502	0.201244	0.147265	0.14863	0.112023	0.0481296	0.00978184	-0.0274405	0.0320973	0.168892	0.00862408	0.000752926	-0.062582	-0.0315742	-0.000752449	-0.0318875	0.0074048
ILMN_1653193	LOC643377	0.165004	-0.0601106	0.0142245	-0.153158	-0.00848961	0.0161247	0.0782752	-0.0352516	-0.000997543	0.0763631	-0.00357771	-0.0253439	-0.065999	0.135418	-0.0249872	-0.0242906	-0.262526	-0.0537806	0.0133924	0.216236	-0.0144835	0.127266	-0.0345869	-0.15443	0.0414157	-0.0194931	-0.0367131	0.0846	0.0217357	0.00965834	0.144951	0.123276	0.139744	-0.153106	-0.0730739	0.0322113	-0.0466213	-0.137141	0.0461984	-0.00749397	-0.0875578	0.000997543	0.0850735	0.0280347	-0.0850406	0.0914454	0.0520778	0.175276
ILMN_1653198	LOC643695	0.0996103	-0.0256591	-0.0199285	0.110011	-0.231549	-0.0108232	0.0192127	-0.0353832	-0.155598	0.168118	0.0239849	0.0205402	-0.00373459	-0.0511699	-0.193028	0.00537872	0.0779438	0.0538626	-0.0934601	0.100308	0.0379906	0.0660338	0.0341768	0.0445795	-0.132537	-0.0650039	0.0229702	-0.0386195	-0.22621	0.145998	-0.129759	0.148128	-0.146345	-0.126573	-0.0701737	0.346955	-0.0675735	-0.0710783	-0.046432	0.0833893	0.163096	0.0110397	-0.140255	0.111916	-0.117555	0.116179	0.0346389	0.17035
ILMN_1653200	SLC22A17	0.296926	0.194029	0.474656	-0.870393	0.563166	-0.136365	0.230059	0.329233	0.155334	-0.00323677	0.326859	-1.16284	0.44567	0.408986	0.0932541	0.290094	0.284012	-0.606898	-1.44721	0.0631237	-0.151626	-1.38097	-1.96284	-3.06551	-0.424097	-1.9568	-1.42978	-1.39237	-0.613618	-1.1185	1.1187	0.438744	-0.0167513	-2.29173	-0.0878096	-1.1185	-0.162984	-3.49983	-0.781358	-0.44786	-1.08983	-0.39702	-0.0545301	-1.6931	0.00323677	-0.672039	0.0840397	-0.0769796
ILMN_1653202	LOC643717	-0.0187101	-0.0659013	-0.0671611	0.146029	-0.0489054	0.0203581	-0.0884786	0.0741611	-0.0391984	0.0983529	0.133745	-0.0084033	0.17623	0.0931706	0.0173621	0.133667	-0.0486894	-0.00137281	-0.110606	0.0980902	-0.0822043	-0.0396719	-0.10315	-0.110608	0.00339508	-0.108287	0.165042	0.109508	0.025178	-0.0782752	-0.10226	0.125335	0.167582	0.0398684	-0.000110149	0.0161214	-0.00809097	-0.0906744	0.026463	0.0378823	-0.0658412	0.0775695	-0.101338	-0.0358257	-0.107619	-0.0416479	0.0957189	-0.0354853
ILMN_1653203	EFEMP2	0.253682	0.281497	-0.123659	0.391921	0.219509	0.383442	0.0479069	0.563115	0.454423	0.489232	0.304634	0.471858	0.213675	0.388473	0.363301	-0.599182	0.0084219	-0.0994673	0.269617	0.0429306	-1.85754	-0.175845	-0.0403881	-0.0548267	-0.741673	0.613128	1.36162	-1.83746	-0.6762	0.327734	-0.418372	0.442833	-1.55673	-1.41866	-1.13715	0.857985	-2.07457	-2.44143	-0.286244	-2.01411	-0.0599565	0.156396	-1.07524	0.758643	0.14027	-0.00966263	-0.831673	-0.00842285
ILMN_1653205	C8ORF59	-0.000514984	0.25814	0.0234642	-0.00343323	0.00051403	0.178129	-0.224738	-0.00739002	-0.288631	-0.563186	-0.354171	-0.0671959	-0.239031	-0.387643	0.0345526	0.23953	-0.00446415	0.232835	-0.338263	-0.429972	-0.0965881	0.212119	-0.235192	0.74121	-0.0976887	0.258714	0.157682	0.549795	0.632843	0.302043	0.802743	0.565634	-0.355048	0.529156	0.0951853	0.307318	-0.774184	1.06125	0.116847	-0.130902	-0.169905	0.234585	0.0754738	-0.108737	0.791794	-0.0706129	0.69452	0.407001
ILMN_1653207	LOC441662	0.0905156	-0.129931	-0.265518	-0.227427	-0.0694928	0.036808	-0.00793505	0.0788722	0.0316687	0.0211692	-0.0592604	-0.0682192	-0.0639429	0.156311	-0.145504	-0.0419779	-0.0969338	-0.0127459	0.106061	0.0443158	0.0558767	0.0118866	-0.0253091	0.0169077	0.110078	0.106722	-0.0999403	-0.0194244	-0.0506115	-0.265518	-0.0708289	0.0315886	-0.199463	-0.228459	-0.0410113	0.184182	0.0302382	-0.0357323	0.0708199	0.0440226	-0.0317011	0.000414371	-0.0088377	0.0554328	0.0768762	-0.0574908	0.12584	0.148625
ILMN_1653209	ZWINT	0.119392	-0.126941	-0.135733	-0.0340228	-0.00964022	-0.045074	-0.0423684	-0.27633	0.0360174	0.00737953	-0.195206	-0.0595574	0.0248933	-0.0183535	0.120383	-0.0709305	0.145389	-0.201581	0.214943	0.134279	-0.010509	0.0525947	0.111659	0.318161	0.00595856	-0.0504913	0.108999	0.0229301	0.285342	0.496632	-0.132311	0.122225	-0.050149	0.14996	0.151297	-0.0026679	0.104609	0.0889454	0.137555	0.206413	0.0743713	-0.355355	-0.0745525	0.00134039	0.0284081	0.154643	0.109716	-0.0401072
ILMN_1653211	ATP1B4	-0.0632372	0.111465	-0.0769467	-0.0290475	-0.079576	0.201599	0.162521	-0.102564	0.0647125	0.0300951	0.0900059	-0.0935898	0.104784	-0.0236683	-0.123614	0.0680461	0.173119	0.222883	-0.0170836	-0.0473342	0.0146775	-0.0787044	0.0809817	4.49081	0.0837994	0.0384026	0.218774	-0.0407462	0.0619984	-0.167599	0.0640516	0.0207024	0.0249233	-0.0566077	-0.073081	-0.0808406	-0.0331144	-0.158518	-0.105671	0.20662	0.0138049	0.16257	-0.0138183	-0.0546231	-0.0683947	-0.00260353	0.00975847	-0.0477376
ILMN_1653220	PITPNM1	0.244987	0.152289	-0.563163	-0.0513105	-0.517073	-0.217135	-0.371746	-0.17799	-0.382976	-0.10394	-0.375768	-0.368595	0.336131	-0.111343	-0.00764751	-0.192355	-0.188814	-0.390512	-0.868402	-0.694033	-0.0602961	0.0775852	-0.109668	0.463929	-0.297674	-0.444389	0.82839	-1.5171	-1.08078	0.692072	1.42549	0.819877	-1.30543	-1.13087	-0.801582	-0.568084	-0.336053	0.385159	-0.432076	0.380568	0.350459	0.338412	0.499956	0.113476	-0.748109	-0.10919	-0.21559	0.00764751
ILMN_1653228	C3ORF22	-0.0775189	-0.111382	-0.100479	0.0412765	-0.0551915	-0.0452905	-0.037622	0.0847139	-0.0960579	-0.111381	0.129333	-0.00508213	0.00319195	-0.0369158	0.151671	-0.0493269	0.0687733	0.000566483	-0.000566483	-0.0702486	0.00994158	-0.111382	0.00529051	-0.0372953	0.0186763	0.0514812	0.186828	0.151722	0.129393	-0.0305414	0.150776	0.0149274	-0.107255	0.150391	-0.0951428	0.146584	0.0489721	-0.0262251	-0.0622773	-0.044991	0.0138822	-0.0456934	-0.111382	0.160257	0.052062	0.0302563	0.135608	0.157099
ILMN_1653240	LOC644683	-0.0629139	0.0130491	-0.019711	0.0117211	-0.0542645	-0.0241723	-0.0085535	-0.0334678	0.230924	0.0996189	0.117973	0.158831	-0.048697	0.00191021	0.0728931	0.0203319	-0.0628653	0.031436	-0.068202	0.112213	-0.0157423	-0.007586	-0.0340686	-0.0696068	-0.0209513	0.065001	0.0723143	-0.015461	0.0521188	-0.00695324	-0.0222816	0.0688062	-0.0308332	-0.16962	0.0519838	-0.00191021	-0.0632753	-0.0043726	-0.0120335	0.0408502	-0.107013	0.142863	0.0771723	0.302816	-0.105122	0.0681543	0.0303836	-0.084465
ILMN_1653251	HIST1H1B	0.0234346	-0.00290728	-0.158623	-0.114555	-0.0259862	0.0201488	-0.219741	0.0898666	-0.00508356	-0.045578	-0.0494361	-0.127027	0.0563512	0.0163159	-0.0536032	-0.00168371	-0.141603	-0.0997839	-0.025856	-0.13815	-0.0411429	-0.010551	-0.0427322	0.0494485	0.122595	0.027318	0.129273	0.0020895	0.167748	0.0813808	0.046422	0.00168419	-0.00400448	0.121067	0.0275044	0.0151939	-0.0648665	-0.119377	0.0565214	0.143823	0.0498152	0.15468	-0.0611329	0.112892	0.0211473	0.114875	0.159039	0.125905
ILMN_1653263	GPRIN1	0.454795	0.00365973	-0.203724	-0.415878	-0.26203	-0.415877	0.292906	0.0943656	-0.359651	-0.199452	-0.16663	-0.288262	0.844926	-0.0955715	0.684658	0.0986557	0.20381	0.692038	-0.0036602	0.0762811	0.293965	0.173894	-0.243098	0.555237	0.838899	-0.32177	-0.397635	0.184163	-0.198506	-0.415878	-0.355447	-0.208517	1.69708	1.09214	1.81576	0.652011	1.7562	1.08349	1.99405	1.00486	2.2888	-0.33124	-0.217223	-0.37027	-0.255006	0.0827942	-0.415877	-0.220001
ILMN_1653266	DNAJB14	0.122663	-0.328441	0.0247822	-0.14853	0.0168657	-0.223709	-0.417274	-0.164901	-0.305856	-0.26227	-0.241504	-0.120569	-0.314391	0.0932798	0.0195856	0.270572	0.137968	0.171362	-0.0405073	-0.136372	0.0193586	-0.125067	-0.213297	-0.724491	-0.128825	0.523776	0.155791	-0.113353	-0.129077	0.143587	0.506272	0.142133	0.0720444	-0.347	-0.12007	0.313859	0.0641642	0.0610886	0.0889711	0.207979	-0.150566	0.215114	-0.136877	-0.0768328	-0.305288	-0.455151	-0.276097	-0.344085
ILMN_1653267	GPR26	0.00252342	-4.76837e-07	0	-4.76837e-07	0.0352092	4.76837e-07	-9.53674e-07	4.76837e-07	-4.76837e-07	0	0	0.0389714	0	0	0	0	0	-9.53674e-07	4.76837e-07	0	0	0.320746	0.0541267	-9.53674e-07	0.0348678	-4.76837e-07	-4.76837e-07	-4.76837e-07	0	-4.76837e-07	0	0	0	9.53674e-07	-9.53674e-07	0	0	4.76837e-07	0	4.76837e-07	-4.76837e-07	0	-9.53674e-07	4.76837e-07	4.76837e-07	4.76837e-07	4.76837e-07	0
ILMN_1653274	NUDT10	-0.143066	0.124313	0.164768	-0.0532136	0.247478	-0.10271	0.228572	0.284785	0.0670185	-0.0154576	-0.122561	-0.121276	0.204611	0.259685	0.0261445	-0.169434	-0.287372	0.210095	-0.0708132	0.0860219	0.296808	0.0329418	0.120328	0.607355	0.234058	-0.11055	-0.168488	0.236466	-0.153354	-0.177182	-0.166065	-0.177491	0.0561662	0.0865383	0.505374	-0.119891	-0.178571	-0.148312	0.421839	-0.041007	0.163256	-0.0901723	-0.237069	0.00321579	0.161248	-0.211185	-0.0201049	-0.101993
ILMN_1653276	LOC645276	0	-4.76837e-07	0	0.00377178	0	4.76837e-07	-9.53674e-07	4.76837e-07	-4.76837e-07	0	0	-1.43051e-06	0	0	0	0	0	-9.53674e-07	4.76837e-07	0	0	-9.53674e-07	-1.43051e-06	-9.53674e-07	-9.53674e-07	-4.76837e-07	-4.76837e-07	-4.76837e-07	0	-4.76837e-07	0	0	0	9.53674e-07	-9.53674e-07	0	0	4.76837e-07	0	4.76837e-07	-4.76837e-07	0	-9.53674e-07	4.76837e-07	4.76837e-07	4.76837e-07	4.76837e-07	0
ILMN_1653278	MUC20	-0.086453	0.0016346	-0.11854	-0.202765	-0.0955949	-0.260691	-0.158832	-0.102472	-0.0016346	-0.145532	-0.0141497	0.367356	-0.149465	-0.262196	-0.116097	0.152907	-0.0196304	0.0459909	-0.0768156	-0.278822	0.138727	-0.305477	0.261338	-0.193388	-0.00781918	0.182252	0.304547	0.224395	-0.0948257	0.199245	0.037899	0.289525	0.30691	-0.296521	-0.0187616	-0.110865	0.962572	0.433716	0.368927	0.458407	0.479389	0.0953007	-0.00477076	0.10955	0.503651	0.0684252	0.120892	0.364481
ILMN_1653282	LCE2A	0.00550508	0.154691	-0.130541	-0.130542	0.0604649	-0.0168476	-0.0581465	0.242948	-0.130542	0.0556827	-0.0522656	-0.130543	0.0132074	0.0481024	0.0354095	-0.130541	-0.00503635	0.00651121	-0.09622	0.0417075	-0.119298	0.163398	0.187075	0.148344	0.0113487	-0.130542	-0.0742769	-0.0197968	-0.0293694	0.129569	0.0412879	-0.04846	0.126122	0.0910692	-0.0637307	-0.0453606	-0.0771055	0.160494	0.0286436	-0.0767155	0.0710182	-0.010993	0.0731397	-0.103237	0.187798	-0.0893435	0.0353394	0.00503683
ILMN_1653283	APP	0.315226	0.57875	0.91963	1.11025	0.695662	0.821244	0.610815	1.37664	0.456562	0.864225	0.297513	0.307155	0.750742	0.852236	0.718064	0.295324	0.645356	0.00106096	-0.103952	0.421682	0.158503	-0.00106144	0.0392122	0.0497036	-0.176229	-0.100083	-0.0681953	-0.320029	-0.351625	-0.222621	-0.298725	-0.242129	-0.35776	-0.139263	-0.234181	0.954732	-0.099896	-0.441103	-0.215676	-0.441842	-0.0589962	-0.0915728	0.803798	0.535894	-0.0223064	0.868571	0.0240803	-0.140832
ILMN_1653286	LOC642345	0.107114	-0.136122	-0.0177321	-0.253309	-0.223339	0.232557	-0.275185	-0.0242205	-0.240114	0.105565	-0.035594	0.0204186	0.102582	0.194026	-0.0328546	-0.0186009	0.00600672	-0.07653	-0.0795379	-0.0563741	-0.0975537	-0.0271349	0.00900841	-0.0896225	0.0311546	-0.0554543	-0.0265932	0.0616388	0.0532022	0.0114312	-0.0394712	-0.0678439	-0.0621386	-0.1211	0.0983887	-0.000634193	-0.0128908	0.0245838	0.022696	0.227823	0.00494671	0.110751	-0.372049	-0.0662808	-0.0781989	0.262139	0.0868793	0.0463915
ILMN_1653292	PFKFB4	0.0881319	0.197414	0.132117	-0.181305	-0.0404425	0.0921183	0.433325	0.237786	0.460372	0.250551	0.2434	-0.134261	0.199034	0.0404425	0.23283	-0.308887	-0.375455	-0.561381	-0.311519	0.351083	0.146805	-0.371675	-0.110872	0.477999	-0.368589	1.49315	1.94103	0.220363	1.13719	0.05762	-1.17262	-1.47043	-0.464144	-0.448857	-0.70575	-0.527343	0.0484161	0.0517464	-0.0946388	-0.300697	-0.222178	1.20319	0.407561	0.386412	-0.33776	-0.589841	1.37725	1.66793
ILMN_1653310	ZNF580	0	-4.76837e-07	0	0.0548801	0	4.76837e-07	-9.53674e-07	0.0241609	-4.76837e-07	0	0	-1.43051e-06	0	0	0	0	0	-9.53674e-07	0.0933762	0	0	-9.53674e-07	0.0018363	-9.53674e-07	-9.53674e-07	-4.76837e-07	-4.76837e-07	-4.76837e-07	0	-4.76837e-07	0	0	0	0.0812502	-9.53674e-07	0	0	4.76837e-07	0	4.76837e-07	-4.76837e-07	0	-9.53674e-07	4.76837e-07	0.105617	0.0369663	4.76837e-07	0
ILMN_1653314	LOC642576	-0.0501142	-0.0201011	-0.0559754	0.152066	-0.153251	0.138758	0.280372	0.0831432	0.29599	0.130489	-0.0301456	-0.0290356	0.0664134	0.0858865	0.173581	0.100154	0.0481286	-0.00714827	0.266587	-0.0464077	-0.0806589	0.0389509	-0.0393662	-0.105389	0.159903	0.0209546	-0.125566	-0.146053	-0.0551643	-0.0260658	0.0342083	0.226263	0.0355449	-0.164822	0.0981469	0.149419	-0.0639505	-0.288548	-0.122164	-0.123306	0.226476	-0.0139914	-0.0220547	-0.0419073	0.199506	-0.0156384	0.0511775	0.182038
ILMN_1653319	MC1R	0.298337	0.21009	0.0707831	0.0596728	-0.261272	-0.0769639	0.381019	0.303304	-0.0589991	0.591009	-0.0692387	-0.0958109	0.582044	-0.182053	0.408482	-0.514827	-0.00826311	-0.736813	0.230577	0.286846	-0.392426	-0.0964651	0.438142	0.353981	-0.215785	0.37159	1.68136	0.518099	-0.178594	-0.104996	-0.267899	-0.885627	1.00126	0.663119	1.29236	0.446702	1.6739	0.0520124	-0.515419	0.803326	0.424987	0.490051	-0.446403	0.287847	-0.586514	0.595877	-0.107631	-0.411972
ILMN_1653324	IL22RA2	0	-4.76837e-07	0	-4.76837e-07	0	4.76837e-07	-9.53674e-07	4.76837e-07	0.043818	0	0	-1.43051e-06	0	0	0	0	0.10423	-9.53674e-07	4.76837e-07	0	0	-9.53674e-07	-1.43051e-06	-9.53674e-07	-9.53674e-07	-4.76837e-07	-4.76837e-07	-4.76837e-07	0	-4.76837e-07	0	0	0	9.53674e-07	-9.53674e-07	0	0	4.76837e-07	0	0.0314546	-4.76837e-07	0.122247	-9.53674e-07	4.76837e-07	4.76837e-07	4.76837e-07	4.76837e-07	0
ILMN_1653332	HAUS6	0.0394893	-4.76837e-07	0.0532308	-4.76837e-07	0	4.76837e-07	-9.53674e-07	4.76837e-07	-4.76837e-07	0.0633516	0	-1.43051e-06	0	0	0.00239611	0.00398541	0.0989175	0.182348	4.76837e-07	0	0	0.0263639	-1.43051e-06	-9.53674e-07	-9.53674e-07	0.0900078	0.0295176	0.10131	0	0.0167594	0	0	0.0183759	9.53674e-07	-9.53674e-07	0	0	4.76837e-07	0	4.76837e-07	-4.76837e-07	0	-9.53674e-07	0.0899539	4.76837e-07	0.0242138	4.76837e-07	0.0545883
ILMN_1653337	USP32	-0.0642214	-0.0434032	0.352907	0.00715065	-0.0094099	-0.0642209	0.296963	0.14942	0.0624509	-0.0630274	-0.00108528	0.148084	-0.0558167	0.061224	0.0702896	0.259664	-0.0456719	-0.0642223	-0.0188074	-0.0642214	0.21145	0.0551252	-0.000333309	0.196837	-0.0642223	0.0685744	0.0741358	-0.0218272	-0.0375795	0.195889	-0.0642214	-0.0642214	-0.0260735	0.128663	-0.0642223	0.000333309	0.515477	0.246684	-0.0642214	0.0777564	-0.0237288	0.132776	0.0553098	-0.0642209	-0.014503	0.0787463	0.0357661	-0.0642214
ILMN_1653340	RECQL5	-0.0477157	-0.146407	-0.0174041	-0.146407	0.112502	-0.146406	-0.061687	0.0547295	-0.0654607	-0.106686	-0.0465212	0.0331802	-0.0639858	-0.126588	-0.0066638	0.245925	0.0273495	-0.146408	0.0271711	-0.054378	-0.146407	0.13452	-0.146408	0.0635076	0.0633755	0.0508704	-0.0492468	-0.0735965	0.19367	-0.121099	0.546286	0.403158	0.0773349	0.00666332	-0.0603085	-0.146407	0.137538	-0.0370378	-0.0903192	-0.0579901	0.0349479	0.0544305	0.0137591	0.0263324	-0.0746236	-0.146406	0.0104976	0.170337
ILMN_1653342	DUS1L	-0.321184	0.0303168	-0.0520902	0.0796351	0.0333228	-0.157559	0.0412297	0.046195	-0.0675325	-0.175025	-0.0891075	-0.105445	0.112152	-0.0254922	-0.16895	-0.156816	-0.197074	0.147194	0.453221	0.00329351	-0.00183535	0.00183535	0.227795	0.190693	0.092701	-0.0122757	0.380652	-0.408269	0.0240674	0.00322914	0.146246	0.250482	0.458565	0.871851	0.109975	-0.197179	0.575451	0.428431	0.0864034	0.284004	0.511755	-0.280416	-0.0256052	-0.30822	-0.0451074	-0.28471	-0.2219	-0.0235209
ILMN_1653347	LOC643697	-0.120855	0.130466	-0.122633	-0.014843	0.00536966	0.129969	-0.0907721	0.0885196	0.0267973	-0.0525274	-0.0380955	0.0601668	0.0499854	-0.209039	-0.0351253	0.0984731	-0.227242	0.0869412	-0.0812588	-0.0727172	0.021987	-0.0498095	-0.242191	0.0437355	-0.241851	-0.000786304	0.0578408	0.00842857	0.000786781	0.00421047	-0.0446248	0.065979	-0.109438	0.0106187	-0.0970726	-0.0256209	-0.0754232	0.0566335	0.0078702	0.00619459	-0.202768	0.0497103	0.0172257	0.0768428	0.10883	0.0237322	-0.00878477	-0.158241
ILMN_1653352	LOC644975	-0.044209	-0.0851173	0.0530844	0.0296378	0.0726128	0.156038	-0.0601821	-0.00270557	-0.0683665	0.00698471	0.0121059	0.0143719	0.0652194	-0.0851169	0.0108628	9.25064e-05	-0.014905	-0.00438213	0.048274	0.0323668	0.105999	-0.0851178	0.0631375	0.0896711	0.174889	-0.03754	0.118352	-0.0851173	0.128556	-0.0784287	-0.0724235	0.0853577	-0.0314279	0.0416112	-0.049067	0.0214567	-9.25064e-05	-0.0524306	0.0676413	0.071135	0.0898519	-0.0542455	0.0893273	-0.0158882	0.0910788	0.0419045	0.10871	-0.0319147
ILMN_1653355	A26C3	-0.236576	-0.137102	-0.297966	0.0501404	-0.129091	0.184464	-0.00386524	-0.096343	-0.0251741	0.0295463	-0.0624409	0.0829778	-0.0941062	0.0477777	0.0118971	-0.0360556	0.19665	-0.0954413	0.0231123	0.139216	0.0652156	-0.290055	-0.102496	-0.0212188	-0.13891	0.101421	0.0334444	0.0896621	0.130875	-0.0805469	-0.0540247	0.0667796	0.165744	-0.15228	-0.0452218	0.134608	0.105519	-0.00703335	0.0328941	0.489766	0.0343595	-0.0882864	0.0518513	0.34727	-0.0454326	-0.0977173	0.00526142	-0.0245481
ILMN_1653358	FUT3	-0.073133	-0.164172	-0.017663	0.341582	-0.16503	0.0453553	0.128281	-0.152169	0.0237384	0.208756	-0.0477862	0.170192	0.105155	0.0561643	-0.0069232	-0.0133963	0.0151248	0.0211482	-0.165029	0.0878773	0.306494	-0.16503	0.0542049	-0.0717912	-0.0165706	-0.0614595	0.148288	0.102883	0.225446	0.0120912	0.0395832	-0.0870843	-0.16503	0.0786071	-0.0762258	0.248274	-0.0691605	0.311648	-0.0598769	0.125793	0.147427	0.0804911	0.0940723	-0.165029	-0.125178	-0.0933132	0.112019	0.1847
ILMN_1653367	TAF12	-0.021081	0.139929	-0.00286579	0.28041	-0.0291491	0.147507	-0.0327501	-0.0215273	-0.192739	-0.0892811	-0.12631	0.023385	-0.190725	-0.0233154	0.00110149	0.00944233	-0.0559225	0.215868	-0.111004	0.0585012	0.363578	0.11533	0.32857	0.812292	0.0453262	0.0580788	0.688994	-0.499032	-0.312931	0.0815849	-0.284746	-0.0766802	0.23546	0.395748	-0.196268	-0.00110149	0.286925	0.157022	-0.212852	0.172741	0.282223	0.109624	0.0419064	0.332074	-0.212513	0.0546894	0.0384789	0.143922
ILMN_1653368	LOC645238	0.125879	0.0882764	0.0100341	0.0243559	-0.144963	-0.0703816	-0.148883	-0.0569053	0.0169697	-0.0813775	0.0473495	-0.00819063	-0.00513363	-0.0527315	-0.07056	-0.00503731	-0.0233774	0.0624084	-0.121665	0.0182471	0.0231547	-0.0522094	0.0937171	0.00141668	0.105079	-0.0985384	0.00634527	-0.00643539	0.0967732	-0.0275025	-0.0953827	-0.0492439	-0.00775766	0.141468	0.0216608	0.0710511	-0.00141668	-0.031518	-0.0653257	0.211185	0.0613561	-0.0466571	-0.104196	-0.0228267	0.182191	0.190351	0.0847058	0.00370407
ILMN_1653369	FLJ39739	0.0688248	0.120556	-0.0219016	-0.0189295	0.0117111	-0.021441	0.0112963	0.0725956	0.221001	-0.0513492	-0.0513492	-0.0513506	0.0214896	-0.0230641	0.223696	0.0148101	0.0313301	-0.0513501	-0.00171804	-0.0513492	0.0778904	-0.0493813	0.0248361	0.0432448	0.0626526	0.00171804	0.110327	0.170025	-0.0513492	-0.0513496	-0.0513492	-0.0502186	-0.0513492	0.0793595	-0.0513501	0.0486107	-0.0513492	-0.0513487	-0.0513492	0.0800972	0.0725794	-0.0218616	-0.0513501	-0.0513487	-0.0513487	-0.0513487	0.0310793	-0.0513492
ILMN_1653372	ATP8B3	0.255504	-0.0593472	0.0421271	0.10934	-0.100007	-0.0173655	0.000406265	0.00353384	0.00272131	0.26708	0.00365591	0.130661	0.0692468	0.0649366	0.0633149	-0.127407	-0.037219	-0.0288839	-0.000405788	-0.210074	-0.126397	0.201544	0.151732	-0.105932	-0.119616	0.322659	1.0127	0.0813632	-0.134192	0.388286	0.589321	-0.0671558	-0.0714827	0.0987048	-0.00490093	0.227674	-0.0515504	-0.205128	-0.154438	0.242824	0.0352755	0.124731	-0.0728402	0.13784	0.264339	0.193087	-0.0231233	0.00258207
ILMN_1653376	FAM171B	-0.050034	0.0643978	0.56173	-0.0419369	0.406638	0.231017	0.0735273	0.0228248	0.088542	-0.050034	-0.050034	0.21139	0.184995	-0.0288339	0.222603	0.516099	0.101769	-0.050035	0.153924	0.00364017	-0.0402198	0.238086	-0.0500355	-0.050035	0.0734119	-0.0500345	-0.0500345	0.225072	-0.0445533	-0.0500345	-0.050034	0.238805	0.00224829	-0.0171227	-0.00128031	-0.0262041	0.116768	0.0351219	-0.050034	-0.0500336	-0.0109029	-0.050034	0.166186	-0.0500336	-0.0500336	-0.0500336	-0.0500336	0.0319138
ILMN_1653378	LOC646589	0.0651684	-0.00581217	-0.0294819	-0.0294824	0.0944109	0.0366087	0.0137997	0.055666	-0.0294824	-0.015285	-0.0294819	0.0304294	0.0676985	0.113002	-0.011498	0.0213885	-0.0294819	-0.0294828	-0.0294814	0.013062	0.0652309	0.11347	0.109689	0.0250697	0.0658746	0.124318	-0.00277567	-0.0294824	-0.0294819	-0.00699425	0.0542898	-5.72205e-06	-0.0294819	-0.0294809	-0.0294828	-0.0294819	0.104841	-0.0294814	0.0418348	0.0805626	-0.0294824	0.0333881	-0.0294828	0.00635862	-0.0294814	0.315432	-0.0294814	-0.00700331
ILMN_1653385	KIF3A	0.371403	0.024003	0.162544	-0.288899	0.196604	-0.185928	0.214328	0.028398	-0.0243864	-0.125607	0.218128	-0.209972	0.1539	0.118758	0.240619	0.0634508	0.161925	0.118494	-0.136698	-0.139446	-0.0257831	0.0739012	0.0943656	-0.135868	0.250741	-0.0191774	-0.162177	-0.206934	-0.0604644	-0.227992	0.190521	-0.207466	-0.125678	-0.00136137	-0.022326	-0.129477	-0.0560837	-0.05266	0.147878	-0.274556	-0.139184	0.0742435	-0.163459	-0.0826406	-0.119396	0.0134726	-0.0975618	0.00136089
ILMN_1653386	SULT6B1	0.0465355	-0.0967965	-0.0753703	-0.00346851	-0.0615282	0.131152	-0.0499339	-0.111784	0.109723	0.0232391	-0.0253444	-0.224867	-0.0904398	-0.120593	0.0707684	-0.005404	0.0329943	-0.0713663	0.0248866	0.0537062	-0.0222301	-0.0436263	-0.134899	-0.164808	-0.000180244	0.0740309	0.0222259	0.287991	0.0665212	-0.149127	-0.0159993	0.141184	0.0546904	0.0321712	0.0582566	-0.175728	0.100523	-0.112503	0.000180244	0.186256	0.0620885	-0.0289989	0.152074	0.126503	-0.0419993	0.265818	-0.0602303	-0.0641975
ILMN_1653390	SDHALP1	0.0727658	0.0614076	0	-4.76837e-07	0	4.76837e-07	-9.53674e-07	4.76837e-07	-4.76837e-07	0.0853925	0.00556946	-1.43051e-06	0	0	0	0	0	-9.53674e-07	4.76837e-07	0.114823	0	0.238972	0.0018363	-9.53674e-07	-9.53674e-07	-4.76837e-07	0.0167809	-4.76837e-07	0	-4.76837e-07	0	0	0.165775	9.53674e-07	0.234448	0	0	4.76837e-07	0	4.76837e-07	-4.76837e-07	0	-9.53674e-07	4.76837e-07	4.76837e-07	4.76837e-07	4.76837e-07	0
ILMN_1653394	LOC642916	-0.0741963	-0.0548124	-0.0741963	0.0230436	0.0216899	-0.0741959	-0.0267687	0.057673	0.14473	0.101999	0.101709	-0.0741978	-0.0741963	0.0420146	-0.05337	-0.0741963	-0.00119781	-0.0741973	-0.0741959	-0.0741963	-0.00142288	0.128833	0.122522	-0.0692573	0.0438108	0.179759	-0.0277305	-0.0741968	-0.0291715	0.0215449	0.0243564	-0.0741963	-0.00404739	-0.0741954	-0.0282192	0.0914645	-0.0741963	0.0991254	0.0824404	0.063807	-0.0589538	-0.0632267	0.173955	-0.0741959	-0.0741959	0.119932	0.0271325	-0.00592089
ILMN_1653395	CCR5	-4.76837e-07	-9.53674e-07	-4.76837e-07	0.0945587	-4.76837e-07	0	0.0654106	0.0298901	0.091898	0.0228276	-4.76837e-07	0.0147223	-4.76837e-07	-4.76837e-07	-4.76837e-07	0.178742	-4.76837e-07	0.055872	0.039896	-4.76837e-07	0.0227227	-1.43051e-06	-1.90735e-06	0.203673	-1.43051e-06	0.0613108	0.102565	0.0409965	0.101171	-9.53674e-07	-4.76837e-07	0.0518007	-4.76837e-07	0.0427132	-1.43051e-06	-4.76837e-07	-4.76837e-07	0.00702333	-4.76837e-07	0.00586033	-9.53674e-07	0.0349922	-1.43051e-06	0.100772	0	0.05093	0	0.0642419
ILMN_1653404	NKIRAS2	-0.461911	0.0324168	-0.242763	-0.0224986	-0.109078	-0.618471	-0.0134888	-0.0916958	0.0561004	0.00613928	-0.160611	-0.303004	-0.0398049	-0.338485	-0.160281	-0.35805	-0.43686	-0.138093	0.468564	-0.0323167	0.251705	0.214478	0.352191	0.29393	0.192677	0.0714774	-0.00939941	0.460345	0.136302	0.161146	-0.0440645	-0.119322	0.674903	0.980511	0.463874	0.0691619	0.855386	0.616938	0.0405645	0.993586	0.207486	-0.00613928	0.0737882	-0.133844	0.469731	-0.261132	0.125207	0.226309
ILMN_1653410	LOC647274	-0.079351	-0.0101967	-0.0168366	-0.101131	0.0572376	0.137764	0.00487852	0.0114884	-0.0383039	-0.0250826	-0.094347	0.00511932	-0.0357218	-0.0940871	-0.00328398	-0.0968924	-0.0912623	0.112272	0.102104	0.0439644	0.0561643	-0.00937939	0.162951	-0.0740051	-0.0101867	0.0945916	0.0609365	-0.0686555	0.0265217	-0.00112963	-0.00139856	0.00112963	0.06358	0.155799	0.154281	-0.00741959	0.112478	0.0290899	0.0671716	0.0361967	-0.10135	-0.108277	-0.0585852	0.00348139	-0.0565348	-0.0082531	0.267361	0.1552
ILMN_1653412	RAXL1	-0.204005	-0.286744	-0.274263	0.0918751	-0.279797	-0.256229	-0.576162	-0.211918	-0.224822	-0.249428	0.130083	0.388888	0.085125	0.13425	0.00888157	0.054513	0.230949	0.0898838	0.0556116	0.278251	0.730954	-0.347704	0.0538845	-0.900646	0.26406	0.267858	-0.241694	0.0396738	-0.0557652	-0.544654	-0.00742054	-0.496229	0.365532	0.209246	-0.162159	0.30358	0.161484	1.2096	0.160463	1.58946	0.0733919	-0.476124	-0.109476	0.317128	0.838754	0.0914154	0.00742149	-0.205509
ILMN_1653415	SPANXA2	-0.0745969	0.156701	-0.0828977	0.0800309	0.152745	-0.0209737	-0.000927448	-0.0086503	0.00352669	0.0715213	-0.015677	0.0616879	-0.0404921	-0.0306416	-0.0828977	-0.0419207	-0.0126858	0.0142097	0.162994	0.160315	0.0582113	-0.0828986	0.117573	-0.0506687	-0.0751243	-0.0256634	0.0033226	0.0477409	0.0865235	-0.0336747	0.0143261	-0.0828977	0.0828772	-0.0828967	0.000469208	-0.0828977	-0.0447497	-0.0828972	-0.0589652	0.0512032	0.0437088	0.0849953	0.148232	-0.0828972	0.0544939	0.0960789	-0.000469208	0.0367694
ILMN_1653420	LOC648278	-0.112286	-0.211548	-0.00948334	-0.0450563	0.0904398	-0.000328541	-0.103891	0.0386057	0.0575147	-0.0483885	-0.027648	-0.0263996	0.000893593	-0.0574102	0.0356216	0.114159	0.050528	0.0182414	0.115581	0.0929523	0.131915	-0.0719709	-0.143591	-0.116379	0.0208111	0.0512543	0.000328064	0.02983	-0.015327	0.0537748	-0.0145645	0.0723724	-0.0286493	-0.00152302	-0.0316133	0.174495	-0.0726943	0.120875	0.0280428	0.0926967	-0.172761	-0.0228295	-0.0237541	0.139301	0.0611072	-0.0989623	-0.094089	-0.0933309
ILMN_1653428	SPINK9	0.0726013	-0.0482006	-0.0932145	-0.0443592	-0.11014	-0.122991	0.291179	0.0639834	0.182357	-0.055387	0.0248375	-0.179579	-0.187301	-0.0746441	-0.157013	0.107969	-0.169263	0.0198374	0.150729	0.153774	0.134899	-0.174047	-0.0348654	-0.0379038	0.0039587	0.0305734	0.0427041	0.186614	-0.18615	-0.0229573	0.196851	0.147146	0.147217	0.214628	-0.110247	0.0827966	0.0721588	-0.0543556	-0.191832	0.00998354	-0.0039587	0.170178	0.0998359	-0.00974703	-0.0770674	-0.0361099	-0.0604897	0.0662813
ILMN_1653429	SLC35A3	-0.036871	0.0488768	-0.058413	-0.103668	-0.058413	0.194504	-0.0555596	0.142284	0.162518	0.0366287	0.122269	0.140297	-0.121453	0.0226555	0.128304	0.103501	-0.0178661	0.149226	-0.313941	-0.032938	0.183438	-0.208141	0.225327	0.471455	-0.162611	-0.288939	0.537939	-0.603401	0.0844841	0.417858	0.493829	0.92089	-0.214969	-0.205609	-0.611872	0.0652161	0.140297	-0.0936775	-0.307655	-0.0687299	0.100436	0.0275068	0.147741	-0.089395	0.180537	-0.223431	-0.032938	0.0139885
ILMN_1653432	HNRPDL	-0.0264597	-0.435406	0.191602	-0.274061	-0.0643425	-0.259489	-0.121333	0.236702	-0.05653	-0.174878	-0.293978	-0.936246	0.0364981	0.260976	-0.133062	0.638485	-0.00299644	0.587876	0.66014	1.18569	1.15545	-0.581156	-1.47512	-0.973765	0.374264	0.526093	-0.0974913	0.570576	0.480999	-0.0434742	-0.663607	0.574942	0.455729	0.606366	1.18222	-0.0419302	0.56282	1.05543	0.829556	-0.147926	1.21959	-0.186483	0.0612431	0.0029974	0.40938	-0.713103	0.706864	0.226066
ILMN_1653434	DMD	0.635174	0.581366	0.0792417	0.103993	0.330423	0.267598	-0.0104837	-0.0277672	0.0760193	0.0993171	-0.00517082	0.291682	0.250556	0.0497093	0.00517082	0.142394	0.283748	-0.0843568	-0.0465264	-0.0841832	-0.201853	-0.115445	0.283388	0.00951481	0.302375	0.0673614	-0.0240288	-0.135137	-0.203521	-0.127172	0.203753	0.121051	0.471446	-0.06705	-0.128646	-0.0454211	-0.211869	0.00847101	-0.218828	-0.141361	-0.218828	0.0954518	0.0219779	0.0396314	-0.218827	-0.117129	-0.0262628	0.18877
ILMN_1653437	LOC642360	-0.0238061	-0.09233	-0.183874	-0.159571	0.0306187	0.192825	-0.0121212	0.0235295	-0.145041	-0.031055	0.0662308	-0.0035758	-0.0691314	-0.0496082	0.0770288	0.0201492	0.0284371	0.0603209	0.019042	0.0246038	0.0524926	-0.276976	0.00667858	-0.0920424	0.0963774	-0.0351725	-0.10627	0.0484986	-0.0179682	-0.0264926	-0.0760584	0.0491304	0.117676	-0.125197	0.157628	-0.107408	0.0386405	0.0786285	0.252954	0.0511141	0.154536	0.0954213	-0.0215049	-0.119634	-0.0729713	0.131283	0.00715017	0.0863385
ILMN_1653438	PHF14	-0.0402956	-0.251082	0.225855	0.1994	0.259236	-0.372976	-0.0232973	0.0981817	-0.495851	-0.348944	0.00545788	-0.292485	0.00804424	0.0219307	-0.294395	-0.254173	-0.19171	-0.0175018	0.66851	-0.00545692	-0.0243568	0.117948	0.0717268	0.518794	0.447425	0.625709	0.260973	0.775892	0.587144	0.659327	0.171988	0.0198832	0.361866	0.711349	0.666875	0.266167	0.870728	0.843765	0.255324	0.374347	0.946289	-0.152488	-0.495118	-0.397266	0.158084	-0.376344	-0.0180254	-0.464671
ILMN_1653443	CDK2	-0.316634	0.133648	-0.165876	-0.104443	-0.123361	-0.342883	-0.149467	-0.135921	-0.323832	-0.0831919	-0.162258	0.00156927	-0.127411	-0.279219	-0.216183	-0.269859	-0.408696	-0.181943	0.181962	-0.158992	0.221019	0.260476	-0.191713	0.652475	0.118729	0.262869	0.00437784	0.10848	0.793243	0.354026	-0.0854673	0.457991	0.145164	0.050386	0.296885	0.0159478	0.21276	0.277174	0.2978	-0.450616	0.366093	0.110075	0.173389	0.399512	0.668211	-0.255616	0.61362	0.355524
ILMN_1653447	PSORS1C2	-0.032855	-0.0412588	0.0157409	-0.070519	0.0757489	-0.0130777	0.215631	0.014852	-0.0120568	0.0847449	0.0200009	-0.00599289	0.0726662	-0.107281	0.11747	0.0377474	-0.152462	0.0288539	-0.0541916	0.071095	0.106226	-0.0324874	0.0887775	-0.104969	-0.124735	0.104744	-0.0424767	-0.162363	0.0808411	-0.162363	-0.0437999	0.0271549	-0.0691657	0.172133	0.0296631	-0.0252209	-0.000732899	-0.0894165	-0.0331316	-0.0550194	0.190065	0.0498266	0.0413184	0.0408721	-0.0675163	-0.0103173	0.00863504	0.0436692
ILMN_1653453	MID1	0.114487	-0.0295906	0.0682483	0.0858326	-0.0898829	-0.00747251	-0.0431366	-0.126493	-0.126493	0.00173473	0.106862	0.0402832	0.0457678	-0.126493	-0.125506	0.0342512	0.049839	-0.126494	-0.0438886	-0.06178	-0.0661259	-0.118739	-0.126494	-0.0454516	0.021966	-0.00284672	0.0518332	0.0211515	0.030097	0.146907	-0.00527954	0.187014	-0.126493	-0.126492	-0.126494	0.116901	0.13725	0.0697479	0.002738	-0.00173473	-0.0691528	-0.126493	0.120437	0.224249	-0.126493	-0.126493	-0.0535097	-0.0664158
ILMN_1653458	LOC648840	0.0421925	-0.0102806	-0.0192285	0.0553479	-0.133896	0.0289354	0.022069	0.0420256	-0.190081	-0.0929894	-0.184061	-0.015276	-0.0772743	0.0273609	-0.0314569	0.00259829	-0.202497	0.00624895	0.0262942	-0.0586991	-0.0626907	-0.0208359	-0.149707	-0.0984402	0.0392838	0.0801358	-0.0395365	-0.0263624	-0.094553	0.0431509	-0.0293918	0.158739	-0.177094	0.0520849	-0.0667787	-0.188656	-0.0317922	0.0333977	0.112016	0.0573277	-0.040453	-0.0206914	0.0323105	0.159553	-0.018599	-0.202497	0.0384388	0.0955911
ILMN_1653459	IL11RA	-0.017663	-0.121871	0.0944791	-0.0441661	0.044333	-0.0391369	-0.167002	0.0323763	0.0359097	-0.0477448	-0.0539045	-0.0134273	-0.0500546	0.0597482	0.0557585	-0.165246	0.0466847	-0.120721	-0.0269823	0.208509	-0.0271692	-0.0851622	-0.190168	-0.296199	0.0387774	-0.114764	-0.00776482	0.0392327	0.261287	0.0747147	0.0997253	0.00791311	-0.0455523	0.171426	0.0842123	0.0511274	0.159875	-0.0295687	-0.0374627	0.230675	-0.066505	-0.139335	0.141428	0.443628	-0.0580549	0.0645428	0.0885043	0.00776434
ILMN_1653461	MGC48628	-0.00602436	0.139091	-0.0115056	-0.0870304	-0.0630178	-0.046062	-0.0870309	0.240098	0.00348854	-0.0292625	-0.0293241	0.0963697	0.0288858	-0.0235457	0.0540237	0.0358109	-0.0460134	0.156191	0.139286	-0.0613799	0.0103068	0.0123158	-0.0426855	-0.0870309	-0.0396099	0.160906	0.106537	0.048912	-0.0212684	-0.0732198	-0.0870299	-0.0870299	-0.0250921	-0.0568967	0.102423	0.0566311	0.0862017	0.0965161	0.0824151	0.0081892	0.0789309	0.0795717	0.0575719	-0.0870295	-0.0768242	0.030683	0.0813951	0.0405741
ILMN_1653463	SULT1C3	-0.0133805	0.0394025	-0.0198855	-0.031724	0.000687599	-0.102431	-0.0828495	-0.0525789	0.200644	-0.053566	0.11612	0.0312786	-0.0533972	-0.0100465	0.0024519	0.0209308	-0.155869	0.0677757	0.0863514	-0.0439229	-0.0111914	-0.0347233	0.0192194	0.0971174	0.0484505	-0.000687122	0.0680742	-0.0822034	0.0362205	-0.148074	0.00386286	-0.0852933	0.0985146	-0.159903	0.0136619	-0.0364394	-0.0453472	-0.0196877	0.000858784	0.00627899	0.0315981	0.142098	0.0747728	0.0767641	0.0409584	-0.131838	-0.173387	0.115943
ILMN_1653466	HES4	-2.25677	-0.945213	-0.639548	0.303057	-0.615289	-0.669023	0.46064	-0.490248	0.421917	0.139493	0.247012	-0.902401	-0.199138	-0.340747	0.31965	-0.184654	0.649126	2.45378	0.0668316	1.98056	1.20085	0.379803	0.773154	1.95858	2.1387	1.09002	-0.303517	1.01941	2.38667	0.333287	-1.95533	-1.70157	-0.15871	-1.01168	0.10454	0.273816	-0.48568	-2.94181	-2.05646	-2.03461	1.19283	-0.0324659	3.30824	0.54757	1.58353	-1.64882	1.3064	0.782517
ILMN_1653468	LOC653145	-0.161832	0.0874925	-0.00171328	-0.0518718	-0.186966	0.123238	-0.0568786	0.0358253	-0.0734992	0.191905	0.03474	0.053719	-0.0732598	-0.0533133	0.0542078	-0.0212498	0.04037	0.0185623	-0.054296	0.162466	0.070168	-0.188895	-0.0346923	-0.0811362	0.0787559	-0.0908647	-0.0847592	0.00687647	0.0518007	-0.203922	-0.0241399	-0.065136	-0.0131812	-0.0503974	0.0524583	0.183208	-0.0473738	0.00393915	0.00401402	0.0833831	-0.0494332	-0.071516	0.00171328	0.142437	0.0282946	0.202331	0.064764	-0.048501
ILMN_1653469	RPL12	0.259821	-0.0342875	-0.345677	0.635364	-0.340985	-0.150446	0.00482464	0.158106	-0.428567	-0.00482559	-0.279585	-0.0606833	0.00482464	-0.288732	-0.0170526	-0.433943	-0.126908	0.531693	0.0476646	0.882213	-0.0357685	-0.0729094	-0.17705	1.24829	0.761456	0.707592	1.0555	1.3916	1.17855	0.7208	-0.443971	0.870028	-0.11967	2.00128	0.926301	0.796679	-0.70636	1.38143	0.386523	0.158106	0.669298	-0.0786953	-0.353925	0.876494	0.892055	0.411023	0.943169	0.619992
ILMN_1653470	KLC2	0	-4.76837e-07	0.11842	-4.76837e-07	0.0658145	0.0729938	-9.53674e-07	0.0674763	0.125353	0	0.0170202	0.185947	0.0126748	0	0	0	0	-9.53674e-07	0.104105	0.0141721	0	-9.53674e-07	-1.43051e-06	-9.53674e-07	0.0376272	-4.76837e-07	-4.76837e-07	0.0282679	0	-4.76837e-07	0	0	0	9.53674e-07	0.202061	0.00389671	0.0168862	4.76837e-07	0	0.00444889	-4.76837e-07	0	0.00634527	0.0650701	0.284362	0.0128384	4.76837e-07	0
ILMN_1653471	CDY1	0.011971	-0.100984	-0.0668573	-0.0185366	-0.0951467	0.0706301	0.0522895	-0.0484948	0.0345869	0.0813065	-0.135059	-0.216798	-0.0564804	-0.103484	-0.0528121	-0.00112724	0.0834861	-0.0678258	0.0140185	0.0692	-0.0863609	-0.0218058	0.0134149	0.0787358	-0.140343	-0.0415516	0.112879	0.0595756	0.0516415	0.0194745	-0.0501013	0.0219336	0.0965204	0.216965	0.0149307	0.0857673	-0.0569801	0.0920811	0.0114918	-0.00387239	0.100931	-0.0547409	0.0756659	0.182332	0.0130448	-0.0420413	-0.0140595	0.0465627
ILMN_1653480	KENAE	0.168343	0.0319004	0.104867	-0.287393	0.00447607	-0.00381708	0.268617	0.191079	-0.0475707	-0.0101457	-0.0863466	0.170038	0.0127258	-0.108327	-0.10307	-0.305701	0.0104995	-0.0936637	-0.158571	0.0387106	0.0206218	0.244182	-0.267196	-0.0364041	-0.247898	-0.183607	-0.176934	0.183328	0.169588	0.154627	-0.00606918	-0.219283	-0.205661	0.0412083	0.073874	-0.0934234	-0.127273	0.412942	0.0240026	-0.172039	0.00381708	0.0158391	-0.0643864	-0.0412717	0.206458	-0.185323	-0.11067	-0.118482
ILMN_1653494	S100A1	2.39132	2.36197	1.58318	0.150241	1.60496	0.973897	1.83803	1.56888	2.04828	1.60496	1.91764	1.14961	2.03529	0.964303	0.45648	0.435796	0.900711	0.172853	0.20329	-0.0230932	-0.349679	0.170286	-0.347224	-0.473891	-0.231487	-0.248395	0.056777	-0.198312	0.0151706	-0.462745	-0.432452	-0.375638	-0.563647	-0.429866	-0.414796	-0.499689	-0.353234	-0.425124	-0.497713	-0.438657	-0.599374	-0.26745	0.125947	-0.141419	-0.45158	-0.667232	-0.108707	-0.153819
ILMN_1653496	GLUL	2.1513	1.14028	0.710129	0.0471024	-0.0893111	1.14985	0.131096	-0.197985	-0.0369692	0.0374131	-0.0864844	1.39242	0.196775	0.05231	0.436574	0.298513	0.418785	0.046103	0.672523	-0.073504	-0.18624	0.0504398	0.0724921	-0.253048	-0.285072	-0.260607	-0.198709	-0.422069	-0.217762	-0.2539	-0.144313	-0.257064	-0.0658021	-0.198444	-0.369158	-0.21152	0.108485	0.313851	0.178295	-0.169357	0.144703	0.216613	-0.203245	0.0369692	-0.311668	0.0473204	-0.201058	-0.118884
ILMN_1653498	IGSF6	1.09067	0.814004	0.680026	0.961297	0.371992	0.505324	0.55258	0.794485	0.354835	0.979266	1.33851	1.30258	0.610435	0.792525	1.17206	0.813357	0.969438	0.579448	-0.0889535	-0.139587	-0.344546	0.902348	1.08693	0.146352	0.0120401	-0.344547	-0.326303	-0.344547	-0.344546	-0.187939	-0.0859718	-0.102518	0.0446415	-0.267372	-0.128737	-0.282763	-0.223368	-0.344546	-0.344546	-0.123782	-0.243447	0.0255914	0.105946	-0.344546	-0.285094	0.315314	0.00323629	-0.106223
ILMN_1653500	LOC649902	-0.0239496	-0.145474	-0.145473	0.0805454	-0.145473	-0.0412049	0.0119963	-0.0122857	0.013917	0.089426	-0.145473	0.0404735	-0.0563278	0.146805	-0.130271	0.242425	0.0346808	0.0977478	0.0420418	0.106226	0.030417	-0.145474	0.0209217	-0.123255	0.0567865	0.0429807	0.101195	0.138071	-0.0727873	-0.00960541	0.0504646	-0.00875807	-0.0536132	-0.0134597	-0.0758676	-0.0712867	-0.00195122	0.016428	0.0493488	0.0338283	0.0871038	0.0439367	-0.0993943	-0.0287118	-0.0291953	-0.0290918	0.0229516	0.145562
ILMN_1653501	SEMA3B	-0.286304	0.0858312	-0.180611	0.011548	0.0175009	-0.234071	-0.469715	-0.339841	-0.182559	-0.148758	0.675848	0.178228	-0.113559	-0.41529	-0.421196	0.985492	0.278513	0.160295	-0.304479	-0.397391	-0.303484	-0.100638	-0.0317407	-0.271718	-0.345612	0.00511456	0.593378	-0.0377216	0.0707283	-0.00511456	0.324822	-0.0218391	-0.233208	-0.0267572	-0.326801	1.65321	-0.067091	-0.308471	-0.341141	-0.470372	0.596821	1.18181	-0.319282	0.658967	0.796442	0.0824003	0.849402	0.878004
ILMN_1653504	EDG1	-0.239027	-0.176044	1.34033	0.671965	0.0530052	-0.276817	-0.468081	-1.09607	-0.22704	-0.952024	-0.599426	0.390964	-0.583159	-0.274965	0.223807	0.994852	1.09108	0.756167	0.778331	1.04759	0.0730124	0.527019	-0.0753927	-0.572652	0.741608	-0.652955	-1.11915	-0.73583	-1.23779	-0.737946	-1.23948	-1.34421	-0.277233	-0.536694	-1.12689	0.11927	-0.719875	-0.856385	-1.17894	-1.38367	-1.35797	0.486842	0.597442	-0.0530043	0.986386	-0.660077	0.823968	0.88376
ILMN_1653506	LOC442015	0.156857	0.0487318	-0.0482326	0.0305872	-0.107506	0.132182	-0.153563	-0.133827	0.185324	0.0897861	0.0403361	-0.113376	-0.137043	0.0307698	0.0714865	0.0594568	-0.00202942	-0.0337677	-0.0861015	-0.10397	-0.0266299	-0.00806189	-0.00123596	0.0401349	0.00871086	-0.0713425	-0.00325775	0.0754066	0.184581	0.114538	-0.0960527	0.0393686	0.0176563	0.0202017	-0.189733	0.0682044	-0.135145	-0.0758705	0.105677	-0.117419	-0.0990038	-0.119658	-0.0447364	0.0925851	-0.134837	0.00505924	-0.0492163	-0.0875063
ILMN_1653514	RBBP4	-0.0180082	-0.125134	-0.313834	-0.0379133	-0.295079	-0.04741	0.254887	-0.15381	0.205882	0.0305967	-0.174477	-0.0831628	-0.133444	-0.165934	0.237968	-0.0312548	0.207762	-0.463621	0.237509	0.149299	0.153205	-0.486248	-0.221766	-0.18677	-0.0390301	0.015111	-0.00325584	0.281904	0.476112	-0.198552	-0.355556	0.356666	0.43056	0.232901	0.00325584	0.279671	0.0522051	0.107119	0.0628853	0.6514	0.252155	-0.293078	0.130594	0.433776	0.181222	0.117654	-0.0423775	-0.123955
ILMN_1653524	SIKE	-0.109999	-0.222159	0.16307	0.101481	0.0270262	-0.0994196	0.031652	0.14911	-0.102271	0.00799894	0.146979	-0.231141	-0.0099988	0.0198326	0.0346518	-0.233296	-0.00163174	-0.0907126	0.0295982	0.0991321	0.162296	0.124408	0.17606	0.515367	-0.0780897	-0.11458	0.0459795	-0.0198908	0.00789928	0.119273	-0.144771	-0.0151987	-0.248704	0.163673	0.0622602	-0.196675	0.244526	0.0329514	0.0576634	0.055028	0.18711	0.00163221	-0.172202	-0.198878	0.0189996	-0.0545759	-0.0598893	-0.0743613
ILMN_1653527	LOC648358	-0.156771	0.0803876	0.06286	-0.108951	0.147328	0.0130458	0.0553465	-0.00263691	-0.156772	-0.0837364	-0.151202	-0.123483	0.0359373	0.244454	0.00263739	-0.094717	-0.0851617	0.0229869	0.0320387	-0.152693	-0.156771	-0.156772	-0.0833063	-0.131695	-0.0831995	0.156336	0.075191	-0.156772	0.207129	0.0913134	-0.0702844	-0.0291615	-0.0852928	0.0549836	0.00611687	0.121456	0.261697	0.10455	-0.156771	0.0352497	-0.10637	0.0225048	-0.0306749	-0.00971794	-0.0890622	0.0235052	0.054554	0.0340929
ILMN_1653529	TEX10	-0.237013	-0.407164	-0.323513	-0.555283	-0.227334	-0.272278	-0.117055	-0.0259171	-0.00048542	0.0443783	-0.173329	-0.361618	0.00677013	0.00580311	-0.0338326	-0.550008	-0.316254	0.445846	0.221079	0.247038	0.0154257	-0.22224	-0.0679693	0.308591	0.47995	0.314058	0.47995	0.653885	0.632474	0.649876	-0.298269	0.140276	0.315228	1.12614	0.510889	-0.0533113	0.32261	0.625895	0.155153	0.000484467	0.170735	0.0178213	-0.338754	0.197184	0.255993	-0.228472	0.53851	0.0658369
ILMN_1653553	C14ORF80	-0.261782	-0.100436	-0.120803	-0.121415	-0.408111	-0.411217	-0.107395	-0.1331	-0.337096	-0.540624	-0.119614	-0.25422	-0.0919619	-0.0703368	-0.30402	0.0936036	-0.295002	-0.270376	0.0149364	0.103376	0.0562453	-0.0727406	0.0747871	0.491438	0.284704	0.0406613	0.0866294	0.0252409	0.0737128	0.470563	-0.0657344	-0.264406	-0.126518	0.362842	0.284858	-0.0670366	0.120133	-0.0446701	0.361662	0.0296855	-0.198073	-0.0499048	0.308445	0.250752	0.182472	-0.299268	-0.0682511	0.0250878
ILMN_1653562	ZNF705D	0.0185552	0.0468454	-0.173079	-0.00371122	0.0353675	0.159287	0.0315137	0.0380878	0.020678	0.0233116	0.019371	-0.0389018	0.0297313	-0.108219	0.0570755	-0.0688281	0.0258675	-0.0638452	-0.13458	0.00918961	0.0990458	0.0597434	-0.159947	0.0118537	-0.0577326	-0.0231905	-0.173079	-0.00467968	0.0242529	0.0116673	-0.0478706	-0.129655	0.0567951	-0.0809946	0.0625925	-0.0530648	-0.112666	0.0554609	-0.163476	0.0037117	-0.0201864	-0.0601797	0.0115504	-0.027317	0.0495	0.0718355	-0.0490127	0.0529318
ILMN_1653566	LOC391282	0.0108795	-0.0553575	0.0217481	-0.012681	-0.0605016	-0.0362415	-0.0605025	-0.0605011	0.0542498	-0.0605016	0.0765347	0.0510912	0.046021	-0.0605016	-0.0524588	-0.00401592	0.0384159	0.0580859	-0.0605011	0.0124793	0.0515585	-0.0327225	-0.00496483	0.0687904	0.141758	0.103667	0.0325427	-0.0223041	0.0162625	-0.0452166	0.122751	0.081398	-0.0209351	-0.0605006	-0.00482893	-0.0605016	0.0620136	-0.0605011	-0.0605016	0.00588846	0.189096	0.111221	-0.0605025	-0.0605011	-0.0605011	-0.0605011	-0.0137153	-0.0605016
ILMN_1653567	LOC651308	0.0823832	0.119787	0.00806379	-9.53674e-07	0.011199	0	-1.43051e-06	0.0185609	-9.53674e-07	-4.76837e-07	0.0255828	0.0681062	0.0424051	-4.76837e-07	-4.76837e-07	0.100148	0.121511	0.0162811	0	-4.76837e-07	-4.76837e-07	-1.43051e-06	0.133946	-1.43051e-06	-1.43051e-06	0.249136	0.131803	-9.53674e-07	-4.76837e-07	-9.53674e-07	-4.76837e-07	-4.76837e-07	-4.76837e-07	4.76837e-07	0.0640535	-4.76837e-07	0.113112	0	0.0713162	0	-9.53674e-07	-4.76837e-07	-1.43051e-06	0	0.0426388	0	0	-4.76837e-07
ILMN_1653572	LOC647529	-0.0358715	0.0623946	-0.0358715	-0.035872	0.0162053	-0.035871	0.0556488	0.0492764	-0.035872	-0.0358715	-0.0358715	-0.0358729	-0.00748062	-0.0358715	0.109105	0.243454	-0.0358715	0.0598588	0.247169	-0.0358715	-0.0131483	-0.0358725	-0.0358729	-0.0358725	0.029448	-0.0135946	-0.035872	0.280404	0.247205	-0.00211954	1.61172	0.608957	0.0867577	-0.0358706	-0.022522	-0.0358715	0.0369115	0.165401	0.00211954	-0.035871	0.45942	-0.0358715	0.058219	-0.035871	0.140324	-0.035871	0.234079	0.0104709
ILMN_1653573	LOC644846	-0.00416517	-0.0265713	-0.0842218	-0.0213723	0.0301132	-0.033771	0.189476	0.0873446	0.00679255	-0.125978	0.00675058	0.0228028	0.00067997	-0.149755	-0.010623	-0.000680447	0.172855	0.0918446	0.177514	0.152506	0.0682173	0.0185671	0.0384202	-0.0773292	0.0644441	-0.0188537	0.0752716	0.128983	-0.19074	0.0216384	0.121044	-0.0951209	-0.0404911	-0.00422192	-0.0497851	-0.115173	-0.0419912	-0.0417924	-0.136044	0.0702848	0.0357027	0.0314484	-0.190741	0.00622892	0.189771	-0.0439024	-0.0773292	-0.0407867
ILMN_1653575	IL18BP	0.0589399	-0.0996809	-0.0162592	0.299757	-0.0704093	0.0228944	0.0327082	-0.0134854	-0.100582	0.119433	0.048027	-0.125742	-0.107019	-0.026804	0.105632	-0.255301	-0.0965595	0.178529	0.136116	0.0246191	0.0538263	-0.036128	0.0557642	0.0147996	-0.0729427	0.475557	-0.0270724	0.013485	0.143722	0.0200186	-0.0958905	-0.148051	0.0247259	0.322017	0.312171	0.368335	-0.0830078	0.0583272	-0.099524	0.905753	-0.0362644	0.0663791	0.0675912	-0.0420961	0.128397	-0.0584073	-0.0865521	-0.117763
ILMN_1653577	C21ORF41	0	-4.76837e-07	0.408508	0.153953	0.0534358	0.194014	-9.53674e-07	4.76837e-07	-4.76837e-07	0	0	0.0846138	0.0659671	0.0254498	0	0.0606508	0.318232	-9.53674e-07	0.121506	0	0	0.0106149	-1.43051e-06	-9.53674e-07	0.0205526	-4.76837e-07	0.164271	0.135942	0	0.102548	0	0	0	9.53674e-07	0.223271	0.164373	0	0.4621	0	4.76837e-07	0.0123267	0	-9.53674e-07	4.76837e-07	4.76837e-07	0.176413	0.00132751	0
ILMN_1653578	XYLT1	0.216623	0.000359535	-0.0520277	-0.0516143	0.0190344	0.256216	0.0604796	0.278876	0.189105	0.00832939	0.12247	-0.0816812	0.0907421	0.0930958	-0.10666	-0.0253515	-0.120921	-0.0510674	0.00937509	-0.133921	-0.165776	-0.17732	-0.0819297	0.0517764	0.0236578	0.0587149	-0.0192003	0.0880871	-0.104598	0.0828786	0.0109892	-0.0784459	-0.000359535	0.0405884	-0.0734239	-0.0190382	-0.0817518	0.0711908	0.0424943	-0.179139	-0.0455785	-0.146983	-0.0922775	-0.228463	0.00558805	-0.061624	-0.0222721	0.0356779
ILMN_1653579	LOC401845	0.0454273	-0.0744104	-0.113929	-0.0783529	-0.0438824	0.0994473	0.112195	-0.135473	1.36006	0.495397	0.24374	0.800657	0.0301604	-0.00643015	-0.0481458	-0.0646114	0.0633202	-0.0424638	-0.0520201	-0.0147653	0.0345755	-0.157138	0.0319314	-0.0573425	-0.128037	0.681747	0.0643473	0.0523157	-0.0535374	0.30822	0.00145149	-0.0571365	-0.0400033	0.0164223	-0.159255	0.0576005	0.0276232	0.108798	-0.148615	0.02036	-0.0841255	0.235791	0.0698414	0.0876112	-0.106907	-0.251576	0.01369	0.0697145
ILMN_1653583	LOC728601	0	-4.76837e-07	0.0672603	-4.76837e-07	0	0.0256953	-9.53674e-07	0.0578752	0.544814	0	0.0425005	-1.43051e-06	0.110554	0	0	0.00826597	0	-9.53674e-07	0.0770616	0.049511	0.0284023	-9.53674e-07	-1.43051e-06	-9.53674e-07	-9.53674e-07	0.0626888	-4.76837e-07	0.0507884	0.00127602	-4.76837e-07	0	0.0503907	0.036757	9.53674e-07	-9.53674e-07	0	0	4.76837e-07	0.0435038	4.76837e-07	-4.76837e-07	0	-9.53674e-07	0.0747809	4.76837e-07	4.76837e-07	4.76837e-07	0
ILMN_1653591	TRIM40	0.0568843	0.178975	0.0097599	0.121653	0.0211363	-0.032299	-0.0244279	0.133367	-0.0242343	-0.0322995	0.119082	0.125385	-0.0322995	-0.0322995	0.0083518	-0.0322995	-0.0123672	0.279591	-0.032299	0.0130377	-0.0124688	-0.0323005	0.0977011	0.12315	0.197125	-0.0323	5.14984e-05	-0.019793	-0.0322995	-0.0323	0.115003	0.169982	0.0269218	-0.00634146	-0.011765	-0.0322995	0.0608706	0.00317383	-0.0322995	-0.0235538	0.0138936	-5.14984e-05	-0.0323005	0.0857925	0.145186	-0.032299	0.0241976	-0.0322995
ILMN_1653599	ATP5D	0.0521574	-0.0271616	-0.0339117	-0.0837708	-0.233745	0.105345	0.0154314	-0.211549	0.0761604	0.176612	0.175584	-0.162147	0.0964346	-0.0959358	-0.0871811	-0.210825	0.0194016	-0.0665531	-0.208965	0.0462885	-0.290177	-0.409536	-0.533063	-1.45827	0.27901	-0.501113	0.204936	-0.4131	-0.113703	0.077178	-0.227144	-0.741374	-0.40409	0.399884	0.509779	-0.070487	-0.804704	0.456887	-0.0135746	0.205943	-0.795064	-0.382159	-0.0579748	-0.173282	0.187475	0.970197	-0.216521	-0.0772543
ILMN_1653601	LOC646144	-0.375722	0.0226073	0.136277	0.102872	0.0468998	-0.145869	0.115665	0.0612545	-0.168323	-0.135376	-0.139769	-0.348055	-0.206952	0.1099	0.00607204	-0.100914	-0.12445	-0.167793	-0.0807419	0.0287738	0.0775476	0.00265932	-0.14879	0.0892606	0.00858355	-0.101016	0.280934	0.0992222	0.212664	-0.0140109	-0.15299	-0.18983	0.323037	0.217403	0.122934	0.233771	0.673415	0.850397	0.376996	-0.0523458	1.06759	-0.192414	-0.00104523	-0.24717	-0.0720558	-0.262705	0.0972152	0.131079
ILMN_1653603	LOC645084	-4.76837e-07	0.198568	-4.76837e-07	0.0795937	-4.76837e-07	0	-1.43051e-06	0	-9.53674e-07	-4.76837e-07	0.0313244	0.202301	0.159415	-4.76837e-07	0.143667	0.141225	-4.76837e-07	-1.43051e-06	0.0229564	0.0425434	-4.76837e-07	0.000516891	0.0625	-1.43051e-06	0.0529542	-9.53674e-07	-9.53674e-07	-9.53674e-07	0.0181541	-9.53674e-07	0.0354567	0.0793219	-4.76837e-07	0.0798974	-1.43051e-06	0.0534348	0.155252	0.0142756	-4.76837e-07	0	-9.53674e-07	-4.76837e-07	0.0751691	0	0.078568	0.185299	0	-4.76837e-07
ILMN_1653607	TXNDC2	-0.00876665	-0.143792	0.0222578	0.042253	0.00653648	0.207581	0.0133963	-0.0898542	-0.16126	0.021512	-0.0181751	-0.00453997	0.0761166	0.0010848	0.00168371	-0.100868	-0.200857	-0.0568037	-0.0741086	0.241255	0.128735	-0.154562	0.0508533	-0.066381	0.0802469	0.10036	0.0235429	-0.172589	0.0194345	-0.108009	0.0411816	0.125721	-0.00789309	-0.0269647	0.1005	-0.00108528	0.0191321	-0.20108	-0.0424714	0.02911	-0.0859041	0.0801859	-0.0553341	0.276633	-0.0235839	-0.0051136	0.0180354	0.0233731
ILMN_1653612	KCTD9	0.239713	0.0413556	0.034142	0.153651	-0.212633	-0.796152	-0.64645	-0.633651	-0.464094	-0.341807	-0.239488	0.116506	-0.197122	-0.490186	-0.393534	-0.282836	0.25222	0.204745	0.124701	-0.645095	0.0326939	0.252843	-0.0725789	0.165604	-0.261558	0.0993047	0.146975	-0.0861769	0.101372	-0.070241	0.152984	0.317356	-0.553026	-0.253494	0.0841265	0.549929	-0.550912	0.130126	-0.179156	-0.845499	-0.304411	0.351473	-0.447198	0.218995	-0.549479	-0.530888	-0.175178	0.0129881
ILMN_1653613	PIGO	0.129219	0.00497389	0.176185	0.056469	0.0252318	-0.247401	0.000434399	0.0318227	-0.0181155	-0.110337	0.117071	-0.00318241	0.190312	-0.0872855	0.209994	-0.0655088	-0.290584	0.216236	-0.172188	-0.11937	0.0663462	-0.0197172	0.0389743	-0.154592	0.0298371	0.252799	0.309027	-0.0535841	-0.146616	0.246521	0.445812	0.396195	-0.380359	-0.10162	-0.238067	-0.122162	0.0024519	-0.192433	0.00152302	-0.195427	0.164087	0.0937371	-0.065639	-0.60182	-0.00419331	0.238727	-0.0713048	-0.067471
ILMN_1653615	FLJ34969	0.110255	0.0120001	-0.00322056	0.215889	-0.0480099	0.0400095	-0.0202584	-0.0480094	0.0356522	0.0695333	-0.0480099	0.0861673	0.0111213	-0.0211296	0.0759797	0.128205	-0.0480099	0.181766	-0.0480094	-0.0338378	0.0653997	-0.0480108	-0.0480113	-0.0329833	0.174045	0.169256	-0.0480104	-0.047071	0.180454	0.138015	-0.0480099	0.0462518	0.0746193	0.0072155	-0.0480108	0.05195	-0.0480099	-0.0480094	0.0903721	-0.0222263	0.0905023	-0.0480099	0.121248	0.00322056	-0.0480094	0.0292287	-0.0480094	-0.0480099
ILMN_1653618	ZZZ3	-0.0623121	-0.269037	-0.0525789	-0.183694	0.164594	-0.290842	-0.0764446	0.210261	0.207996	-0.0792084	-0.00863171	0.0539761	-0.13235	0.146455	0.0474749	0.406783	-0.165116	0.424732	0.0263224	0.349792	0.192037	-0.250669	0.182508	0.824991	0.0969391	0.529277	0.595153	0.18613	0.218967	0.28156	-0.239584	0.0456629	-0.466846	-0.000748634	-0.127846	0.106701	-0.0927105	0.628692	0.343908	-0.260048	0.324321	0.121566	0.0920334	-0.107145	-0.0883284	-0.220711	0.358573	-0.113607
ILMN_1653622	LOC648716	0.00416183	-0.00688744	-0.125346	0.0466099	0.122579	-0.0332279	0.15973	0.0287886	-0.0485096	0.0264735	-0.125346	-0.125347	-0.0228319	0.144373	0.113429	-0.00117874	0.154077	-0.125347	0.0158906	-0.102582	0.0402408	0.0332413	0.00597048	0.291849	0.0567675	-0.0805564	0.0207672	0.23188	0.0169683	0.200662	-0.098372	-0.00301361	0.154034	-0.0306358	0.0552964	-0.00128508	0.201883	0.166863	-0.0958195	-0.0729003	0.302981	-0.0475435	-0.075067	-0.0533376	-0.0658936	0.122025	-0.037488	-0.0666413
ILMN_1653628	LOC652641	0.105354	0.0130448	-0.0135007	0.0315652	-0.012495	0.0372801	0.073916	0.111772	-0.0135012	0.00641584	-0.0135007	0.00265503	-0.0135007	0.0091114	-0.0135007	0.0104718	0.0177226	0.0984468	-0.0135002	0.0812416	0.0730491	0.0845289	0.0279965	-0.0135016	0.00850391	-0.0135012	-0.00675058	-0.0135012	0.0917654	0.0700579	0.00927114	-0.0135007	-0.0135007	-0.0134997	-0.0135016	-0.0135007	-0.0135007	0.0135899	0.0956926	0.054306	-0.0135012	-0.0135007	0.18765	-0.0135002	0.133033	0.0855012	-0.0135002	-0.0135007
ILMN_1653636	LOC644856	0.213248	-0.113672	0.167247	-0.0222368	-0.0466852	0.0834498	-0.0798993	-0.0030632	0.081912	0.0891042	0.033205	-0.124901	-0.0117517	0.0552497	-0.0729361	-0.184785	-0.191605	-0.024621	-0.0820861	-0.181734	-0.0942678	-0.126103	0.0788913	0.0158372	0.000617027	0.0318727	0.0744071	0.0335121	-0.00551891	0.261119	0.164974	-0.0879631	0.0394926	-0.191604	-0.127551	-0.191605	-0.00188065	-0.00678778	-0.0532227	-0.031497	0.132428	0.136611	0.137834	0.216707	-0.0872688	-0.0579286	0.0866175	-0.0852733
ILMN_1653646	UBL7	0.177247	0.212315	0.097908	0.297386	0.178815	0.153407	0.0104609	0.0082674	0.186232	0.158933	-0.0804644	-0.151314	-0.119877	-0.0522051	-0.225395	-0.0614581	-0.218569	-0.077199	0.212373	0.113951	-0.067431	0.163567	0.00682116	0.364943	-0.156322	-0.208694	0.397074	0.0557876	0.334735	0.481658	-0.23869	-0.123857	-0.0863733	0.979563	0.0226221	-0.0427933	-0.00276422	0.718899	0.257469	-0.358582	-0.00952053	-0.229811	-0.105549	-0.290741	0.493817	-0.0692091	-0.0370426	-0.100872
ILMN_1653648	GPR63	-0.145056	-0.124944	-0.0715094	-0.128675	0.00119543	-0.0695124	-0.211005	-0.148942	-0.0816436	-0.0748482	-0.160105	-0.176315	-0.211004	-0.0593514	-0.128583	-0.0895095	-0.0881801	0.251904	-0.0120888	-0.138023	0.0394864	-0.0550113	0.185551	0.168995	0.237359	0.0112686	2.95803	0.219519	0.0419693	1.74204	0.0280929	0.386222	-0.0896897	-0.0605292	0.641396	0.105955	-0.0352449	-0.211004	0.350517	-0.0703559	0.0874043	-0.104755	0.24895	0.00472403	0.0578947	-0.0499434	-0.0579128	-0.00119543
ILMN_1653650	LOC641948	0.0228119	-0.11611	0.0493832	-0.0837021	0.0536928	0.0930033	0.0139618	0.0328279	-0.0996766	-0.0203814	-0.0736608	0.0446334	0.0340004	-0.0635462	0.10279	-0.0883055	0.0447464	0.121261	0.0329733	-0.0872321	-0.057951	-0.0273781	-0.0382004	0.0306821	-0.295897	0.12257	-0.0793443	0.00878715	-0.118116	-0.0534625	-0.00878715	-0.149035	-0.141859	0.067769	-0.0414338	0.135682	-0.0205059	0.0171385	-0.095346	0.287151	-0.0323892	-0.0358195	-0.0118675	0.0910273	0.0978689	0.504996	-0.03897	0.107586
ILMN_1653652	PTPRC	0.203264	0.263391	0.191158	0.288197	0.135111	0.333227	0.23246	0.00986815	0.147247	0.026432	0.0482535	0.229496	0.0101871	0.186245	0.152826	0.108924	0.0275955	0.137075	0.00406504	-0.0566249	-0.0444131	0.309867	0.184003	-0.0790772	-0.0605893	-0.135599	-0.0249796	-0.0110621	-0.222915	-0.253667	0.155364	0.199909	-0.0381694	-0.0280271	-0.0831623	-0.0127521	-0.172486	-0.197871	-0.122338	0.00703859	-0.220254	0.0108104	0.0297499	-0.226352	0.107066	0.000882626	0.00280571	-0.000882149
ILMN_1653660	LOC642947	0.13653	0.0657425	-0.144252	0.0927634	0.00194407	-0.011992	0.231494	-0.0137205	0.00865221	-0.0629272	-0.144252	0.0212359	-0.144252	-0.0603032	-0.0796423	-0.060411	-0.144252	-0.0717201	-0.0281281	0.039278	-0.144252	-0.0899477	0.0574579	-0.0979776	0.00288105	0.0339394	0.155142	0.149924	-0.123278	-0.0444465	0.0529294	0.0427628	0.0431337	-0.0030098	0.0287905	-0.0123343	0.114665	-0.0893369	0.0200896	0.0312648	-0.117711	-0.00754642	0.0107646	-0.0381303	0.0510387	0.00258589	-0.0767512	0.0579729
ILMN_1653665	TTN	-0.0393033	-0.193139	0.0997691	0.0888271	0.0632896	0.0084548	-0.0164075	0.190596	0.00336075	-0.0796227	0.013967	-0.100778	0.136708	0.0412827	0.0960369	-0.254547	0.0154037	0.0620222	-0.0518527	0.027091	-0.212251	-0.0155745	0.0159493	-0.104248	-0.128508	0.429355	0.00305319	-0.0733223	0.109353	-0.0409179	0.0745778	-0.0969944	-0.0222378	-0.16518	-0.0487533	0.00341797	-0.00656796	0.0235286	-0.0347376	-0.00193071	-0.0580344	-0.0348406	-0.00761652	-0.164593	-0.00626278	-0.0755701	-0.0294838	-0.125637
ILMN_1653666	KLHL7	-0.0267262	0.0148358	0.161448	-0.0127082	0.0618577	0.281918	0.107968	0.122845	0.118818	0.0103779	-0.0200658	-0.055572	-0.114186	-0.0761685	0.122301	-0.0860834	-0.00453949	-0.0332012	0.165763	0.0477729	0.237346	-0.0348721	0.1323	0.571578	0.20623	-0.205365	-0.0533748	0.0887113	-0.0387168	0.191408	-0.0742393	-0.124909	0.0874357	0.126619	0.18427	0.0308089	0.083096	-0.0107784	0.389417	-0.142776	0.313167	-0.0213232	-0.0786238	-0.144257	0.0712471	-0.0769739	-0.113186	-0.0533013
ILMN_1653667	LOC643423	0.0426769	-0.144836	-0.107829	-0.247406	-0.241413	0.0676756	0.0143757	-0.173053	-0.160774	-0.210886	-0.169781	-0.0372586	-0.0640178	-0.00288677	0.00288677	0.0124788	0.0800219	-0.259445	-0.294099	-0.0617681	0.147353	-0.432895	-0.304235	-0.275992	0.0412655	0.0136623	-0.350074	0.114415	0.209818	-0.173053	-0.0476666	0.67453	0.341097	0.246164	0.127017	0.230878	0.0950937	0.302817	0.182268	0.530639	-0.0385914	-0.214325	0.214796	0.346736	-0.200067	0.0216455	0.149306	-0.227813
ILMN_1653670	CUL3	-0.166171	-0.164127	-0.0828953	-0.287398	0.147191	-0.176373	-0.159183	-0.109678	-0.110618	-0.260791	0.00471783	0.0194864	-0.0533352	-0.142048	-0.101853	0.0496488	0.0173144	-0.00594568	0.0138712	-0.0705199	-0.0912671	0.105908	-0.0037837	-0.191108	0.101978	-0.178408	-0.171746	0.405312	0.00378323	-0.119679	0.119735	-0.074069	0.754134	0.0400915	0.307181	-0.0922198	0.300857	0.416383	0.260155	0.0385222	-0.0641727	0.0272083	-0.118336	-0.158079	0.120382	-0.226597	0.00583363	-0.0598159
ILMN_1653678	DTX4	0.0337257	-0.0486584	0.0764174	0.0485821	0.0791926	0.0188231	0.138322	0.0337534	-0.0486584	-0.0486579	0.0605855	-0.0486593	-0.0330982	0.131273	0.0897646	0.0925679	0.172778	0.011416	0.132546	0.0257072	0.087194	-0.0486588	-0.0486593	-0.0486588	0.168512	0.044106	-0.0486584	-0.0462575	-0.0135393	-0.0486584	-0.0145926	0.00314331	-0.0486579	-0.00314283	0.155896	0.0241437	-0.0486579	0.0283446	-0.0486579	0.119208	-0.0486584	-0.0486579	-0.0486588	0.0813637	-0.0102162	-0.0188079	-0.0344639	-0.0389586
ILMN_1653687	GALNT9	-0.0705576	-0.18879	-0.222313	-0.107558	-0.222313	-0.222312	-0.222314	-0.222312	0.0113311	-0.222313	-0.139966	-0.177694	-0.222313	-0.082418	-0.188712	0.83139	-0.111385	-0.016108	0.209291	0.632482	0.751752	1.08119	0.55108	-0.222314	0.70851	0.124105	0.597637	0.0869865	-0.114369	-0.0211539	0.343472	-0.101316	1.29883	-0.203421	2.21903	1.77583	-0.0113311	-0.222312	-0.111775	-0.196529	-0.0460529	0.232324	2.55191	0.834798	-0.222312	-0.210891	0.0570917	0.028203
ILMN_1653704	IL9	-0.0852108	-0.154134	-0.0962009	-0.155173	-0.0565486	-0.0801678	-0.221692	0.0229673	-0.0867109	0.0445094	-0.0779181	0.0288916	-0.0611186	-0.0413613	0.0875416	0.0348873	0.217647	0.0215654	-0.0055604	0.0335646	0.0134716	0.0282426	-0.00275087	-0.16323	0.0394659	-0.0692315	0.0835171	0.184969	-0.208699	-0.215751	0.0496674	-0.128809	0.0266523	-0.0261374	0.098321	0.0170918	0.0371094	0.167553	-0.0291228	-0.0355992	-0.155367	-0.0132575	-0.0628009	-0.00878096	0.00293112	0.217885	-0.0252042	-0.0592408
ILMN_1653708	CORO1B	0.0316048	0.198113	-0.300908	0.382466	0.0457096	0.105285	0.134804	0.0115557	0.259627	0.488303	0.213665	0.534045	-0.0115557	0.0241613	0.250958	-0.186968	-0.347551	-0.103808	0.0272112	0.0540409	-0.432986	0.498594	0.556032	0.285046	-0.328797	-0.094202	0.808904	-0.59809	-0.215922	0.343577	0.0689154	-0.403485	-0.770811	-0.409887	-0.702562	0.0754776	-0.69696	-0.444675	-0.677337	-0.310287	-0.427409	0.0393467	0.404003	0.14825	-0.441393	0.305845	-0.160125	0.0699015
ILMN_1653709	TIMM9	-0.13904	0.0933647	0.118766	0.172574	0.324368	-0.478142	0.0564585	0.12156	-0.43731	-0.0864916	-0.278718	-0.32439	-0.0734415	-0.0916634	-0.137034	-0.0774903	0.218195	-0.303251	-0.215977	-0.135693	-0.131701	0.0227785	-0.0768499	0.604764	0.167717	0.456391	0.495696	0.390267	0.494403	0.394433	-0.340463	-0.0723767	-0.0506144	1.72337	0.199804	-0.022779	0.19291	0.729795	0.504715	0.336925	0.0715718	0.262418	-0.287588	-0.0734415	0.20719	-0.666442	0.0552955	0.026957
ILMN_1653711	FZD2	-0.485573	-0.447302	-0.417091	-0.120978	-0.948845	-0.702226	-0.787844	-0.543732	-0.346813	-0.0139093	-0.293325	0.326113	-0.520687	-0.409034	-0.558374	-0.602737	-0.350732	-0.564076	1.01452	-0.744567	-0.68797	-0.18691	0.0760336	0.709701	0.811404	0.4918	2.22975	1.92818	1.97891	1.59908	1.69502	1.93768	0.0910606	-0.980307	1.13918	1.04532	0.148198	-0.727443	1.13588	-0.662667	1.67755	0.512718	-0.0478892	0.616542	0.62676	-0.359179	1.43657	0.128972
ILMN_1653712	UAP1L1	-0.0465198	0.125065	-0.101299	-0.0818443	0.335194	-0.118813	0.0203309	0.159357	0.404746	0.00827885	0.462291	0.431552	0.0970578	-0.1849	-0.222144	0.736244	-0.197904	1.58901	-0.271917	0.630639	-0.280809	0.839183	0.449481	0.947582	0.32444	-0.375138	0.665996	-0.624126	-0.691109	-0.151479	-0.370076	-0.684795	0.282452	0.128156	-0.649477	-0.152216	0.211074	0.104463	-0.742434	-0.00827885	0.169608	0.413399	-0.465604	-0.219514	-0.401703	0.126298	-0.122486	0.352768
ILMN_1653716	LOC645565	0	-4.76837e-07	0	0.00955009	0	4.76837e-07	-9.53674e-07	4.76837e-07	-4.76837e-07	0	0	0.162894	0	0	0	0.0494771	0	-9.53674e-07	4.76837e-07	0	0	-9.53674e-07	-1.43051e-06	-9.53674e-07	-9.53674e-07	-4.76837e-07	-4.76837e-07	-4.76837e-07	0	-4.76837e-07	0	0	0.0055418	9.53674e-07	-9.53674e-07	0	0	4.76837e-07	0	4.76837e-07	-4.76837e-07	0	-9.53674e-07	4.76837e-07	0.217621	4.76837e-07	4.76837e-07	0
ILMN_1653718	ZFAND2B	0.0282812	-0.00994968	-0.0464773	0.0976992	-0.209227	-0.0126238	-0.1859	-0.266058	0.283924	0.372327	-0.0630121	0.0195827	0.0621376	-0.138886	0.355144	0.205942	0.00994968	0.471658	-0.0428267	0.146058	0.21359	-0.145229	0.019145	0.606724	-0.146208	-0.204124	-0.393869	0.286827	-0.356021	-0.512504	-0.895425	-1.04506	-0.137913	-0.604995	-0.200562	0.115361	-0.244417	-0.111874	-0.325039	0.0230684	-0.0319357	-0.0492201	-0.0130701	0.043808	0.123096	0.0455227	-0.0188837	0.157205
ILMN_1653719	ITGBL1	0.0782843	0.211274	-4.76837e-07	0.439882	0.0699716	0	-1.43051e-06	0	-9.53674e-07	0.200213	-4.76837e-07	0.0927567	-4.76837e-07	-4.76837e-07	-4.76837e-07	-4.76837e-07	0.182651	0.0807342	0	-4.76837e-07	-4.76837e-07	0.149464	-1.90735e-06	-1.43051e-06	0.0362625	0.344129	-9.53674e-07	-9.53674e-07	0.0393639	-9.53674e-07	-4.76837e-07	-4.76837e-07	0.151546	0.0771742	0.057076	0.126728	0.0325103	0	-4.76837e-07	0	-9.53674e-07	0.0392313	0.130079	0.0442038	0	0.0841351	0	-4.76837e-07
ILMN_1653724	LOC648716	-0.225864	0.137122	-0.150363	0.0550413	0.0535755	0.03478	0.0246224	0.0943327	0.0319791	-0.126235	-0.278055	-0.0396395	-0.00908661	0.0213103	-0.061389	-0.0667777	0.0787902	-0.00731993	0.0179625	-0.0239124	-0.00946569	-0.0876207	0.127185	0.0579538	0.0408487	-0.126878	-0.00601578	-0.0566807	0.0745907	-0.0143008	-0.112722	0.00601578	-0.0868282	-0.022263	0.0422025	0.0607138	-0.0933785	-0.0239711	0.00955582	0.0384488	-0.0916033	0.139308	-0.14931	0.0101538	0.10358	0.135656	0.154396	-0.01436
ILMN_1653728	ERBB4	-0.0333891	0.0836186	-0.0238743	-0.18517	-0.129239	0.0880718	0.0285244	-0.173763	0.261194	-0.0405407	-0.0926008	-0.0521665	0.0538254	0.114523	-0.0260711	0.109113	-0.115797	-0.159202	-0.0190959	0.226043	0.0539303	-0.186793	-0.244105	-0.111503	-0.082571	-0.160856	0.0172729	0.174826	0.0262446	-0.167879	-0.193631	0.101841	0.0788975	0.195942	-0.0576048	-0.176215	0.0994072	0.0968289	0.120378	0.123199	0.11395	-0.199464	0.209426	0.0281434	-0.181303	-0.272624	-0.054153	-0.113025
ILMN_1653730	OXCT2	0.29018	0.100697	0.186878	0.209741	0.0770874	0.233235	0.137782	0.300592	0.0572596	0.0828781	0.157529	-0.00701284	0.100034	0.220886	-0.0685654	0.00701332	-0.0751128	-0.0787077	-0.0804009	0.0590849	0.2951	-0.095911	0.40594	0.0216608	-0.137073	0.0924935	-0.0529628	-0.0344615	-0.0423088	-0.203556	-0.104368	-0.171434	-0.230266	0.0639334	0.00887108	0.206445	-0.213985	-0.113907	-0.130073	0.1612	0.0602975	0.0951219	-0.138016	-0.141691	-0.0951529	-0.0177932	-0.222082	-0.0955415
ILMN_1653738	INTS4	0.274709	0.0474887	0.235404	0.16572	0.0403948	-0.00615406	0.207564	0.296153	-0.0681944	-0.0584383	0.0404706	-0.0595288	-0.0171199	0.0506954	0.109886	-0.0596833	-0.446482	-0.0174737	0.00615454	0.235631	-0.00856924	-0.0219173	0.0248852	0.170954	0.0185871	-0.0400686	0.0356779	0.0832944	0.393988	0.345483	-0.0585442	0.311835	-0.0783563	-0.0200505	0.136003	-0.0594983	0.25814	0.566698	0.488377	-0.127648	0.124875	-0.0205016	0.194571	-0.0327034	-0.0815411	-0.0177622	0.209409	-0.0312457
ILMN_1653742	FAM48B1	0.0328345	-0.211837	-0.238382	-0.126291	-0.0237494	0.0462375	-0.203539	-0.0197644	0.100447	-0.00103188	-0.0882926	-0.0173087	0.00520372	-0.0358634	0.115622	-0.0136118	0.0855675	-0.0739913	0.00389099	0.0877547	0.0278068	0.00305748	0.105546	-0.0272527	-0.0336027	-0.0563221	0.010726	-0.0635457	0.0589004	-0.110404	-0.0704513	-0.108158	-0.218629	-0.017972	-0.160492	0.0598621	-0.00634909	-0.129014	0.0807877	0.205006	0.145281	0.0747504	0.120504	-0.0452385	0.054276	0.00287199	0.1094	0.078361
ILMN_1653744	LOC643927	0	-4.76837e-07	0	-4.76837e-07	0.0111995	4.76837e-07	-9.53674e-07	4.76837e-07	0.0795755	0	0	-1.43051e-06	0	0.081244	0	0	0.0298147	-9.53674e-07	4.76837e-07	0	0.0960431	-9.53674e-07	-1.43051e-06	-9.53674e-07	-9.53674e-07	-4.76837e-07	-4.76837e-07	-4.76837e-07	0	-4.76837e-07	0	0	0	9.53674e-07	-9.53674e-07	0	0	4.76837e-07	0	0.0802507	-4.76837e-07	0.06287	-9.53674e-07	4.76837e-07	0.0341887	4.76837e-07	4.76837e-07	0
ILMN_1653745	LOC727958	-0.076046	0.178131	0.118695	-0.00467396	-0.076046	-0.0169234	-0.0272126	0.0921898	0.0213242	-0.00713587	-0.074852	-0.0760474	-0.076046	0.0897942	-0.076046	0.125282	0.0639677	-0.0760469	-0.0403395	0.0186963	-0.076046	0.0915647	-0.0500851	-0.0229092	0.0645328	0.238194	0.0609818	0.117849	0.0264931	-0.0760465	-0.0735121	-0.076046	-0.0662503	0.376029	0.0437927	0.187793	0.31526	0.0158749	0.00214052	0.184979	-0.00214052	0.0153275	0.0274391	-0.0206437	0.137835	0.0772743	0.0266142	-0.0118036
ILMN_1653748	CST11	0.0308008	-0.0518594	0.0864277	-0.0750008	0.00710201	-0.0310073	0.0145097	-0.00129414	0.00272274	0.00023222	-0.0685306	-0.0429087	0.0212097	0.119814	-0.151179	0.0724711	-0.103666	-0.0174804	-0.0323968	0.0758214	0.0545821	-0.0446453	-0.219913	0.0471363	0.0473413	0.123071	-0.00023222	0.00520468	-0.106611	-0.0187531	0.0613313	0.0463014	-0.0853267	0.0213008	0.0365138	0.0970473	-0.0364857	0.0699286	0.0783324	-0.0779343	0.0430155	0.0182662	-0.12041	-0.131338	-0.0372934	-0.0652852	-0.0998497	-0.0303369
ILMN_1653750	SOX10	2.39462	2.65191	2.93092	2.27162	2.89703	1.9922	3.00549	3.19178	3.08488	2.72218	2.80392	1.15938	2.78002	2.74391	2.29851	2.3855	1.87633	2.63245	0.168011	1.62533	0.421073	0.0541844	1.42291	-0.529115	2.4524	-0.429244	-0.444684	-0.254106	-0.489567	-0.490926	-0.592106	-0.380995	-0.130991	-0.466693	-0.592107	-0.054184	-0.501665	-0.458794	-0.247802	-0.439716	-0.557182	-0.260448	-0.454077	-0.507635	-0.592106	-0.557997	-0.512356	-0.398764
ILMN_1653760	LOC651430	0.0514717	-0.0505052	-0.00918865	-0.0340476	-0.0645733	-0.081934	0.0510764	0.0245643	0.131811	-0.0260067	-0.131064	0.0324869	0.0356927	-0.0307355	-0.0723753	-0.0168629	0.159208	0.0659218	0.165118	0.00236988	-0.0147462	-0.0771651	-0.0650048	0.0648932	-0.126421	-0.0103979	0.0477605	0.0305762	-0.0328093	0.116079	0.132289	0.392926	-0.107699	0.0272894	-0.0529218	0.217024	-0.0296216	-0.0788927	-0.0835113	-0.00237036	0.0951858	-0.0483384	0.00439739	-0.0452466	-0.117182	-0.00617933	0.0269556	-0.107741
ILMN_1653761	MYCN	0.178543	0.0231504	0.300397	-0.05058	0.0727711	-0.109562	-0.0140114	0.141742	0.239546	-0.0514789	0.0089612	-0.269158	0.2138	0.0842266	-0.014544	-0.269157	-0.179664	0.549958	0.644902	0.0592847	0.689407	-0.100262	0.107454	1.23327	0.568664	-0.269157	0.881616	1.9377	1.51032	0.187734	-0.0645442	-0.182982	0.431828	-0.269156	1.87187	0.630291	0.276336	-0.266408	2.44633	-0.0421758	2.52724	-0.160268	0.324877	-0.269156	0.410151	-0.269156	0.122201	-0.191291
ILMN_1653762	NRSN1	-0.551854	-0.640857	2.02076	-0.0606804	1.21786	2.21567	-0.592833	-0.0414267	0.197882	-0.404138	0.337713	0.270236	0.154378	0.944954	0.25022	1.35586	0.582695	-0.199005	0.950236	1.48094	0.120047	2.0391	-0.351289	-0.503675	0.841053	-0.417809	-0.908929	0.452094	-0.864401	-0.931744	-0.912593	-0.854801	0.0414262	0.751686	2.01232	-0.219812	0.670793	0.0666795	0.687636	0.556852	0.425567	-1.05598	-0.768693	-0.787533	-0.913165	-0.170399	-0.975735	-0.784149
ILMN_1653766	CCL24	0.128871	0.117318	0.0636053	0.0598392	0.0229044	-0.00517368	-0.0863729	0.0481477	0.0717282	-0.0863719	0.00544453	0.17261	-0.0107775	0.144728	-0.00257969	-0.0752382	0.0809259	0.0895748	-0.0120292	0.0337291	0.0676761	-0.0863729	-0.0156012	0.119816	0.00224304	0.0674276	-0.0863724	-0.0369802	-0.0863719	0.118473	0.0918417	-0.0780373	0.136144	-0.0863709	0.0373821	-0.0863719	0.00814486	-0.0863714	-0.0483809	0.00204468	-0.0110741	-0.016654	0.0384278	0.153932	-0.0863714	0.01263	-0.0437837	0.0905361
ILMN_1653768	LOC641733	-0.106665	-0.106665	0.0817366	0.00136328	0.057529	-0.0132179	-0.0817299	0.0666876	-0.106665	-0.0118356	-0.106665	0.101854	-0.0853801	-0.0868459	-0.106665	0.0733275	-0.00377178	-0.106666	-0.0950966	0.0476308	0.012002	-0.00328207	-0.0304794	0.225924	0.0562081	0.144888	0.00928307	0.103551	0.100714	-0.0856175	-0.0448723	-0.0164905	0.270338	0.111308	-0.106666	-0.0842371	-0.00945711	-0.106664	0.0780816	0.184158	0.0986519	-0.0139379	-0.0930543	0.0532775	-0.0724759	-0.106664	0.0385971	0.123079
ILMN_1653771	WDR63	-0.0235915	0.0141549	0.0157046	0.0187159	-0.0235915	-0.023591	-0.0235925	-0.023591	-0.023592	-0.0235915	-0.00376081	-0.0235929	-0.0235915	-0.0235915	-0.0235915	-0.0235915	0.013217	-0.0235925	0.0316377	0.159938	-0.0235915	0.18318	-0.0235929	0.265934	-0.0235925	-0.0112376	0.301289	0.220059	-0.0235915	0.930516	2.17324	1.16944	-0.0235915	0.00376081	-0.0235925	-0.0235915	0.141915	-0.023591	-0.0235915	-0.023591	-0.023592	0.52971	0.892778	0.0864963	-0.023591	0.623592	0.382035	0.511954
ILMN_1653783	MLC1	-0.156798	-0.120259	0.0294561	-0.242299	0.123212	0.81137	-0.0271759	-0.185878	0.1469	-0.179842	-0.109177	0.223434	-0.148083	0.0117769	-0.0666437	0.414379	-0.291097	-0.132807	0.411063	0.0288558	0.152114	0.278882	-0.0117769	0.379348	0.121194	-0.25464	-0.311477	0.24543	-0.133179	-0.199798	-0.12916	-0.347551	-0.10258	-0.256487	-0.315588	-0.184463	-0.249713	-0.192872	-0.218485	-0.241566	-0.379848	0.377767	0.274887	0.0627022	0.185425	0.530125	-0.0766215	0.638531
ILMN_1653786	LOC644887	0.129525	0.161337	-0.249938	0.0529995	0.0526471	-0.139998	0.056067	-0.00241613	0.0449281	0.0239701	-0.140437	0.0154438	-0.0200248	0.0189152	-0.0151448	-0.0120139	-0.270963	-0.0647578	0.0191646	0.160501	0.0318689	-0.204089	0.0581532	-0.152189	-0.00976276	0.0128613	0.0836105	-0.0532875	0.144536	1.28746e-05	0.0314913	0.211037	-0.144339	0.0906768	-0.10042	-0.0610576	-0.037713	-0.00602102	0.040081	0.226563	0.0274458	-0.105681	-0.168816	0.292691	0.00870371	-0.115041	-0.0683675	-0.0674624
ILMN_1653787	LOC341604	-0.00930262	-0.132442	0.00648356	-0.0661721	-0.0539441	0.145137	0.0542083	0.0719943	0.0233569	-0.0230536	-0.00977802	-0.159361	0.0468345	0.0805249	-0.0486522	0.118543	-0.076561	-0.0101686	0.0480609	-0.00638723	-0.0254283	-0.0915718	0.0730209	0.0844579	-0.0222616	0.107178	-0.0378132	-0.123528	0.014647	-0.0254598	-0.023366	-0.138478	-0.045711	0.00169373	0.00113678	0.172811	-0.0411048	0.0867648	0.0243721	-0.0244632	0.0500851	0.145646	0.0466785	0.12209	-0.182628	0.252894	0.0317512	-0.0346813
ILMN_1653788	RNF208	-0.0782414	-0.0732532	0.122703	0.0200539	-0.0974903	-0.0617886	-0.0556669	0.0821943	0.380122	0.140715	-0.0809841	-0.141387	-0.00916672	0.0440822	0.11273	-0.0577526	0.0267849	-0.0461049	0.00120068	0.0402665	-0.0539918	-0.0139351	0.00679112	0.0126534	0.170319	-0.0733085	-0.003016	-0.108341	0.055151	0.0699739	-0.0474515	-0.0410123	0.0871177	-0.00120115	-0.0224042	-0.0514011	0.0784059	-0.102784	-0.0582046	0.0511484	0.00896883	-0.164692	0.366791	0.0144949	-0.0657873	-0.0902204	0.128835	-0.0450253
ILMN_1653793	PDPK1	-0.145044	-0.111831	0.2695	0.0329084	-0.289261	-0.305923	-0.271194	-0.0303683	-0.34215	-0.207853	-0.18269	-0.233469	-0.274201	-0.318789	-0.22349	0.282844	-0.290709	-0.638901	-0.193006	0.00226307	-0.21385	-0.0739145	-0.113229	0.568197	-0.0456314	-0.146467	0.189587	-0.0489702	-0.240197	0.110986	-0.0786843	0.194672	0.558573	-0.0146155	0.212077	-0.31545	0.850354	0.421992	0.295712	0.446383	0.8791	-0.0766444	0.0467391	-0.489162	-0.134372	0.422472	0.107391	0.313849
ILMN_1653794	C6ORF160	-0.194319	-0.739291	0.411059	0.668016	0.122987	-0.83966	0.00300598	-0.0942507	-0.234593	-0.544281	-0.0114841	0.329301	-0.162608	0.119689	-0.0425053	0.121918	0.169939	0.0799684	-0.860282	0.693662	0.0932093	-0.0840397	-1.27134	0.284865	1.00846	0.372258	0.660062	0.877211	0.923443	0.215077	0.0209875	0.255358	-0.795066	1.1817	0.274802	0.143936	-0.613356	1.35136	1.28084	-0.98639	-0.00300598	-0.149213	-1.26224	0.618731	0.479559	-0.488666	0.584933	0.149192
ILMN_1653797	C6ORF62	0.378413	0.0952272	-0.0200262	-0.00487232	0.0575027	-0.262605	-0.245881	-0.223156	-0.27519	-0.298053	0.0128202	0.252672	-0.0525999	-0.0558681	0.0274944	0.174829	0.397874	0.83495	0.291184	0.0210228	0.104175	0.256989	1.00899	-0.267591	0.40405	-0.142764	-0.453951	0.0983047	-0.11043	-0.116622	-0.178913	-0.245372	1.12813	-0.364288	-0.00128746	-0.132846	1.6111	-0.676213	0.336761	1.06532	-0.0601873	0.287555	0.0170689	-0.0388641	-0.161525	-0.116001	-0.274151	-0.0302181
ILMN_1653799	LOC727735	0.0443425	-0.136685	-0.0429049	0.0820003	0.0100775	-0.0661998	-0.0196319	-0.126276	-0.164888	-0.0021987	0.0464721	0.136312	-0.046679	0.0649829	-0.00863123	-0.0797572	0.0168743	-0.00375366	0.098866	0.056376	-0.0745297	-0.0631347	-0.14558	0.114878	0.132703	0.131456	-0.0141683	-0.0112996	-0.0413661	0.0089016	0.0176077	-0.099236	-0.105696	0.118059	0.0830307	-0.0879431	0.11166	-0.161569	-0.0204844	0.0021987	-0.0359998	-0.0156846	0.092905	0.10291	0.0724392	0.241128	-0.0319142	-0.080328
ILMN_1653801	LOC388282	-0.00874805	0.17603	-0.0481806	0.130873	-0.0606079	0.00610256	-0.120938	-0.0839229	0.0254965	-0.0479021	0.000268936	0.0302362	-0.0757308	-0.047874	0.0398016	0.00592518	-0.118209	-0.120938	0.124955	-0.000835896	-0.0536413	0.0206852	-0.000268459	-0.120938	-0.00822449	-0.111431	-0.120937	-0.0659709	0.0523391	0.0574598	-0.0757275	0.0622945	0.22006	-0.0978375	0.216602	0.0122848	0.0586905	0.124772	0.136865	-0.113637	0.0463028	0.00653267	0.0535073	-0.120936	0.0242825	-0.120936	0.00579119	-0.051312
ILMN_1653807	LOC730760	0	-4.76837e-07	0	-4.76837e-07	0	4.76837e-07	-9.53674e-07	4.76837e-07	-4.76837e-07	0	0	-1.43051e-06	0	0	0	0	0	-9.53674e-07	0.0315185	0	0	-9.53674e-07	-1.43051e-06	-9.53674e-07	-9.53674e-07	-4.76837e-07	-4.76837e-07	-4.76837e-07	0.0308599	0.0295358	0	0	0	9.53674e-07	-9.53674e-07	0	0	4.76837e-07	0	4.76837e-07	-4.76837e-07	0	-9.53674e-07	0.0484123	4.76837e-07	0.0398002	4.76837e-07	0
ILMN_1653814	HBBP1	-0.216869	-0.0288892	-0.0557747	0.0767784	0.00514698	0.0686479	0.0980959	0.0693226	-0.03091	0.00997067	-0.0405087	0.30651	0.0254807	-0.0392699	0.0793776	-0.086514	-0.350303	-0.0130072	-0.190862	0.0110993	-0.0358834	-0.0728989	-0.083395	0.0186057	-0.0533705	-0.102367	-0.131853	0.179473	0.190797	-0.0451603	-0.00514698	-0.0344763	-0.0345407	-0.00555611	-0.071053	0.031105	-0.0138068	-0.185836	0.0255294	-0.0904784	0.0111365	0.16409	-0.110714	0.046093	0.0478306	0.123767	0.0399542	0.0286827
ILMN_1653821	ADRA1A	-0.0242958	0.00675487	0.0426817	-0.0472298	0.0850086	0.0930524	0.0985136	-0.0783615	-0.0457344	-0.0950189	0.0327296	0.0477672	-0.0179219	0.12642	-0.0552278	0.181727	-0.14447	-0.125355	-0.0646677	-0.14447	-0.0511341	-0.0002141	-0.0425277	0.0592036	-0.0396495	0.0002141	-0.00350571	-0.0310235	-0.0178456	0.171127	0.0208626	-0.0247655	-0.0271645	-0.045722	0.933695	0.101355	-0.0299993	-0.0257545	0.151407	-0.0724797	0.0757494	-0.0995913	-0.144471	0.0712585	0.0545554	0.187896	-0.0310588	-0.110747
ILMN_1653822	NEK2	-0.0520148	-0.108919	-0.0603552	-0.109995	-0.146665	0.122416	-0.0511522	-0.000388145	-0.122794	-0.0291219	0.0633039	-0.130509	-0.0820661	-0.077743	-0.146665	-0.146665	-0.105649	0.0343871	0.169136	-0.146665	0.102609	-0.0853758	0.0625467	0.485728	0.466072	-0.0112147	0.17592	0.123676	0.23835	0.676539	-0.00713253	-0.0190554	-0.0453601	0.264634	0.208983	0.0112114	0.192145	0.631894	0.0854731	-0.00336695	-0.0685945	0.0121875	0.156229	0.000388145	0.188917	0.0182595	0.0458999	0.140816
ILMN_1653824	LAMC2	-0.0203581	0.124349	-0.00223303	-0.0203586	-0.0203581	0.0785031	0.0215178	-0.0203576	-0.0203586	-0.0203581	-0.0203581	-0.0203595	-0.0203581	-0.0203581	0.305036	0.158384	0.24474	0.177114	0.0264521	-0.0203581	-0.019186	0.126556	-0.0203595	-0.0168862	0.0131197	-0.0203586	-0.0203586	-0.0203586	0.0781269	-0.0203586	0.0497279	0.181924	-0.0176663	-0.0203571	0.0833945	-0.0203581	-0.0203581	0.022059	0.13755	-0.0203576	-0.0203586	-0.0203581	0.0327091	0.200293	-0.0203576	-0.0203576	0.056684	0.0547633
ILMN_1653826	FGF13	-0.0932908	0.15724	0.0912862	-0.0932913	0.203804	-0.071898	-0.0292745	-0.020432	0.0789208	-0.0243807	0.121583	-0.0306802	0.0622349	-0.0106616	-0.00272131	0.00416899	0.355276	-0.0932918	-0.0932903	-0.00126219	-0.0932908	0.192438	-0.0307903	0.050458	0.0367665	0.0461144	-0.0932913	0.109448	0.0186472	-0.0932913	-0.000102043	-0.0932908	0.0621495	0.00010252	0.0759878	-0.0666571	0.110183	0.0254245	0.129018	-0.0745878	-0.0248761	-0.0127492	0.0222335	-0.0932903	-0.0297275	0.26857	0.0789795	-0.0932908
ILMN_1653828	CHFR	-0.085865	-0.00863457	-0.321408	0.0135317	-0.460454	-0.100074	-0.0769901	-0.251019	0.096631	0.297874	0.144957	0.266018	0.273793	0.12993	0.0454369	-0.219081	-0.171071	-0.118703	-0.0663605	0.238679	0.900587	-0.0195961	0.548682	-0.154776	0.518344	0.0587616	0.0859795	0.0343981	0.0620747	0.152079	-0.277688	0.375422	0.264581	0.205259	0.31998	-0.224835	0.631275	0.495602	-0.461133	0.0451975	0.15119	-0.168019	0.331985	0.091547	-0.11069	0.00863457	0.0580511	-0.0694628
ILMN_1653829	LOC643338	-0.123065	0.0919747	0.0320101	0.0437379	0.0359659	-0.123064	-0.0728235	0.211002	-0.0421185	-0.113129	0.00614166	-0.123066	-0.11039	-0.013515	0.138767	0.0757928	0.0532675	-0.123065	-0.0541668	-0.020329	-0.031064	-0.123065	-0.115608	-0.123065	0.110072	0.00186777	0.126044	-0.0680985	0.0437927	0.156215	0.0384359	-0.0355492	0.0180602	0.0824437	-0.123065	0.0541534	-0.123065	-0.123064	-0.123065	-0.00231648	-0.0532842	0.0600095	-0.0142641	0.0381665	0.125219	-0.0804253	-0.0804763	0.0281906
ILMN_1653833	LOC144776	-0.0650115	0.142135	-0.0642529	-0.0993171	-0.0347071	0.142555	-0.0631371	0.0777645	-0.142593	0.128705	0.0116343	0.0718751	-0.000242233	0.112611	-0.0138721	0.0103879	-0.0899024	-0.0796976	-0.048337	0.0953002	-0.00950146	-0.0504456	0.0221524	-0.218057	0.161959	0.132847	-0.0183535	0.015696	-0.104755	-0.0269175	0.0112185	-0.0132432	0.043385	0.0521259	-0.155396	-0.0510964	-0.023315	0.115886	0.0373135	0.000242233	-0.0240784	0.0526671	0.0106268	-0.00481749	-0.0636978	0.0182681	-0.0926647	0.0975223
ILMN_1653834	OGFOD1	-0.213106	0.0383077	0.0371594	0.279222	0.110192	0.0390725	0.0416026	0.333608	-0.137972	0.121365	-0.0265532	-0.281413	-0.00101805	0.0736837	-0.155138	-0.0253797	-0.0119581	-0.179295	0.0918517	0.139749	0.10148	0.170114	-0.1258	0.474142	-0.185032	-0.0546622	0.0104017	-0.0716205	0.0129838	0.149405	-0.0513501	0.141974	-0.00491762	0.185771	-0.0760484	-0.0544457	-0.00507212	0.246519	-0.157851	-0.0149369	0.255689	0.0102034	0.186237	-0.0661502	-0.0828309	-0.00565958	-0.0705256	-0.0909886
ILMN_1653836	C11ORF41	0.17076	-0.540918	-0.306103	-0.618076	-0.0844145	-0.2627	-0.843553	-0.611945	-0.381311	-0.597573	-0.706685	-0.234191	-0.372811	-0.392246	-0.306553	0.0655823	0.00418186	-0.138225	0.369047	0.494883	0.426723	0.720846	-0.0277128	-0.842898	-0.248376	-0.544626	-1.55298	0.879673	-0.271017	-1.21432	1.36496	0.754645	1.20097	-0.00418186	2.01394	-0.919244	0.472518	-1.06839	1.36961	0.849719	-1.20473	0.257272	-0.36764	-0.243632	0.937396	-0.307453	0.378588	1.03716
ILMN_1653846	WHDC1L2	0.115283	-0.0162654	-0.0549984	-0.160646	0.0091691	-0.0305991	0.163325	0.0554142	-0.0955415	-0.125573	0.110463	0.148249	0.105954	-0.122989	-0.0269895	0.0295858	-0.0837369	0.00303221	0.0648918	0.0889821	0.0728259	-0.0442314	-0.104079	-0.140328	-0.0349998	-0.00303221	-0.0867791	0.148385	-0.123116	-0.125749	0.00644064	0.101439	0.0601697	-0.194514	-0.217915	0.0752926	-0.0829372	0.118251	0.0331874	-0.0452051	0.03336	-0.0388293	0.0978603	-0.159786	-0.179322	-0.0530491	0.0935168	-0.0175681
ILMN_1653856	STS-1	0.848109	0.624885	0.301373	0.708303	0.0328112	0.528783	1.35566	0.862361	0.191406	0.700872	-0.220787	0.379425	1.49868	0.713316	1.18781	-0.711062	0.730605	-0.826882	0.731546	-1.23765	1.37672	0.0756998	0.45689	-0.242806	-1.43817	-0.355744	-0.769143	0.440576	-1.02323	-0.615191	-0.716192	-1.24785	-0.0770445	-1.38346	2.44847	-0.565205	0.236204	-1.8197	1.68662	-0.159725	0.54199	-0.0328121	0.242162	-0.140651	-1.2122	-0.423812	-1.1669	-0.755881
ILMN_1653861	SCMH1	-0.0368175	-0.429191	-0.16395	-0.0358162	-0.0268364	-0.31062	-0.116603	-0.0458584	-0.165044	0.053441	-0.225399	-0.144392	0.00658989	-0.265911	-0.113959	-0.270617	0.0628185	0.690304	0.135721	-0.0473709	0.247266	0.185078	0.285816	0.470128	-0.215162	0.595923	0.398981	0.657876	0.364513	0.324142	-0.00658989	0.335406	0.461646	0.569852	0.101551	0.346198	0.720243	0.975155	0.537258	0.782297	0.56392	0.0482578	0.551983	0.12233	0.0979061	-0.431163	-0.0149488	-0.0534353
ILMN_1653864	LOC644326	0.0526385	0.0104084	0.103688	0.0235534	-0.0598812	0.0203867	-0.252983	0.016242	-0.155381	-0.0894518	-0.0193439	0.0150676	0.00015831	0.0279536	0.0272961	-0.0327773	0.00695086	-0.0315447	-0.048275	0.0951605	0.00686693	-0.0466733	-0.280736	-0.093276	0.0903702	0.0576458	-0.0810318	-0.0779958	-0.0846715	0.0115833	0.00761366	-0.064671	-0.109858	0.0786185	-0.280736	0.0794439	-0.0586309	-0.0230417	0.0624175	-0.0341821	0.0490785	0.0243077	-0.10629	-0.024703	-0.177744	0.1111	0.0151319	-0.146497
ILMN_1653865	LOC642451	0.00233221	0.0369406	-0.11824	0.107115	0.0369668	-0.0650802	0.217696	-0.0149879	0.0434828	-0.0383353	-0.149282	0.109931	-0.0966477	-0.0383353	0.0696673	-0.00649118	-0.0415702	-0.0847707	0.0913177	0.125463	-0.0148115	-0.0474443	-0.088088	0.0950465	-0.00233173	-0.0779457	0.0323234	0.0945525	0.147839	-0.0525498	0.0671988	0.26998	0.062634	-0.0229859	0.0513892	-0.0490608	0.101174	-0.039607	0.146541	0.124602	-0.0491171	-0.0689421	-0.0352874	-0.217577	-0.0103979	0.128865	0.0362153	-0.0536733
ILMN_1653867	ZNF483	0.146082	0.0768237	0.262165	0.0866003	-0.0239305	0.0377483	0.0382242	-0.0554986	-0.0133467	-0.16885	0.20031	-0.00207376	-0.15329	-0.105366	0.0881853	0.131835	0.0769963	1.25887	-0.168849	-0.0211387	0.332463	-0.0735183	-0.168851	-0.168851	-0.168851	-0.076086	0.247599	-0.100119	-0.16885	0.110429	0.263337	0.15041	-0.0134096	-0.168849	-0.0705462	-0.000587463	-0.00977278	-0.166101	-0.16885	-0.110784	-0.0462527	-0.133857	0.0411105	-0.135846	0.0276842	-0.165921	-0.0688624	0.0257478
ILMN_1653871	NAMPT	1.20388	0.94634	-0.0274162	-0.0851483	0.146055	-0.100666	0.799538	0.0212441	-0.12097	0.393932	-0.118952	0.0140119	0.540302	-0.103706	1.15544	-0.306599	0.0246549	0.442176	-0.221413	-0.422844	-0.0140119	1.09628	1.09124	1.35327	-0.121227	0.49582	1.04558	-0.151318	-0.0736141	0.174826	0.0984039	0.134627	-0.162599	-0.0826559	-0.422845	0.428758	-0.0761037	0.0610919	-0.121141	-0.422844	-0.0760345	2.35137	-0.0945373	2.37272	0.555023	0.126982	1.36167	1.32735
ILMN_1653876	SPG21	0.0647974	-0.143019	0.0292196	-0.143645	-0.20353	-0.133404	-0.0607443	-0.234184	-0.125556	0.0889416	-0.171344	0.116858	-0.0605631	0.143418	0.00804424	0.00885773	-0.302049	-0.161338	-0.0550442	0.102694	0.100901	-0.0803232	-0.0780606	0.000333786	0.0426335	-0.000333309	0.0321665	0.287871	0.269083	0.136067	-0.0734053	0.150229	0.103453	-0.341492	0.0674534	0.018806	0.0527143	0.0915151	0.226206	0.0213056	0.056406	-0.0627117	-0.0149379	-0.0320678	0.13773	-0.172917	-0.113819	-0.0204797
ILMN_1653878	CACNB2	0.685404	0.149523	0.322128	0.104593	0.290348	0.125043	-0.218632	-0.311499	-0.121939	-0.270627	-0.105743	0.000710964	-0.0906343	-0.196288	0.0158157	0.0751658	0.533038	0.514829	0.297844	0.273866	0.526062	0.507057	0.604962	-0.429734	-0.0301943	-0.186297	0.305086	0.21815	0.468283	-0.202178	-0.000711441	0.716984	-0.17451	0.592998	-0.226698	-0.257421	-0.387241	0.774016	-0.391013	-0.288216	-0.416446	0.499941	-0.464484	-0.37188	-0.403982	-0.0870247	-0.518932	-0.518933
ILMN_1653879	NPTX1	-0.0020299	0.0308385	0.0160298	-0.0658917	-0.217273	0.217725	-0.000155926	0.0235586	0.0502782	0.165287	-0.0387802	0.0667357	-0.118787	0.0583758	-0.178003	-0.0322499	-0.217273	-0.11209	-0.0918121	-0.0399585	0.0380373	0.00308752	-0.101943	0.228792	0.0342574	-0.0647812	-0.0894451	-0.0488739	0.0823722	0.210995	0.0698633	-0.0137258	0.0393896	0.137594	-0.0895009	0.201394	-0.12956	0.000155926	-0.0149188	0.17741	0.042038	0.143903	-0.0492887	-0.07548	0.131915	-0.0307307	0.0680294	-0.0633912
ILMN_1653896	ATRIP	-0.073338	-0.0766377	-0.204356	-0.0206327	-0.0814052	-0.359324	-0.00545073	-0.0313573	0.452387	0.171873	0.0894704	0.0420523	-0.0709639	-0.221693	-0.200565	-0.498037	-0.199792	-0.0671516	0.388356	0.286637	0.0464292	-0.0321279	0.191092	0.204202	0.128511	0.168526	0.100032	0.164514	0.044241	-0.0829845	-0.162472	-0.275927	-0.354616	0.0529771	0.210715	0.233911	0.33869	0.58108	0.122449	0.447428	0.0788159	-0.0259995	0.157791	0.00545073	0.00820923	0.0126758	0.0759764	0.233281
ILMN_1653904	TXNRD2	-0.0389552	-0.166475	-0.0556145	-0.0851598	0.0208759	0.0835395	-0.0412993	0.00234509	-0.0551701	0.0834684	0.0767312	-0.0191965	-0.0239482	0.0219116	0.125455	-0.121028	0.134169	-0.0927491	0.0296354	-0.0461826	0.130751	-0.196967	-0.0687647	0.072794	0.00995302	0.109893	-0.00316858	-0.144444	0.0947876	-0.206655	-0.0618405	0.0404534	-0.117687	0.203043	0.00638914	0.104583	0.0497284	-0.0260954	0.071424	0.216299	-0.0614142	-0.0252471	-0.0635939	0.0425148	-0.0159931	0.169678	-0.038065	0.00258064
ILMN_1653910	LOC650496	0.0557356	0.0156593	-0.0415988	0.0502448	-0.0415988	0.133351	0.0362816	-0.0415983	0.0758133	0.0245123	-0.0415988	-0.026876	-0.0415988	0.0811968	-0.0094142	-0.0190096	-0.0415988	0.0941453	-0.0415983	-0.0389867	0.00205326	0.0127053	-0.0416002	0.119009	0.139246	0.0806966	-0.0415993	-0.0415993	0.0283151	0.048727	-0.0415988	-0.0415988	0.217454	-0.0270023	0.159191	-0.0415988	-0.00205326	0.0381289	-0.0120726	0.169199	-0.0263562	-0.0415988	0.101708	0.190167	0.123116	-0.0159526	-0.0130315	0.0912819
ILMN_1653927	SNORD83A	-0.105005	0.14392	0.00108671	0.0439615	-0.131853	-0.026247	-0.131854	0.227215	0.0327296	0.0658107	-0.0508308	0.0140376	-0.0119205	-0.00905752	-0.0118389	0.00673485	0.0199504	-0.0429196	0.0907884	-0.116216	-0.0305381	-0.00990057	-0.131855	-0.0883431	0.0527825	-0.0215726	-4.95911e-05	0.0468469	0.217377	-0.00387478	0.0399761	-0.0308695	0.152242	0.0134087	0.111163	0.0144238	-0.010675	0.0261507	4.95911e-05	0.0677361	0.116534	0.123225	-0.02704	0.076395	-0.0892138	-0.000858307	0.0225143	-0.130791
ILMN_1653934	LOC650517	0.130848	0.0399747	-0.0363884	-0.00859642	-0.0455551	0.00218391	-0.153509	0.0626149	-0.153508	-0.0721831	-0.0402303	0.0587974	-0.0443072	-0.142308	-0.0931039	-0.00318861	-0.0985012	0.0339608	0.0251379	-0.013638	0.116285	-0.0744204	0.0756526	-0.128431	-0.00250196	0.0349464	0.0549593	-0.139565	-0.0137959	-0.142569	0.062211	-0.0378213	0.118701	-0.00694466	0.236587	0.131795	-0.00218391	0.142171	-0.100201	0.340919	0.163614	-0.0499482	-0.0921001	-0.12762	-0.014802	0.092639	-0.142128	0.0537958
ILMN_1653940	USP2	-0.183259	0.0370998	-0.0127163	-0.34574	-0.00453758	-0.10261	-0.0700536	-0.298177	0.0118799	-0.0997205	-0.165483	-0.147632	-0.313829	-0.21574	0.0699821	-0.122542	-0.0847068	-0.0146937	-0.12758	-0.169946	0.0955806	-0.052793	0.00543594	-0.286136	0.309876	-0.519865	-0.151045	-0.192166	-0.0269637	-0.161099	0.845144	1.15556	0.0136809	0.170193	0.00453711	-0.392095	0.652409	0.310798	-0.245018	0.252822	-0.266222	-0.111657	0.255762	-0.103393	0.0255752	0.341149	-0.324135	0.0689626
ILMN_1653945	LOC644116	-0.142077	0.00508356	-0.059772	0.124872	-0.077477	0.0364909	0.0331645	0.031033	-0.0300369	-0.130366	-0.109135	-0.0211625	-0.0368953	0.0873384	-0.11667	-0.117813	-0.00482988	-0.0341644	-0.00101042	-0.0312877	0.128222	0.0704718	0.113447	0.0624652	0.00100994	0.00372791	0.113767	-0.086998	-0.0221686	-0.0720224	-0.0354848	0.0191307	0.0775371	-0.120097	-0.0396204	-0.0395308	-0.046258	0.112667	0.140162	-0.0576673	0.0339055	0.031827	0.0600009	-0.0920467	-0.147449	0.0938053	0.032433	0.123447
ILMN_1653956	LOC644624	0.117635	0.0242004	0.0856748	-0.00152302	0.187625	0.00152302	0.263653	-0.0969377	-0.145142	-0.0652022	-0.129535	0.151817	0.0245776	0.100498	0.11669	-0.145142	-0.145142	-0.145143	-0.122185	-0.00655365	-0.079237	0.351705	0.0889778	-0.0491939	-0.096334	0.127972	0.0695639	-0.0682693	-0.145142	0.588949	1.5917	1.88125	0.107892	-0.0383496	-0.145143	0.0647635	-0.122506	0.00901556	-0.139845	0.0123944	0.121294	-0.0388923	0.226095	-0.0270495	-0.0543652	-0.0141468	-0.0237398	-0.0175376
ILMN_1653965	ITGB4	0	-4.76837e-07	0	-4.76837e-07	0.00975227	4.76837e-07	-9.53674e-07	4.76837e-07	-4.76837e-07	0	0.27333	-1.43051e-06	0	0	0	0	0	-9.53674e-07	4.76837e-07	0	0	-9.53674e-07	-1.43051e-06	0.0322289	-9.53674e-07	-4.76837e-07	-4.76837e-07	-4.76837e-07	0	-4.76837e-07	0	0	0	9.53674e-07	-9.53674e-07	0	0	4.76837e-07	0	4.76837e-07	-4.76837e-07	0	-9.53674e-07	0.0315785	4.76837e-07	4.76837e-07	4.76837e-07	0
ILMN_1653980	METTL8	0.0215702	-0.0311174	-0.00423908	-0.0284333	0.151136	0.00142384	0.0774107	-0.0543528	-0.0915446	-0.0927663	0.0150342	0.0235772	0.00141001	0.111977	0.0464048	0.00757456	0.375126	-0.0824108	-0.0767035	-0.0178065	-0.068861	0.103061	-0.024991	0.0640383	0.0198202	0.162479	-0.0742407	0.000136375	-0.000136375	0.121268	-0.0402403	-0.00170517	-0.114744	-0.0754442	0.114237	0.0596023	0.0470276	-0.0929589	0.0323391	-0.0107055	0.0364919	-0.0521684	-0.0921316	-0.0198431	-0.0279536	0.0168152	-0.0942941	0.0738845
ILMN_1653991	LOC643344	-0.0245218	0.0624995	0.0875001	-0.0058465	-0.0559368	0.0592709	-0.0182314	-0.0489221	-0.000555515	-0.0230508	0.0436087	-0.12591	0.0386896	0.103949	-0.0393667	-0.0501971	0.0298047	0.0890975	-0.125908	0.109986	0.0588851	-0.12591	0.0758009	0.0138974	-0.12591	-0.0659518	0.0549355	-0.0723572	-0.125909	0.261997	0.0266023	-0.00491142	-0.00327969	0.0491919	-0.0799317	0.0410509	-0.0558333	0.0461144	-0.0059514	0.182477	0.00996113	-0.00771475	-0.12591	-0.115775	-0.00298023	0.00908184	-0.110276	0.0801229
ILMN_1653995	LOC390570	0.0307174	-0.233405	0.0024333	0.0486526	0.0118198	0.0737238	-0.0024333	-0.109334	0.0734386	0.0985923	-0.109232	0.237171	-0.133244	-0.155299	0.021565	0.0764465	-0.242662	0.00683498	0.0154061	-0.0992126	-0.0707917	-0.0158539	-0.117474	-0.0769882	0.0288558	-0.00597715	-0.160731	-0.0372915	-0.0125642	0.012898	-0.144079	-0.00802326	-0.0222063	0.100141	-0.217028	0.0865889	0.0280008	0.0255232	-0.0917535	0.278636	-0.087688	0.0820141	-0.218513	0.168636	-0.155176	-0.0812502	0.0865889	0.049334
ILMN_1654001	SMC6	0.0186315	0.29513	0.170717	-0.0030179	0.295832	-0.412162	-0.410629	-0.230333	-0.0174723	0.114719	0.0528412	0.00484324	-0.246214	-0.401357	-0.0597739	0.0923986	-0.0600443	0.138239	0.245196	-0.583647	-0.186392	-0.114194	-0.0854888	0.916591	0.316026	0.307703	1.27932	0.248966	-0.229547	0.369605	0.352197	0.342726	0.117899	0.536661	0.0836034	-0.227752	0.024756	0.630772	0.153256	-0.402649	0.204109	0.0203304	-0.21117	0.0957112	-0.0519781	-0.424829	-0.00463629	0.0030179
ILMN_1654010	AGPAT3	-0.0791879	0.121708	0.140413	-0.433466	-0.288775	0.525926	0.0669703	0.349593	0.00416994	-0.0759788	0.0662556	0.389523	-0.00416994	-0.0366488	0.343028	0.288776	0.0821052	-0.372657	-0.306221	-0.173497	-0.201119	-0.386617	-0.261153	-0.170362	-0.239464	-0.322108	-0.322175	-0.472922	-0.274263	-0.0374126	-0.363934	0.211586	-0.0815964	0.10415	-0.281105	-0.483489	0.107826	0.105572	0.0808153	-0.582629	0.379063	-0.183066	0.653916	0.0402937	-0.255446	-0.042757	0.0206022	0.109094
ILMN_1654013	C17ORF28	0.139874	-0.218007	0.00230265	-0.101693	-0.0650172	-0.0496173	0.0199718	0.101632	0.0819569	0.186574	0.214435	-0.195457	-0.15809	0.0368724	-0.0852876	0.464727	-0.545807	-0.353496	-0.126818	0.263605	-0.18194	-0.0945029	-0.0844355	-0.00230265	-0.0973492	0.224707	-0.131578	-0.0656195	-0.162741	0.0801191	0.105055	0.574722	0.509931	-0.228177	0.405472	-0.205928	-0.320645	-0.0958743	0.263002	0.119234	0.261306	-0.223279	-0.0756698	0.0527282	0.0731359	-0.136559	-0.15402	-0.206112
ILMN_1654016	MRLC2	0.347681	0.167571	-0.616474	0.768038	0.0333719	0.237692	0.0747127	0.318181	-0.226869	-0.0872107	-0.104089	0.264277	0.401883	0.0727053	0.12612	-0.320465	-0.0536385	-0.167539	-0.0152874	-0.578842	-0.336076	0.386944	0.287475	-0.114705	-0.723145	0.894181	1.51967	-0.633577	-0.265762	1.23077	0.426883	0.289755	-0.154015	-0.0948305	-0.15204	0.211728	0.160846	-0.369054	-0.390101	0.00566483	-0.339048	-0.0177155	-0.239849	0.0860653	-0.0872107	0.432337	-0.00566483	0.165519
ILMN_1654031	TPTE2	-0.0646462	-0.017107	-0.0646462	-0.0646467	0.136425	-0.0475273	-0.0646472	0.0500217	0.155518	-0.0646462	0.0285497	0.00205708	0.0351605	0.017983	-0.0646462	-0.0646462	0.190826	0.00508785	-0.0501933	-0.0646462	-0.0646462	0.0185361	-0.032938	0.0434504	0.182039	0.122517	0.0446553	0.120445	-0.0252819	-0.0154233	0.144909	0.0268893	0.0738773	0.156964	0.0564861	0.0829349	-0.0420103	0.149052	-0.0646462	-0.0487399	-0.0646467	0.0375791	-0.0646472	-0.0646458	-0.0646458	0.130775	-0.0646458	-0.0646462
ILMN_1654032	ZER1	0.00633621	-0.050293	0.027132	0.0962267	0.0492902	-0.246199	-0.255704	-0.352651	-0.18507	-0.165088	-0.137287	-0.00633574	0.171411	0.146657	-0.231352	-0.0195441	-0.116597	0.252438	0.0955043	-0.0485711	-0.189755	0.0325122	-0.297605	-0.123612	-0.0666513	0.065855	0.174723	0.217139	-0.188501	-0.0142322	0.0740786	0.162165	0.125412	-0.221469	0.183023	-0.345071	0.184549	-0.366511	-0.258387	0.237556	0.022644	-0.0470853	-0.178244	-0.214609	-0.122674	-0.199313	-0.078093	0.0837097
ILMN_1654043	LOC653539	0.0771074	0.170801	0.0850444	0.018055	0.0659447	0.0628085	0.0524616	0.0454307	-0.117782	0.035769	0.171941	0.141227	0.0736051	-0.0943708	-0.10128	-0.0729461	-0.159298	0.12953	0.0565848	-0.078382	0.0477443	0.0809321	0.133991	0.14665	0.441943	-0.0161328	0.22483	-0.0717392	0.00424862	0.00440455	-0.0732808	-0.107084	-0.10811	-0.0797439	-0.162933	-0.183736	0.0696101	0.0502906	-0.131665	-0.149199	-0.0826039	-0.0525045	-0.0368013	-0.0474043	-0.142218	-0.0568457	-0.0042491	-0.0187125
ILMN_1654049	LOC442560	-0.0419793	0.113003	0.0546823	0.0185876	-0.0988431	0.263826	0.0497723	0.036921	0.0424471	-0.0399017	0.0337901	0.0338326	0.0273509	0.0540137	-0.00496721	-0.0278082	0.0562811	-0.0449042	-0.0916743	0.0926986	0.0435228	-0.0937405	-0.108793	0.11194	0.166714	-0.103835	-0.0187616	0.356236	0.244691	0.1718	-0.0121312	-0.0558696	-0.0502214	0.00496721	0.304421	0.180139	0.260147	-0.0780411	-0.02318	0.285257	-0.0253496	0.0486016	-0.0334401	0.0819502	-0.0386372	-0.274837	-0.0142236	-0.0733056
ILMN_1654056	LOC642888	0.101247	-0.094161	-0.00105906	0.0125227	-0.0434394	-0.0941601	-0.0941615	0.0284448	-0.0731354	0.0300064	0.147783	-0.094162	-0.0941606	-0.0559897	-0.0337567	0.110935	-0.0900183	0.000208378	-0.0941601	0.0768127	-0.0254564	-0.0163932	-0.0179753	-0.0242095	0.105654	0.0661521	0.0688	0.036478	0.0637236	0.00158072	-0.0941606	0.0215259	0.0586839	-0.0375199	-0.0941615	0.0231366	-0.0930524	0.0418081	0.0675926	-0.0941601	0.108653	0.0187387	0.119521	-0.0138474	0.045825	0.19998	-0.0641861	0.00675344
ILMN_1654060	MKNK2	0.26485	0.234656	-0.284241	0.404181	-0.274484	0.0759592	-0.0147848	0.100155	0.00884247	0.125427	-0.107571	0.337894	0.11557	-0.103535	0.162285	-0.0818248	-0.0509672	-0.471434	-0.245605	-0.201806	-0.341481	-0.184037	-0.19136	-0.0840945	-0.270598	-0.0660334	0.722947	-0.523136	-0.0801253	0.451577	0.321694	0.71023	0.124445	0.0125656	0.057024	0.322124	-0.0251102	-0.199339	-0.498966	0.835324	0.044611	-0.561896	0.400532	0.128372	-0.0305729	0.550016	0.170403	-0.0665941
ILMN_1654063	HYDIN	0.156234	-0.0177917	0.0221357	-0.0909472	0.238193	-0.117953	-0.0528808	-0.108935	-0.243768	-0.115207	0.00379181	-0.00379133	0.0907407	-0.0396004	-0.264485	-0.116264	0.13215	0.163857	0.281769	-0.101426	0.0118585	-0.0810151	0.0994143	-0.129257	0.263783	-0.216639	-0.161618	-0.0273929	-0.212635	-0.0246334	1.32626	1.01437	-0.0324821	-0.0460558	-0.448338	0.0514264	-0.316783	-0.262803	-0.0282607	0.136563	0.0248871	0.0867362	0.774542	0.234548	0.179642	-0.0423379	0.379948	0.341734
ILMN_1654064	LOC644334	-0.0985331	-0.00466442	0.11421	-0.11966	-0.0747347	-0.0217271	-0.0847755	0.0739679	-0.139403	-0.132446	-0.202162	-0.278076	0.00801754	0.066576	-0.00550938	-0.0897703	-0.181345	-0.180601	0.0840707	0.216988	0.340971	-0.00309896	-0.134479	0.276715	0.13716	0.14598	0.145105	-0.0129666	0.303514	0.145892	0.0133181	0.173499	-0.0258903	0.266514	0.106557	0.188865	0.481034	0.272822	0.0976949	0.158661	0.589999	-0.115653	0.0803509	-0.198191	0.0867119	-0.0742793	0.00706911	-0.21121
ILMN_1654065	ATOH8	1.22863	0.609513	0.419077	0.635037	0.518107	-0.213484	0.660727	0.291735	0.58991	0.762528	0.326561	0.579034	0.603376	0.102884	0.478762	-0.259064	0.231177	0.484259	-0.111165	0.802637	-0.455288	0.212837	-0.169376	-0.264127	0.908539	-0.321511	-0.419103	0.266984	0.126379	-0.296328	0.679999	0.229541	0.0261731	-0.336447	-0.31295	1.21837	0.00914001	-0.0813165	-0.589808	-0.199586	1.71604	-0.147851	-0.267242	-0.0993419	-0.134794	0.428533	-0.148818	-0.00914049
ILMN_1654068	NUDT1	-0.0195308	-0.0195312	0.119964	-0.0195312	0.019949	-0.0195303	0.0320783	-0.0195303	-0.0195312	-0.0195308	0.181726	-0.0195322	0.114931	-0.0195308	-0.0195308	0.0144205	-0.0195308	0.00385714	-0.0195303	-0.0195308	0.23096	0.145473	0.135174	0.734322	0.00531244	-0.0195312	0.0212822	0.336578	0.00285625	0.133272	-0.0195308	0.0461931	0.251511	0.477297	0.228432	0.133204	0.109501	0.161449	-0.0127902	-0.0195303	0.0223804	-0.0195308	-0.0195317	-0.0195303	0.161799	0.112814	0.11377	-0.0195308
ILMN_1654072	CX3CL1	-0.771676	-0.470227	-0.0843821	0.178913	0.644371	0.246087	-0.22101	0.0088253	0.433938	0.378541	0.575207	-0.00590229	0.0349617	0.406394	-0.00442219	0.184632	1.57926	-0.783301	0.219996	0.474398	-0.583633	0.188519	0.643049	-0.49994	-0.37309	-0.857224	-1.96656	-1.64903	0.0475693	-1.61197	0.160829	0.664414	-0.957682	-1.71329	-1.64094	0.037837	-1.51395	-1.4379	-1.73667	-2.09193	-2.10895	1.0031	-0.163079	1.60856	0.028038	1.12532	0.74667	-0.122392
ILMN_1654073	LOC647213	0.0234895	0.0909739	0.00190115	-0.116519	-0.0534582	-0.0545945	-0.0635371	-0.0909224	0.10982	0.0760465	0.0400481	0.131535	-0.0478048	-0.0981088	-0.0381961	0.0959887	0.188894	-0.0303435	-0.0654883	-0.116518	0.0245905	-0.0455837	-0.0253572	-0.116519	0.0253716	0.0307827	0.0218387	0.0298281	0.0695672	-0.108389	0.0307841	-0.116518	-0.00190115	-0.0285101	-0.0705414	-0.0827656	0.0412869	0.0048933	-0.116518	0.0149279	0.0986795	0.161383	0.0109181	0.0766253	0.124593	-0.0121279	-0.0614257	0.0945449
ILMN_1654074	ITGA3	0.140187	-0.0612197	0.0679102	-0.0640388	0.0402775	-0.0141807	-0.00234747	0.0389786	-0.0663643	-0.0663638	0.114705	0.0114312	-0.019733	0.0577455	-0.0483799	-0.0663638	0.122551	-0.0663648	0.0134382	0.0956416	0.0146775	-0.04	-0.0122371	0.0524101	-0.0663648	0.100421	-0.0663643	0.107189	-0.0663638	0.123517	-0.00873423	0.101502	-0.0663638	0.0827961	-0.0663648	0.00234795	0.0132313	-0.0663633	0.0131722	-0.0663633	-0.0663643	0.0976214	0.0531673	-0.0575857	0.0216985	-0.0663633	-0.0564146	0.00738049
ILMN_1654099	LRIG2	-0.205039	-0.0963569	-0.312853	-0.149389	-0.219308	-0.109168	0.0505624	-0.0773449	0.0911622	-0.170459	0.0732765	-0.00648499	-0.226647	0.00648499	-0.013792	0.0420971	-0.299325	0.0685945	0.0308213	-0.0504975	0.133363	-0.205416	0.0740395	0.234773	0.0466261	0.511303	0.400544	0.0287619	0.160678	0.236153	-0.0525098	-0.0883036	0.103381	0.169417	-0.278519	0.0067234	0.11488	0.254087	0.343891	0.271448	0.0842304	0.139326	0.0894914	-0.115004	0.0780497	-0.502572	0.0410566	-0.0559082
ILMN_1654108	FLJ31401	0.0171494	-0.0720348	-0.0720344	0.157679	-0.0710287	0.150791	-0.0720353	-0.0720339	0.0360818	0.0926394	0.17601	0.0476055	0.0197926	0.0560322	0.0239453	-0.0720344	0.0758429	-0.0358419	-0.00586319	-0.0720344	-0.0708623	0.114649	-0.0720358	0.0572577	0.0540042	-0.0720348	-0.0227175	-0.00470066	0.0545897	-0.0720348	-0.0365772	-0.049602	0.0252151	-0.0432773	-0.0331292	-0.0720344	0.105012	-0.0707359	-0.0581131	0.0919542	-0.0582552	-0.0695891	-0.0720353	0.0152049	0.0362396	-0.0720339	-0.0720339	0.0687633
ILMN_1654109	EGFLAM	-0.656396	-0.397739	-0.622501	1.49128	-0.0656872	0.339149	0.122369	-0.444305	-0.286933	-0.0328412	0.318579	0.800127	-0.0448546	-0.415313	-0.500124	-0.436063	-0.400444	-0.573521	1.59459	-0.728386	-0.466402	0.787784	1.23891	0.213024	-0.658146	0.958516	-0.0726743	-0.546921	0.0936022	0.0328417	-0.433393	0.661901	2.44811	1.24702	-0.0663438	3.39803	0.060853	2.7194	-0.688454	1.90316	0.0845728	0.224439	0.14256	0.638387	-0.0624833	-0.213411	-0.287475	0.671662
ILMN_1654112	PARD6A	-0.234991	-0.333709	0.178268	-0.051322	0.0660844	-0.337125	0.315464	0.0614152	-0.118276	0.103536	0.045157	-0.230875	0.0359116	0.234749	0.00761938	0.0212922	-0.548748	-0.289928	-0.03126	-0.166171	0.0338573	-0.0175657	-0.0303578	0.707236	-0.0076189	0.263149	-0.0676365	-0.264034	-0.14956	0.208606	-0.0254779	-0.548748	0.332138	-0.0155368	0.824341	-0.254011	0.513759	0.225595	0.219887	0.547348	0.230125	-0.294878	0.47085	-0.548748	0.180111	-0.0228438	-0.212334	-0.355406
ILMN_1654118	BCL2L1	0.291867	0.0859985	-0.49833	-0.0051775	-0.337684	-0.627627	-0.351581	-0.838146	-0.500472	-0.413247	-0.49833	0.0051775	0.142078	-0.783654	-0.309241	0.301326	-0.113029	0.507071	-0.265882	-0.176972	-0.251479	-0.152625	-0.282372	-0.526428	-0.0270548	0.71957	-0.0527592	-0.356206	-0.413247	-0.0321255	1.68718	0.863751	-0.145158	-0.561531	0.115438	0.74536	1.27189	1.09095	-0.673884	0.248661	-0.416389	0.0646648	-0.447507	0.32134	0.423169	1.66511	-0.680076	-0.0599365
ILMN_1654129	MIA3	0.0423279	0.113081	0.105193	-4.76837e-07	0	4.76837e-07	-9.53674e-07	4.76837e-07	0.0562272	0	0	-1.43051e-06	0.134462	0	0	0	0	-9.53674e-07	4.76837e-07	0	0.0298147	-9.53674e-07	0.0373645	0.218483	-9.53674e-07	-4.76837e-07	-4.76837e-07	-4.76837e-07	0.0519571	0.0478182	0	0	0	0.10942	0.0219731	0	0	0.0811043	0	4.76837e-07	-4.76837e-07	0	0.0320339	4.76837e-07	4.76837e-07	4.76837e-07	4.76837e-07	0
ILMN_1654137	LOC649700	0.0215068	-0.0783124	-0.116014	0.0949826	-0.0174079	0.222553	-0.000566006	0.06252	0.135622	-0.0781169	-0.00387573	-0.000484943	0.123522	0.0191197	0.169813	0.000484943	-0.330189	-0.0264106	-0.0574846	-0.00932836	0.0448198	-0.121253	0.0285025	0.0317321	-0.0373893	0.0079999	0.0951381	0.138487	0.194471	-0.21657	-0.112625	-0.0897098	-0.120469	0.111837	-0.0899577	-0.00374079	-0.118227	0.0969286	0.0375071	0.458271	0.0158534	-0.102952	-0.110977	0.177956	-0.0825934	0.242664	-0.0439467	0.0318594
ILMN_1654141	ZDHHC20	-0.0714087	0.0693698	0.182449	-0.0714092	0.150699	0.0449395	-0.0663843	0.0285354	-0.0714092	-0.0714087	0.0284767	-0.0639267	-0.0714087	-0.00112534	-0.0714087	0.391746	-0.0714087	-0.0714097	-0.0714083	0.0192771	0.147102	0.0688944	-0.0624909	0.521542	-0.0129132	0.163097	0.566932	0.0109291	0.0216837	0.27743	0.0537996	-0.0405531	-0.0714087	-0.0714078	0.111697	-0.0714087	-0.0249147	0.183867	-0.0714087	-0.0714083	0.0684361	0.0938725	0.0573359	0.00890446	-0.0714083	-0.0714083	-0.0714083	-0.0560336
ILMN_1654151	COX6C	0.045598	0.0887661	-0.0690546	-0.107321	0.114043	0.104039	0.114043	0.245638	0.114043	0.0485868	-0.0610971	-0.38383	0.261868	-0.00962734	0.178995	0.121319	0.301196	-0.131349	-0.134105	-0.255754	-0.0784674	0.104039	-0.0752106	0.396836	-0.214141	-0.30323	0.041893	-0.1101	-0.152808	0.0727568	0.145374	0.0387049	-0.131349	-0.0303469	0.00962734	-0.191102	-0.89315	-0.0722637	-0.112473	0.164755	0.0160942	-0.516313	-0.209274	-0.338011	0.0931301	0.362912	-0.232683	-0.279742
ILMN_1654153	BTBD11	-0.0220027	0.0543351	-0.0175586	-0.181937	0.00309849	-0.00915575	-0.182825	0.0395012	0.0496249	0.0336018	0.022192	0.00566435	-0.150233	0.114199	-0.0976605	-0.0706005	-0.182824	0.019608	-0.108481	-0.076026	-0.0654626	-0.0928469	-0.0151944	0.0601926	-0.101089	0.0181999	0.0417757	0.0546536	-0.0185127	0.0207839	0.0635967	0.0079875	0.123591	0.152774	0.136262	-0.058763	-0.0458479	-0.0721064	-0.00703287	0.101987	0.012423	-0.0175424	0.00694609	-0.126022	0.0124669	0.0325875	0.0727024	0.0257406
ILMN_1654165	SLC45A2	-0.0993199	0.0709024	-0.141648	-0.0389938	0.0581818	-0.0936971	0.143428	0.393755	0.0138555	-0.111829	-0.0661497	0.154154	0.0884857	0.00739002	-0.0110769	0.0733299	-0.0949907	0.214652	0.135468	0.0443997	0.0136862	-0.126672	0.184025	-0.0814633	-0.141649	-0.0246782	0.210645	0.146641	-0.0458784	0.080677	0.00433397	-0.0179677	0.0254192	-0.069932	0.0440402	0.267277	-0.0244842	-0.00433397	0.0819149	0.102437	0.0611653	-0.11216	-0.112421	-0.13287	0.0611238	-0.0480905	-0.0122862	0.0466571
ILMN_1654170	HERC2P2	0.148942	-0.0846686	0.25984	0.147101	0.136768	-0.166721	0.0964146	-0.0501447	0.0187898	-0.155883	0.0453568	0.0924611	-0.121898	-0.00756502	0.0750732	0.140979	0.112873	-0.0460091	0.0788522	-0.0535617	-0.0254297	0.0960603	0.156564	0.129684	-0.00788689	0.164587	-0.00880766	0.032692	-0.0498686	-0.193278	0.0203967	-0.0187535	0.222136	-0.106481	0.367874	-0.100926	0.323949	0.143967	0.323949	0.156046	0.127061	-0.123736	-0.0627923	0.0104976	-0.166877	0.0288014	-0.13658	-0.174583
ILMN_1654171	LOC652593	0.135736	0.154125	-0.0369411	-0.0555058	0.0904074	-0.0621591	-0.0621605	0.145274	0.0486197	0.0922594	-0.0621595	-0.0217571	0.0630631	-0.0538492	0.0697179	0.0420914	0.0246224	-0.0330462	-0.0520434	0.00530338	0.0905914	-0.0621605	0.130941	-0.0621605	0.0757637	-0.06216	-0.06216	-0.06216	0.166305	-0.06216	-0.0337777	0.107002	-0.00293827	-0.0621586	-0.0621605	-0.0621595	0.0550041	0.0229964	0.127587	-0.029304	-0.0244007	-0.0621595	-0.0621605	-0.00262642	0.062088	-0.0621591	0.00262642	0.0917225
ILMN_1654185	LOC391347	0.145798	0.00331926	-0.0237088	0.0479856	-0.0259218	0.204581	0.071424	-0.0045352	0.154826	0.0319066	-0.0268574	-0.0290923	0.0373111	0.0966048	-0.0048604	-0.0903759	0.0416589	0.120943	-0.022192	0.0767164	0.00656176	-0.126819	-0.0627437	-0.00352669	0.021884	-0.0476484	0.0503416	0.128516	-0.0985389	-0.0845447	0.0888844	-0.0714726	-0.0415368	-0.0367146	0.0639849	0.0167193	0.108006	-0.0440822	-0.0474167	-0.0684843	-0.0244932	0.124191	-0.0348482	0.0313559	0.115454	0.145843	0.0819635	0.0500965
ILMN_1654187	LOC644360	0	-4.76837e-07	0	-4.76837e-07	0	4.76837e-07	-9.53674e-07	4.76837e-07	-4.76837e-07	0	0	-1.43051e-06	0	0	0	0	0	-9.53674e-07	4.76837e-07	0	0	-9.53674e-07	-1.43051e-06	-9.53674e-07	-9.53674e-07	-4.76837e-07	-4.76837e-07	-4.76837e-07	0	-4.76837e-07	0	0	0	9.53674e-07	-9.53674e-07	0	0	4.76837e-07	0	4.76837e-07	-4.76837e-07	0	-9.53674e-07	4.76837e-07	4.76837e-07	4.76837e-07	4.76837e-07	0
ILMN_1654195	GCC2	0.137636	0.00421715	-0.0416327	0.125356	-0.0810733	0.0692821	-0.00421715	0.11443	0.0196686	0.0566506	0.013546	0.010087	0.0255117	0.0574799	-0.0251465	0.155455	-0.283384	-0.0972066	0.100451	0.068985	0.0767612	-0.0261979	-0.0480361	-0.0104451	0.12632	-0.0270543	-0.0464711	0.0851002	-0.0697117	-0.0772705	0.172036	0.0125408	0.0159721	0.0396786	-0.1675	-0.0497713	-0.0390596	0.194342	-0.0660772	0.0342813	0.134179	-0.0661707	-0.0218778	-0.0851226	-0.0459385	-0.247828	-0.187402	-0.126906
ILMN_1654200	LOC653489	-0.0197639	0.0471225	-0.215056	-0.123198	-0.0726337	0.0653443	0.338	-0.205585	0.0760303	-0.0435123	0.133616	0.12744	-0.0879731	-0.0355291	-0.064775	-0.0294533	-0.0639596	-0.0738301	0.00545979	0.0483193	0.0314398	-0.0162363	0.0579724	0.000302792	-0.324222	0.084332	0.0337439	-0.0264993	0.268373	0.0570588	-0.228343	-0.0342164	0.18439	0.0860028	0.154486	-0.000303268	0.144189	0.0359244	0.129741	0.0233598	0.0693436	-0.188849	0.0120916	-0.0888066	-0.259249	-0.209198	0.131545	-0.0156245
ILMN_1654204	DNAJC5B	0.0802808	-0.0227208	-0.172701	-0.0969458	-0.0447249	0.0658445	-0.0823669	0.000674725	-0.17654	0.00841808	-0.156709	0.189273	-0.00553036	-0.080389	-0.00549984	-0.114486	0.0765409	-0.0368624	-0.0106468	0.16785	-0.0565495	-0.176541	-0.0679083	0.0845184	-0.0202179	0.0893693	0.0774555	-0.0262961	0.0945148	-0.11482	-0.11891	0.0618076	-0.0738783	0.134919	-0.0606551	-0.0913591	0.06532	0.0259852	0.136807	0.0129609	0.00481463	-0.0255017	0.0359001	0.161598	-0.0615892	-0.0655036	0.0360408	0.0243983
ILMN_1654210	CD1C	-0.123025	0.31789	-0.090055	-0.143885	-0.000137329	-0.0239725	0.325082	0.110352	0.0134859	0.153896	0.17832	0.497745	0.117932	0.0340123	0.195115	-0.16351	0.13708	-0.0315757	-0.0804586	-0.0378876	-0.0562568	-0.175276	0.0466037	-0.0646424	0.0773439	0.0626154	0.156205	-0.128733	-0.049057	0.042603	-0.133279	0.339233	-0.142557	0.0137968	-0.167534	-0.00766134	-0.174832	-0.264528	0.0341334	0.153294	0.238197	-0.0598426	-0.0573997	-0.0693817	-0.121656	-0.142083	0.23059	0.165865
ILMN_1654212	DOK7	-0.0620232	-0.129289	0.0272694	0.0518351	0.117527	-0.028388	0.192857	0.018806	-0.207222	-0.0923262	0.042026	0.0955887	0.00563526	-0.111071	0.191088	-0.207222	-0.0632811	-0.0376587	-0.165975	-0.171683	-0.0429187	0.194635	0.192582	-0.084496	-0.101094	0.206753	-0.0301666	-0.207222	-0.0339456	-0.106041	1.30029	1.23597	0.0482383	0.0156035	-0.107553	-0.01864	-0.021287	-0.0236754	-0.127686	-0.207221	-0.00440836	0.0309567	0.144932	-0.00398684	-0.0169683	-0.013093	-0.154928	-0.0902519
ILMN_1654217	MPP2	-0.103833	-0.413745	0.143099	-0.15354	-0.0113273	0.0860944	-0.018415	0.0128803	0.108015	-0.148228	-0.0773945	-0.461055	0.30627	-0.138045	-0.0879521	0.561874	0.0458026	-0.680086	-0.471736	-0.0839076	-0.206438	-0.145817	-0.0848269	0.146626	0.0934434	-0.469959	-0.049624	0.0126214	-0.459771	-0.142278	0.485841	0.123864	0.76303	0.574519	0.150993	-0.272675	0.256137	1.32371	-0.326454	0.331785	0.585487	-0.0536785	-0.399126	-0.196896	0.189046	-0.0632181	0.0113277	-0.22562
ILMN_1654226	LOC642591	0.00860643	-0.0617948	-0.0276523	0.0356765	-0.0683351	0.0480132	0.0852804	-0.0683346	0.140597	0.0769834	-0.0683351	-0.0683365	-0.00373602	0.0689735	-0.0683351	-0.000822067	0.10671	1.90735e-05	-0.0683346	0.20732	-0.0683351	0.073287	-0.0683365	-0.0193467	0.0537291	0.0945272	-0.0683355	0.0676069	0.0179319	0.118989	-0.0217638	-0.00126457	-0.025949	-0.0340571	0.0259032	0.0843997	0.0461354	-0.0370355	0.228726	0.043087	-0.0503058	-0.0683351	-1.90735e-05	-0.0381985	-0.0683346	0.0733023	-0.0683346	0.0724626
ILMN_1654228	PCDHGA3	0.0147185	0.0701819	-0.0570855	-0.102403	-0.139251	0.156223	0.0660152	-0.0380816	-0.0898752	0.0603933	-0.0103655	-0.121391	-0.146102	-0.0539541	-0.0787697	0.191546	0.120197	-0.0315018	0.0158877	0.0625944	-0.0747032	0.0493631	-0.138646	-0.0845046	-0.0466719	-0.00934029	0.128346	-0.0181179	0.0143766	-0.146103	-0.121896	0.102056	0.126107	0.199792	-0.0369411	0.00534534	0.135471	-0.0474567	-0.12217	0.00882912	0.0466409	-0.0655608	-0.126789	0.0683956	0.0147691	0.0454931	-0.11194	0.0205698
ILMN_1654240	LOC653664	0.0107093	0.0326204	-0.106823	0.00925398	-0.106823	-0.0505195	-0.10325	-0.00550842	-0.0944071	-0.0811768	0.0143828	0.079124	0.162145	0.0551329	0.0834303	-0.106823	-0.106823	-0.0315065	0.0409055	0.0704918	-0.106823	0.0735784	-0.0388255	0.101865	0.036387	-0.106823	-0.106823	0.0238156	-0.0731201	-0.073071	0.0572448	-0.00718451	-0.0476017	-0.106822	-0.0152783	0.08814	0.15692	-0.106822	0.0740957	0.0364752	0.104657	0.0636301	0.12186	0.103907	0.114539	0.111078	-0.0489135	0.0814819
ILMN_1654246	SIRT6	-0.0612268	0.175869	-0.0640545	0.118454	-0.0271444	0.0927877	0.0528774	-0.137228	-0.0439563	-0.041728	0.0443301	-0.0970306	0.118454	0.0690994	0.242955	0.00116158	0.0168805	0.163817	-0.0909963	-0.0840473	0.154042	0.0286198	-0.0411372	0.149799	0.0754132	-0.0973954	0.000187874	0.311442	-0.0778761	-0.184811	-0.0927253	-0.028019	0.101877	-0.0741525	0.0322046	0.119695	0.0997028	0.199836	0.0649681	0.107353	0.0136142	0.0123477	0.0189767	-0.000187874	0.0800037	-0.0127807	-0.119899	0.0593452
ILMN_1654249	LOC647083	-0.106681	0.124689	-0.0395193	-0.0171199	-0.150144	0.105145	0.00810623	-0.081531	-0.00147963	0.0727477	0.0779934	-0.209494	0.0529957	-0.10826	0.0118246	0.0014801	0.0647664	-0.0207424	0.12584	-0.11774	0.0884061	-0.0319972	-0.196302	-0.15025	-0.06672	-0.0117221	0.0845799	0.124022	-0.178205	0.00808668	-0.063447	0.0457354	-0.0214181	-0.131549	-0.0337777	-0.0314474	0.145748	0.191729	0.107018	-0.0495992	-0.0236144	0.124736	-0.0249524	0.0228209	0.334078	0.0733423	0.130002	0.0199447
ILMN_1654250	MRPL21	-4.76837e-07	-9.53674e-07	0.122405	0.141045	-4.76837e-07	0	-1.43051e-06	0	0.0590258	-4.76837e-07	-4.76837e-07	0.127615	0.0311785	0.120132	-4.76837e-07	0.0564852	-4.76837e-07	0.0834441	0	0.0960822	-4.76837e-07	0.181661	0.39107	0.087841	0.0708313	0.0818419	0.0124502	0.079586	-4.76837e-07	-9.53674e-07	0.0155687	-4.76837e-07	0.154151	4.76837e-07	0.109161	0.0576291	-4.76837e-07	0	-4.76837e-07	0.0101633	-9.53674e-07	-4.76837e-07	-1.43051e-06	0.041388	0.154358	0.0256457	0.0481753	0.0224781
ILMN_1654261	TRPV1	0.142164	-0.018261	0.104842	-0.00320339	-0.134743	0.277514	-0.000109196	-0.0241661	-0.0696731	-0.0482569	-0.0662456	0.0147753	0.0634785	0.0393262	-0.0515075	0.0870538	0.0293589	-0.0173664	0.0916433	0.157145	0.0102282	-0.0224433	-0.125203	-0.125936	-0.0358	-0.0605569	-0.014852	-0.0407596	-0.0541806	0.0978312	-0.0186577	0.0392919	-0.0309448	0.0713601	0.00913525	0.154403	0.0470195	0.0945501	-0.118402	0.105444	0.079814	0.026948	-0.00801802	0.166746	0.0262413	0.0650682	-0.0216498	-0.134625
ILMN_1654262	ZMAT3	1.54822	1.43417	1.90691	1.46832	1.24245	2.06187	1.11405	1.7832	1.22881	1.48919	1.33786	1.29418	1.71704	2.12739	1.76111	0.477118	1.43887	-0.341578	0.412649	0.334054	0.138588	-0.716606	0.0237608	-1.18819	0.360692	-0.54506	-1.07069	-1.07193	-0.19936	-0.229582	-1.43593	-0.101004	-2.09658	-1.71564	-2.60072	0.329232	-1.8495	-1.5596	-1.1213	-2.91452	-1.71224	-0.251789	-0.572529	-0.218863	-0.376696	1.83336	-0.0126534	-0.29744
ILMN_1654268	HMGB2	-0.35953	-0.0462999	-0.438586	-0.0994892	-0.258779	-0.0457621	0.0317631	-0.451366	-0.478718	-0.442834	-0.490393	0.012249	-0.408345	-0.679575	-0.2013	-0.52273	-0.13511	0.703322	1.39045	-0.328423	1.47465	0.39065	-0.0122499	1.55969	1.07967	0.601522	0.513328	1.66175	1.72256	0.98723	-0.111265	0.529309	0.454434	1.95935	1.29977	1.3347	1.74871	1.73201	1.46618	1.47239	1.49643	-0.272567	0.277788	0.318908	1.76827	-0.467714	0.596358	0.572718
ILMN_1654279	LOC389888	-0.0500288	-0.14269	-0.0443378	-0.112476	-0.097095	0.079299	-0.099896	0.0115752	0.0435066	-0.108181	0.0385418	-0.10742	0.0458131	-0.0714965	0.0806003	0.0282369	-0.0158253	-0.110991	0.118352	-0.0123525	0.0606136	-0.101396	-0.0373254	0.0740142	0.0581179	0.00178099	0.0880046	-0.0228376	-0.0515761	-0.0665541	-0.0544806	0.0492725	-0.0317531	0.0308847	-0.120292	0.0234833	-0.118964	-0.0366993	-0.0172224	0.0337124	0.0734272	-0.00178099	-0.134996	0.0263991	0.1062	0.1514	-0.011004	0.132195
ILMN_1654287	ADCY9	0.707902	0.63003	0.23324	0.140691	0.0989242	0.097476	0.656132	0.127366	0.24886	0.563408	0.310326	0.297236	0.66925	0.403399	0.537152	-0.222258	0.803101	-0.110268	0.116751	-0.52786	-0.120875	-0.171398	0.550339	-0.0524187	-0.0468421	-0.141964	0.496291	-0.395482	-0.789779	-0.593807	1.38586	1.19783	0.0795331	-0.236677	-0.206115	-0.154669	0.404562	-0.241192	-0.489472	-0.484097	-0.224687	-0.0733099	-0.286542	-0.444421	-0.366364	0.503904	-0.0548	-0.151537
ILMN_1654288	LOC652540	0.000265121	-0.0528164	-0.122575	-0.0930505	0.103206	0.209791	0.0258727	0.0482049	-0.063549	-0.00635815	0.157923	-0.0217409	0.109998	-0.122575	-0.0119839	0.062448	-0.119848	-0.005301	-0.0550442	0.0997748	-0.0566707	-0.122576	-0.0559511	-0.0105181	0.058269	-0.0190053	0.0519362	0.103764	-0.00792313	0.119443	0.107926	0.0258894	-0.0172329	0.0512271	0.0857596	0.0634489	0.00645685	-0.122575	0.0519447	0.18002	-0.040452	0.161317	-0.122576	-0.00448322	-0.0911608	-0.0276594	0.0173879	-0.000265598
ILMN_1654289	ELK1	-0.179053	-0.0925512	-0.0860376	0.204823	0.125639	0.193392	0.265401	0.380767	-0.3287	-0.133715	-0.217194	-0.276893	0.38043	0.0100622	0.239697	-0.553578	-0.0995665	-0.287	0.274471	-0.269492	-0.164763	0.839893	-0.0100632	0.964384	-0.23562	0.153831	-0.0215626	-0.141896	0.0886812	-0.0421352	-0.367115	-0.128921	0.184566	0.642736	0.291728	-0.0657492	-0.0318127	-0.0407848	0.409704	0.0104961	0.30666	-0.139003	-0.485228	0.160501	0.267221	-0.284333	0.213904	-0.333102
ILMN_1654313	LOC730995	0.142349	-0.0965166	0.118788	-0.173734	0.258552	0.178694	0.328632	0.268313	-0.0382667	-0.152606	0.00663281	0.0297837	0.246918	0.0660496	0.0526934	0.261326	0.0682869	0.07128	0.298477	-0.0430875	0.130252	-0.104922	-0.329881	-0.0200353	0.299739	-0.00663281	0.217503	0.713848	0.424282	0.263768	-0.137219	-0.194702	0.0905995	0.529202	0.368512	-0.210995	-0.00717068	0.814527	0.328172	-0.212703	0.30418	-0.173539	-0.0151763	-0.0647988	-0.0535979	-0.503014	0.466715	0.195848
ILMN_1654317	LOC643224	-0.0226893	-0.167654	0.118232	-0.185399	0.0272713	0.016921	-0.0382767	0.0890799	-0.0206833	-0.0229063	-0.0323033	0.0208831	-0.0219121	0.0689883	-0.0786395	0.0515356	-0.0885458	-0.00196886	-0.0402613	0.0109386	0.0296259	0.0193024	-0.0166559	-0.022346	-0.0626259	-0.00736093	0.075542	-0.291535	0.167143	0.142181	0.0761247	0.130087	0.0242505	0.0390401	0.0806575	-0.0790315	0.00196886	0.00971651	-0.0037694	0.159785	0.0429525	0.0901589	-0.08496	0.0577164	0.00663948	-0.117277	0.147437	-0.0267053
ILMN_1654318	PTPN23	0.0661583	0.073091	0.158793	-0.0205693	-0.146053	0.0526161	-0.117833	0.0847516	0.00775194	0.108728	0.0746384	0.0715275	0.0247226	0.0318651	0.0441322	-0.221344	-0.0661516	0.150662	-0.0186939	0.122381	0.119969	-0.182013	0.148439	-0.00645065	0.158046	0.116955	-0.0204649	0.10643	-0.382036	-0.0204649	-0.10733	0.0933838	-0.230929	-0.000567913	0.189547	-0.0489216	0.172119	-0.30512	0.293109	0.209139	-0.0217843	-0.0498662	-0.038837	0.204866	-0.0619459	0.148588	-0.0113096	-0.0398922
ILMN_1654319	HAPLN3	0.0521393	0.0231919	-0.0970097	0.174682	0.104861	0.00470209	0.00639582	0.159197	0.0420995	0.0506806	0.123649	0.129973	-0.00470161	0.251877	0.14868	-0.206519	-0.26464	0.239519	0.0134263	-0.149455	0.0364084	0.0908976	1.03868	-0.029007	0.00630522	0.398455	-0.100552	-0.0167303	-0.0272307	0.401777	-0.160971	-0.096694	-0.148056	-0.202455	0.0319428	0.30416	-0.310248	-0.358151	-0.358152	-0.297286	-0.0192428	0.0119858	0.119499	0.526131	0.0831146	-0.0998564	0.298615	-0.144579
ILMN_1654320	LOC644250	-0.36029	-0.477533	-0.225005	0.0203295	-0.474054	-0.469775	-0.390904	0.0336685	-0.23253	-0.00429916	0.37138	0.212564	0.131683	0.0025425	0.312635	0.0776339	-0.156953	-0.0181646	-0.167403	0.14788	0.669848	0.138971	-0.00254345	-0.678262	0.115149	0.177674	-0.159838	0.090456	0.275367	-0.731124	0.106965	-0.330205	0.135407	0.276537	-0.0130234	0.445995	0.0766058	-0.0574541	0.46043	1.01992	-0.0584087	-0.645544	-0.110662	0.559829	0.781219	0.148858	-0.131884	0.383064
ILMN_1654322	ATP1B3	0.327083	0.615304	-0.0643549	0.195381	0.373474	0.702215	0.502697	0.675142	0.134438	0.340297	0.219745	0.234952	0.578095	0.295619	0.0348229	-0.104537	-0.193017	-0.292194	-0.116319	-0.44945	-0.122556	0.310513	-0.118811	0.556394	-0.442534	1.44798	-0.0211811	0.233487	0.855735	1.2352	-0.791468	1.23471	-0.506265	-0.295008	0.605526	0.479823	-0.32187	-0.560346	-0.0227818	-0.588726	1.38671	-0.274017	0.0139313	0.223687	-0.193674	-0.477969	-0.222863	-0.208196
ILMN_1654323	UBE3A	-0.146316	-0.0701919	-0.0163956	0.132069	0.0537305	-0.213603	-0.0573907	-0.0325932	-0.0298848	-0.00835991	-0.03124	0.00498056	-0.0259714	-0.0516477	0.068572	0.0823464	0.0634203	0.0500059	-0.0516133	-0.0554652	0.05971	0.0733066	-0.0744328	0.0438581	0.112227	-0.123596	-0.213604	-0.096158	-0.00498009	0.0440893	0.0533485	0.051425	0.0345154	0.0931335	0.118177	-0.0608687	0.105503	0.0809073	0.10206	0.041429	0.0372114	0.101868	-0.0314698	0.0181627	0.00897551	-0.213603	-0.0868754	0.00995302
ILMN_1654324	HEYL	-0.397791	0.614058	0.821227	1.78768	-0.364534	0.501493	-0.069396	-0.456368	-0.0836544	-0.0315418	0.765471	0.764882	0.156748	0.0335007	-0.531837	-0.10827	0.445603	-0.822931	1.30597	-1.08003	0.517323	-0.233362	0.936116	0.475801	-1.00713	1.5459	-0.210588	-0.557996	0.703481	1.13183	-0.0788832	-0.0799418	0.174158	0.192677	0.497952	1.71054	-0.158245	-0.645537	-0.491001	-0.655113	-0.223392	0.801252	0.186531	1.5154	0.222169	0.852622	-0.210009	1.38248
ILMN_1654331	HOXB4	-0.0736599	-0.0739436	-0.102844	-0.104078	-0.0100279	0.146799	-0.158244	-0.0135937	0.00067234	1.04102	0.0990453	0.0792322	0.0680351	-0.0113354	-0.202856	0.0557156	-0.145753	-0.173605	-0.00396919	-0.0789356	-0.0803242	-0.132518	0.0417237	0.468635	0.532507	0.167261	0.0913238	0.430414	0.0228848	-0.000672817	-0.17232	0.657501	-0.0507164	0.123267	-0.0172081	-0.102616	0.05586	-0.0629406	-0.144778	0.0958476	0.469059	0.517824	0.119555	0.76381	0.782744	-0.0563345	0.624399	0.162225
ILMN_1654336	LOC644377	0.0611095	-0.00752068	-0.00368118	0.03057	0.0775209	0.0696073	-0.00752115	0.0124536	0.0706763	-0.0075202	0.10306	-0.00752163	0.0109076	-0.0075202	0.061213	-0.0075202	0.190209	-0.00752115	0.0681839	0.208698	-0.0075202	-0.00752115	-0.00752163	0.0218697	0.0342722	-0.00752068	-0.00752068	0.0542889	0.147766	-0.00752068	0.00227547	0.0387154	0.0883575	0.0366011	0.046761	-0.0075202	-0.0075202	-0.00751972	-0.0075202	0.0836439	-0.00752068	0.0878983	0.0217066	0.0769515	-0.00751972	-0.00751972	0.0503893	-0.00214815
ILMN_1654340	UGP2	0.851225	0.484757	0.318779	0.819387	0.302575	0.164324	0.120757	0.0616055	-0.195853	0.0608969	-0.222456	-0.0540977	-0.225322	-0.0389829	-0.14107	-0.0405164	0.905889	-0.120246	1.18416	0.0202546	0.320889	0.178301	0.692094	-0.0782928	-0.242187	0.684491	0.0524826	0.481631	0.293329	0.386548	0.21566	-0.108546	0.0701976	-0.0568309	-0.107872	0.362968	0.102364	-0.345832	-0.0861502	-0.0603805	-0.157227	0.448069	-0.584676	0.0326676	-0.270845	-0.143462	-0.195996	-0.289196
ILMN_1654346	LOC644325	-0.0253139	0.254001	0.102378	-0.0253143	0.127253	-0.0253134	0.18303	-0.0238571	-0.0253143	-0.0253139	-0.00117731	-0.014905	0.139285	0.0449696	-0.0253139	0.113274	-0.0253139	0.0595002	-0.0253134	0.205667	-0.0253139	0.0847344	0.0806165	0.0814285	-0.0253148	-0.0253143	-0.0253143	0.140505	0.0334921	-0.0253143	0.0406532	-0.0253139	0.0255337	0.0395718	-0.0253148	0.0733395	0.25272	-0.00538158	0.0825286	-0.0165682	-0.0253143	-0.00865555	0.0138059	0.0901427	-0.0253134	0.209785	-0.0253134	-0.0253139
ILMN_1654354	GNAT3	-0.0442591	-0.0163112	0.0339546	0.140487	0.0703297	-0.0442586	0.023953	-0.0285692	0.0797658	0.0812621	-0.0329251	-0.0442605	0.107409	0.0329375	0.103371	0.0108547	0.108823	-0.04426	0.124172	-0.0442591	-0.000607014	-0.04426	-0.0268674	-0.0436454	-0.04426	-0.0134878	0.0862098	0.0326133	-0.0442591	-0.0442596	0.0354571	-0.0442591	-0.0442591	-0.0442581	0.101866	0.0422907	-0.0302486	-0.0442586	-0.0147328	-0.0442586	-0.0442596	-0.0133877	0.0295577	0.0975342	0.140893	0.0206194	0.158336	-0.0442591
ILMN_1654357	ZNF24	-0.0930648	0.137764	-0.0562272	0.0728054	-0.0696864	0.168991	0.185145	0.123927	-0.0944576	0.0309124	-0.0797443	-0.107433	0.290609	0.204797	0.0176206	0.141871	-0.322227	-0.104238	-0.0235643	0.0540943	-0.0924196	0.0996895	-0.0197172	0.00201988	0.0445395	0.00637293	-0.0349212	-0.0838118	-0.114119	0.345739	-0.10083	0.174001	-0.238601	-0.00931072	-0.0504856	0.0173755	0.197542	0.143947	0.10848	-0.25445	-0.0536928	0.0528898	0.304504	-0.111497	0.0616326	-0.207912	-0.00201988	0.188951
ILMN_1654365	LOC440742	0.0521903	-9.53674e-07	0.0123572	0.155236	0.00100517	0	-1.43051e-06	0	-9.53674e-07	-4.76837e-07	0.0156059	-1.90735e-06	-4.76837e-07	-4.76837e-07	0.120014	-4.76837e-07	-4.76837e-07	0.0861745	0.00291967	-4.76837e-07	-4.76837e-07	-1.43051e-06	-1.90735e-06	-1.43051e-06	-1.43051e-06	0.0475764	-9.53674e-07	0.0687308	0.00272036	0.0617189	-4.76837e-07	-4.76837e-07	0.0810566	4.76837e-07	0.353438	-4.76837e-07	-4.76837e-07	0	0.0546956	0	-9.53674e-07	0.0280671	-1.43051e-06	0	0	0	0.0633883	-4.76837e-07
ILMN_1654369	LOC644224	0.277406	0.0623488	-0.0907526	-0.00989342	-0.0896158	0.224342	-0.0927305	0.150195	-0.0275583	0.0762763	0.143537	0.0037756	-0.00677776	-0.133198	-0.0147548	-0.0828333	0.0596218	-0.0365429	-0.0704389	0.0585704	-0.0839424	-0.0624299	-0.0386152	-0.104043	0.0611968	-0.0374823	0.0921516	-0.0244298	0.0155578	0.116962	0.0381298	-0.0696182	0.0486355	-0.0497999	0.0241394	-0.0393209	-0.0384011	-0.0256629	0.0766616	0.285583	-0.0213037	0.132307	0.0302868	0.0368667	-0.126009	0.0367584	0.00366402	0.0240974
ILMN_1654370	TESK2	-0.175735	0.0582275	0.280716	-0.04737	0.0552559	-0.00882482	-0.0865321	-0.277691	-0.250924	0.286643	0.00882482	0.217061	-0.150094	-0.0442219	-0.18825	0.903314	0.345936	0.461145	-0.114369	0.0199919	-0.0714893	0.017539	-0.146002	-0.0686474	-0.330282	-0.10723	0.124697	-0.106834	-0.411105	0.19151	0.0136399	0.0614424	0.090961	-0.229126	0.014926	-0.229525	0.619645	-0.123524	-0.513644	0.112752	-0.052423	0.170258	-0.247316	-0.426404	-0.277445	-0.361598	-0.131114	-0.32278
ILMN_1654378	LOC642110	0	-4.76837e-07	0	-4.76837e-07	0	4.76837e-07	-9.53674e-07	4.76837e-07	-4.76837e-07	0	0.121206	-1.43051e-06	0	0	0	0	0.0522752	-9.53674e-07	4.76837e-07	0	0	-9.53674e-07	-1.43051e-06	-9.53674e-07	-9.53674e-07	-4.76837e-07	-4.76837e-07	-4.76837e-07	0	-4.76837e-07	0	0.0238624	0	9.53674e-07	-9.53674e-07	0	0	4.76837e-07	0	4.76837e-07	-4.76837e-07	0	-9.53674e-07	0.00590324	0.150436	4.76837e-07	4.76837e-07	0.0393662
ILMN_1654385	ASB13	0.0978508	-0.00297737	-0.00447083	-0.104968	-0.168252	-0.149968	0.133125	0.0425425	0.481956	0.0810595	0.150665	-0.0644445	0.0463972	-0.00746059	0.00297832	-0.28072	-0.31859	0.0516729	0.107556	0.375806	-0.230939	-0.377981	0.231939	-0.458209	0.426538	-0.652878	-0.329155	-0.101235	0.0362692	-0.509585	-0.2444	0.372743	1.09321	0.302047	0.394049	1.25146	0.572509	0.513587	0.206789	2.00916	1.43096	-0.495519	0.169764	-0.030591	-0.419203	-0.465047	-0.0932722	-0.367055
ILMN_1654386	C14ORF182	-0.0770898	0.160069	-0.0770898	-0.00435114	-0.0222783	0.00410843	-0.0296621	-0.0192146	-0.0770903	0.121847	0.0937071	-0.0770912	-0.0770898	-0.0206003	-0.0392504	0.064136	-0.0770898	0.0521331	-0.019083	-0.00410891	0.101374	0.0209398	-0.0770912	0.114056	-0.0380812	0.131449	-0.0646391	0.010674	-0.0433869	0.060091	0.0348744	-0.0770898	-0.0403328	0.170199	0.18546	0.0509491	0.0373807	0.0796223	0.0146084	0.0450306	0.0587802	0.128783	-0.0770907	-0.0770893	-0.0217919	0.0486045	-0.0054698	-0.0267096
ILMN_1654389	LOC728744	-0.058723	0.345643	0.0912542	0.205176	0.22772	-0.0587225	0.129519	-0.0587225	0.403617	0.0561724	0.224127	0.228862	0.0850258	-0.0547466	0.255072	-0.0290866	0.733346	0.315583	0.280054	-0.00782347	-0.058723	0.536813	0.743096	-0.0587239	0.0858021	-0.00565577	0.00565624	-0.0587235	-0.058723	-0.0587235	0.176713	-0.058723	0.100549	-0.058722	-0.0496302	0.023756	-0.058723	-0.0587225	-0.058723	-0.0587225	0.0505457	0.173332	0.0779729	0.115304	0.137811	-0.0587225	-0.0587225	-0.058723
ILMN_1654392	KHNYN	0.114565	0.0526791	-0.0119681	0.00654793	-0.117978	-0.000596046	-0.178086	-0.170686	-0.199144	-0.19232	0.0595655	0.654042	0.188627	-0.00298357	-0.0343871	0.0218978	-0.019804	-0.967351	0.410274	-0.974175	0.0624228	-0.146725	-0.517333	-0.323475	0.217628	0.0555558	0.546311	-0.579771	0.450969	-0.30126	0.0532594	-0.160648	-0.00641918	-0.0429568	-0.0552993	0.0589929	0.0486584	-0.373574	0.0499997	-0.350713	0.083394	0.0743628	0.188627	0.32194	0.0271697	-0.230119	0.612144	0.344653
ILMN_1654394	LOC648576	0.0689411	0.151196	-0.0273976	0.0194273	-0.00294352	0.0946455	0.198673	-0.00983191	0.0292354	-0.0141964	0.0661569	0.0507717	-0.0283933	0.00414228	-0.0283933	-0.0272751	-0.0283933	0.0330811	-0.00543642	0.217279	0.062242	-0.0283942	-0.0283947	-0.0283942	-0.0283942	0.0205836	-0.0283937	-0.0283937	0.0928869	-0.0174541	0.0112653	0.00658655	-0.0171499	-0.0283923	-0.0283942	-0.0283933	0.0847192	-0.0283928	-0.0283933	-0.00119162	-0.0283937	0.0178809	-0.0176644	0.0422411	0.406531	0.0156212	0.205195	0.0412316
ILMN_1654396	ITGB2	0.722053	1.20924	0.563964	0.808683	0.701264	0.981372	1.24685	0.327661	0.790442	1.22246	0.871781	1.99263	0.30224	0.959047	0.982792	0.241196	0.722053	-0.392368	0.651559	0.0725908	-1.07165	1.91245	1.73949	-0.988841	-2.12433	-0.728381	-1.37904	-2.25153	-1.74517	-1.15012	0.175985	0.0293894	-0.479999	-1.31387	-1.25031	-0.202718	-1.80451	-3.27969	-2.60149	-1.94818	-2.62661	0.650504	-0.270007	0.609388	-0.34463	0.423854	0.21375	0.234383
ILMN_1654398	RGL1	0.0384455	-0.322894	0.0765266	0.221489	0.0133324	0.0656605	-1.02146	-1.04238	-0.526167	-0.394546	-0.309591	0.375481	-0.991016	-0.675383	-0.384498	0.677449	0.306199	-0.213182	0.649256	-0.232041	-0.175776	0.223993	-0.174126	-1.70232	0.825049	-1.55044	-1.80228	0.916031	-0.775772	-1.93007	-0.291597	-1.21668	-1.45147	-2.43978	0.0447435	0.537437	-2.43879	-3.48103	-0.535534	-2.33886	0.278913	0.0704517	0.399839	-0.518952	-0.733407	-0.253217	0.567386	-0.0133314
ILMN_1654402	IL18BP	0	0.06001	0	-4.76837e-07	0	4.76837e-07	-9.53674e-07	4.76837e-07	0.0295868	0	0	-1.43051e-06	0	0.152951	0.0279689	0.141226	0	0.0133705	0.217675	0	0.0381589	-9.53674e-07	-1.43051e-06	-9.53674e-07	-9.53674e-07	-4.76837e-07	0.0971599	0.0479894	0.091711	-4.76837e-07	0	0	0.025403	9.53674e-07	-9.53674e-07	0	0.0240741	4.76837e-07	0	4.76837e-07	0.0180292	0	0.00926828	4.76837e-07	4.76837e-07	0.0242138	4.76837e-07	0
ILMN_1654403	LOC649186	0.162055	-0.0930896	-0.031188	0.13388	-0.2204	0.273933	-0.0632143	0.15263	0.0826116	0.112581	0.0102587	0.246581	0.113733	-0.0841255	0.196524	-0.0222998	-0.403071	0.0276027	-0.0553083	0.0289259	-0.015799	-0.0823574	-0.0515733	-0.0504184	0.0996637	-0.00137091	-0.019917	-0.0402527	-0.0272479	0.0841846	0.0099678	0.236114	-0.209169	0.00137138	-0.00852299	-0.0478425	0.0705299	-0.0384431	0.0914264	0.257028	-0.0274615	0.029757	0.0390635	0.0868187	0.0705299	0.353052	-0.0244136	-0.0330038
ILMN_1654408	TRAF7	-0.0197158	0.00682974	0.153321	0.100347	4.00543e-05	-0.0197153	-0.0197167	-0.0197153	-0.0197163	0.134703	-0.0197158	-0.0197172	-0.0197158	0.0325403	-0.0197158	-0.0128965	0.119011	-0.0197167	-0.0197153	0.0750265	0.0170565	-0.0197167	-0.0197172	-0.00468922	0.0345964	-0.0197163	-4.00543e-05	-0.0197163	0.187663	-0.0197163	0.126266	-0.0197158	-0.0197158	-0.0197148	0.0206113	0.00128746	-0.0197158	0.0449858	-0.0197158	0.154505	-0.018816	-0.0197158	0.0486002	0.0453544	0.153903	0.137489	-0.0197153	0.132871
ILMN_1654411	CCL18	0	-4.76837e-07	0	-4.76837e-07	0	4.76837e-07	-9.53674e-07	4.76837e-07	-4.76837e-07	0	0	0.021883	0	0	0	0	0	-9.53674e-07	4.76837e-07	0	0	-9.53674e-07	-1.43051e-06	-9.53674e-07	-9.53674e-07	-4.76837e-07	-4.76837e-07	-4.76837e-07	0	-4.76837e-07	0	0	0	0.0455151	-9.53674e-07	0	0	4.76837e-07	0	4.76837e-07	-4.76837e-07	0	-9.53674e-07	4.76837e-07	4.76837e-07	4.76837e-07	4.76837e-07	0
ILMN_1654413	C10ORF108	-4.76837e-07	-9.53674e-07	0.0489764	-9.53674e-07	-4.76837e-07	0	0.027751	0	-9.53674e-07	0.0730343	0.207489	0.0261698	0.00549221	0.0452681	-4.76837e-07	-4.76837e-07	-4.76837e-07	-1.43051e-06	0	-4.76837e-07	0.0381584	-1.43051e-06	0.10593	0.0905438	0.0817342	-9.53674e-07	0.0752645	0.143729	-4.76837e-07	-9.53674e-07	-4.76837e-07	-4.76837e-07	-4.76837e-07	0.0230989	0.169278	-4.76837e-07	0.0226355	0.101374	0.0182543	0.111422	-9.53674e-07	-4.76837e-07	-1.43051e-06	0.018764	0	0.348346	0	0.0600767
ILMN_1654414	ACSL3	0.0137386	0.185153	0.206708	0.354252	0.164898	0.558678	-0.00898123	-0.0779209	0.272699	-0.184076	0.0990067	-0.0274887	0.0707636	0.0989127	0.0863199	0.357388	-0.0682101	-0.253399	0.269539	-0.0480762	0.0810242	0.00529623	0.076489	0.0395889	0.0262179	-0.0292897	-0.00529623	-0.061285	-0.0898495	0.082664	-0.158537	0.0247598	0.0496869	0.0618086	-0.137951	-0.0736094	0.252222	-0.214412	-0.271604	-0.14372	-0.0264044	-0.0692959	-0.123022	0.0341129	0.218676	0.957027	-0.160162	-0.243361
ILMN_1654415	PTF1A	-4.76837e-07	-9.53674e-07	0.105193	-9.53674e-07	-4.76837e-07	0.0521827	-1.43051e-06	0.0523434	-9.53674e-07	0.0141964	-4.76837e-07	-1.90735e-06	-4.76837e-07	0.0880141	-4.76837e-07	0.10425	-4.76837e-07	-1.43051e-06	0.0839419	0.0439453	0.0450354	-1.43051e-06	-1.90735e-06	0.150299	0.00351524	-9.53674e-07	0.0408125	0.0604506	-4.76837e-07	0.0698314	-4.76837e-07	-4.76837e-07	-4.76837e-07	0.105466	-1.43051e-06	-4.76837e-07	-4.76837e-07	0.095921	0.0337625	0	0.0559616	0.0252218	0.0711045	0.157341	0	0	0.0085125	-4.76837e-07
ILMN_1654421	MPHOSPH9	0.0546727	-0.0385175	-0.0849209	-0.0472231	-0.135393	-0.314365	0.00800276	-0.00800228	-0.0487671	-0.139624	-0.177267	-0.133249	0.0237331	0.0351067	-0.249593	-0.09271	-0.060957	0.400675	0.0164118	0.119994	0.806361	0.069778	0.0777249	0.115223	0.237276	0.202101	0.410139	0.0654035	0.299725	0.188238	0.650048	1.0014	0.280069	0.422663	0.118454	-0.0970216	0.488481	0.329957	0.650759	0.192328	0.550278	-0.123331	-0.184657	-0.292706	-0.100789	-0.011158	-0.138695	-0.216226
ILMN_1654422	ACTN2	-0.0413718	0.0748434	-0.046165	-0.146234	0.0597324	-0.273961	0.451574	0.12489	-0.206647	-0.0303817	0.056354	-0.0530386	0.375203	0.369632	0.456708	0.596311	0.114487	0.127307	0.792156	0.442553	0.314178	-0.0543442	0.19412	-0.0498071	0.191811	-0.300289	-0.318632	0.489612	-0.340321	-0.522943	-0.282088	-0.309808	0.163185	-0.280333	-0.0449271	-0.123876	0.0303812	-0.201832	-0.187444	0.224217	-0.169597	-0.0323467	0.205611	-0.416571	-0.23735	0.119351	-0.258533	-0.115582
ILMN_1654427	LOC653217	0	-4.76837e-07	0	-4.76837e-07	0	0.00996351	-9.53674e-07	4.76837e-07	0.0946774	0	0	0.0175633	0	0.00974226	0.110591	0.0606508	0.00990057	0.0572882	4.76837e-07	0	0	-9.53674e-07	0.104596	-9.53674e-07	0.05021	-4.76837e-07	-4.76837e-07	-4.76837e-07	0	-4.76837e-07	0.0770054	0	0	9.53674e-07	-9.53674e-07	0	0	4.76837e-07	0.0139213	4.76837e-07	-4.76837e-07	0	-9.53674e-07	4.76837e-07	0.00586081	4.76837e-07	4.76837e-07	0
ILMN_1654429	C12ORF48	-0.218376	-0.122171	-0.212978	-0.168909	-0.0410733	-0.0208693	0.0427232	-0.145482	-0.0679922	-0.0981035	-0.16908	-0.178204	-0.272304	-0.147637	-0.148136	-0.132146	-0.00488853	0.0852017	0.325317	0.174972	0.461363	0.172902	0.203112	0.391426	0.23355	5.18732	0.788909	0.550324	0.533656	1.97904	0.051403	0.416627	0.0381193	0.532967	0.342969	0.129709	0.266289	0.811541	0.452786	0.181111	0.134388	-0.0379024	-0.117794	0.418595	-0.278471	-0.237159	-0.0745869	-0.105828
ILMN_1654430	LOC731170	0	-4.76837e-07	0	-4.76837e-07	0	4.76837e-07	-9.53674e-07	4.76837e-07	-4.76837e-07	0	0	-1.43051e-06	0	0	0	0	0.0438333	-9.53674e-07	4.76837e-07	0	0	-9.53674e-07	-1.43051e-06	-9.53674e-07	-9.53674e-07	-4.76837e-07	-4.76837e-07	-4.76837e-07	0	-4.76837e-07	0	0	0	9.53674e-07	-9.53674e-07	0	0	4.76837e-07	0	4.76837e-07	-4.76837e-07	0	-9.53674e-07	4.76837e-07	4.76837e-07	4.76837e-07	4.76837e-07	0
ILMN_1654436	ZNF251	-0.0276847	0.181707	0.0434442	0.0800381	0.0397816	-0.0221906	0.116607	0.0271273	0.0117669	0.0197473	-0.0106525	0.205831	-0.0106773	-0.0975532	-0.0171719	-0.113189	0.0377932	-0.127987	0.19684	-0.138539	0.00385284	0.0122185	0.0200996	-0.0264816	0.266811	-0.138539	-0.106188	-0.00790024	-0.0185647	0.0899773	0.012651	-0.0632839	-0.110301	-0.0833135	0.0847321	-0.0212417	0.0282636	0.00654745	-0.138539	0.0785413	0.194691	0.186202	-0.123524	-0.000659466	-0.138538	-0.0973411	0.0132709	-0.121736
ILMN_1654441	OAT	-0.196206	0.0143394	0.506402	0.163756	0.242218	0.144562	-0.296471	-0.0251112	-0.164109	-0.492033	-0.613398	-0.384924	-0.419023	-0.00830555	-0.421206	0.762424	0.276542	-0.678849	0.10042	0.236313	0.204228	0.163756	-0.518984	0.469814	0.0112524	0.133247	0.415803	-0.703515	-0.586867	-0.100391	-0.692448	0.355523	0.0083065	-0.366068	-0.214332	-0.122827	-0.970178	-1.56608	-0.015934	-0.82149	0.363154	0.146573	0.210779	-0.147257	0.154724	-0.902904	0.0793762	-0.303958
ILMN_1654445	LOC347292	0.222977	-0.244017	-0.434612	-0.11351	-0.154715	-0.235157	0.0816088	-0.103102	-0.0229778	-0.0876279	-0.152333	-0.00456142	0.151853	-0.318329	0.24894	-0.198981	-0.299719	-0.0689392	-0.092196	0.251646	0.486857	-0.335825	-0.203298	0.258837	0.80595	0.643409	0.367611	0.783377	1.11022	0.4761	-0.146976	0.538737	0.00456047	1.82273	0.511902	0.761709	-0.16611	1.34646	0.484559	-0.0284443	-0.0191669	0.0734739	-0.210108	0.646497	0.61532	0.316406	0.812074	0.666236
ILMN_1654452	LOC441378	0	-4.76837e-07	0.0849533	0.202288	0	4.76837e-07	-9.53674e-07	4.76837e-07	-4.76837e-07	0	0	-1.43051e-06	0	0	0	0	0	-9.53674e-07	4.76837e-07	0	0.0436521	-9.53674e-07	-1.43051e-06	-9.53674e-07	0.0967002	-4.76837e-07	-4.76837e-07	-4.76837e-07	0	0.0740204	0	0	0	9.53674e-07	-9.53674e-07	0	0	4.76837e-07	0	4.76837e-07	-4.76837e-07	0	-9.53674e-07	4.76837e-07	0.00586081	4.76837e-07	4.76837e-07	0
ILMN_1654457	TXN2	0.063221	0.0337682	-0.0109372	0.460587	0.084949	-0.0109367	-0.0109382	-0.00520468	-0.0109377	-0.0109372	0.139153	0.098031	0.0314684	0.0272336	0.134039	0.295535	-0.0109372	0.135274	-0.0109367	-0.0109372	0.132739	0.0168419	0.125621	0.177757	0.34229	0.0886345	-0.0109377	0.0101523	-0.0109372	-0.0109377	-0.0109372	-0.0109372	-0.0109372	-0.000701427	0.308148	-0.0109372	0.0672851	0.0551572	-0.0109372	-0.0109367	-0.0109377	0.0282946	-0.0109382	-0.0109367	0.000701427	0.274862	0.211644	0.15447
ILMN_1654458	FLJ37587	-0.157462	-0.03864	-0.10914	0.0756197	0.0936289	0.176548	-0.0165796	0.0221152	0.00639629	0.0917187	0.0432963	-0.0734229	0.0190792	0.0590162	-0.162045	0.0506816	-0.146708	-0.0558171	0.0578585	0.140813	-0.104547	-0.0924683	-0.0300055	0.108691	-0.101213	-0.0908747	-0.0632305	0.0351024	-0.0141654	0.0866928	0.100552	0.500461	0.0433993	-0.00101614	-0.162662	0.179516	0.294154	0.141794	-0.123141	0.603367	0.0487876	-0.016592	-0.0243101	0.156607	-0.0218272	-0.108552	0.0579329	-0.0804906
ILMN_1654459	SPANXN1	0.0189815	-0.0747743	-0.01122	-0.167594	0.109309	0.0881748	-0.0243802	0.120055	-0.0120902	0.0599155	-0.0292506	-0.0151033	-0.0436964	-0.0986714	0.0478411	0.0449138	0.0351233	-0.089551	-0.0795851	0.0535173	0.0985956	0.0165963	-0.0900125	-0.00049305	0.103302	-0.106282	-0.0490217	0.115951	0.0510325	0.0222869	0.0106201	0.232461	-0.0635915	-0.0105867	-0.0490809	0.158571	-0.00467539	-0.150537	-0.0240488	-0.10535	-0.093688	0.00539923	0.0460877	-0.00509262	0.346191	-0.0312567	0.0437317	-0.0761185
ILMN_1654466	PLAC4	0	-4.76837e-07	0	-4.76837e-07	0	4.76837e-07	-9.53674e-07	4.76837e-07	-4.76837e-07	0	0	-1.43051e-06	0	0	0	0	0	-9.53674e-07	4.76837e-07	0	0	-9.53674e-07	-1.43051e-06	-9.53674e-07	-9.53674e-07	-4.76837e-07	-4.76837e-07	-4.76837e-07	0	-4.76837e-07	0	0	0	9.53674e-07	-9.53674e-07	0	0	4.76837e-07	0	4.76837e-07	-4.76837e-07	0	-9.53674e-07	4.76837e-07	4.76837e-07	0.0284805	4.76837e-07	0
ILMN_1654468	ACRV1	0.118198	0.089571	-0.0791822	0.0173321	-0.0894985	0.101876	0.209289	0.425133	0.111243	0.0278616	-0.179441	-0.15828	-0.166138	-0.0621915	0.140148	-0.00245666	-0.174959	0.790537	-0.0458994	0.144459	1.63032	-0.0961027	1.28071	-0.133416	0.7871	0.208432	0.0241356	0.0973177	0.00988531	-0.166138	-0.187592	-0.200869	-0.0476546	-0.00696611	0.0346365	-0.154937	-0.207687	-0.178357	-0.0200992	-0.0362487	-0.0222855	-0.128893	0.0200396	-0.164287	0.27783	0.211102	-0.0436397	0.00642443
ILMN_1654473	ZP1	0.0254025	-0.0496287	0.000968456	-0.025105	-0.100077	0.0540471	-0.00963831	-0.0609441	0.216525	0.0324845	0.0239258	0.16951	0.00570774	0.130211	0.0778618	-0.0329614	0.0580316	0.0936336	-0.0756531	-0.0803647	0.0515924	0.130835	-0.0231404	-0.114611	-0.101392	0.0711899	0.0789032	-0.034605	0.118855	-0.0553765	-0.0273499	-0.0792284	0.0869608	0.0550652	0.315954	0.153347	-0.000968456	0.0356259	-0.00836182	-0.00289726	-0.111667	-0.0251527	-0.0690212	0.337138	0.0664992	-0.141078	0.0971389	-0.0408988
ILMN_1654474	LOC643918	-0.0814633	-0.0456076	-0.0273929	-0.00768709	-0.0910387	0.0736394	0.00656319	0.0233111	0.110506	0.0503325	-0.0580425	-0.11569	-0.0677443	0.171232	-0.016994	-0.144037	0.160569	-0.0631003	0.110554	0.0617743	0.0685463	0.0153947	-0.0625744	-0.125726	0.0854292	0.116724	0.0244212	-0.0893974	-0.00288725	-0.0211081	0.0921588	-0.0887294	0.0162377	-0.0133772	-0.0151248	-0.0543733	0.072123	0.0371389	0.110301	0.0451875	0.0969968	0.0360017	-0.118348	-0.0119095	0.0318699	0.423193	0.145479	0.0325561
ILMN_1654479	GML	0	-4.76837e-07	0	-4.76837e-07	0	4.76837e-07	-9.53674e-07	4.76837e-07	-4.76837e-07	0	0	-1.43051e-06	0	0	0	0	0	-9.53674e-07	4.76837e-07	0	0	-9.53674e-07	-1.43051e-06	-9.53674e-07	-9.53674e-07	-4.76837e-07	-4.76837e-07	-4.76837e-07	0	-4.76837e-07	0	0	0	9.53674e-07	-9.53674e-07	0	0	4.76837e-07	0	4.76837e-07	-4.76837e-07	0	-9.53674e-07	4.76837e-07	4.76837e-07	4.76837e-07	4.76837e-07	0
ILMN_1654488	UTX	-0.163542	-0.141711	-0.120039	-0.436706	-0.0363851	-0.148218	-0.248291	-0.307956	0.0778542	-0.276387	-0.197048	-0.15627	-0.0651417	0.332673	-0.115789	0.334416	0.0233107	0.204852	0.2847	0.149711	0.167453	-0.0333791	-0.131236	0.00879765	0.0419612	0.828555	0.674849	0.318035	0.359788	0.391447	-0.0814824	0.400367	0.537576	-0.475595	0.487179	-0.215384	0.622926	0.440919	0.643497	-0.417879	0.339062	-0.0675712	0.184985	0.139256	0.291313	-0.23157	-0.00879717	-0.128024
ILMN_1654493	LOC649169	-0.141482	0.151999	0.120859	-0.127594	0.0545425	0.00390482	-0.0663466	0.0647054	-0.0810599	0.0180497	-0.0563884	-0.141484	-0.0202107	-0.0835843	0.0727463	0.0385098	0.108018	-0.141483	0.0946517	0.0141025	0.0831747	0.207947	-0.00753546	0.229661	0.240751	-0.141483	0.000784874	-0.00820208	0.161691	0.106602	-0.0308409	-0.123236	-0.0617824	0.596082	0.225354	-0.130399	0.314319	0.394156	-0.0799036	-0.141482	0.210946	-0.141482	-0.000784874	-0.0916557	-0.0889797	0.0899396	0.0611129	-0.0419107
ILMN_1654496	LOC646168	-0.0375395	0.0166335	-0.0445681	0.071753	0.092432	0.286303	-0.046082	-0.045712	-0.106935	-0.16038	-0.137696	-0.0380802	-0.0971498	0.154153	-0.16038	0.0705328	-0.0269117	-0.0470953	0.0999818	-0.00351906	6.7234e-05	-0.046361	0.0251226	0.0382743	0.0850716	-6.7234e-05	0.00519752	-0.0114412	0.0705318	-0.0127525	-0.0208473	0.0532107	-0.147692	-0.0941472	-0.0233364	0.172697	0.0851665	0.0533185	0.0407333	0.0100298	0.000375271	0.219801	0.121414	-0.110553	-0.0777259	0.0211568	0.0258927	0.0681286
ILMN_1654497	ATAD1	0.288881	0.348936	0.347368	0.0635233	0.307269	-0.000222206	-0.132216	0.170787	-0.15006	-0.386291	-0.269477	-0.449657	-0.152767	-0.0374985	-0.252479	0.0483847	0.45299	-0.634454	0.226975	0.248405	0.0552273	-0.279396	-0.552202	-0.101215	-0.236462	-0.00666523	0.40826	-0.130032	0.192672	0.159122	-0.417034	0.0782938	0.19403	0.168224	0.173737	-0.354203	0.306732	0.220902	0.144157	0.0774536	0.0897942	-0.19198	-0.439101	-0.378489	-0.383975	0.0215588	-0.232029	-0.412602
ILMN_1654504	CLEC7A	0.0299797	0.348914	0.129853	-0.0264568	0.141092	0.0767179	-0.0566125	-0.0673542	0.0327334	0.14039	0.0879145	0.195283	-0.0673547	0.0206599	0.0776219	0.0554862	0.0909004	0.128864	-0.0415115	0.0192676	0.0339603	-0.0213723	0.106689	0.0540447	-0.0410442	0.0402431	-0.0673552	-0.0673552	-0.0673547	-0.0181317	-0.0673547	-0.0673547	-0.0673547	-0.0428371	-0.0673556	-0.0506754	-0.0673547	-0.0152082	-0.0673547	0.0454106	-0.0183501	0.026722	-0.0142875	0.0652432	-0.00238228	-0.0673542	0.0487418	0.00365353
ILMN_1654516	TMEM120A	0.26926	0.489055	-0.152475	0.252836	0.396055	0.331345	0.688704	0.213547	-0.0578151	0.0773907	0.576432	0.44803	0.3874	-0.00909948	0.250923	-0.009583	0.13438	0.0952196	-0.044476	-0.401416	-0.109906	0.175176	0.30524	0.536803	-0.26898	-0.0547938	-0.222072	-0.854554	-0.162862	-0.176972	0.252836	-0.281538	-0.256	-0.261453	-0.346618	0.245186	-0.482728	-0.214106	-0.312123	-0.149293	-0.432743	0.208305	-0.338907	0.772182	-0.0483851	0.405229	-0.00454712	-0.080976
ILMN_1654518	LRCH4	0.290202	-0.025424	0.437219	0.215178	-0.151265	-0.000950813	-0.368572	0.000950813	0.0421734	0.208198	0.269049	0.588765	0.0467844	0.287477	0.341766	0.429825	0.227008	-0.293797	-0.180074	0.214358	-0.0587149	0.128226	-0.358173	-0.450034	-0.336996	0.0637169	-0.499599	0.164742	0.190805	-0.409675	0.84398	0.204075	0.903403	-0.71992	-0.0429525	-0.448735	0.720711	-0.932199	-0.361679	0.0568771	1.18622	0.19787	0.016078	-0.247153	-0.332795	0.283576	0.437219	-0.246777
ILMN_1654522	LOC255620	0	-4.76837e-07	0.026598	0.134515	0	0.0313168	-9.53674e-07	4.76837e-07	-4.76837e-07	0	0	-1.43051e-06	0.0508065	0	0	0.0353675	0.0466571	-9.53674e-07	4.76837e-07	0	0	-9.53674e-07	-1.43051e-06	-9.53674e-07	-9.53674e-07	0.0682416	-4.76837e-07	-4.76837e-07	0.00413466	-4.76837e-07	0.135632	0	0	9.53674e-07	-9.53674e-07	0	0	0.012867	0.0295262	4.76837e-07	-4.76837e-07	0.0940766	-9.53674e-07	4.76837e-07	4.76837e-07	0.120339	4.76837e-07	0
ILMN_1654526	LOC645724	0.0142932	-0.0385799	0.100642	0.117346	0.224546	-0.0520759	-0.055665	0.0700855	-0.0130982	0.0426526	-0.0450001	0.0138068	-0.0395145	-0.000425339	0.0832157	-0.0748906	0.140314	0.000425816	-0.0405693	-0.000525475	0.0143867	-0.0748916	-0.0305462	0.0544014	-0.0330982	-0.0413356	0.0529375	-0.0748911	-0.0748906	-0.0748911	0.091743	-0.0300527	0.0557117	-0.0748897	0.0302248	-0.0242629	-0.0650535	0.0237551	0.0932841	0.11461	-0.0748911	0.0380087	0.00973368	0.279254	0.198837	0.185758	0.047842	0.0260234
ILMN_1654534	NPSR1	-4.76837e-07	-9.53674e-07	0.0238528	0.0520291	0.00831127	0	-1.43051e-06	0	-9.53674e-07	-4.76837e-07	0.0850935	0.0147223	0.0437846	0.00397587	-4.76837e-07	0.021163	-4.76837e-07	-1.43051e-06	0.0580063	-4.76837e-07	-4.76837e-07	0.00343704	0.045764	0.108096	-1.43051e-06	-9.53674e-07	0.00243521	-9.53674e-07	-4.76837e-07	-9.53674e-07	0.074254	0.0196323	-4.76837e-07	4.76837e-07	0.0860977	-4.76837e-07	0.122515	0.125385	0.0657129	0.00301266	-9.53674e-07	-4.76837e-07	-1.43051e-06	0	0.0717826	0.0256457	0	0.0280924
ILMN_1654540	SEMA6D	0.125266	0.121393	0.160214	0.00752544	0.0947728	0.0172262	0.0520964	-0.00727081	0.0249934	-0.0924187	-0.0924187	-0.0907254	-0.058424	-0.0725999	-0.0127091	0.0565896	-0.0924187	0.0537925	-0.0924182	0.0605574	-0.0279117	0.0400472	-0.0924201	-0.012763	-0.0924196	-0.0924192	-0.0657125	-0.0924192	0.0563998	0.0128307	0.0934119	-0.0391965	0.106429	0.0223584	0.0793471	0.0394988	-0.0924187	-0.0332761	0.0833721	-0.0482974	-0.0295963	0.0855927	0.111262	0.0944157	-0.0274463	0.0660777	0.030314	-0.00909948
ILMN_1654541	ATP6V1G2	0.750987	0.648063	1.43498	-0.346175	1.72877	1.65714	0.351034	0.937778	0.707833	0.295067	1.0856	0.587376	0.764489	1.08396	0.507571	0.828833	0.24708	-1.58566	-0.0591001	0.625862	-1.94002	0.468869	-1.14023	-2.34994	-0.585656	-3.07398	-2.92022	-0.031805	-1.29832	-2.74426	-2.84181	-3.05959	1.70583	-0.339114	1.88607	0.0530262	1.14043	-2.05275	1.05999	1.13321	-0.314324	-1.50324	-0.955856	-2.33952	-1.19878	-0.246533	-2.03781	-1.4339
ILMN_1654542	C5ORF21	0.597929	0.564121	-0.19067	-0.292851	-0.504549	0.059042	-0.0376558	0.177342	-0.0716352	-0.104742	0.0149002	-0.104281	-0.0580368	-0.0992222	0.100674	-0.0779543	0.253263	-0.142092	0.708373	0.0117865	0.135946	-0.330622	-0.468916	-0.690551	-0.0681858	-0.520651	-0.378292	1.22439	0.129431	-0.630486	0.631331	-0.0728369	-0.0675869	0.362531	0.0812235	0.564894	-0.291102	0.466275	0.208588	-0.184812	0.104665	-0.0596733	0.267694	0.109706	-0.283779	-0.127504	0.017725	0.219427
ILMN_1654543	MED6	-0.232756	-0.170197	-0.175476	-0.0799933	-0.175476	-0.237217	-0.409839	-0.16219	-0.0771666	-0.217637	-0.268032	-0.261869	-0.45009	-0.40747	-0.150264	-0.286679	-0.454362	-0.609015	0.040679	0.395399	0.123864	0.256708	-0.235377	0.214092	0.0619822	0.466515	0.830931	-0.16244	0.349759	0.359526	0.0529823	0.0886488	-0.0224667	0.419107	0.0227919	0.0611277	0.33587	0.498434	0.357613	0.164818	0.251099	-0.00401402	0.202318	0.0574894	0.11112	-0.633367	-0.193723	0.194155
ILMN_1654545	CPSF1	-0.14325	-0.391105	-0.28217	-0.266254	-0.549572	-0.589736	-0.0366535	-0.202178	0.116213	0.230314	-0.279507	0.0633078	-0.0574274	-0.47755	-0.325039	-0.371108	-0.214004	0.0318241	0.528296	0.0685463	0.368412	-0.205969	0.054534	0.327624	0.33952	0.366145	0.30679	0.751014	0.46587	0.419332	0.62487	-0.141232	-0.178814	0.512236	-0.189198	0.108434	-0.249204	0.69746	0.491322	0.276624	0.00329113	-0.173032	0.289246	0.265413	0.400066	0.17795	0.462955	-0.369218
ILMN_1654552	MRPS31	0.0723534	-0.0831366	0.113475	-0.33471	-0.0397425	-0.198874	-0.0514698	0.124983	0.00147724	-0.0493517	0.0496979	0.0335808	-0.131607	-0.0355434	-0.086029	-0.250115	-0.0465326	-0.504528	0.35471	0.448285	0.159981	-0.20882	-0.662813	0.432375	0.11746	0.0669394	-0.164339	0.272058	0.324359	-0.0278778	0.141352	0.0253429	-0.00147724	0.458905	0.308298	-0.306894	0.18778	0.944757	0.539603	-0.00580597	0.185783	-0.0108347	0.0809717	-0.309426	0.0861187	-0.414847	0.239706	0.10737
ILMN_1654560	TLR6	0.062758	0.505613	0.362897	0.336819	0.0485864	0.958137	0.607016	0.449141	0.397152	0.777951	0.346416	0.480272	0.336979	0.489541	0.655683	-0.0136781	0.226822	0.0430908	0.0502858	-0.0302768	-0.195841	0.70226	0.486649	-0.274327	-0.522842	-0.179335	-0.505355	-0.541929	-0.413716	-0.269351	-0.301094	-0.0268645	0.0265965	-0.363578	-0.299907	0.275856	-0.333086	-0.421631	-0.602905	0.146038	-0.481183	0.0136786	0.231662	-0.0555677	-0.166427	0.0137935	0.073462	-0.107767
ILMN_1654563	EFNB1	-0.096477	-0.201647	-0.14641	0.292171	-0.230676	-0.0189867	-0.442698	-0.0872655	-0.12304	-0.0537066	-0.209554	-0.0236483	-0.204203	-0.0610361	0.0623555	-0.158459	-0.282805	0.313134	0.300596	-0.319063	0.084517	-0.0159817	0.0923982	0.430971	0.0159822	0.0365057	-0.222229	0.675043	1.19394	-0.121645	0.121214	0.228117	1.14021	0.0933208	0.135537	-0.0761414	1.06806	-0.350744	-0.325371	0.776632	-0.0497704	0.0580111	0.512378	0.354338	0.152699	0.815834	0.241301	-0.0404277
ILMN_1654566	HSPA1L	-0.372332	-0.349221	0.180655	-0.0530596	0.0306149	-0.00834227	-0.151734	-0.069582	-0.0584221	-0.102334	-0.158676	0.124994	-0.311006	-0.0468073	-0.0796928	-0.0488877	0.263461	0.140833	0.131902	0.355985	-0.093441	0.019505	-0.301204	-0.25367	-0.256269	-0.335655	-0.170425	-0.0603838	-0.245797	-0.0719604	0.133286	0.218767	0.368511	-0.550583	-0.157516	-0.0367017	0.0426784	0.167956	0.536167	-0.222327	-0.0615654	0.170634	0.324398	0.257951	0.00314665	-0.201959	-0.00226593	0.347711
ILMN_1654570	TEKT1	0.0543213	-0.198965	0.0310264	-0.224058	0.0903783	-0.194149	-0.224058	-0.14707	-0.0646667	-0.224057	-0.0935311	-0.224059	-0.0975094	-0.224057	-0.0249157	-0.0555987	0.527411	0.0620618	-0.0658536	-0.11726	-0.0726094	0.39708	-0.0285583	0.028626	0.00907946	-0.146227	0.871088	0.0654035	-0.0674672	1.31506	4.82847	3.55164	-0.201487	-0.128037	0.0516243	-0.224057	0.0480156	-0.218467	0.25393	-0.224057	-0.0908265	2.02801	2.85072	0.911859	1.14233	0.241724	1.61146	2.44138
ILMN_1654571	FCHO1	-0.0280266	0.0795589	0.0498934	-0.0924101	0.0416384	-0.0956345	-0.118767	0.0341916	0.255491	0.0321379	0.615624	0.00831461	0.138153	0.110575	-0.00452805	1.02783	-0.175724	0.0317907	-0.128116	-0.0915985	0.00817919	-0.00318813	0.122693	0.157541	-0.000801563	0.0145879	-0.0670886	0.336956	0.00080204	0.0797863	-0.165301	-0.291357	0.0331507	0.349627	0.191839	-0.0914292	-0.0717349	-0.253705	0.138233	0.0386362	-0.0888953	-0.146582	-0.154866	-0.0897117	-0.0655198	-0.0584912	-0.00490189	-0.122391
ILMN_1654583	CHD1	-0.0706444	-0.150757	0.0271492	-0.039566	0.0732985	-0.569114	-0.0990753	-0.247525	-0.307803	-0.359701	0.0498447	0.0179701	-0.216499	-0.266094	-0.119188	0.201135	0.0505953	0.353949	0.681581	0.100005	0.18277	0.573212	-0.359701	0.201811	-0.0110989	0.582063	0.279084	0.407654	0.164167	0.124446	0.358805	-0.738335	0.159653	0.608548	0.111559	0.295005	0.0584517	0.805011	0.543399	-0.00679874	0.230241	0.00679874	-0.526523	0.111198	0.223602	-0.171612	0.242772	-0.0161972
ILMN_1654586	RASA3	0.937732	0.619494	0.251838	0.300126	0.263014	0.52399	0.397184	0.38124	0.624381	0.325006	0.700877	0.171784	0.824865	0.603093	1.03794	0.423575	0.37288	-0.0955601	-0.028986	0.0745034	0.352088	-0.22163	-0.0551257	-0.131854	-0.14927	-0.0847826	-0.260491	-0.473102	-0.412096	-0.569659	0.11737	-0.136963	-0.308334	-0.359663	-0.1151	0.276869	-0.459857	-0.105158	-0.499463	-0.416931	0.155508	0.147096	-0.0732126	0.030396	-0.306092	0.608033	-0.172179	-0.0284185
ILMN_1654588	LOC644577	-0.0327306	-0.0327311	0.00375652	-0.0327311	0.148114	-0.0327301	-0.00354195	-0.0327301	0.0276918	-0.0327306	-0.0315366	-0.00086689	-0.0327306	0.241729	-0.0327306	0.215227	0.0333419	0.110904	0.0552778	0.105857	0.234662	-0.0327315	-0.032732	-0.0327315	-0.0327315	0.150606	0.223672	-0.0327311	0.0684414	0.050828	-0.0327306	0.00086689	-0.00307608	0.0887017	0.0977221	-0.00609684	-0.0115213	0.10721	-0.0327306	0.106594	0.0561953	0.183238	-0.0327315	0.179291	-0.0327301	0.0982642	-0.0327301	0.0789413
ILMN_1654594	SLC34A2	0.00747013	-0.0588875	-0.167178	0.0404801	0.128414	0.0893011	0.0680275	0.0824327	0.0192747	-0.00165939	-0.042985	0.00165892	0.105397	0.0104084	-0.0322099	0.103212	-0.204103	-0.00538492	-0.0748663	-0.0463214	-0.175747	-0.0561528	0.0197778	-0.121275	-0.0130024	0.107145	0.180973	0.0126901	0.202451	0.0836606	0.0413218	0.0363154	-0.131576	-0.100305	0.0479426	0.127926	-0.0160608	-0.0602117	-0.0566797	0.191603	-0.114674	-0.0217485	-0.047617	-0.0605907	-0.0495114	0.0622344	-0.115969	-0.0914001
ILMN_1654598	IQCA1	-0.4709	-0.325668	-0.119869	-0.371013	-0.151183	-0.330096	-0.67734	-0.391264	-0.504075	-0.445397	-0.211022	-0.0624633	-0.490481	-0.32246	-0.205085	0.194806	0.765479	0.1298	-0.380475	-0.552485	-0.260633	0.0859847	0.0997257	-0.420548	-0.475973	0.723222	0.759723	-0.453954	-0.0104165	1.03457	1.8056	1.35236	-0.329387	-0.510805	-0.440149	1.67766	-0.076581	-0.482686	1.84668	-0.328262	2.87635	0.586845	1.5787	0.102447	-0.253631	-0.245629	-0.0288367	0.0943847
ILMN_1654602	SDHALP1	-0.0224404	-0.142681	0.0589027	-0.0964465	0.226206	-0.0750675	-0.0120196	0.119679	-0.0165129	0.0340624	0.151311	-0.00804901	0.00243664	0.133264	-0.178578	0.0828366	0.0946083	0.0800176	0.149287	-0.112399	0.229618	0.129329	0.0962453	-0.0585203	0.133113	-0.0421805	-0.0586853	0.112233	0.0130634	0.0861301	-0.104548	-0.0257611	-0.125988	-0.0249639	0.256781	0.0955949	0.0930963	0.00820398	0.133319	-0.0745501	0.241264	-0.0145059	-0.0293617	-0.0527639	0.225572	-0.00243711	-0.0818572	-0.0863028
ILMN_1654606	ZDHHC22	-0.201223	0.057817	0.460635	0.0419488	0.501152	-0.201222	0.641435	0.780158	0.099474	-0.0314169	0.526782	-0.0268083	0.426127	0.396511	0.877627	-0.0301828	0.0699253	-0.201224	-0.08108	0.522594	0.130558	0.0547256	0.0401669	-0.0614166	0.105008	-0.14262	-0.201223	0.10926	-0.201223	-0.201223	-0.201223	-0.201223	0.194497	1.29099	0.281616	0.022459	1.88854	1.07395	-0.201223	1.87013	1.29304	-0.201223	-0.193452	-0.201222	-0.201222	-0.162827	-0.201222	-0.201223
ILMN_1654609	TIGA1	-0.659776	-1.06256	-0.0868616	-0.153413	-0.327647	-0.652656	-0.732187	-0.4421	-0.243296	-0.728359	-0.419165	-0.764321	-0.702629	-0.324875	-0.438056	0.0956001	-1.01012	0.404823	0.249168	0.863383	0.160604	-0.413263	-1.49098	-0.986877	0.729537	0.278632	0.767135	1.49292	1.33475	0.0358067	-0.167055	0.449719	0.314557	1.80911	0.953113	0.613185	0.078495	2.29295	1.0038	-0.0392599	0.566171	0.0845823	-0.381608	0.474078	0.379107	-0.421352	0.718712	0.525942
ILMN_1654612	ZNF589	-0.19078	0.0254049	-0.111554	-0.170198	-0.448859	-0.218431	-0.00486517	-0.0639763	0.132234	0.446817	0.355484	0.345308	-0.0597515	0.269848	-0.314987	-0.0712886	0.00486517	-0.104551	0.106565	0.198733	-0.16219	-0.288018	0.0145283	0.309642	-0.110144	0.974515	0.200991	0.635654	1.12305	0.191936	-0.255137	-0.184132	-0.498148	0.744179	0.208308	0.395971	0.122138	0.450144	0.530244	0.423795	0.134009	-0.0133467	1.09113	-0.230124	-0.166405	0.12571	-0.402543	-0.225258
ILMN_1654613	THRA	0.000679016	0.196424	0.307357	0.0734282	0.000609398	-0.0246363	0.0836749	0.157732	-0.00643635	0.0507927	0.182756	0.0418158	-0.0345998	-0.0190859	-0.0345998	0.172978	-0.000609398	-0.0346007	0.056097	-0.00331211	-0.0176249	0.175933	0.0967164	0.150333	-0.0196834	-0.0346003	-0.0346003	-0.0346003	-0.0345998	-0.0346003	-0.0345998	0.0757251	0.0853744	-0.0345988	-0.0346007	-0.0345998	0.123206	0.081398	0.137371	-0.0345993	-0.0346003	-0.0345998	-0.0067482	0.0688477	0.0830092	-0.0231781	-0.0345993	0.0157804
ILMN_1654626	LOC644727	-0.0401802	0.025939	-0.064692	0.0524335	-0.0310888	0.047976	0.00255013	-0.0672212	-0.0283442	0.0275798	0.0736589	-0.0569091	0.205573	0.0526733	0.105869	0.0109501	-0.142468	-0.124679	0.000623226	0.0550809	-0.0376339	0.0216274	0.0127387	0.0563192	-0.104949	-0.0394163	-0.0866089	0.0628471	-0.055244	-0.045753	-0.0364532	-0.0208325	-0.0904312	0.0265956	-0.0458913	0.179547	-0.0727739	0.172392	-0.016583	0.0880585	0.0615773	0.00255632	0.0525661	0.0306768	-0.000623703	0.00869179	0.0995188	0.00279379
ILMN_1654629	TMEM175	0.151601	0.0712643	0.178408	-0.266472	0.124287	-0.160738	-0.0256319	0.14482	0.219934	0.414635	0.396443	0.0428715	0.274076	0.284113	0.537896	-0.0404778	0.304816	0.278996	-0.124697	0.441786	-0.272093	-0.115124	0.0182667	-0.936653	0.0845203	-0.360143	-0.617998	0.0448828	-0.608091	-0.34756	0.11283	-0.47465	0.965506	-0.299893	0.136359	-0.415743	1.48074	-0.42163	-0.231677	1.03909	-0.102829	-0.301169	-0.0333014	-0.546625	-0.324016	0.0451336	-0.298617	-0.151499
ILMN_1654630	FAM193B	-0.0819068	-0.0574079	-0.00530052	0.199591	-0.0742898	0.0272346	0.0720439	0.00915813	-0.0413051	0.188071	0.164437	-0.160502	0.408594	0.130246	-0.0601225	-0.148962	-0.00775671	0.0480943	-0.226417	-0.0531831	0.0666056	-0.161016	-0.16183	-0.0585217	0.018362	0.059237	0.119089	0.400569	-0.10685	0.00530052	0.157663	-0.267095	-0.0424895	-0.0325713	0.311768	0.0882311	0.481058	0.336657	0.0721264	0.328809	0.23816	-0.0494485	0.0555878	0.152354	0.0474038	0.229163	0.127625	0.153377
[truncated: 47,997 more rows]
[truncated: 16 more columns]
