# Supplementary material for: Molecular analysis of pediatric brain tumors identifies microRNAs in pilocytic astrocytomas that target the MAPK and NF-κB pathways
Source: Acta Neuropathol Commun. 2015 Dec 18;3:86. doi: 10.1186/s40478-015-0266-3 (PMC4683939; doi:10.1186/s40478-015-0266-3)
Supplement: Additional file 3: Table S3. — Differentially expressed microRNAs in pediatric brain tumors (tumor groups with > 3 samples). (XLSX 75 kb) [file 40478_2015_266_MOESM3_ESM.xlsx]

## Sheet: PAs
TargetID	p (Corr)	FC	Log FC		TargetID	p (Corr)	FC	Log FC
hsa-miR-542-5p	0.0003	9.4615	3.2421		hsa-miR-129-3p	0	-38.3827	-5.2624
hsa-miR-503	0.0118	6.5401	2.7093		hsa-miR-129*	0	-25.1022	-4.6497
hsa-miR-542-3p	0.0001	6.4581	2.6911		hsa-miR-1224-5p	0	-14.671	-3.8749
hsa-miR-450b-5p	0.0016	5.6761	2.5049		hsa-miR-124a:9.1	0	-12.6598	-3.6622
hsa-miR-34a*	0.0005	5.6555	2.4997		hsa-miR-876-3p	0.0436	-9.7958	-3.2922
hsa-miR-450a	0.0016	5.1653	2.3689		hsa-miR-124	0.0006	-8.3934	-3.0693
hsa-miR-224	0.0405	5.1333	2.3599		hsa-miR-326	0.0005	-8.2211	-3.0393
hsa-miR-199b-5p	0.013	4.9915	2.3195		hsa-miR-873	0.007	-7.1658	-2.8411
hsa-miR-551b	0.0417	4.6904	2.2297		hsa-miR-642	0.0004	-6.6154	-2.7258
hsa-miR-144:9.1	0.0495	4.3579	2.1236		hsa-miR-885-5p	0.0004	-5.4927	-2.4575
HS_29	0.0226	4.1968	2.0693		hsa-miR-128a:9.1	0.0001	-5.373	-2.4257
hsa-miR-20a*	0.024	3.8035	1.9273		hsa-miR-1296	0	-5.2052	-2.38
HS_192.1	0.0294	3.7899	1.9222		hsa-miR-485-3p	0.0001	-5.1968	-2.3776
hsa-miR-34a	0	3.5202	1.8157		hsa-miR-584	0.0005	-5.1165	-2.3552
hsa-miR-301a	0.0105	3.4967	1.806		hsa-miR-128b:9.1	0	-4.9806	-2.3163
hsa-miR-767-5p	0.0017	3.4576	1.7898		hsa-miR-7	0.0009	-4.9192	-2.2984
HS_169	0.0305	3.3771	1.7558		hsa-miR-874	0.0002	-4.5676	-2.1914
hsa-miR-18b	0.0006	3.3659	1.751		hsa-miR-204	0.0138	-4.5603	-2.1891
hsa-miR-886-5p	0.046	3.2138	1.6843		hsa-miR-770-5p	0.0259	-4.2118	-2.0744
hsa-miR-335*	0.0351	3.1111	1.6374		hsa-miR-490-5p	0.0475	-4.1185	-2.0421
hsa-miR-142-3p	0.0203	2.9475	1.5595		hsa-miR-769-3p	0.0173	-4.1021	-2.0364
HS_94	0.0162	2.6973	1.4315		hsa-miR-107	0.0002	-3.8242	-1.9352
hsa-miR-16-1*	0.0164	2.6956	1.4306		hsa-miR-124*	0.0015	-3.6671	-1.8746
hsa-miR-146a	0.0064	2.6485	1.4052		hsa-miR-7-2*	0.0372	-3.6064	-1.8506
hsa-miR-18a	0.0138	2.5283	1.3381		hsa-miR-383	0.014	-3.48	-1.7991
hsa-miR-452*	0	2.5206	1.3338		HS_182.1	0	-3.4327	-1.7793
hsa-miR-24-2*	0	2.4999	1.3218		hsa-miR-203	0.0498	-3.3253	-1.7335
hsa-miR-363	0.0351	2.4358	1.2844		hsa-miR-656	0.0123	-3.2761	-1.712
hsa-miR-708	0.0371	2.3232	1.2161		hsa-miR-1237	0.0475	-3.1529	-1.6567
hsa-miR-199a*:9.1	0.0051	2.2612	1.1771		hsa-miR-218	0.0204	-3.135	-1.6485
hsa-miR-296-3p	0.0144	2.2399	1.1635		hsa-miR-133b	0.0381	-3.119	-1.6411
hsa-miR-483-3p	0.0054	2.2393	1.163		hsa-miR-668	0.0118	-2.9969	-1.5835
hsa-miR-708*	0.004	2.2227	1.1523		hsa-miR-149	0.0013	-2.9895	-1.5799
hsa-miR-16-2*	0.0222	2.1666	1.1154		hsa-miR-1179	0.0222	-2.9218	-1.5468
hsa-miR-18b*	0.0431	2.1254	1.0877		hsa-miR-487b	0.0001	-2.8921	-1.5321
hsa-miR-21*	0.0005	2.1243	1.087		hsa-miR-329	0	-2.7637	-1.4666
hsa-miR-155	0.0004	2.112	1.0786		hsa-miR-154*	0.0031	-2.6251	-1.3924
hsa-miR-29a*	0.0333	2.1037	1.073		hsa-miR-299-5p	0.0043	-2.4946	-1.3188
hsa-miR-362-3p	0.0181	2.0727	1.0515		hsa-miR-495	0.0022	-2.472	-1.3057
hsa-miR-627	0.0045	2.0722	1.0512		hsa-miR-548k	0.0043	-2.4465	-1.2907
hsa-miR-106a	0.0422	2.0348	1.0249		hsa-miR-135a	0.0347	-2.4122	-1.2704
hsa-miR-371-3p	0.0001	2.0247	1.0177		hsa-miR-330-3p	0.0231	-2.3453	-1.2298
hsa-miR-16-2*	0.0246374	2.07543	1.05341		hsa-miR-29c*	0.0005	-2.3416	-1.2275
hsa-miR-362-3p	0.0207332	2.03159	1.02261		hsa-miR-433	0.0194	-2.277	-1.1871
hsa-miR-624	1.00096e-05	2.02109	1.01513		HS_143	0.011	-2.2551	-1.1732
HS_282	0.0226193	2.01055	1.00759		hsa-miR-197	0.0075	-2.2221	-1.1519
					HS_231	0.0017	-2.1877	-1.1294
					hsa-miR-885-3p	0.0404	-2.1765	-1.122
					hsa-miR-889	0.0003	-2.0606	-1.0431

## Sheet: PAs v Cerebellum
TargetID	p (Corr)	FC	Log FC		TargetID	p (Corr)	FC	Log FC
hsa-miR-224	0.00632318	10.0854	3.3342		hsa-miR-129-3p	0.000620698	-44.2519	-5.46767
hsa-miR-542-5p	0.00557885	9.6903	3.27654		hsa-miR-129*	1.1245e-07	-27.0817	-4.75924
hsa-miR-542-3p	0.0236599	7.50916	2.90865		hsa-miR-1224-5p	0.00514777	-16.5419	-4.04806
hsa-miR-450b-5p	0.00285142	6.88927	2.78435		hsa-miR-124a:9.1	0.00356994	-15.8425	-3.98573
hsa-miR-503	0.0011991	6.79626	2.76474		hsa-miR-326	0.0150778	-12.1584	-3.60388
hsa-miR-450a	0.0121149	6.67385	2.73852		hsa-miR-124	0.000734952	-9.66446	-3.27269
hsa-miR-886-5p	0.00551423	6.16592	2.62432		hsa-miR-204	0.00139781	-9.64707	-3.27009
hsa-miR-767-5p	1.98611e-05	4.94245	2.30523		hsa-miR-1296	6.04276e-07	-6.94277	-2.79551
HS_29	0.0181107	4.40675	2.13972		hsa-miR-885-5p	5.50966e-05	-6.76382	-2.75784
hsa-miR-708	0.0264479	3.92213	1.97164		hsa-miR-128a:9.1	0.00148857	-5.783	-2.53182
hsa-miR-146a	0.0107553	3.84051	1.9413		hsa-miR-218	0.00504303	-5.7218	-2.51647
hsa-miR-34a	0.0026793	3.13096	1.64661		hsa-miR-133b	2.06899e-09	-5.57335	-2.47855
solexa-539-2056	0.0437917	3.02973	1.59919		hsa-miR-874	0.000131265	-5.51989	-2.46464
hsa-miR-335*	0.00486469	2.81426	1.49276		hsa-miR-769-3p	0.0242886	-4.96316	-2.31126
hsa-miR-18b	0.0452895	2.79091	1.48074		hsa-miR-485-3p	0.0158914	-4.70392	-2.23386
hsa-miR-452*	1.50814e-06	2.58295	1.36902		hsa-miR-128b:9.1	0.000492404	-4.67797	-2.22588
hsa-miR-18a	0.00440542	2.5638	1.35828		HS_182.1	0.00139781	-4.44625	-2.15259
hsa-miR-199a*:9.1	0.0362168	2.56058	1.35647		hsa-miR-107	2.03963e-05	-4.37675	-2.12986
hsa-miR-574-5p	3.28112e-06	2.39225	1.25837		hsa-miR-383	0.00175042	-4.36175	-2.12491
hsa-miR-296-3p	0.0290711	2.3611	1.23946		hsa-miR-656	0.00824518	-4.35116	-2.1214
hsa-miR-155	0.0137235	2.32812	1.21916		hsa-miR-124*	0.0362168	-4.13632	-2.04835
hsa-miR-24-2*	2.06899e-09	2.32528	1.2174		hsa-miR-584	0.00129839	-3.6113	-1.85252
hsa-miR-106a	0.00148857	2.31853	1.21321		hsa-miR-7	0.00108379	-3.40094	-1.76593
hsa-miR-21*	0.000734952	2.22121	1.15135		hsa-miR-548k	0.0101388	-3.38702	-1.76002
HS_262.1	0.0181367	2.1606	1.11143		hsa-miR-1237	0.00148857	-3.21141	-1.68321
hsa-miR-363	0.010207	2.06727	1.04773		hsa-miR-299-5p	0.0107553	-3.19866	-1.67747
hsa-miR-371-3p	1.94227e-05	2.02952	1.02114		hsa-miR-1179	0.0150778	-2.91876	-1.54536
					hsa-miR-487b	0.0362168	-2.75403	-1.46154
					HS_231	0.00367419	-2.72886	-1.4483
					hsa-miR-329	0.0010077	-2.46842	-1.30359
					hsa-miR-154*	0.00565769	-2.4671	-1.30281
					hsa-miR-889	0.0181107	-2.15322	-1.10649
					hsa-miR-135a	0.0264479	-2.05618	-1.03997

## Sheet: GBM
TargetID	p (Corr)	FC	Log FC
hsa-miR-1224-5p	0.0312815	-12.0756	-3.59402
hsa-miR-204	0.0398877	-7.97745	-2.99593
hsa-miR-874	0.0398877	-6.3005	-2.65547
hsa-miR-1296	0.0398877	-5.65809	-2.50031
hsa-miR-889	0.0312815	-2.08625	-1.06091

## Sheet: Ependymoma
TargetID	p (Corr)	FC	Log FC		TargetID	p (Corr)	FC	Log FC
HS_29	0.000225903	11.5304	3.52737		hsa-miR-129-3p	5.27762e-06	-22.4191	-4.48666
hsa-miR-923	0.00475357	9.27571	3.21346		hsa-miR-124a:9.1	2.58307e-08	-21.1469	-4.40237
hsa-miR-483-3p	0.000171754	9.25455	3.21016		hsa-miR-128b:9.1	1.13641e-08	-20.9412	-4.38827
hsa-miR-34b*	0.00280411	8.48979	3.08573		hsa-miR-128a:9.1	3.02146e-08	-17.4075	-4.12164
hsa-miR-144:9.1	0.00909036	8.298	3.05276		hsa-miR-124	9.49765e-06	-16.7403	-4.06525
hsa-miR-34c-5p	0.00193067	7.46316	2.89979		hsa-miR-1224-5p	2.18554e-05	-14.7025	-3.87799
hsa-miR-20a*	0.00713631	5.54109	2.47017		hsa-miR-129*	7.15476e-05	-12.0937	-3.59618
hsa-miR-10b	0.00231707	5.4556	2.44774		hsa-miR-433	8.78642e-06	-11.5787	-3.5334
hsa-miR-142-5p	0.0387826	5.26981	2.39775		hsa-miR-219-2-3p	3.07261e-05	-11.0456	-3.4654
hsa-miR-1247	0.00777724	5.2054	2.38001		hsa-miR-326	0.000106884	-10.4473	-3.38506
hsa-miR-31*	0.0181721	4.4105	2.14094		hsa-miR-876-3p	0.0418781	-10.0123	-3.3237
hsa-miR-144	0.022799	4.35572	2.12291		hsa-miR-329	7.73975e-06	-9.6088	-3.26436
HS_260	0.0357526	3.97736	1.99181		hsa-miR-873	0.00458121	-9.32496	-3.2211
hsa-miR-301a	0.00538328	3.94521	1.9801		hsa-miR-138	9.49765e-06	-9.30263	-3.21764
solexa-8211-102	0.0254723	3.64378	1.86544		hsa-miR-383	0.000253137	-8.02565	-3.00462
hsa-miR-34a*	0.00201369	3.63799	1.86314		hsa-miR-187	3.78129e-05	-7.40946	-2.88937
hsa-miR-214	0.0261364	3.62131	1.85651		hsa-miR-656	2.18554e-05	-7.18007	-2.844
hsa-miR-210	0.00475357	3.54495	1.82577		hsa-miR-1296	6.62304e-06	-6.74379	-2.75356
hsa-miR-16-2*	0.000433394	3.4917	1.80393		hsa-miR-668	0.000273096	-6.34264	-2.66508
hsa-miR-10a*	0.00186124	3.43197	1.77904		hsa-miR-410	0.00137127	-5.91683	-2.56482
hsa-miR-449a	0.0375691	3.29068	1.71839		hsa-miR-330-3p	6.62304e-06	-5.67115	-2.50364
hsa-miR-92b*	0.00896745	3.25045	1.70064		hsa-miR-485-3p	3.88319e-05	-5.58874	-2.48252
HS_192.1	0.0484947	3.16554	1.66245		hsa-miR-770-5p	0.014631	-5.56384	-2.47608
hsa-miR-1251	0.0114926	3.15347	1.65694		hsa-miR-874	0.000152752	-5.51142	-2.46242
hsa-miR-155	4.76502e-05	3.12924	1.64581		hsa-miR-299-5p	6.62304e-06	-5.45034	-2.44634
hsa-miR-146b-5p	0.0408773	3.06426	1.61554		hsa-miR-487b	1.64255e-05	-5.02009	-2.32771
hsa-miR-100*	0.0161275	3.05499	1.61117		hsa-miR-379	0.00358917	-4.87686	-2.28595
hsa-miR-19a	0.0027808	3.05127	1.60941		hsa-miR-409-3p	9.33152e-05	-4.83114	-2.27236
hsa-miR-199a*:9.1	0.000433394	3.01257	1.59099		hsa-miR-323-3p	8.57036e-05	-4.72989	-2.24181
hsa-miR-135a	0.00290068	2.9998	1.58487		hsa-miR-642	0.00887398	-4.70871	-2.23533
hsa-miR-141	0.0113423	2.99518	1.58264		hsa-miR-1249	0.0181721	-4.6615	-2.22079
hsa-miR-199a-3p,hsa-miR-199b-3p	0.000433394	2.96822	1.5696		hsa-miR-490-5p	0.0375691	-4.34223	-2.11844
hsa-miR-190b	0.0249955	2.91771	1.54484		hsa-miR-598	0.000300089	-4.28369	-2.09886
hsa-miR-142-3p	0.0210801	2.88907	1.5306		hsa-miR-7	0.000608632	-4.2493	-2.08723
hsa-miR-18b*	0.0330418	2.80386	1.48741		hsa-miR-885-5p	0.00126077	-4.24323	-2.08516
hsa-miR-34a	8.32246e-07	2.74076	1.45458		hsa-miR-409-5p	0.0011359	-4.07402	-2.02645
hsa-miR-603	0.0213485	2.71511	1.44101		hsa-miR-154*	0.0042931	-3.94591	-1.98036
hsa-miR-24-2*	6.62304e-06	2.62344	1.39146		hsa-miR-889	3.78129e-05	-3.90296	-1.96457
hsa-miR-31	0.0150602	2.62322	1.39134		hsa-miR-128	0.000608632	-3.7499	-1.90685
hsa-miR-16-1*	0.0229813	2.60221	1.37974		hsa-miR-330-5p	0.0226843	-3.72511	-1.89728
hsa-miR-592	0.000974978	2.57965	1.36718		hsa-miR-7-2*	0.0341574	-3.55366	-1.8293
hsa-miR-18b	0.00482822	2.49203	1.31732		hsa-miR-379*	0.0309778	-3.51067	-1.81175
hsa-miR-339-5p	0.0179507	2.4385	1.28599		hsa-miR-539	0.00028885	-3.50271	-1.80847
hsa-miR-135a*	0.0347902	2.41386	1.27134		hsa-miR-369-3p	0.0141417	-3.46345	-1.79221
hsa-miR-1300	0.0203404	2.40975	1.26888		hsa-miR-1179	0.00909036	-3.39336	-1.76272
hsa-miR-144*	0.0462003	2.40841	1.26808		HS_182.1	3.78129e-05	-3.32025	-1.73129
hsa-miR-550	0.045827	2.31327	1.20993		hsa-miR-577	0.0211906	-3.31357	-1.72839
HS_22.1	0.00555583	2.31106	1.20855		hsa-miR-124*	0.00186124	-3.25231	-1.70146
hsa-miR-17*	0.0309778	2.30205	1.20292		hsa-miR-370	0.0322275	-3.23026	-1.69165
hsa-miR-18a	0.00255558	2.29631	1.19932		hsa-miR-488*	0.0101824	-3.1429	-1.6521
hsa-miR-92b	0.0292658	2.25204	1.17124		hsa-miR-154	0.00655167	-3.11565	-1.63953
hsa-miR-106a	0.0254723	2.19871	1.13666		hsa-miR-127-3p	0.000253137	-3.09899	-1.6318
hsa-miR-148a	0.0122088	2.19581	1.13475		hsa-miR-495	0.00134292	-3.06719	-1.61692
hsa-miR-545:9.1	0.0029885	2.14817	1.10311		hsa-miR-584	0.00713631	-2.98671	-1.57856
hsa-miR-199a-5p	0.0135625	2.14518	1.1011		hsa-miR-432	0.0213485	-2.94748	-1.55948
hsa-miR-193a-3p	0.00713631	2.12537	1.08771		hsa-miR-628-5p	0.00234585	-2.93929	-1.55547
HS_149	0.0308455	2.1174	1.08229		hsa-miR-655	0.0209241	-2.93361	-1.55268
HS_239	0.0492163	2.07371	1.05222		hsa-miR-133b	0.0468181	-2.8458	-1.50883
hsa-miR-429	0.0432175	2.06947	1.04926		hsa-miR-107	0.000433394	-2.82341	-1.49744
hsa-miR-708*	0.0226843	2.00302	1.00218		hsa-miR-338-3p	0.000224593	-2.78012	-1.47515
					hsa-miR-744	0.000731888	-2.77319	-1.47155
					hsa-miR-340*	0.00255558	-2.6398	-1.40043
					hsa-miR-29c*	0.00270662	-2.62106	-1.39015
					hsa-miR-628-3p	0.0288078	-2.5809	-1.36787
					hsa-miR-518e*,hsa-miR-519a*,hsa-miR-519b-5p,hsa-miR-519c-5p,hsa-miR-522*,hsa-miR-523*	0.0474593	-2.52761	-1.33777
					hsa-miR-548k	0.0043036	-2.46365	-1.30079
					hsa-miR-181b	0.000148116	-2.36925	-1.24443
					hsa-miR-342-3p	0.000603092	-2.36855	-1.244
					hsa-miR-136*	0.0474593	-2.28582	-1.19271
					hsa-miR-491-5p	0.0211906	-2.2022	-1.13895
					hsa-miR-197	0.0145507	-2.17536	-1.12125
					hsa-miR-328	0.00447773	-2.17144	-1.11865
					hsa-miR-139-5p	0.0393995	-2.1442	-1.10044
					hsa-miR-342-5p	0.0152181	-2.08262	-1.0584
					hsa-miR-331-3p	0.0168568	-2.04313	-1.03078

## Sheet: Mb
TargetID	p (Corr)	FC	Log FC		TargetID	p (Corr)	FC	Log FC
hsa-miR-217	6.41451e-09	37.3922	5.22467		hsa-miR-129-3p	0.0121769	-31.0205	-4.95515
hsa-miR-216b	8.89804e-10	35.8991	5.16587		hsa-miR-129*	0.0067435	-17.3425	-4.11624
hsa-miR-216a	7.40907e-05	20.7058	4.37197		hsa-miR-219-2-3p	0.000100624	-14.5325	-3.86121
solexa-5874-144	0.00561128	12.8159	3.67986		hsa-miR-935	0.00192883	-10.143	-3.34241
hsa-miR-96	0.0233596	12.4147	3.63398		hsa-miR-584	0.00470295	-9.49094	-3.24655
hsa-miR-182	0.0125395	10.1104	3.33777		hsa-miR-128b:9.1	0.00731627	-8.5549	-3.09675
hsa-miR-20a*	0.00592867	8.95195	3.1622		hsa-miR-383	0.00223033	-8.00788	-3.00142
HS_29	0.0276711	7.43379	2.8941		hsa-miR-128a:9.1	0.000315341	-6.67911	-2.73966
hsa-miR-106b*	0.00592867	5.26202	2.39562		hsa-miR-329	0.0147327	-6.4016	-2.67843
hsa-miR-301a	0.00592867	5.11167	2.35379		hsa-miR-330-3p	0.00273011	-6.21445	-2.63563
hsa-miR-18b	0.0354297	4.76827	2.25347		hsa-miR-433	0.00267522	-6.04562	-2.59589
hsa-miR-16-2*	0.00592867	4.75025	2.248		hsa-miR-642	0.0361001	-5.57112	-2.47797
solexa-8211-102	0.0282509	4.56364	2.19018		hsa-miR-488*	0.000903012	-5.14686	-2.36369
HS_192.1	0.0319469	4.50658	2.17203		hsa-miR-299-5p	0.00561128	-5.01229	-2.32547
hsa-miR-18a	0.00592867	4.48617	2.16548		hsa-miR-138	0.00313981	-4.92904	-2.30131
hsa-miR-18b*	0.0250551	4.3245	2.11253		hsa-miR-656	0.0271143	-4.90051	-2.29293
hsa-miR-130b*	0.00680661	4.26429	2.09231		hsa-miR-1224-5p	0.0167404	-4.89883	-2.29244
hsa-miR-19a	0.00273011	3.79756	1.92507		hsa-miR-770-5p	0.0382241	-4.62337	-2.20894
hsa-miR-17*	0.0172816	3.68795	1.88282		hsa-miR-485-3p	0.00912735	-4.41377	-2.14201
hsa-miR-135a*	0.00160444	3.46505	1.79288		hsa-miR-874	0.00313981	-4.10099	-2.03597
hsa-miR-16-1*	0.0319469	3.45738	1.78968		hsa-miR-29c*	0.0270277	-4.03812	-2.01368
HS_239	0.048309	2.80307	1.48701		hsa-miR-668	0.0243199	-3.57491	-1.83791
hsa-miR-106a	0.0162856	2.77678	1.47341		hsa-miR-409-3p	0.0262516	-3.42055	-1.77423
hsa-miR-130b	0.0194929	2.60833	1.38313		hsa-miR-149	0.0125395	-3.29748	-1.72136
hsa-miR-1201	0.0250551	2.31094	1.20848		hsa-miR-328	0.00582817	-3.28693	-1.71674
					hsa-miR-628-3p	0.0396387	-3.05046	-1.60903
					hsa-miR-885-5p	0.00912735	-2.90135	-1.53673
					hsa-miR-181b	0.00134007	-2.62926	-1.39466
					hsa-miR-154*	0.0472781	-2.56306	-1.35787
					hsa-miR-432	0.0441355	-2.56117	-1.3568
					hsa-miR-30c-2*	0.0227385	-2.40101	-1.26364
					hsa-miR-539	0.0351612	-2.33769	-1.22508
					hsa-miR-628-5p	0.0441355	-2.20305	-1.1395
					hsa-miR-744	0.0213761	-2.19866	-1.13663
					hsa-miR-625*	0.00861477	-2.14454	-1.10067

## Sheet: Mb v Cerebellum
TargetID	p (Corr)	FC	Log FC		TargetID	p (Corr)	FC	Log FC
HS_29	0.0150677	7.80567	2.96452		hsa-miR-129-3p	0.00435944	-35.7639	-5.16043
hsa-miR-224	0.0178318	7.38365	2.88433		hsa-miR-129*	0.00307056	-18.71	-4.22574
hsa-miR-196a	0.0348699	5.41324	2.43649		hsa-miR-383	0.00860803	-10.0368	-3.32723
hsa-miR-18a	0.00308635	4.54925	2.18563		hsa-miR-128b:9.1	0.0033583	-8.03513	-3.00632
hsa-miR-18b	0.0358533	3.95371	1.98321		hsa-miR-128a:9.1	0.0033583	-7.18878	-2.84575
hsa-miR-296-3p	0.0359802	3.52435	1.81736		hsa-miR-584	0.00435944	-6.69879	-2.7439
hsa-miR-106a	0.000262	3.16399	1.66175		hsa-miR-656	0.00860803	-6.50862	-2.70235
HS_241.1	0.0214304	2.47034	1.30471		hsa-miR-299-5p	0.0033583	-6.42694	-2.68413
hsa-miR-135a	0.011494	2.46003	1.29868		hsa-miR-133b	1.02286e-05	-5.98262	-2.58078
hsa-miR-15b	0.00369888	2.14082	1.09816		hsa-miR-329	0.0065582	-5.71766	-2.51542
					hsa-miR-326	0.0308035	-5.55882	-2.47478
					hsa-miR-1224-5p	0.00437741	-5.52356	-2.4656
					hsa-miR-330-3p	0.00307056	-5.13835	-2.3613
					hsa-miR-218	0.00860803	-5.11535	-2.35483
					hsa-miR-874	0.0023068	-4.95601	-2.30918
					hsa-miR-485-3p	0.0178318	-3.99514	-1.99825
					hsa-miR-433	0.00437741	-3.74151	-1.90362
					hsa-miR-885-5p	0.00268315	-3.57278	-1.83705
					hsa-miR-1237	0.00842028	-3.29528	-1.7204
					hsa-miR-487b	0.037264	-3.06641	-1.61655
					hsa-miR-1296	0.0179732	-2.91337	-1.54269
					hsa-miR-889	0.0243899	-2.74223	-1.45535
					HS_182.1	0.0152198	-2.57188	-1.36283
					hsa-miR-154*	0.0256695	-2.4088	-1.26831
					hsa-miR-539	0.0173932	-2.25095	-1.17054
					hsa-miR-107	0.00307056	-2.24141	-1.16441
					hsa-miR-548k	0.00842028	-2.11176	-1.07844
					hsa-miR-744	0.00860803	-2.11169	-1.0784
					hsa-miR-625*	0.0320839	-2.06185	-1.04394

## Sheet: ATRT
TargetID	p (Corr)	FC	Log FC		TargetID	p (Corr)	FC	Log FC
hsa-miR-17-5p:9.1	0.0153269	15.1877	3.92484		hsa-miR-128b:9.1	1.71906e-07	-24.0409	-4.58742
hsa-miR-18b	0.0436197	10.3086	3.36578		hsa-miR-129*	0.000563512	-23.9981	-4.58485
HS_192.1	0.0153269	8.26958	3.04781		hsa-miR-128a:9.1	8.17736e-06	-21.6681	-4.4375
hsa-miR-20a*	0.0194094	6.80687	2.76699		hsa-miR-656	0.00712383	-12.962	-3.69622
hsa-miR-335*	0.0153269	6.30124	2.65564		hsa-miR-1224-5p	0.0223605	-10.8693	-3.44219
hsa-miR-301a	0.0153269	5.54121	2.4702		hsa-miR-29c*	0.0445801	-9.20164	-3.20189
hsa-miR-18a	4.36492e-06	5.13178	2.35946		hsa-miR-488*	3.76125e-05	-8.22017	-3.03917
solexa-8211-102	0.0388885	4.4969	2.16893		hsa-miR-668	0.00712383	-7.29475	-2.86686
hsa-miR-19a	0.00712383	3.86232	1.94947		hsa-miR-409-5p	0.0244369	-6.25467	-2.64493
hsa-miR-210	0.01609	3.29507	1.72031		hsa-miR-370	0.0388885	-5.94329	-2.57126
hsa-miR-17*	0.0350424	3.25694	1.70352		hsa-miR-770-5p	0.0388885	-5.43529	-2.44236
hsa-miR-106a	0.0204232	3.2041	1.67992		hsa-miR-487b	0.0194094	-5.42973	-2.44088
hsa-miR-135a	0.0208174	2.79288	1.48176		hsa-miR-874	0.00102127	-5.2324	-2.38747
hsa-miR-362-3p	0.0244369	2.40315	1.26493		hsa-miR-326	0.0480134	-4.68346	-2.22757
hsa-miR-181a-2*	0.0204232	2.11007	1.07729		hsa-miR-889	0.0241575	-4.35871	-2.1239
					hsa-miR-495	0.00102127	-4.09956	-2.03547
					hsa-miR-323-3p	0.0231463	-3.67315	-1.87702

## Sheet: papilloma
TargetID	p (Corr)	FC	Log FC		TargetID	p (Corr)	FC	Log FC
hsa-miR-1298	1.4239e-06	64.404	6.00908		hsa-miR-128b:9.1	1.4239e-06	-28.6385	-4.83989
hsa-miR-1264	2.26375e-06	43.2551	5.4348		hsa-miR-124a:9.1	2.1282e-05	-26.8209	-4.74529
hsa-miR-34b	0.00160498	29.8427	4.8993		hsa-miR-329	2.1282e-05	-26.5799	-4.73226
hsa-miR-34c-5p	0.000976659	25.0332	4.64577		hsa-miR-410	3.62768e-05	-25.0665	-4.64769
hsa-miR-34b*	0.00272909	23.1984	4.53595		hsa-miR-487b	0.000206143	-18.3944	-4.20119
hsa-miR-375	0.00519211	19.5216	4.287		hsa-miR-433	0.000457785	-17.3296	-4.11517
hsa-miR-448	0.0104159	15.9174	3.99253		hsa-miR-128a:9.1	0.000194983	-17.1088	-4.09667
hsa-miR-141	0.00117743	15.3067	3.93609		hsa-miR-124	0.0007247	-16.9867	-4.08633
hsa-miR-211	0.0174	15.2606	3.93174		hsa-miR-656	0.000328616	-16.1416	-4.01272
hsa-miR-34c-3p	0.000709199	13.9309	3.80022		hsa-miR-379	0.00442343	-14.7656	-3.88417
hsa-miR-449a	0.00518336	13.3177	3.73528		hsa-miR-323-3p	0.000206143	-14.0431	-3.81179
hsa-miR-592	0.000634248	11.7717	3.55725		hsa-miR-219-2-3p	0.000328616	-13.7336	-3.77963
hsa-miR-551b	0.0233311	9.79053	3.29139		hsa-miR-1224-5p	7.10664e-05	-12.8249	-3.68088
hsa-miR-200a	0.0174997	7.15365	2.83868		hsa-miR-138	0.000947996	-11.879	-3.57034
hsa-miR-34a*	0.00523526	6.8542	2.77699		hsa-miR-485-3p	0.000421645	-11.3488	-3.50447
hsa-miR-483-3p	0.0206899	5.34553	2.41833		hsa-miR-369-3p	0.00788623	-11.051	-3.46611
hsa-miR-1251	0.0103829	5.24504	2.39095		hsa-miR-376a*	0.00465114	-10.5262	-3.39591
HS_192.1	0.0338654	5.20823	2.38079		hsa-miR-299-5p	0.000162827	-10.4575	-3.38646
hsa-miR-301a	0.0115252	4.97146	2.31367		hsa-miR-409-3p	7.10664e-05	-10.0879	-3.33455
hsa-miR-335*	0.0253082	4.86407	2.28216		hsa-miR-655	0.00288842	-10.0256	-3.32561
hsa-miR-200c	0.0241996	4.52905	2.17921		hsa-miR-326	0.0050718	-9.63597	-3.26843
hsa-miR-20a*	0.0458857	4.51062	2.17333		hsa-miR-127-3p	0.000845106	-9.46005	-3.24185
solexa-8211-102	0.0359118	4.34776	2.12027		hsa-miR-432	0.00205271	-9.44795	-3.24
hsa-miR-767-5p	0.00934238	4.12776	2.04536		hsa-miR-1296	0.000845106	-9.35115	-3.22514
hsa-miR-34a	0.000328616	3.8275	1.9364		hsa-miR-668	0.00169652	-8.53538	-3.09345
hsa-miR-363	0.0276834	3.63072	1.86026		hsa-miR-134	0.0233311	-7.77404	-2.95866
hsa-miR-339-5p	0.018655	3.48481	1.80108		hsa-miR-889	0.000206143	-7.67607	-2.94037
hsa-miR-200b	0.00504756	3.47253	1.79599		hsa-miR-409-5p	0.00139449	-7.43932	-2.89517
hsa-miR-155	0.000457785	3.33362	1.73709		hsa-miR-154*	0.00037309	-7.09254	-2.8263
hsa-miR-429	0.0341158	3.2001	1.67812		hsa-miR-539	0.00288842	-7.08208	-2.82417
hsa-miR-142-3p	0.0367743	3.0746	1.6204		hsa-miR-379*	0.0172951	-6.74422	-2.75365
hsa-miR-135a	0.0203032	2.88798	1.53006		hsa-miR-488*	0.000966782	-6.56441	-2.71467
hsa-miR-602	0.000240303	2.83216	1.5019		hsa-miR-935	0.0152485	-6.51024	-2.70271
hsa-miR-208b	0.0273214	2.73245	1.45019		hsa-miR-383	0.00300216	-6.43347	-2.6856
hsa-miR-19a	0.0210533	2.67171	1.41777		hsa-miR-495	0.000802867	-6.16321	-2.62368
hsa-miR-615-5p	0.0151057	2.63194	1.39612		hsa-miR-154	0.00151667	-6.08043	-2.60417
HS_241.1	0.0126845	2.61904	1.38904		hsa-miR-376a*:9.1	0.0268425	-5.71572	-2.51494
hsa-miR-664*	0.0457232	2.56951	1.36149		hsa-miR-770-5p	0.0337051	-5.61227	-2.48858
hsa-miR-362-3p	0.0240297	2.51436	1.33019		hsa-miR-370	0.0204748	-5.59429	-2.48396
hsa-miR-188-3p	0.000457785	2.47408	1.30689		hsa-miR-330-3p	0.0105383	-5.56978	-2.47762
hsa-miR-148a	0.0174	2.42866	1.28016		hsa-miR-411	0.00519211	-5.20998	-2.38128
hsa-miR-627	0.0368317	2.42622	1.27871		hsa-miR-382	0.00775645	-5.00386	-2.32304
hsa-miR-532-5p	0.0255018	2.32	1.21413		hsa-miR-487a	0.0267691	-4.73129	-2.24223
hsa-miR-24-2*	0.00504756	2.15426	1.10719		hsa-miR-136*	0.00922775	-4.67324	-2.22442
hsa-miR-664	0.018655	2.07112	1.05041		hsa-miR-1179	0.0285883	-4.62921	-2.21076
hsa-miR-563	0.0352049	2.05271	1.03753		hsa-miR-577	0.0458857	-4.4531	-2.15481
hsa-miR-193a-5p	0.0361502	2.01928	1.01384		hsa-miR-7-2*	0.0491322	-4.27374	-2.0955
					hsa-miR-181b	0.000646283	-4.04016	-2.01441
					HS_108.1	0.0448689	-3.96519	-1.98739
					hsa-miR-628-5p	0.0458857	-3.92144	-1.97138
					hsa-miR-187	0.0114329	-3.88513	-1.95796
					hsa-miR-124*	0.00442343	-3.81854	-1.93302
					hsa-miR-337-3p	0.0318215	-3.78132	-1.91889
					hsa-miR-128	0.00151792	-3.76116	-1.91118
					HS_182.1	0.00344553	-3.71739	-1.89429
					hsa-miR-197	0.0267559	-3.54976	-1.82772
					hsa-miR-129*	0.00762032	-2.82103	-1.49622
					hsa-miR-342-3p	0.00922775	-2.62471	-1.39216
					hsa-miR-560:9.1	0.0212781	-2.58912	-1.37246
					hsa-miR-340*	0.0285883	-2.4784	-1.30941
					hsa-miR-548k	0.0116839	-2.43812	-1.28577
					hsa-miR-181a	0.00280287	-2.26739	-1.18103
					hsa-miR-485-5p	0.00831057	-2.10057	-1.07078
