# Supplementary material for: Molecular analysis of pediatric brain tumors identifies microRNAs in pilocytic astrocytomas that target the MAPK and NF-κB pathways
Source: Acta Neuropathol Commun. 2015 Dec 18;3:86. doi: 10.1186/s40478-015-0266-3 (PMC4683939; doi:10.1186/s40478-015-0266-3)
Supplement: Additional file 4: Table S4. — Differentially expressed genes in pediatric brain tumors (tumor groups with > 3 samples). (XLSX 852 kb) [file 40478_2015_266_MOESM4_ESM.xlsx]

## Sheet: PAs
Symbol	ProbeID	p (Corr)	FC	Log FC		Symbol	ProbeID	p (Corr)	FC	Log FC
SERPINA3	6280168	0.000743	66.16	6.05		STMN2	830672	6.91e-10	-47.72	-5.58
ABCC3	270615	3.45e-10	19.43	4.28		SYT4	3180639	7.55e-06	-40.31	-5.33
TIMP1	7650433	2e-06	16.17	4.02		VSNL1	6100259	7.07e-12	-32.14	-5.01
HLA-DRA	270168	2.28e-08	14.31	3.84		MBP	1340678	0.000174	-27.86	-4.8
S100A10	540681	9.47e-11	13.99	3.81		STMN2	2030026	3.39e-08	-27	-4.75
FCGBP	130609	1.54e-06	13.63	3.77		SLC12A5	2070372	4.3e-11	-26.51	-4.73
HLA-DPA1	1190039	3.21e-11	12.73	3.67		PPP2R2C	3450047	1.11e-05	-26.42	-4.72
S100A10	2490195	1.38e-08	12.46	3.64		GRIN1	3130192	5.46e-05	-25.85	-4.69
COL20A1	6550187	8.68e-06	11.48	3.52		MBP	4830204	0.000163	-25.69	-4.68
C1QL1	6770121	4.98e-08	10.85	3.44		MAP4	4060603	1.27e-08	-22.71	-4.51
CTHRC1	4860546	3.64e-11	9.73	3.28		INA	1230538	4.44e-08	-22.66	-4.5
HLA-DRA	2570564	1.81e-08	9.67	3.27		PACSIN1	4290133	1.56e-05	-22.45	-4.49
GBP2	1940162	1.71e-08	9.44	3.24		SNCB	2450195	5.95e-07	-20.1	-4.33
STK32B	840670	8.78e-13	9.31	3.22		SYT1	6270327	4.02e-06	-19.59	-4.29
IGFBP7	3400538	9.31e-06	9.18	3.2		SNCB	840671	4.96e-07	-18.27	-4.19
HLA-DRB4	510079	6.62e-09	9.12	3.19		SH3GL3	1300603	2.53e-06	-18.21	-4.19
MS4A6A	520360	6.84e-10	9.03	3.18		NAPB	3890470	5.9e-10	-18.15	-4.18
CD74	1240070	9.45e-08	8.94	3.16		NPTX1	6100468	1.59e-07	-18.14	-4.18
THBS4	6200253	6.86e-09	8.91	3.16		PVALB	5490689	0.0201	-17.09	-4.1
HLA-DMA	540563	9.01e-09	8.73	3.13		SLC8A2	2320369	7.72e-09	-16.85	-4.07
ID3	7570324	5.11e-07	8.71	3.12		KLC1	1510736	6.95e-16	-15.95	-4
ANXA2	4780615	4.77e-10	8.71	3.12		KCNT1	990086	7.34e-07	-15.74	-3.98
VIM	830593	7.86e-05	8.71	3.12		DRD1IP	940746	0.000102	-15.16	-3.92
GPX3	5490019	5.45e-06	8.67	3.12		SLC17A7	3120286	1.8e-05	-14.95	-3.9
EMP1	3940435	1.77e-09	8.54	3.09		MAG	1440196	1.53e-05	-14.51	-3.86
COL9A1	6940114	1.19e-07	8.52	3.09		ATP1B1	6060482	1.71e-12	-14.47	-3.86
VIM	7050019	4.44e-05	7.97	2.99		CAMK2B	5130593	1.71e-12	-14.34	-3.84
CD163	2680092	2.07e-05	7.8	2.96		PPP1R1B	1940747	3.76e-09	-14.12	-3.82
HLA-DQA1	780403	6.17e-09	7.8	2.96		SNAP25	670075	2.34e-06	-14.11	-3.82
CD44	5860152	4.38e-06	7.77	2.96		RPRML	7560497	0.000544	-13.97	-3.8
HLA-DMB	4900731	2.5e-06	7.72	2.95		PPP2R2C	460131	4.94e-05	-13.88	-3.8
AGTRL1	3290402	9.64e-06	7.68	2.94		GRM3	3180730	3.37e-08	-13.83	-3.79
PDPN	3420288	3.35e-08	7.64	2.93		CAMKV	5310343	0.0476	-13.64	-3.77
LOC649366	6020242	5.94e-07	7.43	2.89		GABRG2	2120600	4.06e-07	-13.08	-3.71
PHLDA1	5900725	4.45e-10	7.4	2.89		SYT13	4810730	1.2e-08	-12.81	-3.68
SMOC1	840008	1.52e-06	7.29	2.87		SYN1	2120360	3.73e-05	-12.36	-3.63
HLA-H	5870521	7.95e-09	7.28	2.86		CPLX1	2680746	1.03e-08	-12.25	-3.62
LOC649143	1010546	1.99e-06	7.27	2.86		STX1A	4860068	0.000798	-11.89	-3.57
COL4A1	5910431	2.06e-08	7.27	2.86		RUNDC3A	6940634	1.05e-08	-11.66	-3.54
CD74	7040008	3.34e-07	7.2	2.85		MAL	4040398	5.12e-05	-11.61	-3.54
CD163	20593	3.46e-05	7.15	2.84		SH3GL2	2600465	7.87e-09	-11.59	-3.53
OLIG2	1980598	1.77e-05	7.08	2.82		CENTA1	830735	2.59e-05	-11.5	-3.52
RHBDF1	1710189	1.71e-12	7.01	2.81		RIMS3	4040189	1.31e-06	-11.43	-3.51
MS4A6A	1770152	4.54e-10	6.98	2.8		MOBP	2030152	0.000305	-11.23	-3.49
CD14	6370369	7.3e-07	6.96	2.8		MOBP	4010524	0.000301	-11.22	-3.49
CHI3L2	610598	8.25e-07	6.94	2.79		SNAP25	3440253	1.33e-11	-11.15	-3.48
CSPG4	5860519	1.79e-08	6.82	2.77		UNC13C	1660152	0.0011	-11.03	-3.46
C1QC	1440341	4.94e-09	6.72	2.75		SV2B	4540102	4.83e-07	-11.01	-3.46
CMTM3	3890551	1.71e-12	6.69	2.74		LOC652377	4180091	6.33e-08	-10.79	-3.43
HLA-A29.1	5080692	0.0026	6.67	2.74		CAMK2B	6220484	7.2e-10	-10.64	-3.41
APOD	7150634	9.98e-05	6.56	2.71		GPR37	7210377	6.22e-05	-10.44	-3.38
C1QTNF1	5090079	2.95e-07	6.55	2.71		NEFM	1660767	0.00114	-10.37	-3.37
ARHGEF6	770703	9.15e-08	6.44	2.69		BSN	3850730	1.86e-12	-10.34	-3.37
C1QB	5910019	7.53e-08	6.43	2.69		CAMK2B	1710131	5.06e-12	-10.3	-3.36
PTPRZ1	130754	1.74e-09	6.42	2.68		SYN2	1940725	3.31e-05	-10.29	-3.36
TIMP4	1090326	0.0433	6.41	2.68		FSTL5	1070162	0.00325	-10.16	-3.35
CDKN1A	4230201	8.71e-06	6.35	2.67		TAGLN3	3520768	9.07e-08	-9.98	-3.32
CCL3L3	2810010	0.00473	6.35	2.67		HPCAL4	5220524	1.71e-12	-9.76	-3.29
BGN	460767	0.000116	6.33	2.66		LOC649970	630196	2.51e-07	-9.72	-3.28
PDGFRA	3130240	1.04e-06	6.22	2.64		GALNT9	5340136	1.52e-08	-9.67	-3.27
MS4A7	990328	1.62e-09	6.16	2.62		C10orf35	2510253	5.62e-11	-9.67	-3.27
HLA-A	2350066	1.07e-06	6.02	2.59		MOBP	650048	0.00045	-9.61	-3.26
SPARC	5050382	4.55e-07	6.02	2.59		ITPKA	6560546	0.00162	-9.49	-3.25
MGP	1430487	4.5e-05	5.98	2.58		MOBP	6560730	0.00161	-9.22	-3.2
COL8A1	2510091	3.42e-08	5.92	2.56		FREQ	7160142	0.000375	-9.2	-3.2
MGP	940735	3.65e-05	5.91	2.56		DCLK1	5050431	1.63e-05	-9.14	-3.19
ALOX5AP	3930343	1.03e-08	5.9	2.56		SYT7	5050390	1.38e-07	-9.04	-3.18
MS4A6A	2260129	1.36e-10	5.87	2.55		RTN1	990047	2.08e-06	-9.02	-3.17
FAM46A	3940133	3.35e-05	5.87	2.55		CHD5	1500563	0.00068	-9.01	-3.17
GPR177	4250711	0.000113	5.86	2.55		DIRAS2	5340605	2.53e-06	-8.76	-3.13
RAB31	6590341	1.3e-10	5.85	2.55		KNDC1	4830594	3.61e-11	-8.6	-3.1
CCL2	1030333	1.4e-05	5.83	2.54		GABRA1	6900332	1.76e-05	-8.57	-3.1
HLA-B	5310168	3.08e-09	5.82	2.54		VSNL1	1170553	5.81e-06	-8.36	-3.06
NAPSB	3290259	5.72e-09	5.79	2.53		ARHGDIG	4180377	0.000496	-8.31	-3.05
MXRA5	4490020	4.18e-06	5.78	2.53		PCP4	6200148	0.000221	-8.19	-3.03
NEU4	780224	9.16e-06	5.75	2.52		FGF9	6420746	0.000692	-8.1	-3.02
SULF1	2570240	2.04e-05	5.74	2.52		TMEM178	6520064	0.000542	-8.09	-3.02
AEBP1	6580711	1.14e-07	5.69	2.51		RTN4	6770189	2.72e-05	-8.08	-3.01
SRPX	4900133	0.000462	5.68	2.51		KLK6	2970154	3.39e-05	-8.08	-3.01
	150735	2.92e-06	5.67	2.5		CHN1	610332	0.0132	-8.05	-3.01
HCLS1	1300408	4.28e-08	5.67	2.5		ENO2	50402	4.3e-11	-7.98	-3
HLA-F	7330053	7.82e-09	5.63	2.49		CACNG3	5220576	0.0415	-7.97	-2.99
SERPING1	2030309	1.02e-10	5.62	2.49		GRM3	4040707	1.56e-05	-7.9	-2.98
PROS1	6420008	1e-09	5.58	2.48		PNCK	10543	0.00638	-7.84	-2.97
CD14	7000369	4.46e-08	5.45	2.45		NEDD4L	1570273	1.28e-12	-7.81	-2.97
VCAN	5910113	4.07e-08	5.44	2.44		JPH3	290703	4.51e-06	-7.78	-2.96
H19	5340017	0.00045	5.43	2.44		CHGB	6420356	0.00139	-7.74	-2.95
HLA-H	1980592	4.24e-07	5.41	2.44		MYT1L	2190358	1.71e-12	-7.73	-2.95
ITGB2	3890373	5.53e-07	5.36	2.42		TAGLN3	3830445	3.64e-09	-7.71	-2.95
NTN1	150494	1.9e-10	5.36	2.42		LOC202134	1450471	7.84e-05	-7.6	-2.93
ITGB2	7200156	2.12e-07	5.34	2.42		CHN2	3190246	0.00396	-7.59	-2.92
CDH19	2760541	5.34e-05	5.32	2.41		NNAT	4010709	0.00214	-7.48	-2.9
HLA-A	3400438	1.47e-07	5.32	2.41		PPP3R1	6200768	4.7e-06	-7.46	-2.9
SCRG1	1110048	1.74e-07	5.31	2.41		TUBB4	3140328	1.43e-05	-7.42	-2.89
PLA2G2A	4860152	0.000415	5.3	2.41		NKX6-2	4880446	0.000413	-7.41	-2.89
SEMA5A	4210215	1.05e-09	5.3	2.41		ADCY1	580561	2.71e-10	-7.3	-2.87
TRPM8	4900424	8.45e-06	5.29	2.4		CNTNAP2	1400520	0.00142	-7.2	-2.85
IFITM2	1230767	6.29e-05	5.29	2.4		TMEM178	6980689	0.00132	-7.07	-2.82
CEBPD	5490408	1.92e-06	5.22	2.39		ERMN	2140202	7.79e-05	-7.07	-2.82
TRPM8	4640372	8.61e-06	5.13	2.36		TUBA4A	4760474	3.92e-06	-7.03	-2.81
TM4SF1	2680110	8.03e-08	5.1	2.35		C11orf41	6200025	9.48e-08	-7.03	-2.81
TYROBP	2370358	1.02e-07	5.09	2.35		DIRAS2	3180491	1.61e-07	-6.95	-2.8
FCGRT	4200176	6.95e-11	5.07	2.34			870632	2.39e-10	-6.94	-2.8
BAMBI	430050	5.14e-09	5.03	2.33		SEC14L5	6770543	0.00073	-6.9	-2.79
CSF1R	1070014	0.000383	5.01	2.32		GRIN2C	1300678	0.00665	-6.9	-2.79
TNFRSF1A	4670750	9.66e-09	4.99	2.32		STXBP1	6100112	3.29e-09	-6.79	-2.76
RNASET2	2850100	0.000167	4.99	2.32		DLG2	1170048	4.54e-10	-6.77	-2.76
PDGFRA	6940609	1.38e-07	4.94	2.3		C5orf13	940471	0.00261	-6.71	-2.75
IL13RA1	1260341	9.08e-08	4.92	2.3		CDK5R1	2750280	2.95e-08	-6.71	-2.75
LEPREL1	4280524	1.04e-09	4.92	2.3		MAL	6330196	0.00169	-6.68	-2.74
PPAPDC1A	2070592	1.14e-08	4.91	2.3		DYNC1I1	3520762	7.45e-12	-6.66	-2.74
FAM89A	7400747	8.68e-09	4.9	2.29		CPNE6	6840059	9.85e-05	-6.65	-2.73
BCHE	2030414	3.48e-06	4.87	2.28		BHLHB5	7210551	0.014	-6.59	-2.72
CD93	6100615	5.51e-08	4.87	2.28		RELN	4490221	0.0281	-6.57	-2.72
COL11A1	3460743	1.06e-06	4.84	2.28		KIAA0672	110575	1.08e-10	-6.52	-2.71
GFAP	3190167	2.68e-05	4.83	2.27		SLC6A17	20139	0.000282	-6.52	-2.7
OXTR	7050768	6.36e-05	4.78	2.26		PNMA3	7320270	9.55e-05	-6.51	-2.7
TMEM16F	7040674	9.3e-11	4.78	2.26		C7orf41	1740458	4.58e-06	-6.48	-2.7
LOC653879	5560195	6.45e-09	4.77	2.26		PLCH2	650452	0.000178	-6.45	-2.69
IGLL1	4730747	0.0123	4.77	2.25		SCN2B	4540301	7.24e-08	-6.44	-2.69
VWF	5870138	8.24e-06	4.76	2.25		ABLIM2	2260471	0.00152	-6.42	-2.68
CCND1	5820601	5.84e-07	4.76	2.25		ATP2B2	3520193	4.36e-07	-6.37	-2.67
DDEFL1	2190709	2e-07	4.74	2.25		NEFL	3140139	0.00555	-6.27	-2.65
PRRX1	580431	1.71e-12	4.74	2.24		HPCAL1	520184	0.00125	-6.26	-2.65
KIAA1949	7560037	1.21e-10	4.72	2.24		MAL2	3170594	2.88e-05	-6.25	-2.64
DPYSL3	4290431	0.000444	4.72	2.24		STMN4	6860138	4.04e-09	-6.17	-2.62
C1S	7400707	1.41e-07	4.7	2.23		FBXL16	6840390	0.00307	-6.13	-2.62
ZFP36	2900348	0.000164	4.67	2.22		SYNPR	1850632	0.000343	-6.12	-2.61
CCL3	6590682	0.0118	4.67	2.22		GPR83	110398	0.00183	-6.1	-2.61
GYPC	7210398	7.67e-07	4.66	2.22		CDH18	7330561	0.000374	-6.1	-2.61
ANXA1	6520215	2.96e-08	4.61	2.2		RTN1	6860193	2.4e-08	-6.09	-2.61
CXCL16	6280332	4.44e-07	4.59	2.2		PDXP	3180273	6.46e-06	-6.09	-2.61
VAMP5	2630195	1.84e-09	4.56	2.19		NDRG2	4210411	2.51e-06	-6.07	-2.6
TGFBI	7650358	1.03e-06	4.55	2.19		DLG4	5560110	3.61e-11	-6.04	-2.6
C1orf162	7050719	1.52e-06	4.52	2.18		CKMT1A	3420661	0.00064	-6.03	-2.59
ABCA1	4060358	1.63e-08	4.5	2.17		PLP1	5570491	7.59e-06	-6.02	-2.59
OLIG1	2030403	0.000342	4.47	2.16		ATP1B1	4180452	3.61e-11	-5.98	-2.58
PMP2	1690403	1.25e-08	4.46	2.16		GABRG2	6020326	5.06e-07	-5.97	-2.58
B2M	4890487	6.64e-08	4.45	2.15		SYN2	3420044	5.06e-12	-5.91	-2.56
PRSS23	2190184	4.21e-08	4.44	2.15		AGXT2L1	2600768	1.87e-06	-5.91	-2.56
RBP1	6650731	4.02e-08	4.42	2.14		CHGA	6200348	0.0455	-5.86	-2.55
HLA-DRB3	1770504	1.72e-08	4.41	2.14		CACNB3	1980328	2.8e-06	-5.85	-2.55
DDR1	3710196	7.94e-05	4.39	2.13		SVOP	4290176	1.61e-05	-5.85	-2.55
GYPC	7000577	3.22e-07	4.38	2.13		ENPP2	840678	9.91e-05	-5.83	-2.54
BCAN	2100446	1.63e-05	4.38	2.13		SERPINI1	3440156	0.0125	-5.8	-2.54
RHOC	4250327	8.21e-08	4.37	2.13		DBNDD2	6420168	8.39e-06	-5.78	-2.53
C1orf106	7100021	1.79e-05	4.36	2.12		CNDP1	3460037	0.000102	-5.73	-2.52
	1570114	9.91e-07	4.35	2.12		CADPS2	7160102	0.00697	-5.73	-2.52
GPR56	5490768	0.000736	4.34	2.12		ZCCHC12	2690279	3.49e-05	-5.72	-2.52
RARRES3	2650564	2.63e-05	4.33	2.11		CA11	5220482	3.47e-06	-5.67	-2.5
PYGL	2760427	5.71e-10	4.31	2.11		CHN2	830687	0.0073	-5.66	-2.5
CD44	4560193	2.87e-07	4.31	2.11		RAB6B	4780463	0.000796	-5.66	-2.5
FOS	4280017	0.000269	4.31	2.11		KCNQ2	5900273	3.73e-09	-5.61	-2.49
B2M	240195	1.07e-05	4.3	2.1		KIAA0513	5870301	1.63e-07	-5.59	-2.48
SPOCD1	2120537	0.00247	4.29	2.1		SYP	6040433	8.9e-05	-5.59	-2.48
COL1A2	4040671	0.000117	4.28	2.1		PANX2	4070300	1.88e-09	-5.58	-2.48
COL3A1	2120021	0.000407	4.28	2.1		ENPP2	2490152	1.11e-05	-5.58	-2.48
CAV2	620360	1.84e-07	4.26	2.09		GNAO1	4010204	6.84e-10	-5.56	-2.48
NPC2	540075	2.77e-09	4.26	2.09		C6orf117	6040458	2.34e-10	-5.55	-2.47
SULF2	4050128	8.69e-09	4.24	2.08		RCAN2	630161	2.19e-07	-5.49	-2.46
CHAD	4890167	2.64e-05	4.24	2.08		DOC2A	4220475	9.47e-05	-5.49	-2.46
TNFSF13B	4900435	5.86e-08	4.23	2.08		GOT1	5690373	4.3e-10	-5.47	-2.45
TIMP3	2030577	5.46e-08	4.23	2.08		KIAA1394	3180504	7.9e-05	-5.46	-2.45
ANGPT2	3450066	3.01e-06	4.22	2.08		ARHGEF7	5340484	3.53e-07	-5.45	-2.45
FBN3	4670431	7.61e-05	4.22	2.08		OGDHL	3400685	8.31e-07	-5.43	-2.44
CTGF	2640292	7.42e-05	4.21	2.07		ITPR1	3990646	3.32e-05	-5.42	-2.44
IFITM3	6650242	0.000224	4.19	2.07		KIAA1107	4180382	2.34e-08	-5.42	-2.44
PLAU	5360670	0.000109	4.19	2.07		GARNL4	2850291	3.87e-08	-5.41	-2.44
HLA-DRB6	4200725	5.77e-09	4.18	2.06		RGS7	6370386	7.2e-10	-5.4	-2.43
TFPI	4850731	7.69e-07	4.17	2.06		DGCR5	60491	5.41e-05	-5.36	-2.42
C2orf40	3140113	0.00272	4.17	2.06		GABARAPL1	6420465	1.31e-06	-5.33	-2.41
ANXA2P1	3370202	7.55e-10	4.17	2.06		SULT4A1	5050463	0.000184	-5.32	-2.41
CTGF	5690687	0.000283	4.13	2.05		BCYRN1	5960411	8.61e-11	-5.29	-2.4
HCG4	2690390	1.41e-07	4.12	2.04			3180139	0.000486	-5.29	-2.4
HLA-DOA	2470553	1.22e-10	4.12	2.04		PTPRN	3850603	0.00153	-5.29	-2.4
CSDA	2320129	1.85e-06	4.11	2.04		KCNK1	4810703	2.92e-06	-5.29	-2.4
ARHGDIB	1570193	3.28e-05	4.11	2.04		CAMK2B	3170544	7.55e-10	-5.29	-2.4
FCER1G	3850440	3.62e-09	4.08	2.03		KIAA1853	4220253	7.65e-05	-5.27	-2.4
LOC387763	2710064	8.91e-06	4.07	2.02		TMEM144	1340026	0.000422	-5.26	-2.4
PLEKHA4	2490577	1.66e-06	4.04	2.02		PSD3	5560630	0.00014	-5.26	-2.4
ASCL1	4830376	1.52e-06	4.04	2.02		MAP7D2	3390088	3.64e-11	-5.25	-2.39
CAV1	1070215	1.1e-07	4.04	2.01		CNTNAP4	7210022	1.4e-05	-5.24	-2.39
CECR1	6200064	2.23e-08	4.03	2.01		OLFM1	3800204	0.00022	-5.19	-2.38
RARRES2	5290608	1.04e-08	4.03	2.01		CKB	4150066	1.01e-07	-5.19	-2.38
SEMA5A	3390575	5.01e-08	4.02	2.01		SLC32A1	840215	0.000105	-5.19	-2.38
IER3	1190367	9.91e-05	4	2			6860593	4.52e-10	-5.19	-2.37
TNFRSF21	3780092	5.35e-06	3.99	2		LOC649095	6480246	8.79e-05	-5.14	-2.36
CTSC	5270367	1.72e-08	3.99	2		CRYM	1010431	0.000862	-5.12	-2.35
FAM20C	4860646	2.35e-05	3.99	2		TMEM10	2260739	0.00287	-5.11	-2.35
CLIC1	3450072	9.01e-09	3.99	2		GAD2	7210736	4.3e-06	-5.06	-2.34
IFI16	3870594	7.87e-09	3.98	1.99		KRT222P	7160056	2.47e-08	-5.05	-2.34
SRPX2	940474	3.69e-06	3.98	1.99		C1orf115	770564	0.0321	-5.05	-2.34
C15orf52	2230156	3.94e-10	3.95	1.98			3180603	3.61e-06	-5.05	-2.34
APOC1	3830465	0.00114	3.95	1.98		GLS	5570427	1.33e-08	-5.04	-2.33
RHBDF2	3420523	4.37e-08	3.94	1.98		KCNJ6	3130711	3.11e-07	-5.03	-2.33
ITGB4	3940132	9.21e-07	3.94	1.98		SNCB	1510059	3.52e-07	-4.99	-2.32
PTTG1IP	6250053	2.08e-12	3.93	1.98		LOC441151	5890270	4.47e-07	-4.98	-2.32
C1R	5260474	5.49e-08	3.93	1.98		PAK1	6250685	1.21e-06	-4.92	-2.3
CTSC	3450138	6.11e-09	3.93	1.97		CRYM	1980608	4.87e-06	-4.9	-2.29
RGS1	4490176	0.000555	3.92	1.97		APLP1	3140431	0.000569	-4.88	-2.29
GALNT10	3610202	2.31e-10	3.91	1.97		ALDH1A1	6510754	0.0204	-4.88	-2.29
AZGP1	7200324	3.32e-06	3.88	1.96			3520435	3.2e-10	-4.87	-2.28
MGC4677	6350189	0.00221	3.88	1.96		D4S234E	2750475	0.000519	-4.84	-2.27
SVIL	3140603	3.2e-10	3.88	1.96		HPCA	3460333	0.0432	-4.83	-2.27
CCL3L1	610524	0.00791	3.87	1.95		CDS1	5860010	3.82e-06	-4.82	-2.27
CHST3	3930736	3.22e-09	3.87	1.95		PLP1	2970544	0.00168	-4.8	-2.26
PRKD1	1070184	1.9e-10	3.86	1.95			2340725	1.57e-07	-4.77	-2.25
PODXL	1850092	1.12e-06	3.86	1.95		ACBD7	630678	4.43e-05	-4.76	-2.25
IL18BP	2190717	0.000213	3.85	1.95		EFHD1	1980484	0.00123	-4.71	-2.24
CD163	7560487	0.000395	3.85	1.94		FBXW7	5560661	7.04e-08	-4.66	-2.22
PLOD2	7040477	1.18e-07	3.85	1.94		CPLX2	7650368	1.88e-07	-4.66	-2.22
VSIG4	1410730	4.62e-07	3.84	1.94		GJB6	3120113	3.57e-05	-4.63	-2.21
CD74	4560047	7.16e-08	3.83	1.94		OLFM1	2680072	0.000147	-4.61	-2.2
COL9A2	6380040	0.000242	3.83	1.94		CYP4X1	3290048	1.13e-07	-4.6	-2.2
TAP1	7330392	1e-09	3.83	1.94		CDKN2D	7050326	0.000102	-4.59	-2.2
CTHRC1	4890689	4.3e-11	3.82	1.93		ATP1B1	4220468	6.58e-08	-4.59	-2.2
DCN	7650296	6.31e-05	3.8	1.93			6100736	0.0447	-4.58	-2.2
SULF2	6330487	1.05e-09	3.8	1.93		PTPRR	2350132	0.000189	-4.57	-2.19
BTBD14A	630706	3.21e-06	3.79	1.92		SLC6A15	290685	5.05e-11	-4.55	-2.19
FAM89A	6280048	4.81e-08	3.79	1.92		EFCBP1	7040201	0.0225	-4.54	-2.18
C10orf56	6110195	1.98e-06	3.79	1.92		TNRC4	580368	8.61e-05	-4.53	-2.18
GPR56	4890241	0.000632	3.78	1.92		PAK7	6520300	0.000109	-4.52	-2.18
CD68	3120370	7.62e-05	3.78	1.92		NEFH	1190719	7.1e-11	-4.51	-2.17
CMTM3	6020746	5.87e-12	3.78	1.92		NSF	5260138	0.000243	-4.49	-2.17
NKX2-2	7610441	1.05e-05	3.77	1.92		CA2	460358	0.000118	-4.47	-2.16
RHOC	4390619	2.54e-08	3.77	1.91		2004-09-01	4670458	9.9e-07	-4.44	-2.15
ANXA5	1070451	4.3e-11	3.76	1.91		MICAL2	1430463	0.000242	-4.43	-2.15
CYBA	4070392	4.52e-08	3.76	1.91		QDPR	6900450	8.25e-05	-4.41	-2.14
ZC3HAV1	6620750	8.56e-07	3.76	1.91		RTN4R	3180195	7.69e-05	-4.41	-2.14
BAG3	1340075	0.0002	3.75	1.91		TMEM130	5960605	0.00133	-4.41	-2.14
TNC	1470669	9.73e-07	3.74	1.9		ATP6V1G2	1260538	3.96e-05	-4.4	-2.14
TGFBR2	5490070	1.89e-10	3.72	1.9		KCTD8	1980079	0.00144	-4.4	-2.14
MSN	730332	1.13e-08	3.72	1.89		LOC644278	5360053	4.62e-05	-4.39	-2.13
TCEA3	4050491	1.38e-08	3.72	1.89		GJC2	6520356	0.00108	-4.39	-2.13
LHFPL2	360132	1e-09	3.7	1.89		SNAP91	7570647	1.54e-08	-4.38	-2.13
EMP3	3800452	1.18e-06	3.7	1.89		MAGEE1	2760689	5.87e-12	-4.38	-2.13
S100A6	2810315	1.6e-06	3.69	1.89		A2BP1	1580181	0.000101	-4.37	-2.13
EHD4	6400647	2.42e-11	3.69	1.88		DNM1	2320546	4.47e-06	-4.36	-2.12
CCDC50	70603	7.45e-12	3.68	1.88		YWHAH	4810653	0.000127	-4.35	-2.12
S100A16	110468	1.42e-07	3.67	1.88		GABBR2	4780563	4.36e-06	-4.34	-2.12
SLC2A5	7560541	9.04e-09	3.67	1.87		ZNF536	4040390	8.66e-07	-4.33	-2.11
VAMP8	5910128	9.55e-08	3.67	1.87		GRM1	10131	0.00659	-4.32	-2.11
RAMP1	7050064	2e-08	3.66	1.87		A2BP1	5220554	0.000271	-4.29	-2.1
COL1A2	6060612	0.000449	3.66	1.87		LOC653316	3850411	0.00722	-4.29	-2.1
SPRY4	730576	4.54e-10	3.65	1.87		CNTN2	4260471	2.29e-05	-4.25	-2.09
PLAT	3710044	5.51e-08	3.62	1.86			60139	3.53e-07	-4.25	-2.09
GADD45A	670255	9.99e-05	3.62	1.86		SCN2A	4730066	0.000189	-4.24	-2.09
MATN2	5810746	2.16e-06	3.62	1.85		UNC5A	1980634	3.09e-05	-4.24	-2.08
TNFRSF19	2360672	8.45e-07	3.61	1.85		TSPAN5	4900168	3.38e-06	-4.24	-2.08
GIMAP4	4880626	1.25e-08	3.61	1.85		PPM1H	450414	5.46e-05	-4.22	-2.08
C9orf140	1010470	8.47e-05	3.6	1.85		ODZ3	7050066	0.000437	-4.22	-2.08
HLA-DRB6	620544	0.00704	3.6	1.85		PPFIA4	1740167	0.0043	-4.21	-2.07
PTTG1IP	4880168	8.78e-13	3.6	1.85		LY6E	4890270	1.29e-06	-4.21	-2.07
STAB1	6040053	1.15e-05	3.6	1.85			2600722	8.72e-05	-4.21	-2.07
TGFBR2	6560091	1.24e-08	3.59	1.84		SPHKAP	6590019	0.00414	-4.2	-2.07
PFKFB3	4120053	1.08e-06	3.57	1.84		GFOD1	5720059	1.02e-07	-4.19	-2.07
EMILIN2	1190142	7.18e-06	3.54	1.82			5260021	7.8e-11	-4.18	-2.06
PDE4B	2680543	2.06e-07	3.53	1.82		PRKCZ	130551	3.19e-08	-4.17	-2.06
GADD45A	4880673	8.86e-05	3.53	1.82		HOOK1	3120053	8.75e-05	-4.17	-2.06
SERPINE2	5080192	6.87e-09	3.53	1.82		TPPP	5390541	0.00112	-4.17	-2.06
SERPINA5	3290630	6.05e-07	3.52	1.81		ATP2B2	70435	6.38e-06	-4.17	-2.06
COLEC12	2100767	3.45e-06	3.51	1.81		SYNGR1	6650438	2.17e-07	-4.16	-2.06
IRF8	150072	3.63e-08	3.5	1.81		AMPH	360402	5.77e-09	-4.14	-2.05
FCGR2A	1990278	1.28e-08	3.5	1.81		C1orf173	4780475	4.66e-05	-4.12	-2.04
GPR17	6560543	0.00126	3.5	1.81		ST8SIA3	160202	8.27e-07	-4.12	-2.04
FAM89A	4040242	2e-08	3.5	1.81		NMNAT2	770070	9.75e-09	-4.1	-2.04
TBXAS1	3940390	7.13e-09	3.49	1.81		CAP2	3930592	0.00173	-4.09	-2.03
SRGN	360500	1.11e-05	3.49	1.8		EEF1A2	6370356	2.25e-05	-4.09	-2.03
CPVL	60136	2.09e-06	3.48	1.8		GABRA2	20152	3.7e-05	-4.09	-2.03
PBX3	2470634	5.87e-05	3.47	1.8		NECAB1	630092	0.0408	-4.09	-2.03
C1R	2370670	1.85e-06	3.47	1.8		EPHA4	6650482	0.000174	-4.09	-2.03
LOC387683	1780113	4.97e-06	3.47	1.79		PPP3CB	7400546	1.47e-05	-4.09	-2.03
TPST1	4760747	3.24e-08	3.45	1.79		ANKRD9	7050370	2.26e-06	-4.07	-2.03
DAB2	3930367	0.00357	3.43	1.78		PRRT2	1940224	0.000625	-4.05	-2.02
SNORD13	7210035	2.22e-07	3.43	1.78		RALYL	7400356	2.39e-07	-4.04	-2.01
SEPN1	1780402	2.34e-08	3.43	1.78		PRSS3	5080139	0.00016	-4.01	-2.01
FER1L3	3170273	3.64e-09	3.42	1.78		SEZ6L2	5490692	0.000359	-3.98	-1.99
OLR1	7510132	9.37e-06	3.42	1.78		AFTPH	2070600	2.8e-07	-3.98	-1.99
C10orf85	6770291	0.000266	3.42	1.77		FNDC5	3390739	0.00381	-3.97	-1.99
SULF2	7200242	4.88e-10	3.41	1.77		RELN	4780162	0.0484	-3.97	-1.99
LOC162073	1190739	3.83e-06	3.4	1.77		CELSR3	6350437	0.00011	-3.96	-1.99
EGR2	6020255	0.0113	3.38	1.76			1260079	0.0169	-3.94	-1.98
SRGN	7550484	1.11e-05	3.37	1.75		MATK	5670605	0.034	-3.94	-1.98
SOX13	4250167	6.01e-09	3.37	1.75		HPRT1	6400270	1.22e-07	-3.91	-1.97
RTKN	6100382	0.00253	3.37	1.75		ACOT7	6580639	0.000276	-3.9	-1.97
IGF2BP2	7040709	0.00176	3.37	1.75		SH3PXD2A	3460451	9.99e-07	-3.88	-1.96
RHBDF2	380050	1.97e-08	3.35	1.74		NPTX1	780017	0.00041	-3.88	-1.96
PLEK	4810020	1.55e-06	3.35	1.74		ISLR2	7400184	0.00979	-3.88	-1.96
IGFBP3	6590132	3.1e-05	3.34	1.74		NBPF20	5310044	0.00163	-3.88	-1.95
CCL3L1	4250053	0.022	3.34	1.74		PRKCB1	5090563	0.0438	-3.86	-1.95
NMB	5670594	7.83e-07	3.34	1.74		RAP1GAP	4890181	0.000454	-3.84	-1.94
TRAF3IP2	7510719	1.74e-09	3.33	1.74		NRSN1	6420113	0.0437	-3.84	-1.94
KCNQ2	1510075	2.58e-06	3.33	1.73		PRKCE	1690039	2e-05	-3.83	-1.94
C3	4860494	1.39e-07	3.31	1.73		PRDM8	7040431	0.000741	-3.83	-1.94
PTGFRN	2680411	1.64e-05	3.31	1.72		PIP3-E	5340471	4.2e-06	-3.82	-1.93
WAS	70451	2.21e-08	3.3	1.72		FAIM2	5270504	9.75e-05	-3.81	-1.93
SYTL4	4540184	2.19e-05	3.3	1.72			6860047	0.0476	-3.81	-1.93
MT2A	450615	0.00881	3.3	1.72		SEZ6	6940553	0.000174	-3.81	-1.93
HLA-DRB1	5260484	0.0192	3.29	1.72		MAP6D1	2680538	7.15e-05	-3.79	-1.92
HTRA1	730612	0.000166	3.29	1.72		APLP1	7000008	0.00147	-3.77	-1.91
MXRA7	5550500	5.52e-07	3.29	1.72		FLJ25404	3310703	0.000305	-3.77	-1.91
CAV2	2630577	4.83e-07	3.28	1.72		TMEM151A	4850543	0.000972	-3.75	-1.91
HCST	1580088	2.8e-07	3.28	1.71		DCLK1	2760433	0.00192	-3.75	-1.91
LY86	6840408	3.52e-08	3.28	1.71		GNAO1	6580092	2.03e-06	-3.74	-1.9
HCP5	780600	1.94e-07	3.28	1.71		2005-09-01	6960022	0.000285	-3.74	-1.9
TNFSF13B	6840020	1.17e-08	3.27	1.71		KIF1A	6520440	1.35e-05	-3.73	-1.9
ETS1	240333	5.63e-07	3.26	1.7		BTBD3	10608	0.000724	-3.73	-1.9
IRX2	6040634	0.000521	3.26	1.7		ST18	3180386	0.00449	-3.73	-1.9
HEY2	2350685	2.39e-10	3.24	1.7		LINGO2	1110291	0.0116	-3.72	-1.9
TSPO	6860753	0.000132	3.24	1.69		ZNF536	940301	8.78e-13	-3.72	-1.89
ITPR3	6180133	1.3e-05	3.24	1.69		PALM2	3780022	0.0134	-3.71	-1.89
RNASE6	130681	2.3e-08	3.23	1.69		CACNA1I	6980546	0.000723	-3.71	-1.89
INPPL1	2470367	1.07e-05	3.23	1.69		FAM107B	6040603	7.16e-08	-3.7	-1.89
PARP9	5700735	6.11e-09	3.22	1.69		NDST3	670537	6.29e-05	-3.69	-1.89
IL17RB	1070152	4.67e-06	3.22	1.69		CKMT1B	5570021	0.005	-3.69	-1.88
AIF1	3800047	7.35e-06	3.22	1.69		LOC399947	7510619	0.0175	-3.68	-1.88
GPX1	60647	6.55e-09	3.22	1.69		C1QTNF4	6520056	0.000286	-3.68	-1.88
CCDC102A	1660681	7.28e-09	3.22	1.69		CLTA	6220349	1.18e-05	-3.68	-1.88
GPR177	1570441	3.19e-08	3.22	1.69		ADAM11	1260661	0.00036	-3.66	-1.87
RIN2	6590445	2.77e-08	3.22	1.68		GABRD	2450524	0.00215	-3.65	-1.87
	3170332	2.13e-07	3.21	1.68		PIB5PA	1110154	0.00389	-3.63	-1.86
SLC7A7	4830632	1.01e-08	3.2	1.68		SLC25A22	4210626	2.87e-11	-3.63	-1.86
SOX8	7320139	0.00525	3.2	1.68		PRKCB1	3460564	0.00791	-3.63	-1.86
CREB3L2	20110	1.12e-05	3.19	1.67		2004-09-01	6180215	0.00097	-3.63	-1.86
DAB2	610152	0.000111	3.19	1.67		GAS7	1070435	1.62e-05	-3.62	-1.86
ITGB1	650066	1.82e-05	3.19	1.67			1980538	4.05e-05	-3.62	-1.85
MTMR11	3890138	2.13e-06	3.19	1.67		PRKCZ	2750324	8.55e-09	-3.61	-1.85
LYZ	3710504	6.13e-05	3.18	1.67		CNTFR	6560487	1.43e-06	-3.61	-1.85
APBB1IP	1820722	2.77e-07	3.18	1.67		ELOVL4	4760056	1.74e-05	-3.6	-1.85
ITM2C	1110669	0.0235	3.18	1.67		ASPHD1	1440088	1.36e-08	-3.59	-1.85
DOCK2	10747	2.54e-08	3.18	1.67		ADCY1	610592	1.11e-11	-3.59	-1.84
EML3	3400397	1.77e-07	3.18	1.67		TPRG1L	4260722	8.9e-05	-3.57	-1.83
IGFBP5	2190674	8.68e-06	3.17	1.67		NCOA7	630091	1.64e-10	-3.57	-1.83
FAM38A	4590390	3.32e-08	3.17	1.66		NPTX1	6450463	0.000719	-3.55	-1.83
LY96	70167	5.81e-06	3.17	1.66		ANKRD43	2450274	2.59e-05	-3.55	-1.83
CSF3R	6270114	7.25e-07	3.17	1.66		NRIP3	2630044	0.000214	-3.55	-1.83
SYK	110685	2.13e-08	3.16	1.66		CENTG3	3890431	6.72e-05	-3.53	-1.82
CCDC109B	1780259	0.00243	3.16	1.66		STXBP1	1260564	6.87e-09	-3.51	-1.81
MS4A7	3840564	1.24e-06	3.16	1.66		PPM1E	6280059	4.8e-11	-3.49	-1.8
GOLPH4	5870221	1.96e-05	3.16	1.66		SYNGR3	5860609	0.00063	-3.48	-1.8
ANKRD20A1	4490484	0.000246	3.15	1.66		ACTL6B	4810100	7.06e-08	-3.48	-1.8
ISG20L1	4480288	8.38e-09	3.15	1.66		NCDN	5310458	0.00561	-3.47	-1.8
TFPI	1340039	9.38e-07	3.15	1.66		SPINT2	1240730	4.54e-10	-3.47	-1.79
POSTN	1050747	0.000925	3.15	1.65		TMEM10	6110341	0.00592	-3.46	-1.79
LAMA4	7160253	2.03e-09	3.14	1.65		CA4	6380672	0.004	-3.46	-1.79
IGFBP5	2120524	1.45e-05	3.13	1.65		HPRT1	7610286	3.49e-08	-3.45	-1.79
ATP10B	4730180	1.69e-08	3.13	1.65		CCDC136	7100364	2.82e-06	-3.45	-1.79
CCL4L1	3520102	0.0284	3.13	1.65		SHANK2	4220209	7.65e-06	-3.45	-1.78
BTN3A2	4610674	2.33e-08	3.12	1.64		DUSP8	4890041	5.73e-09	-3.44	-1.78
GLDC	4210397	2.58e-05	3.12	1.64		SBK1	3850767	0.00269	-3.44	-1.78
FABP7	7040678	0.0315	3.12	1.64		FLJ22184	7550368	5.22e-05	-3.44	-1.78
RPS27L	5570678	1.73e-06	3.12	1.64		ALDH1A1	1070477	0.00417	-3.43	-1.78
SOX21	2570538	5.31e-06	3.11	1.64		MYT1L	3420050	5.72e-09	-3.43	-1.78
FYB	5890414	2.14e-09	3.11	1.64		MAPT	2630176	7.13e-08	-3.42	-1.77
PAM	4210670	4.63e-05	3.11	1.64		NSF	4040279	0.000427	-3.41	-1.77
NFKBIZ	2470348	1.74e-05	3.11	1.64		C20orf103	4290026	2.25e-05	-3.4	-1.77
IRF9	2000022	4.07e-07	3.11	1.63		NDEL1	6420286	1.76e-09	-3.4	-1.77
DLL1	4050687	4.05e-05	3.1	1.63		PAQR6	6550367	0.000106	-3.4	-1.76
ZFP36L2	7050300	4.08e-08	3.09	1.63		KCNK1	6660671	0.00135	-3.4	-1.76
WSCD1	6940431	5.7e-06	3.09	1.63		ELAVL4	5270142	0.000823	-3.39	-1.76
A2M	2370438	2.35e-08	3.09	1.63		GABRB3	5390669	6.72e-05	-3.39	-1.76
FERMT1	5890347	0.000233	3.09	1.63		TMEM151A	4810075	0.000668	-3.37	-1.75
ZMAT3	3140543	0.00103	3.08	1.62		TMEM98	5390333	6.71e-06	-3.37	-1.75
DCN	5550719	0.00011	3.08	1.62		EDG8	1440750	0.00142	-3.36	-1.75
CRISPLD2	4180079	5.78e-06	3.08	1.62		KIAA0319	4920112	1.16e-05	-3.35	-1.74
ACTA2	6480059	0.000801	3.08	1.62		CAMKK2	2000020	0.00181	-3.35	-1.74
SLCO2B1	6580441	3.64e-08	3.07	1.62		2004-09-01	5900543	0.000234	-3.34	-1.74
PDE4B	2480577	1.33e-08	3.07	1.62		SCAMP5	7510164	7.84e-09	-3.34	-1.74
IFITM1	5360156	0.00222	3.06	1.62		C9orf45	1050050	1.86e-12	-3.33	-1.74
CPVL	1400703	5.83e-06	3.06	1.61		AFF3	650753	0.000176	-3.33	-1.74
LOC400963	770554	3.61e-11	3.05	1.61		RASGRP1	2760239	0.00288	-3.32	-1.73
ATP6V0E1	4730343	1.2e-09	3.05	1.61		CACNG2	6580112	1.15e-07	-3.32	-1.73
IL10RB	5670719	5.54e-07	3.04	1.61		KIF5C	2570402	1.51e-09	-3.32	-1.73
GPNMB	6840164	0.00909	3.04	1.6		NELL1	1990731	0.016	-3.32	-1.73
HAP1	6040722	2e-07	3.04	1.6		RAB11FIP4	6370195	0.000196	-3.31	-1.73
RRBP1	3890408	2.45e-06	3.03	1.6		CA2	2060674	8.97e-06	-3.31	-1.72
ST6GAL1	1710630	0.000293	3.03	1.6		TCEAL7	3310273	1.74e-06	-3.3	-1.72
LOC728014	3930326	1.44e-06	3.03	1.6		GPR137C	2640300	0.000247	-3.3	-1.72
ANGPTL2	7650672	0.00312	3.03	1.6		SGSM1	840364	1.78e-06	-3.3	-1.72
AIF1	1940047	3.54e-07	3.03	1.6		KLC1	4250706	6.51e-07	-3.29	-1.72
NOTCH1	5080167	4.13e-06	3.02	1.6		LGI1	4150068	0.000197	-3.29	-1.72
LMO2	3850059	5.51e-08	3.02	1.59		CAMTA1	3930411	5.51e-08	-3.29	-1.72
	1010082	3.62e-05	3.01	1.59		PENK	6220019	0.0462	-3.29	-1.72
	6520100	9.68e-08	3.01	1.59		ELAVL3	5960070	0.000581	-3.29	-1.72
MVP	3360646	8.66e-07	3	1.59		SLITRK4	7330477	7.77e-07	-3.28	-1.71
ETS1	6370435	5.55e-08	3	1.58		SNCB	1110521	5.27e-06	-3.28	-1.71
HSPA6	160092	0.000157	2.99	1.58		ANLN	6450669	3.76e-05	-3.28	-1.71
SERPINB6	4220504	1.25e-08	2.99	1.58		MAP1LC3A	5490240	0.00012	-3.27	-1.71
CD151	6330474	0.000113	2.99	1.58		GJB6	2260563	7.05e-05	-3.27	-1.71
FCGR1B	2710709	2.87e-07	2.98	1.58		PDZD4	4260632	8.37e-07	-3.27	-1.71
COL16A1	5360743	8.25e-07	2.97	1.57		NUAK1	1690156	3.09e-05	-3.27	-1.71
LOC644322	6980220	0.00212	2.97	1.57		ATP2B3	3180079	3.42e-06	-3.25	-1.7
CGNL1	110100	0.000195	2.97	1.57		NDRG4	7330739	9.37e-09	-3.25	-1.7
SLC11A1	780465	3.61e-06	2.97	1.57		CALM1	1660477	3.9e-05	-3.25	-1.7
SLC40A1	730164	8.73e-06	2.96	1.56		SSX2IP	1440546	9.11e-09	-3.24	-1.7
IGSF9B	1240180	0.00214	2.95	1.56		PLP1	2650288	0.000396	-3.23	-1.69
SOX10	450088	0.00881	2.95	1.56		2003-09-01	6040066	1.09e-07	-3.22	-1.69
ITGB1	110440	3.08e-07	2.95	1.56		COX7A1	5390138	0.000445	-3.22	-1.69
PSMB8	7210326	8.68e-09	2.94	1.56		NR1D2	1740600	3.65e-05	-3.22	-1.69
HIP1	580484	6.71e-06	2.94	1.56		TMEM74	3310767	0.00103	-3.21	-1.68
ALDH1A3	2360551	0.00558	2.93	1.55		AFF2	2030445	0.00529	-3.2	-1.68
FABP5	4150048	0.000277	2.93	1.55		TMEM125	3780082	0.00241	-3.2	-1.68
TSPAN6	2470255	3.37e-08	2.93	1.55		TCBA1	3130110	0.000241	-3.2	-1.68
SCUBE2	5560392	4.24e-05	2.93	1.55		KIAA1644	3190592	0.00596	-3.19	-1.67
CADM4	6420019	4.13e-06	2.93	1.55		ACOT7	4290050	5.32e-06	-3.17	-1.66
MCL1	610750	4.36e-06	2.92	1.55		ProSAPiP1	780767	3.86e-07	-3.15	-1.66
FXYD5	7380546	1.11e-05	2.92	1.55		LOC728554	1430093	2.35e-05	-3.15	-1.66
LAPTM5	5360376	9.24e-07	2.92	1.55		PPP1R3F	1500162	2.98e-12	-3.14	-1.65
MT1A	6200402	0.00242	2.91	1.54		2003-09-01	4890021	4.7e-06	-3.14	-1.65
S100A11	110682	2.51e-07	2.91	1.54		NECAP1	2640114	1.6e-08	-3.14	-1.65
ITGB5	2650114	6.32e-06	2.91	1.54		LARP6	4830433	0.00124	-3.14	-1.65
HERC5	5720482	2.59e-05	2.9	1.54			4280484	2.35e-11	-3.14	-1.65
KCNIP1	6960259	6.94e-07	2.9	1.54		INPP5A	510739	0.00165	-3.13	-1.65
SLC35F1	1850138	0.0342	2.9	1.54		SCN1B	6560154	0.00553	-3.13	-1.65
GNG12	5890025	1.88e-09	2.9	1.54		HNT	770202	3.81e-05	-3.12	-1.64
ID1	670386	8.44e-06	2.9	1.54		CALB2	5860039	0.0283	-3.12	-1.64
SP110	1340491	1.03e-08	2.9	1.54		MLLT11	2630474	5.73e-07	-3.12	-1.64
C1QA	2940685	1.89e-06	2.9	1.53		EPB49	4610670	0.00453	-3.11	-1.64
SLCO2B1	1400121	1.4e-06	2.9	1.53		PHYHIP	1400343	1.13e-05	-3.11	-1.63
RGS10	3830092	4.18e-06	2.9	1.53			1230338	9.55e-05	-3.1	-1.63
APCDD1L	130138	0.012	2.89	1.53		HES5	6590300	3.69e-06	-3.1	-1.63
TNFRSF10B	2600463	1.84e-09	2.87	1.52		HAPLN4	6510114	4.79e-05	-3.1	-1.63
AKR1C3	7210632	2.48e-06	2.87	1.52			6450088	2.88e-07	-3.09	-1.63
LOC728715	6770746	0.0151	2.86	1.52		SHRM	6520561	0.00206	-3.09	-1.63
ZNF462	1820646	1.3e-05	2.86	1.52		ATP6V1G2	4560678	0.0144	-3.08	-1.62
CFI	1690609	3.48e-06	2.86	1.52		PAX6	1740100	0.0429	-3.08	-1.62
CX3CR1	2070168	0.000129	2.86	1.51		DAAM2	1820747	0.00104	-3.08	-1.62
TIMP2	780270	0.00249	2.85	1.51		MOAP1	270224	5.24e-06	-3.07	-1.62
SEC61A1	1030471	5.88e-08	2.85	1.51		FAM153B	4780121	0.0176	-3.07	-1.62
P2RY5	2760112	1.75e-09	2.84	1.5		C1orf128	270133	5.44e-06	-3.07	-1.62
GOLPH4	6100168	1.08e-06	2.84	1.5		C14orf132	730358	7.23e-05	-3.04	-1.61
AKAP13	3940440	0.00198	2.84	1.5		DLG2	450528	0.000413	-3.04	-1.6
ZFP36L1	830164	8.66e-07	2.84	1.5			3420356	1.86e-09	-3.03	-1.6
RND2	7040446	2.05e-06	2.83	1.5		C6orf65	3520164	0.000481	-3.03	-1.6
GPR34	2510270	1.52e-07	2.83	1.5		ARHGEF7	1430379	8.98e-05	-3.02	-1.6
CTSO	1820300	1.51e-07	2.82	1.5		KBTBD11	5050093	3.48e-06	-3.02	-1.59
FJX1	6270437	5.27e-05	2.82	1.5		CADPS2	990494	0.0227	-3.01	-1.59
MPZL1	7000431	2.74e-07	2.82	1.49		CAPN3	3870441	0.000373	-3.01	-1.59
LYPD1	6290341	3.99e-07	2.81	1.49		CPEB3	3610386	1.48e-07	-3	-1.59
CTSK	1430278	2.66e-05	2.81	1.49		CALM3	2750184	8.52e-06	-3	-1.59
CCL5	7570408	0.000145	2.8	1.49		PDE1A	4180707	1.52e-05	-3	-1.59
LOC285382	1690487	3.61e-07	2.8	1.49			4540161	0.000318	-3	-1.59
PRDX4	2650253	1.09e-09	2.8	1.49		FAM131A	3940564	1.89e-06	-3	-1.58
ALDH1A3	4920148	0.0166	2.8	1.49		NUAK1	7210497	0.000372	-3	-1.58
UBA7	2850202	7.09e-09	2.8	1.49		CCKBR	2070201	7.05e-05	-2.99	-1.58
CENTA2	3990433	2.77e-06	2.8	1.48			1230164	3.75e-06	-2.99	-1.58
PALLD	3780053	2.64e-07	2.79	1.48		MAPK8IP2	4560487	1.33e-05	-2.99	-1.58
CYFIP1	4200343	4.17e-05	2.79	1.48		ZNF365	4180301	0.00596	-2.99	-1.58
CMTM8	2480037	1.09e-05	2.79	1.48		RNF41	1090433	1.3e-10	-2.98	-1.58
SHC1	6250019	1.65e-06	2.78	1.47		C9orf164	6280082	0.00253	-2.98	-1.58
CSF2RA	4010719	2.33e-08	2.78	1.47		BRSK1	2000110	0.000266	-2.98	-1.58
INMT	6400463	9.47e-05	2.77	1.47		NEUROD2	7160451	0.00162	-2.98	-1.58
RASSF4	10639	3.91e-06	2.77	1.47		PAQR6	5870397	7.42e-05	-2.98	-1.58
LUM	2490364	0.00141	2.77	1.47		KIFC2	6770411	4.3e-06	-2.98	-1.57
ANKRD20A1	4290364	0.000363	2.77	1.47		DNAJA4	6480091	1.21e-10	-2.98	-1.57
PTPRE	2490240	2.27e-06	2.77	1.47		CDR2L	3940482	0.0203	-2.97	-1.57
C10orf54	6620292	5.77e-07	2.76	1.47		RPS6KA5	6220438	0.00271	-2.97	-1.57
HDAC1	3140056	0.00019	2.76	1.47		SHANK3	1170301	0.000226	-2.96	-1.57
P2RY13	520392	6.51e-07	2.76	1.46		KIF1B	7040707	1.29e-08	-2.96	-1.56
COL5A1	4920369	1.23e-06	2.76	1.46		GABRB3	70731	0.000137	-2.96	-1.56
ACTN1	5080364	0.0228	2.75	1.46		PREPL	5310204	8.82e-06	-2.96	-1.56
CCL4L2	2970575	0.0401	2.75	1.46		ATP6V1B2	6650017	0.00547	-2.96	-1.56
ITGB1	610452	2.16e-06	2.75	1.46		PDE1A	5900189	5.14e-09	-2.95	-1.56
FAM111A	2680278	7.87e-09	2.75	1.46		ART3	7040497	2.11e-06	-2.95	-1.56
HAVCR2	5220093	2.15e-05	2.74	1.46			5570424	0.00113	-2.95	-1.56
SGK	4390450	4.04e-05	2.74	1.46			4490458	0.00396	-2.95	-1.56
ARHGAP15	1660685	1.26e-09	2.74	1.46		RYR2	1660241	5.75e-06	-2.94	-1.56
FCER1A	3360615	1.16e-05	2.74	1.45		MDH1	3390603	0.00124	-2.94	-1.56
TLR5	830440	2.23e-07	2.74	1.45		CD24	610437	3.76e-05	-2.94	-1.56
PHF11	6100521	0.000193	2.74	1.45		FRMPD4	1780615	0.00252	-2.93	-1.55
CASP1	450491	1.6e-08	2.73	1.45		SHANK3	10767	6.45e-05	-2.92	-1.54
SIPA1	5810068	3.98e-06	2.73	1.45		RAB37	1500600	0.0396	-2.91	-1.54
SAT1	5490431	5.9e-06	2.72	1.45		AP2A2	6270041	8.24e-06	-2.9	-1.54
COL8A1	3360452	4.19e-06	2.72	1.44		SFRP1	6960379	0.00325	-2.9	-1.54
ANKRD20A1	7050114	0.00101	2.71	1.44		TSPYL1	3780689	4.65e-12	-2.9	-1.54
EBI2	4490520	0.000201	2.71	1.44		RUNDC3B	240035	0.000308	-2.9	-1.53
FAM5C	3460446	4.46e-05	2.71	1.44		SLC31A2	6560300	0.00063	-2.89	-1.53
CYP1B1	2120053	0.000405	2.71	1.44		SGPP2	2120612	2.88e-05	-2.89	-1.53
IL1B	840685	0.00979	2.71	1.44		C9orf24	6650215	0.0123	-2.89	-1.53
CTSC	2640768	2e-07	2.71	1.44		C14orf2	2100341	0.000266	-2.89	-1.53
SP110	3840593	4.73e-08	2.71	1.44		UBA52	6550358	9.3e-11	-2.88	-1.53
CD59	1410201	1.88e-07	2.7	1.44		KIT	360128	0.0495	-2.88	-1.53
CASP1	7050382	1.05e-09	2.7	1.43		FUT9	130523	1.02e-05	-2.88	-1.52
BTG2	1010487	0.000228	2.7	1.43		NPTN	830553	7.69e-06	-2.87	-1.52
KLRC2	2360164	0.000429	2.7	1.43		SLC5A11	4290746	3.46e-05	-2.87	-1.52
SLC15A3	4220044	9.84e-06	2.7	1.43		FAM123A	2760291	5.5e-06	-2.87	-1.52
LOC642113	6450102	0.0275	2.7	1.43		LHFPL4	4120093	1.07e-06	-2.86	-1.52
TRH	160382	0.00248	2.7	1.43		BDNF	7330241	0.000144	-2.86	-1.52
GRN	1940021	2.22e-06	2.7	1.43		STXBP6	3400379	0.0496	-2.86	-1.51
GALNTL2	1980379	0.000785	2.69	1.43		GRM2	4230673	0.00281	-2.85	-1.51
PRG-3	10438	0.012	2.69	1.43		ADD3	1010477	0.00197	-2.83	-1.5
PLSCR3	6940255	1.61e-10	2.69	1.43		PIK4CA	4920273	0.000189	-2.83	-1.5
CTNNA1	3890017	9.32e-05	2.69	1.43		GLDN	5860402	0.00187	-2.83	-1.5
COL5A2	4490292	0.0155	2.69	1.43		CEND1	5560162	3.59e-08	-2.83	-1.5
PTPRE	2340673	8.91e-08	2.69	1.43		CYP26B1	6280224	0.0146	-2.82	-1.5
CDH11	2650709	1.68e-06	2.69	1.43		ATP6V0A1	1660215	8.9e-05	-2.82	-1.49
CKLF	1660528	2.04e-08	2.68	1.42		BTBD3	6020653	0.00424	-2.81	-1.49
GNS	6110392	3.4e-09	2.68	1.42		TEF	4040114	4.31e-05	-2.81	-1.49
CD86	4040022	3.9e-06	2.68	1.42		C19orf4	6960035	0.000354	-2.81	-1.49
PARP4	2450148	9.49e-08	2.68	1.42		TMEM145	5490598	0.0428	-2.8	-1.49
MUC1	7650026	7.55e-08	2.67	1.42		GLS2	3800035	0.000208	-2.79	-1.48
ITGB5	2490411	3.95e-06	2.67	1.42		CAPN3	4180762	0.00103	-2.79	-1.48
FGD2	7210717	2.26e-05	2.67	1.41		SLC12A2	4220041	4.54e-10	-2.79	-1.48
TMED10P	1260129	1.94e-07	2.67	1.41		ELMO1	2750154	2.04e-08	-2.79	-1.48
ASCC2	1570523	1.61e-08	2.67	1.41		SNCA	5360273	0.000982	-2.79	-1.48
BCHE	7400433	1.29e-05	2.66	1.41		XKR4	5810243	5.86e-07	-2.78	-1.48
GPR177	6940280	0.000257	2.66	1.41		CALN1	4780113	0.00908	-2.78	-1.47
DTNA	6350164	0.000177	2.66	1.41		PGM2L1	7210093	0.0112	-2.77	-1.47
SMAD3	6840328	0.00151	2.66	1.41		LPAR1	1050356	0.0149	-2.76	-1.47
LCP1	6350161	3.32e-06	2.66	1.41		AAK1	4900291	2.48e-05	-2.76	-1.47
APCDD1	4280739	0.00032	2.66	1.41		CLSTN3	3420162	3.46e-05	-2.76	-1.46
PDZD2	3710035	0.000872	2.66	1.41		GLCE	2350524	0.0211	-2.76	-1.46
ITGB4	1570598	6.01e-06	2.66	1.41		PDE1A	730348	0.000122	-2.76	-1.46
PTBP1	6060332	0.000212	2.65	1.41		GARNL3	4880343	0.000564	-2.75	-1.46
CD86	4210465	4.26e-09	2.65	1.4		FLJ33996	7050400	1.35e-06	-2.74	-1.45
RRBP1	4540327	1.66e-10	2.65	1.4		BASP1	2140121	0.0178	-2.74	-1.45
	6560706	1.69e-08	2.64	1.4		BEX2	4830674	3.18e-05	-2.73	-1.45
FLJ21438	520273	1.3e-07	2.64	1.4			1940563	2.93e-06	-2.73	-1.45
GBP1	2190148	3.82e-06	2.63	1.4		NSF	1410484	0.00586	-2.73	-1.45
ATP6V0E1	2320110	5.98e-09	2.63	1.39		WDR47	7040148	0.000816	-2.73	-1.45
MYH9	6620136	4.26e-05	2.63	1.39		PPP1R14A	6020468	0.00172	-2.73	-1.45
S100A4	5290270	0.000344	2.63	1.39		LOC643031	4880477	0.00183	-2.72	-1.45
TNS3	5560561	6.15e-05	2.62	1.39		GABRB3	360600	0.000442	-2.72	-1.44
TRIM47	840528	8.57e-06	2.61	1.38		YWHAG	1770433	0.00179	-2.72	-1.44
LTBP3	3520093	5.51e-08	2.6	1.38		ESRRG	5080136	0.00601	-2.71	-1.44
IL1RAP	4880632	1.22e-06	2.6	1.38		KCNK4	2940747	0.0198	-2.7	-1.43
PXDN	6400397	6.55e-09	2.6	1.38		KIAA0368	6400240	4.23e-05	-2.7	-1.43
NOPE	6480014	4.1e-05	2.6	1.38		DACH1	6510554	9.85e-06	-2.7	-1.43
DKFZP586H2123	7320669	0.00668	2.59	1.38		SEZ6L2	1090521	5.76e-05	-2.69	-1.43
DENND2A	6100072	2.08e-06	2.59	1.37		C10orf132	1710333	5.06e-12	-2.69	-1.43
DUSP1	6860377	0.00988	2.59	1.37		ATP2B1	6180059	0.000292	-2.69	-1.43
MATN2	670215	7.77e-08	2.58	1.37			4780187	2.48e-08	-2.68	-1.42
PARVG	6200685	8.53e-07	2.58	1.37		VSTM2L	4390575	0.00569	-2.68	-1.42
PDGFRB	5960068	3.45e-06	2.57	1.36		SPTBN4	540022	8.99e-05	-2.68	-1.42
FGD3	5270619	6.49e-07	2.57	1.36		MAPK9	1820360	0.00306	-2.68	-1.42
GLIS3	6560017	1.77e-05	2.57	1.36		C15orf27	6580008	0.0429	-2.68	-1.42
GNAI2	1090167	0.000228	2.57	1.36		HSD17B6	4040441	0.000173	-2.68	-1.42
LOC653158	1450349	5.21e-05	2.57	1.36		VIPR1	2690709	8.42e-06	-2.67	-1.42
ISG20	6330132	2.46e-05	2.57	1.36		BTBD11	6510608	2.99e-07	-2.67	-1.42
SLC44A2	1980521	7.92e-07	2.57	1.36		DGKB	4540192	0.0347	-2.67	-1.41
COL1A1	6960142	0.0116	2.57	1.36		CORO2B	1660154	1.72e-08	-2.66	-1.41
CD99	4290097	1.92e-07	2.57	1.36		HK1	1660196	9.87e-09	-2.66	-1.41
IFI44	2570300	2.79e-10	2.57	1.36		MYRIP	4220370	1.89e-10	-2.65	-1.41
TMEM119	3830762	4.76e-05	2.57	1.36			2680504	5.11e-12	-2.65	-1.4
IFI35	2510220	2.78e-07	2.56	1.36			50543	0.0286	-2.64	-1.4
FYN	610164	1.26e-07	2.56	1.36			1580594	5.11e-12	-2.64	-1.4
EPN2	6420026	8.88e-05	2.56	1.36		LOC283683	6350477	0.000576	-2.63	-1.4
KCNJ16	3370544	0.0463	2.56	1.35		PFKP	2360452	0.00308	-2.63	-1.4
ASTN2	360025	6.75e-06	2.55	1.35			1500639	9.44e-07	-2.63	-1.4
RUNX1	7400368	2.04e-07	2.55	1.35		ARPP-21	7210554	0.000447	-2.63	-1.4
KLRC3	1070487	0.000188	2.55	1.35		LANCL1	2450612	8.45e-07	-2.63	-1.4
LOC728014	4760601	1.94e-05	2.54	1.35		MAP7	5820491	2e-07	-2.62	-1.39
	3400709	7.65e-08	2.54	1.35		PGBD5	3850129	9.94e-05	-2.62	-1.39
SIL1	6560603	1.53e-05	2.54	1.35		C18orf56	1450682	0.0126	-2.62	-1.39
LEPROT	6980255	3.02e-10	2.54	1.34		TMEM25	5820008	0.000113	-2.62	-1.39
PSMB9	1940180	1.03e-07	2.54	1.34			7380468	1.21e-10	-2.61	-1.38
FBLN5	4670441	2.41e-05	2.54	1.34		TBC1D9	1400070	0.00342	-2.61	-1.38
MAPRE1	6060731	8.88e-07	2.54	1.34			7380537	0.00874	-2.61	-1.38
NAV1	940685	0.000353	2.54	1.34		AADACL1	7650020	0.000644	-2.6	-1.38
MAOB	4060433	0.00103	2.54	1.34		RNASE1	4010296	0.0135	-2.59	-1.38
PSCD4	6510524	3.25e-07	2.54	1.34		STOX2	990687	7.87e-09	-2.59	-1.38
EVI2B	7050152	1.02e-07	2.54	1.34		ERC2	7150050	0.00792	-2.59	-1.37
EXOSC10	4890463	0.000479	2.53	1.34			1070470	5.62e-10	-2.59	-1.37
IFIT3	1500280	1.27e-05	2.53	1.34		C3orf58	4060131	1.19e-05	-2.59	-1.37
NLGN3	3520039	1.66e-06	2.53	1.34			2490564	0.000518	-2.59	-1.37
RXRA	7000356	0.00306	2.53	1.34		ZDHHC11	1450400	0.0137	-2.59	-1.37
LIMS1	990358	2.17e-07	2.53	1.34		ASPHD2	7400102	0.000346	-2.58	-1.37
RBMS1	4150639	5.95e-07	2.52	1.34			3990553	0.00266	-2.58	-1.37
ADFP	460204	1.79e-06	2.52	1.33		CAMKK2	6550382	0.0281	-2.58	-1.37
MIDN	940291	2.03e-08	2.52	1.33		FGFR3	6520139	0.00178	-2.58	-1.36
	3940367	2.14e-07	2.52	1.33		EPB41L3	1510538	2.77e-09	-2.57	-1.36
IFNGR2	2570291	0.0028	2.52	1.33		SNCA	7160202	2.74e-05	-2.57	-1.36
FYN	6290725	3.76e-07	2.52	1.33			1710408	2.28e-08	-2.57	-1.36
LAMC3	6280541	0.000157	2.51	1.33		UNC13C	4920719	0.00239	-2.57	-1.36
SEPN1	780162	2.59e-07	2.51	1.33		KIT	5080576	0.0427	-2.57	-1.36
IDH1	6270670	4.31e-08	2.51	1.33		RASSF7	4390273	0.0116	-2.57	-1.36
TPM1	5560246	0.000566	2.51	1.33		ARPP-21	7160437	0.00195	-2.57	-1.36
CNN3	4640743	3.9e-06	2.51	1.33		NAP1L3	5270431	0.00019	-2.57	-1.36
LAMB2	7650189	1.22e-06	2.51	1.32		SNCG	7000669	0.00144	-2.56	-1.36
CHL1	5860301	0.0164	2.5	1.32		ZNF533	5290333	0.000142	-2.56	-1.36
RPS2	5220037	3.01e-08	2.5	1.32		LOC648639	4560398	0.0178	-2.56	-1.35
KIAA0152	1990546	0.00127	2.5	1.32			770475	0.00777	-2.56	-1.35
BLM	2450717	3.22e-06	2.49	1.32		LGI3	2480746	0.00889	-2.55	-1.35
IGFBP3	6840372	0.000151	2.49	1.32		CUX2	6450066	0.0308	-2.55	-1.35
PLOD1	60437	4.32e-06	2.49	1.32		RNF165	10019	4.61e-05	-2.55	-1.35
SCN9A	2350168	3.54e-08	2.49	1.31		KLHL3	2810400	0.0375	-2.55	-1.35
TRIM22	5960747	1.27e-08	2.49	1.31		RORB	2370561	0.0293	-2.55	-1.35
HLA-E	1030747	8.1e-07	2.49	1.31		PRRT1	2760398	1.22e-06	-2.55	-1.35
DDR2	6370050	0.000275	2.49	1.31		ARL3	7150671	6.84e-10	-2.55	-1.35
SEMA3E	2190243	8.92e-09	2.49	1.31		MEF2D	3940484	3.82e-07	-2.55	-1.35
OSMR	3370632	1.04e-05	2.49	1.31		FAM71E1	1410470	0.000366	-2.55	-1.35
SCIN	730592	5.19e-07	2.48	1.31		CDK5R2	3420367	0.0051	-2.54	-1.35
ENG	4610753	9.97e-07	2.48	1.31		KCNIP4	3890711	3.74e-05	-2.54	-1.34
NES	670278	3.59e-05	2.48	1.31		AVPI1	990500	2.34e-06	-2.54	-1.34
PLEKHA2	2970437	0.0133	2.48	1.31		FLJ37078	3170291	0.0133	-2.54	-1.34
WASPIP	5700670	1.54e-05	2.47	1.31		LOC652730	2760402	3.3e-08	-2.53	-1.34
TAGLN	650678	0.00593	2.47	1.31		MAPRE3	6220026	7.42e-05	-2.53	-1.34
HAMP	1050414	0.0116	2.47	1.31		MAST1	6420114	7.27e-09	-2.53	-1.34
GIMAP7	3170091	1.87e-06	2.47	1.31		VAMP2	4200575	3.22e-06	-2.53	-1.34
ECM1	3440386	3.69e-06	2.47	1.31		ASPA	3140209	0.000606	-2.53	-1.34
MYC	5420095	1.36e-07	2.47	1.3		SNCAIP	1660019	0.0263	-2.53	-1.34
S100A4	3990458	0.000367	2.47	1.3		HISPPD2A	1690333	0.00605	-2.53	-1.34
SNX22	5360338	5.95e-05	2.47	1.3		RAB26	2600240	0.00019	-2.52	-1.33
LOC652493	150609	0.0388	2.47	1.3		RASL11B	3370129	0.000947	-2.52	-1.33
FERMT3	6060315	3.24e-06	2.47	1.3		EPB41L1	3400563	0.000109	-2.51	-1.33
FAM129A	4230735	1.64e-06	2.47	1.3		KCNJ12	4920010	7.05e-05	-2.5	-1.32
ANTXR1	20647	6.96e-06	2.46	1.3		GOLSYN	2690411	0.000215	-2.5	-1.32
AFAP1	2690187	1.54e-05	2.46	1.3		SLC2A3	3800168	7.72e-06	-2.5	-1.32
ADAMTS9	1570382	5.5e-07	2.46	1.3		PREPL	3940653	1.29e-07	-2.5	-1.32
IRAK1	4040564	9.75e-09	2.46	1.3		RAPGEF4	2100753	9.63e-05	-2.5	-1.32
CD63	3520167	0.000355	2.46	1.3		AP3B2	4230360	3.15e-06	-2.49	-1.32
CEBPB	20446	0.0248	2.46	1.3		CNTNAP1	4570358	8.31e-07	-2.48	-1.31
LRIG1	5090408	5.91e-06	2.45	1.3		ABCG4	3360390	0.000148	-2.48	-1.31
KRTCAP2	6110605	2.38e-08	2.45	1.3		NDRG3	7200762	1.82e-05	-2.48	-1.31
SH2B3	6560301	0.00028	2.45	1.29		KLK6	6520022	0.00558	-2.48	-1.31
PTPRE	2650482	1.13e-05	2.45	1.29		YPEL4	3890082	2.02e-06	-2.48	-1.31
RARRES1	2340681	3.1e-05	2.45	1.29		ATP6V1C1	2480241	5.73e-09	-2.48	-1.31
LYPD1	2760709	1.94e-07	2.45	1.29		GOLT1A	460082	0.0186	-2.48	-1.31
EDG3	5570187	2.64e-07	2.45	1.29		PTGDS	1820379	0.00356	-2.48	-1.31
JUN	6510367	0.000805	2.45	1.29		C10orf38	5670706	0.00369	-2.48	-1.31
SIPA1L2	3460053	0.0395	2.44	1.29			1690082	0.000216	-2.47	-1.3
EFEMP2	6100180	6.87e-09	2.44	1.29		RGS7BP	3870309	0.0004	-2.46	-1.3
PHF11	1510196	0.000245	2.44	1.29		ARHGEF12	5270193	7.68e-11	-2.46	-1.3
LOC652541	2640463	5.02e-07	2.44	1.29		TTC9B	2570390	5.53e-07	-2.45	-1.29
MTHFD2	6620689	6.43e-08	2.43	1.28		PI4KAP1	2360414	0.0038	-2.45	-1.29
DSE	7210170	1.07e-06	2.43	1.28		RBM9	1260139	0.000629	-2.45	-1.29
APOL3	1980750	3.63e-06	2.43	1.28		SAMD14	5560280	0.00319	-2.44	-1.29
ECM2	6840192	7.54e-05	2.43	1.28		XK	6620630	1.23e-05	-2.44	-1.29
RNASE2	2640068	5.98e-08	2.43	1.28			2970689	0.000229	-2.44	-1.28
FBLN5	5690639	1.4e-05	2.43	1.28		C17orf75	5900360	0.000683	-2.43	-1.28
KANK1	7000397	2.95e-06	2.43	1.28		SCN2A	3290465	0.00521	-2.43	-1.28
SLC16A3	110719	4.53e-05	2.43	1.28		KCNA1	5050019	0.0116	-2.42	-1.28
SPRED1	5700707	2.76e-08	2.42	1.28		KIAA1622	2340402	0.00229	-2.42	-1.28
CKLF	2760519	1.29e-06	2.42	1.28		CAMK2N2	2940142	0.000883	-2.42	-1.28
AXL	4640403	1.62e-08	2.42	1.28		CDK5	3170674	0.00029	-2.42	-1.27
HEXB	3800139	4.24e-08	2.42	1.28			150392	1.54e-06	-2.42	-1.27
PCOLCE2	4810445	1.11e-05	2.42	1.28		GNG3	450632	0.000299	-2.42	-1.27
	5050671	0.000287	2.42	1.27		RIMS4	4830138	5.49e-05	-2.41	-1.27
COL15A1	5090026	2.57e-06	2.41	1.27		CDK5R1	3930594	1.62e-06	-2.41	-1.27
TLR7	7200753	8.32e-08	2.41	1.27		CNIH2	670398	0.00978	-2.4	-1.26
QPRT	2940291	2.51e-06	2.41	1.27		GALNT9	5360056	8.31e-05	-2.4	-1.26
ANKRD57	2510224	1.16e-05	2.41	1.27		FLJ40142	6110215	0.000283	-2.4	-1.26
CXCR4	7320288	0.00237	2.41	1.27		LIN7B	2360689	1.2e-08	-2.39	-1.26
DOCK1	2360196	0.00159	2.4	1.27		MGC12966	7400671	0.000134	-2.39	-1.26
STON1	4230730	0.0151	2.4	1.27		PRNP	2710341	1.38e-05	-2.39	-1.26
CAPN5	6760661	3.69e-06	2.4	1.26		ELMO1	460725	0.0106	-2.39	-1.25
AFAP1L2	4590133	7.42e-05	2.4	1.26		MAP7	3120475	1.62e-08	-2.38	-1.25
	2630373	5.15e-07	2.4	1.26		NR1D2	2640707	0.00273	-2.38	-1.25
IFI6	1010246	0.000336	2.4	1.26			1190674	0.00307	-2.38	-1.25
AHNAK	450553	2.07e-05	2.4	1.26		MAP2K4	2680047	0.00166	-2.38	-1.25
SPRY1	6760669	6.03e-06	2.4	1.26		GPRASP2	3130128	1.18e-07	-2.37	-1.25
DNASE2	6200315	3.29e-05	2.4	1.26		FKBP2	1010068	3.76e-07	-2.37	-1.25
LRP1	2710286	2.9e-09	2.4	1.26		PPP3CA	2940537	1.21e-05	-2.37	-1.25
DHRS3	7040670	1.98e-06	2.4	1.26			1240333	5.73e-06	-2.37	-1.25
SCARA3	6420630	0.000229	2.4	1.26		PDS5B	870167	9.85e-06	-2.37	-1.24
TAGLN2	4070736	0.00255	2.4	1.26		PPP1R1A	2750563	0.00423	-2.37	-1.24
COL11A1	5560739	5.13e-08	2.4	1.26		ZFAND5	6620753	3.59e-08	-2.37	-1.24
SFRP4	2640543	9.65e-05	2.4	1.26		GALNT9	6980553	3.85e-06	-2.37	-1.24
CCND2	1570348	0.00228	2.39	1.26		OLFM3	840494	6.5e-08	-2.37	-1.24
FAM129B	3180053	7.42e-05	2.39	1.26		SLC17A6	3190040	0.0224	-2.37	-1.24
GOLM1	4180364	4.39e-08	2.39	1.25		TPD52	2570161	2.19e-07	-2.36	-1.24
TMEM100	4120431	0.000107	2.39	1.25		AP3M2	3420128	8.57e-06	-2.36	-1.24
MFNG	2000438	5.94e-08	2.38	1.25		SPRYD3	3180521	2.38e-05	-2.36	-1.24
TNFRSF14	6520725	0.000423	2.38	1.25			6550386	0.00852	-2.36	-1.24
LRP4	1980609	0.000277	2.38	1.25		RAB11FIP5	1260193	7.96e-07	-2.36	-1.24
LOXL3	7200706	2.77e-09	2.38	1.25		STEAP2	290292	0.000277	-2.36	-1.24
LGALS3BP	4290730	4.72e-05	2.38	1.25		GHITM	4850754	0.000571	-2.35	-1.24
LAMC1	4120086	0.000884	2.38	1.25		DNAJB2	3830653	1.94e-05	-2.35	-1.23
RDH10	7050433	2.42e-05	2.38	1.25		CABP1	6100598	0.0113	-2.35	-1.23
ITGAV	2690209	6.87e-06	2.37	1.25		CDH12	5090204	0.000255	-2.35	-1.23
CYBB	840168	9.75e-09	2.37	1.25		AGXT2L1	2360762	0.000236	-2.35	-1.23
C5orf29	6480079	2.33e-08	2.37	1.25		C9orf24	2690035	0.013	-2.35	-1.23
DTNA	7320072	0.000267	2.37	1.24		SNURF	1050408	0.0116	-2.35	-1.23
HLA-F	5220070	1.07e-09	2.37	1.24		C19orf30	4880528	0.00325	-2.34	-1.23
LOC649049	4570475	1.02e-05	2.37	1.24		MAGEE1	4760653	1.05e-08	-2.34	-1.23
UBE2L6	2070170	6.43e-08	2.37	1.24		ABHD8	4880288	9.98e-05	-2.34	-1.23
CH25H	1770593	0.00518	2.36	1.24		TPM1	2140653	6.93e-06	-2.34	-1.22
PSME2	830403	3.76e-07	2.36	1.24		EPS15	1510035	2.46e-06	-2.33	-1.22
HLA-DRB4	7330398	0.00168	2.36	1.24		PARD6A	1570711	0.000625	-2.33	-1.22
GRN	6840184	5.66e-07	2.36	1.24			2680142	0.00228	-2.33	-1.22
SPRY1	3310692	2.67e-06	2.36	1.24		CMAS	2140379	0.00278	-2.33	-1.22
GADD45B	4920110	0.00386	2.36	1.24		MAPK8IP3	5270575	1.14e-05	-2.33	-1.22
BAALC	4010082	1.01e-05	2.36	1.24		BRSK2	460687	6.85e-07	-2.33	-1.22
TYK2	6900424	7.31e-07	2.35	1.23		MYBPC1	5910056	0.0047	-2.32	-1.22
IRF1	6250064	1.11e-06	2.35	1.23		NELL2	7550358	0.0442	-2.32	-1.22
DRAM	4280482	1.05e-09	2.35	1.23		PPP1R16B	5490333	0.000968	-2.32	-1.22
DTNA	4570253	0.000349	2.35	1.23		SLCO1A2	3190376	4.88e-05	-2.32	-1.22
MRCL3	4730392	0.000135	2.35	1.23		ATP6V0C	3610397	0.000111	-2.32	-1.22
JAG1	1010376	2.19e-05	2.35	1.23		RALGPS1	990280	0.000231	-2.32	-1.21
BTN3A2	2570253	3.26e-08	2.34	1.23		HIST1H4C	3890349	0.0295	-2.32	-1.21
NLGN4X	7050110	9.13e-08	2.34	1.23		FLJ40142	2510181	4.67e-05	-2.32	-1.21
CC2D1A	7650746	8.39e-06	2.34	1.23		TRIM37	4730564	7.09e-05	-2.32	-1.21
CMYA5	3060020	1.05e-06	2.34	1.23		FNBP1	5270435	0.00954	-2.32	-1.21
WDR6	70707	4.33e-07	2.34	1.22		MAP1A	4920202	0.00524	-2.32	-1.21
MAFB	2060440	0.0211	2.33	1.22		GOT2	6980048	7.09e-06	-2.31	-1.21
MGC16121	4250678	3.56e-06	2.33	1.22		ASNS	1510296	2.34e-10	-2.31	-1.21
RAB32	2190128	9.08e-08	2.33	1.22		CP110	5260082	0.000195	-2.31	-1.21
GAD1	1440477	0.000615	2.33	1.22		PIP5K1C	2570008	1.36e-10	-2.3	-1.2
RAB3IP	1990390	0.0256	2.32	1.22		SRGAP3	1230487	1.18e-05	-2.3	-1.2
ECGF1	2350504	0.0028	2.32	1.21		SLC12A5	270301	0.000161	-2.3	-1.2
CPNE3	7570215	3.56e-05	2.32	1.21		HAGH	4900333	3.86e-09	-2.3	-1.2
CRISPLD1	270458	2.96e-07	2.32	1.21		TMEM55A	5960653	2.07e-06	-2.3	-1.2
FKBP5	2640341	0.00621	2.31	1.21		ABCB9	6900241	0.000172	-2.3	-1.2
FPR1	1030270	3.27e-05	2.31	1.21		DHPS	770543	5.47e-05	-2.3	-1.2
TSPO	1230019	3.95e-05	2.31	1.21		PAK6	2030735	0.00605	-2.3	-1.2
SCD5	2940674	2.9e-05	2.31	1.21		AUTS2	1470762	1.77e-05	-2.3	-1.2
CDK6	670286	8.45e-06	2.31	1.21		LIMCH1	1770754	7.55e-05	-2.3	-1.2
BEST3	1770253	5.76e-05	2.31	1.2		GLRA2	4120402	0.00177	-2.3	-1.2
GIMAP8	1190040	1.92e-07	2.3	1.2		ANKRD34A	1090142	6.2e-09	-2.29	-1.2
TPP1	670113	0.00482	2.3	1.2		PLCL2	670711	0.000129	-2.29	-1.2
LOC646531	3310301	0.000487	2.3	1.2		SNRPN	2480291	0.00622	-2.29	-1.2
CSK	3170239	1.11e-08	2.3	1.2		AADACL1	7210327	0.000469	-2.29	-1.19
VWA1	50682	0.00438	2.3	1.2		CRY2	1190193	1.3e-07	-2.29	-1.19
FAM70A	5220048	4.24e-08	2.3	1.2		MYBPC1	840017	0.00786	-2.28	-1.19
CD248	2490113	7.66e-06	2.3	1.2		PPP2R5B	3290386	6.09e-05	-2.28	-1.19
TP53I3	1260020	1.11e-07	2.3	1.2		BAIAP2	1740093	0.00167	-2.28	-1.19
TCF12	50086	2e-06	2.29	1.2		C1orf71	6650121	1.86e-05	-2.28	-1.19
ERBB3	4560288	0.0337	2.29	1.2		SLC35B4	6380553	1.11e-06	-2.28	-1.19
ENDOGL1	4570008	0.00225	2.29	1.19		GPR22	6380273	1.88e-05	-2.28	-1.19
GSN	2370482	0.000504	2.29	1.19		NBEA	6450592	0.000185	-2.27	-1.19
PARP14	4150692	1.54e-08	2.28	1.19		PRNP	3170162	5.55e-08	-2.27	-1.19
CTNNA1	5890451	0.00179	2.28	1.19		BBS7	2850092	0.000153	-2.27	-1.18
CSRP2	1990152	1.33e-05	2.28	1.19		ZFYVE21	380594	6.23e-05	-2.27	-1.18
LPP	6350711	1.09e-06	2.28	1.19		TPM1	1010482	5.81e-05	-2.27	-1.18
LOC440359	5870307	6.06e-07	2.28	1.19		CD99L2	1780079	8.03e-05	-2.27	-1.18
C2CD2	6770209	0.0131	2.28	1.19		TUBB2A	2940403	1.56e-07	-2.27	-1.18
ZNF217	60672	6.24e-07	2.28	1.19		PPP1R13B	3420228	6.16e-06	-2.27	-1.18
CD69	2710575	0.000303	2.28	1.19		TUBB3	4050040	0.0164	-2.27	-1.18
2002-09-01	630601	1.63e-06	2.28	1.19		KCNN2	5360685	0.000201	-2.27	-1.18
STAT3	5090619	3.29e-06	2.27	1.19		TRIM9	460121	5.82e-07	-2.26	-1.18
FCGBP	130463	0.000246	2.27	1.18		OPRL1	1440754	0.0191	-2.26	-1.18
ANG	3930392	1.79e-07	2.27	1.18		PER2	6040286	3.63e-05	-2.26	-1.18
VWA1	3830100	0.00318	2.27	1.18		YWHAZ	4180343	0.000691	-2.26	-1.18
GSTM2	6130168	0.0151	2.27	1.18			4150102	0.0345	-2.26	-1.17
LST1	650112	2.38e-07	2.27	1.18		PTGES2	870113	0.000562	-2.26	-1.17
MAN1C1	6280184	7.04e-05	2.27	1.18		CCNI	5810605	0.000148	-2.25	-1.17
PFKFB3	1470601	2.01e-06	2.27	1.18		TIGA1	150441	0.0187	-2.25	-1.17
NRP1	5720424	0.00107	2.27	1.18		PDPK1	3990682	0.000255	-2.25	-1.17
TCIRG1	70672	8.58e-07	2.27	1.18		LRP11	240615	4.9e-05	-2.25	-1.17
TRIP6	3130612	4.66e-08	2.27	1.18		NMNAT2	5130220	0.000751	-2.25	-1.17
GNPTAB	2490670	8.59e-05	2.27	1.18		FLJ10781	6580400	6.27e-06	-2.25	-1.17
MTE	2760537	0.00113	2.27	1.18			6580674	1.34e-07	-2.25	-1.17
ITPR2	6330037	1.29e-06	2.26	1.18		PLEKHA1	3930541	0.00302	-2.25	-1.17
LOC647450	4220110	0.0351	2.26	1.18		ATPAF1	5810673	0.000101	-2.25	-1.17
LYL1	3190288	3.51e-07	2.26	1.18		ATP6V1E1	5890450	0.00158	-2.25	-1.17
SOX2	5080273	4.75e-06	2.26	1.18		SLC9A6	6860148	2.72e-05	-2.25	-1.17
CD302	4640630	6.35e-10	2.26	1.17		LOC389816	2140541	0.0467	-2.25	-1.17
APOA1BP	1570725	0.000158	2.26	1.17		FAM123A	4850274	7.29e-06	-2.24	-1.17
SOCS3	4230102	0.000611	2.25	1.17		GNB5	2230408	1.04e-05	-2.24	-1.17
RPN2	3370112	1.73e-07	2.25	1.17		NPTXR	3060446	0.0272	-2.24	-1.17
DAG1	2060091	2.32e-07	2.25	1.17		LOC399942	1740673	0.0474	-2.24	-1.17
C12orf28	6590433	0.00112	2.25	1.17		SERP2	1710053	6.55e-05	-2.24	-1.16
DLC1	1190446	0.000269	2.25	1.17		KIF21A	1660593	2.6e-06	-2.24	-1.16
TNIK	3800376	3.51e-07	2.25	1.17		CORO2B	5700131	1e-09	-2.24	-1.16
SCPEP1	2690598	1.78e-06	2.25	1.17		MAPT	6020341	0.00052	-2.24	-1.16
VKORC1	1770703	1.62e-08	2.25	1.17		BEX5	1450240	0.00682	-2.24	-1.16
AXL	6480703	1.3e-05	2.25	1.17		ZYG11B	7400296	1.43e-07	-2.24	-1.16
MYH9	1510458	3.55e-06	2.24	1.17		NMT2	3930382	1.88e-07	-2.24	-1.16
SGSH	1340538	0.000213	2.24	1.17		FLJ44968	4050221	0.0442	-2.24	-1.16
LPL	5560674	0.0402	2.24	1.16		LOC388135	6660445	6.29e-07	-2.23	-1.16
RAC2	110382	6.15e-06	2.24	1.16		PARD6A	460086	0.00166	-2.23	-1.16
OSBPL5	2450246	1.4e-05	2.24	1.16		KCNIP4	3290471	1.33e-06	-2.23	-1.16
TANC1	3990324	0.00407	2.24	1.16		SLC45A3	1340746	0.00582	-2.23	-1.16
LOC728499	7160008	0.00228	2.23	1.16		DOK6	7200341	0.00277	-2.23	-1.16
LOC400464	5870020	1.05e-09	2.23	1.16			4390451	0.0301	-2.23	-1.16
NAPSB	2570176	2.56e-06	2.23	1.16		SLCO3A1	1440348	0.000183	-2.23	-1.15
TLN1	6650433	6.72e-10	2.23	1.16		LHPP	2230091	0.00688	-2.22	-1.15
PTBP1	4260754	0.000234	2.23	1.16		LOC387820	6580189	4.24e-05	-2.22	-1.15
CSF2RA	1980689	9.08e-08	2.23	1.16		PIN1	4640168	0.00166	-2.21	-1.15
DYNLT1	6350634	1.19e-09	2.23	1.16		HNRNPU	4250112	0.011	-2.21	-1.15
PAPSS2	1690259	1.39e-07	2.23	1.16		KCNMA1	7210367	0.0107	-2.21	-1.15
NTRK2	3870246	0.0106	2.23	1.15		SPIRE2	6040014	5.76e-06	-2.21	-1.15
ITGA3	2680327	5.67e-06	2.23	1.15		PTPN20A	1780594	0.000681	-2.21	-1.15
PID1	1410114	0.00855	2.22	1.15		STMN1	3460707	0.000847	-2.21	-1.14
PTTG1	1510291	2.5e-05	2.22	1.15		GFRA2	4490072	0.029	-2.21	-1.14
COL18A1	5290132	0.000258	2.22	1.15		KIAA0895	3890164	0.0188	-2.21	-1.14
CD84	4060095	1.62e-06	2.22	1.15		TSPYL4	610521	5.23e-06	-2.21	-1.14
C5orf15	3420692	5.51e-08	2.22	1.15		GABRB1	6130692	0.0325	-2.21	-1.14
C1RL	5810424	6.24e-07	2.22	1.15		EIF4E3	3390221	2.38e-08	-2.2	-1.14
CCDC129	2680133	0.00114	2.22	1.15		TOLLIP	6650612	0.014	-2.2	-1.14
CANX	5860477	0.0278	2.22	1.15		RAB40C	7050193	0.000267	-2.2	-1.14
COL4A2	6760475	6.24e-07	2.22	1.15		G3BP2	4540647	0.000385	-2.2	-1.14
SLC9A9	510128	5.1e-06	2.22	1.15		SNPH	290477	0.00169	-2.2	-1.14
CCND2	3460520	0.00314	2.22	1.15		YPEL2	1110465	7.55e-10	-2.2	-1.14
FREM2	5390386	6.56e-06	2.22	1.15		ADARB1	7330097	0.00179	-2.2	-1.13
SLC44A3	4230500	2.34e-06	2.22	1.15		CMAS	6380608	0.00137	-2.2	-1.13
AKNA	2850010	5.81e-05	2.22	1.15			1050100	0.000447	-2.19	-1.13
ANKRD10	6900674	0.000242	2.22	1.15		NRXN1	3940278	1.4e-05	-2.19	-1.13
PLOD2	4640187	2.99e-08	2.22	1.15		DNM3	2190475	0.00062	-2.19	-1.13
PHLDB1	5130093	1.04e-05	2.21	1.15		CUGBP2	5390575	0.000614	-2.19	-1.13
VASH1	580465	3.75e-06	2.21	1.15		EFHA2	4730088	0.000617	-2.19	-1.13
NECAP2	6100050	4.11e-11	2.21	1.15		PHF17	7150189	0.000412	-2.18	-1.13
PLCG2	2480424	2.59e-06	2.21	1.15		ROGDI	2510689	7.55e-10	-2.18	-1.13
GUSBL1	5670672	3.42e-05	2.21	1.14		PLCXD1	3850064	0.00017	-2.18	-1.13
ERAP2	2260731	0.000469	2.21	1.14		TCERG1L	5290437	0.00197	-2.18	-1.12
SUSD1	7560180	0.000695	2.21	1.14		CADPS	7610592	0.000202	-2.18	-1.12
GBP1	6840035	8.18e-06	2.21	1.14		THOC3	2480328	0.000243	-2.18	-1.12
SERPINA1	730047	2.86e-07	2.21	1.14		C16orf33	4760450	0.0002	-2.17	-1.12
LRIG1	2450367	1.07e-07	2.21	1.14		LOC339344	3140202	0.000496	-2.17	-1.12
GPR125	2060707	1.01e-06	2.21	1.14		C8orf70	1990615	0.000665	-2.17	-1.12
ELF1	4010020	2.68e-08	2.21	1.14		OPA1	1510682	0.00011	-2.17	-1.12
BTN3A1	3130600	3.61e-11	2.2	1.14		AES	6180176	0.00169	-2.17	-1.12
NAV2	290239	0.00247	2.2	1.14		RLTPR	5050193	1.53e-05	-2.16	-1.11
LOH11CR2A	1260451	0.000751	2.2	1.13		RIPK5	5560360	0.000299	-2.16	-1.11
CLIC4	3890193	0.000256	2.19	1.13		CYCS	6200554	1.13e-06	-2.16	-1.11
CSMD3	7650739	0.00116	2.19	1.13			6620390	0.000692	-2.16	-1.11
LFNG	6620392	3.2e-05	2.19	1.13		MMP24	2060201	0.0297	-2.16	-1.11
SMOC1	4260097	0.000343	2.19	1.13		LOC729378	7330735	4.36e-06	-2.16	-1.11
LRP10	4760349	8.84e-09	2.19	1.13		TUBA1C	3830131	0.0118	-2.16	-1.11
MARCKS	6060484	0.000175	2.19	1.13		FAAH	1990471	1.11e-06	-2.16	-1.11
HSPB1	7200608	0.00496	2.19	1.13		ARPP-21	1690561	0.00133	-2.16	-1.11
ITGA10	10433	1.29e-06	2.19	1.13		SPG3A	430372	0.002	-2.16	-1.11
CXorf57	6580626	0.00141	2.19	1.13		CAMK2G	1010475	0.000321	-2.15	-1.11
SOX6	110735	4.27e-06	2.19	1.13		CPEB1	4900592	7.42e-07	-2.15	-1.11
NME4	2320079	1.24e-08	2.19	1.13		PNMA6A	2350605	0.00273	-2.15	-1.11
GSTK1	5900692	0.000137	2.19	1.13		TULP4	4200440	4.39e-07	-2.15	-1.11
MEGF11	3170180	0.0118	2.19	1.13		VAMP1	6650639	0.0364	-2.15	-1.11
BARD1	5080561	0.000118	2.18	1.13		RELL2	60703	2.68e-05	-2.15	-1.1
FXYD5	1470332	1.47e-05	2.18	1.13		TRIM2	7150240	5.89e-06	-2.14	-1.1
KLF6	4040097	0.00459	2.18	1.13		EIF4A2	4640689	1.74e-07	-2.14	-1.1
TBC1D14	7160707	2.21e-06	2.18	1.12		FAM126B	4880110	0.000221	-2.14	-1.1
TCF12	4200291	2.15e-05	2.18	1.12		FGF12	4070184	1.54e-05	-2.14	-1.1
LRRK2	3520291	9.28e-08	2.18	1.12		BCAP29	6250564	1.24e-08	-2.14	-1.1
BTG3	4920053	0.000502	2.18	1.12		MTMR7	840608	1.11e-08	-2.14	-1.1
HLA-DQB1	7160474	0.000196	2.18	1.12		TMEM160	1770747	0.00222	-2.14	-1.1
BCAT1	7650524	0.000302	2.17	1.12			1030626	0.00131	-2.14	-1.1
SH3BP4	4890674	0.000221	2.17	1.12		ELAVL2	6270707	0.000647	-2.13	-1.09
CDKN2C	4920593	1.99e-05	2.17	1.12		FBXW7	3930184	0.000389	-2.13	-1.09
NPAS3	3870121	6.64e-07	2.17	1.12		KIAA1598	5340162	0.00577	-2.13	-1.09
GUSBL1	60722	8.12e-06	2.17	1.12		STAU2	7550139	2.06e-05	-2.13	-1.09
GPR177	6130136	1.54e-05	2.17	1.12		CLDN11	3400431	0.026	-2.13	-1.09
FOXC1	5090750	0.000155	2.17	1.12		KIAA0427	730273	6.99e-06	-2.13	-1.09
FRZB	3370113	0.00418	2.17	1.12		LRRC3B	5870619	0.000345	-2.13	-1.09
MERTK	7550066	5.8e-05	2.17	1.11		ENSA	4200437	0.00528	-2.13	-1.09
PRKCA	6560564	0.00146	2.17	1.11			5340719	0.00183	-2.13	-1.09
HRASLS	2350037	0.000433	2.16	1.11		FRS3	4210717	1.27e-05	-2.13	-1.09
BMP8B	4570279	1.56e-06	2.16	1.11		COPG2	2030386	0.000265	-2.13	-1.09
TPM1	610519	0.00106	2.16	1.11		RWDD1	1030438	0.001	-2.12	-1.09
FERMT2	4850289	1.08e-07	2.16	1.11		NOL4	4540736	3.52e-07	-2.12	-1.09
FBXO32	1430598	0.0127	2.16	1.11		PDE1B	130156	0.0462	-2.12	-1.09
LOC91561	2370341	0.000314	2.16	1.11		PDXK	5890131	0.00504	-2.12	-1.09
TPM2	160370	0.00469	2.16	1.11		KIAA1467	1580333	4.46e-06	-2.12	-1.09
LDLRAD3	2030612	0.00249	2.16	1.11		THOC3	610243	0.014	-2.12	-1.09
PLOD3	160630	0.00101	2.16	1.11		RTN3	4920129	0.0238	-2.12	-1.08
KCNMA1	5550452	5.43e-05	2.16	1.11		RIMS1	6020347	0.00757	-2.12	-1.08
CFH	380424	0.000143	2.16	1.11		MAPK6	7160348	0.00344	-2.12	-1.08
ZMIZ1	2450131	0.000218	2.16	1.11		SS18L1	6510661	0.011	-2.12	-1.08
TCTN1	5700189	1.79e-08	2.16	1.11		MAPK8IP1	4150131	0.00116	-2.12	-1.08
PDLIM1	1410010	3.65e-05	2.16	1.11		SNRPN	1740273	2.77e-06	-2.12	-1.08
DIRAS3	6370221	4.04e-05	2.15	1.11			6180672	3.66e-06	-2.11	-1.08
SLC25A43	1850021	4.18e-06	2.15	1.11		ENSA	2000440	0.0185	-2.11	-1.08
FYN	840025	9.71e-09	2.15	1.11		NHP2L1	2230491	1.11e-06	-2.1	-1.07
DOCK11	7610730	3.63e-08	2.15	1.11		MKX	6620017	8.69e-05	-2.1	-1.07
NBPF11	1410309	0.025	2.15	1.11		ANKRD29	1500358	1.34e-05	-2.1	-1.07
LMCD1	3830093	0.00693	2.15	1.1		ZNF653	6100196	0.00519	-2.1	-1.07
ANKFY1	450300	1.81e-08	2.15	1.1		PRKCG	6650484	0.00116	-2.1	-1.07
TRIOBP	5570110	3.29e-05	2.15	1.1		BIN1	5130440	0.0194	-2.1	-1.07
LGALS1	1450193	0.00152	2.15	1.1		LOC731835	1820711	0.0346	-2.1	-1.07
SEMA4B	5080280	8.71e-06	2.15	1.1		NAV3	360270	1.19e-09	-2.09	-1.07
IL10RB	5050368	6.24e-07	2.15	1.1		SLC6A15	6270445	0.000137	-2.09	-1.07
LRP5	630066	6.82e-06	2.15	1.1		BRI3BP	6840348	3.3e-06	-2.09	-1.07
PYCARD	6860687	0.000728	2.14	1.1		SVEP1	6180554	0.05	-2.09	-1.07
QSOX1	2850021	6.64e-06	2.14	1.1		NTSR2	3130121	1.67e-05	-2.09	-1.06
STEAP3	1300762	4.07e-05	2.14	1.1		SERPINI1	520240	0.0335	-2.09	-1.06
SNHG5	1050475	2.38e-06	2.14	1.1		PRRG1	7150673	0.00998	-2.09	-1.06
ANXA2P1	270609	8.41e-07	2.14	1.1		SCOC	4040482	3.71e-07	-2.09	-1.06
CALCRL	990300	1.74e-06	2.14	1.1		RANGAP1	2900292	0.0413	-2.09	-1.06
FLJ20699	1450309	1.88e-08	2.14	1.1		C3orf14	6650079	0.000408	-2.09	-1.06
IFI30	2000300	0.000281	2.14	1.1		LOC342918	290689	0.00146	-2.09	-1.06
LST1	4640343	9.3e-11	2.14	1.1		TUBA3D	3930132	1.11e-06	-2.09	-1.06
LOC440589	130224	1.47e-05	2.14	1.1		TMEM35	1470273	8.57e-06	-2.08	-1.06
GALNT13	6480575	0.000682	2.14	1.1		CLTB	3800201	0.00433	-2.08	-1.06
CD97	6960630	0.000362	2.14	1.1		KIAA1324L	2650753	1.67e-07	-2.08	-1.06
HLA-C	7200398	2.91e-05	2.14	1.1		HLF	540706	0.00111	-2.08	-1.06
TRAM2	940670	1.86e-06	2.14	1.09		NRN1	3130300	3.44e-06	-2.08	-1.06
FSTL1	2650220	5.57e-06	2.14	1.09		WASF3	2570041	0.00114	-2.08	-1.06
	1510608	0.0051	2.14	1.09		FAM108A3	150154	0.00037	-2.08	-1.05
GUSBL1	4280630	0.00017	2.13	1.09		SLC25A12	460180	0.000107	-2.07	-1.05
LIMS1	1090739	1.28e-08	2.13	1.09		LOC220686	4480753	0.00818	-2.07	-1.05
LGALS3	5420377	0.000212	2.13	1.09		GFOD2	2970050	0.0203	-2.07	-1.05
TMEM173	3460008	5.02e-05	2.13	1.09		ATP9A	6480630	0.00113	-2.07	-1.05
GALK1	3520278	2.4e-07	2.13	1.09		ING3	7550707	0.00749	-2.07	-1.05
RCAN1	620239	3.84e-05	2.13	1.09		PLCH1	5910521	3.12e-05	-2.07	-1.05
UGDH	4780050	7.41e-06	2.13	1.09		PC	5890435	3.19e-07	-2.07	-1.05
	2760309	3.92e-08	2.12	1.09		NDP	2320598	0.00422	-2.07	-1.05
MT1E	2070288	0.00332	2.12	1.09		PELI3	2370301	8.12e-06	-2.07	-1.05
HBEGF	1820594	1.76e-05	2.12	1.08		EFR3A	110161	2.24e-06	-2.07	-1.05
TMEM43	2510392	3.55e-09	2.12	1.08		SUCLA2	5220220	6.76e-06	-2.07	-1.05
PTPN6	6400465	8.79e-07	2.12	1.08		ATP6V1H	6330279	0.00285	-2.07	-1.05
SOX2	5130156	2.01e-07	2.12	1.08		HOMER1	5290050	0.00276	-2.06	-1.05
HIST1H4K	610014	3.24e-06	2.11	1.08		KCTD2	2630521	0.00766	-2.06	-1.05
LAMP1	6270100	5.47e-05	2.11	1.08			4480537	0.0273	-2.06	-1.04
IDH1	3180048	4.24e-08	2.11	1.08		SH3GLB2	7330259	0.00159	-2.06	-1.04
FKBP9L	5700451	0.00157	2.11	1.08		ALDOA	6590253	0.00804	-2.06	-1.04
SMA4	510133	8.62e-05	2.11	1.08		LARP6	5810687	0.00722	-2.06	-1.04
LOC285382	6060403	1.96e-05	2.11	1.08		PDIA2	870743	0.0033	-2.06	-1.04
BTN3A3	1430717	5.55e-08	2.11	1.08		HOXD1	3890735	1.71e-05	-2.06	-1.04
PFN1	6940066	3.45e-08	2.11	1.08		RASSF6	630240	0.0045	-2.06	-1.04
SEC11A	2570088	1.88e-09	2.11	1.08		GUCY1A3	4860681	0.03	-2.06	-1.04
STAT1	2570079	1.61e-06	2.11	1.08		KRT17	3840445	0.0266	-2.06	-1.04
NCAM2	5080292	0.0151	2.11	1.08			1500575	8.91e-06	-2.06	-1.04
COL8A2	70196	0.000491	2.11	1.08		MAP2K1	1050600	0.00151	-2.05	-1.04
CARD8	6180377	1.47e-05	2.11	1.08		SYN1	1230240	0.00248	-2.05	-1.04
SIL1	3130228	3.97e-06	2.11	1.08		HSPH1	150327	0.0473	-2.05	-1.04
GRAMD2	5720619	3.19e-05	2.11	1.08		B3GNT6	2260220	0.000148	-2.05	-1.04
FLJ22662	2140288	5.05e-05	2.11	1.08		ASPH	5890619	0.00137	-2.05	-1.04
ACCN4	4760133	0.000269	2.11	1.07		MAPK11	3780241	0.027	-2.05	-1.04
LITAF	3180672	0.011	2.11	1.07		BEX1	6480468	0.0184	-2.05	-1.04
DNER	4570669	0.000842	2.11	1.07		ABCB9	5290598	0.000214	-2.05	-1.04
PABPC1	5820129	0.00063	2.11	1.07		C9orf4	5420086	1.49e-06	-2.05	-1.04
	4480176	0.00168	2.1	1.07		MAPK1	2490446	0.000972	-2.05	-1.03
CDKN2A	6620014	8.04e-05	2.1	1.07		OXR1	730291	0.000473	-2.05	-1.03
ENTPD1	5550279	1.26e-09	2.1	1.07		PDPK1	5270768	1.57e-09	-2.05	-1.03
PLEKHA9	3930215	8.49e-10	2.1	1.07		TMEM132A	1690370	2.08e-05	-2.05	-1.03
PLSCR4	4120019	1.3e-06	2.1	1.07		RIMS2	3450164	8.57e-06	-2.05	-1.03
NXPH1	6840082	0.00314	2.1	1.07		RAB40B	510484	0.00996	-2.04	-1.03
PRCP	6110386	0.00232	2.1	1.07		CACNB2	7100154	3.35e-08	-2.04	-1.03
LILRB4	1820114	6.65e-07	2.1	1.07		KLK7	6020139	0.00551	-2.04	-1.03
ANKRD20A1	6450661	0.0123	2.1	1.07		MADD	4830484	5.55e-06	-2.04	-1.03
PARP10	2070059	2.13e-08	2.1	1.07		UQCRH	2710240	4.04e-05	-2.04	-1.03
SLC12A9	110450	2.8e-07	2.1	1.07		LOC650200	150142	7.04e-05	-2.04	-1.03
RPAIN	730543	1.23e-05	2.1	1.07		STK39	3370092	4.07e-08	-2.04	-1.03
C1QTNF5	7320204	0.00053	2.1	1.07		IDH3A	3360100	1.25e-08	-2.04	-1.03
UST	7380338	0.00072	2.09	1.07		CAMK1D	4210022	0.0123	-2.04	-1.03
CDC42SE1	4480192	1.02e-07	2.09	1.07		CYFIP2	3520020	2.1e-06	-2.04	-1.03
IFNGR1	2470358	1.09e-06	2.09	1.07		SV2A	7550167	6.23e-06	-2.04	-1.03
	1740601	6.53e-05	2.09	1.06		NAP1L5	6860400	1.86e-06	-2.04	-1.03
HNMT	3870102	0.00128	2.09	1.06		ATXN7L3	6220093	0.0135	-2.04	-1.03
PARP12	2340072	2.79e-07	2.09	1.06		SYNJ1	650020	0.0007	-2.03	-1.02
F13A1	2230241	0.000244	2.09	1.06		SSTR2	5390725	0.0141	-2.03	-1.02
2002-09-01	5960703	2.01e-07	2.09	1.06		CLCA4	5420577	0.00352	-2.03	-1.02
CAT	4040364	2.11e-06	2.08	1.06		OTUB1	4780707	0.000143	-2.03	-1.02
SSR4	7570243	4.14e-08	2.08	1.06		HMGCLL1	3710341	0.000117	-2.03	-1.02
TP53INP1	6660630	6e-05	2.08	1.06		LOC400451	3800465	0.00088	-2.03	-1.02
STOM	6290519	7.28e-05	2.08	1.06		LANCL1	4150138	3.82e-06	-2.03	-1.02
COMT	6940243	1.4e-05	2.08	1.06		INSM1	4040474	0.0311	-2.03	-1.02
C1orf54	2600278	0.000125	2.08	1.05		PPP2CB	270296	0.00418	-2.03	-1.02
CYB5R3	4590441	0.000285	2.08	1.05			5810598	0.000226	-2.03	-1.02
PRIC285	5960343	1.87e-06	2.08	1.05		NDRG2	1690176	0.0028	-2.02	-1.02
GSTM1	6400392	0.0144	2.08	1.05		SLN	4570639	0.0326	-2.02	-1.01
LOC374395	1780678	5.54e-07	2.07	1.05		AKAP7	4780619	0.0163	-2.02	-1.01
CANX	1070402	0.0214	2.07	1.05		SRGAP3	6350039	4.13e-07	-2.02	-1.01
HLA-G	2070088	2.22e-08	2.07	1.05		TF	6590538	0.0157	-2.02	-1.01
SFRP2	3060639	0.00695	2.07	1.05		NRIP2	3420255	0.0479	-2.02	-1.01
MGAT1	5900592	5.82e-06	2.07	1.05		ATP6V1A	7050131	1.52e-08	-2.02	-1.01
NBPF14	4860431	0.000135	2.07	1.05		BRUNOL4	1990112	0.00181	-2.02	-1.01
M6PRBP1	620008	0.00362	2.07	1.05		INSIG1	360192	0.000668	-2.01	-1.01
XPR1	4010075	2.09e-05	2.07	1.05		MPP2	2510541	4.13e-08	-2.01	-1.01
STAT1	4810187	3.66e-07	2.07	1.05		CNTN6	4670270	0.0388	-2.01	-1.01
DERA	1770279	7.11e-07	2.07	1.05		TMTC2	3120184	1.63e-06	-2.01	-1.01
ATP2B4	4180369	6.85e-08	2.07	1.05		ALDOC	7330544	0.00644	-2.01	-1.01
VCL	70592	7.21e-06	2.07	1.05		POLR2I	1010347	3.12e-06	-2.01	-1.01
NMI	4050554	1.43e-06	2.06	1.05		DNAJB6	1230224	0.000158	-2.01	-1.01
EXOSC10	7610468	0.000906	2.06	1.05		ATP6V0C	2360138	0.000371	-2	-1
FLNC	580491	8.81e-05	2.06	1.05		MYOM2	4050717	0.0266	-2	-1
DMN	2760735	0.000816	2.06	1.05		PLEKHA1	6650324	0.00274	-2	-1
IGFBP2	4200674	0.0266	2.06	1.04		EPM2AIP1	6770403	0.00169	-2	-1
UGP2	3840053	1.8e-05	2.06	1.04		TERF2IP	1410653	1.27e-08	-2	-1
WEE1	2970332	2.86e-05	2.06	1.04		DHCR24	4480341	0.000323	-2	-1
WSB1	7400372	6.16e-06	2.06	1.04		GPR83	6860603	0.0126	-2	-1
KDELR2	1500102	2.3e-08	2.06	1.04		BIN1	650553	0.0162	-2	-1
LOC728565	2060372	0.000107	2.06	1.04		TUBB2C	2070368	0.00327	-2	-1
CYP2U1	1470224	1.73e-06	2.05	1.04		SUCLA2	3930286	5.42e-07	-2	-1
TP53I13	1010647	1.1e-05	2.05	1.04		LOC439949	4560088	0.00201	-2	-1
ARHGAP22	510520	4.76e-05	2.05	1.04		SPG3A	5490528	0.000503	-2	-1
ACCN2	1690050	0.00227	2.05	1.04		PRDX5	3310564	0.00107	-2	-1
PVRL2	4890707	6.11e-09	2.05	1.04
NTNG1	4390333	0.000402	2.05	1.04
PROM1	7400452	0.000893	2.05	1.04
LOC93556	1580682	3.16e-08	2.05	1.04
CDKN2B	7610735	0.000233	2.05	1.04
RNF135	2630376	8.38e-09	2.05	1.03
GAL3ST1	1260468	0.00476	2.05	1.03
LST1	4280435	1.97e-08	2.05	1.03
SUCLG2	4060692	5.16e-07	2.05	1.03
EDNRA	3930403	1.52e-08	2.05	1.03
MT1M	1400634	0.0143	2.05	1.03
SLC39A1	5670368	3.42e-07	2.05	1.03
C22orf13	3460278	1.74e-09	2.05	1.03
KCNMB1	2480544	4.97e-08	2.05	1.03
XIST	1690440	0.0349	2.05	1.03
ANKRD35	4590377	4.65e-06	2.04	1.03
TMBIM4	2680128	1.54e-06	2.04	1.03
RNASE4	6590041	2.21e-05	2.04	1.03
NPEPL1	4670021	0.000733	2.04	1.03
MASP1	580360	0.000464	2.04	1.03
RHOJ	3440243	5.02e-07	2.04	1.03
ITGB5	5360243	1.31e-05	2.04	1.03
CMTM6	1470520	5.33e-06	2.04	1.03
OLFML3	3180070	4.28e-05	2.04	1.03
	5720768	6.76e-06	2.04	1.03
C1orf24	3370768	1.86e-05	2.04	1.03
SIGLEC10	4480497	0.000585	2.03	1.02
PSME1	150047	1.42e-07	2.03	1.02
STOM	2060291	0.00353	2.03	1.02
GNA12	670082	2.71e-07	2.03	1.02
TMCO1	1470209	2.12e-07	2.03	1.02
LOC652694	580136	0.0408	2.03	1.02
NTNG1	6940053	0.00118	2.03	1.02
	3390520	2.27e-05	2.03	1.02
LOC730024	380097	0.00238	2.03	1.02
TSPO	4220091	4.63e-05	2.02	1.02
IGSF6	3850202	4.04e-07	2.02	1.02
ANXA2	770730	5.36e-06	2.02	1.01
FAM111A	3060458	1.39e-06	2.02	1.01
TWSG1	940041	8.68e-09	2.02	1.01
DECR1	510291	3.06e-06	2.02	1.01
FLJ20699	6040017	1.29e-07	2.02	1.01
CSF2RA	2900053	0.0264	2.01	1.01
PLEKHH2	1780019	1.39e-05	2.01	1.01
BMP7	3170100	7.35e-06	2.01	1.01
PPP1R14B	5290097	2.07e-06	2.01	1.01
SLC43A3	2600431	1.51e-06	2.01	1.01
DBX2	3840563	8.3e-05	2.01	1.01
NUDT5	1470242	2.79e-05	2.01	1.01
LOC654053	780079	0.000131	2.01	1.01
TGIF1	4260189	1.16e-05	2.01	1
KYNU	3460685	1.95e-06	2	1
OSBPL5	2190689	4.91e-05	2	1
RAB34	5720136	1.21e-06	2	1
DHRS7	3930731	3.38e-06	2	1
GAA	1190634	0.000269	2	1
ZAK	4670059	3.15e-07	2	1
TNF	2640301	0.0136	2	1
LOC644422	380750	1.33e-05	2	1
GLG1	2030376	0.000237	2	1

## Sheet: PAs v Cerebellum
Symbol	ProbeID	p (Corr)	FC	Log FC		Symbol	ProbeID	p (Corr)	FC	Log FC
SERPINA3	6280168	9.28e-12	101.87	6.67		PVALB	5490689	0.00502	-86.13	-6.43
ABCC3	270615	2.35e-10	19.6	4.29		SYT4	3180639	0.000237	-62.75	-5.97
S100A10	540681	6.92e-12	17.35	4.12		STMN2	830672	1.93e-05	-54.09	-5.76
FCGBP	130609	2.16e-07	16.78	4.07		CBLN1	2140113	0.000465	-37.51	-5.23
S100A10	2490195	4.49e-11	16.12	4.01		STMN2	2030026	0.000102	-34.92	-5.13
VIM	830593	9.68e-12	14.3	3.84		SLC12A5	2070372	7.8e-06	-30.66	-4.94
HLA-DRA	270168	0.0107	13.98	3.81		VSNL1	6100259	1.86e-05	-26.9	-4.75
COL20A1	6550187	6.94e-06	13.9	3.8		MAP4	4060603	1.17e-12	-26.49	-4.73
IGFBP7	3400538	0.00349	13.85	3.79		NPTX1	6100468	1.68e-07	-25.28	-4.66
TIMP1	7650433	4.83e-09	13.02	3.7		FSTL5	1070162	0.00107	-25.13	-4.65
C1QL1	6770121	9.83e-08	12.84	3.68		ZP2	6650577	0.00643	-22.61	-4.5
VIM	7050019	1.17e-05	12.74	3.67		UNC13C	1660152	0.0125	-22.57	-4.5
HLA-DPA1	1190039	0.000316	12.1	3.6		SNCB	2450195	0.0213	-22.41	-4.49
ID3	7570324	0.000359	11.71	3.55		SLC8A2	2320369	2.38e-11	-22.32	-4.48
OLIG2	1980598	4.24e-07	11.42	3.51		CBLN3	6620291	5.05e-06	-21.94	-4.46
CD74	1240070	0.00531	11.02	3.46		RELN	4490221	0.00176	-21.79	-4.45
AGTRL1	3290402	1.51e-07	10.89	3.44		INA	1230538	0.0189	-21.52	-4.43
THBS4	6200253	4.39e-07	10.78	3.43		KCNT1	990086	0.000188	-21.15	-4.4
GBP2	1940162	7.49e-08	10.64	3.41		SNCB	840671	0.0224	-21.08	-4.4
APOD	7150634	0.000634	10.29	3.36		ZIC2	510368	4.68e-10	-20.15	-4.33
CTHRC1	4860546	7.27e-06	10.23	3.35		SNAP25	670075	0.00142	-18.78	-4.23
HLA-DRB4	510079	0.000672	10.16	3.35		BHLHB5	7210551	0.00183	-18.21	-4.19
STK32B	840670	7.48e-12	10.1	3.34		CHN2	3190246	5.25e-12	-18.09	-4.18
ANXA2	4780615	2.02e-09	10.01	3.32		PPP2R2C	3450047	2.32e-05	-17.84	-4.16
HLA-DMA	540563	2.02e-09	9.88	3.3		GRIN2C	1300678	4.33e-10	-16.85	-4.07
HLA-DMB	4900731	0.000391	9.82	3.3		CHGB	6420356	2.88e-10	-16.78	-4.07
HLA-DRA	2570564	3.78e-07	9.75	3.29		LOC146325	1030170	0.0416	-16.77	-4.07
GPX3	5490019	1.5e-05	9.67	3.27		GRIN1	3130192	5.14e-05	-15.72	-3.97
KCNF1	4610161	1.38e-08	9.65	3.27		TMEM178	6520064	1.54e-10	-15.55	-3.96
BGN	460767	1.73e-09	9.62	3.27		PACSIN1	4290133	0.021	-15.55	-3.96
EMP1	3940435	0.000353	9.4	3.23		KLC1	1510736	3.07e-11	-15.49	-3.95
CD74	7040008	0.000311	9.11	3.19		SH3GL2	2600465	1.94e-06	-15.25	-3.93
MS4A6A	520360	1.18e-05	9.05	3.18		CAMK2B	5130593	6.88e-06	-15.23	-3.93
CDKN1A	4230201	9.12e-06	8.97	3.17		NAPB	3890470	5.76e-07	-15.23	-3.93
CD163	2680092	1.83e-05	8.86	3.15		SYT1	6270327	0.00739	-14.76	-3.88
GPR177	4250711	3.8e-13	8.77	3.13		MBP	4830204	0.0259	-14.6	-3.87
COL9A1	6940114	3.33e-06	8.63	3.11		MBP	1340678	0.0111	-14.54	-3.86
C1QC	1440341	0.000211	8.03	3.01		GABRG2	2120600	0.00186	-14.53	-3.86
PDGFRA	3130240	1.08e-07	8.01	3		FGF9	6420746	0.00616	-14.37	-3.85
ARHGEF6	770703	0.00201	7.97	2.99		C5orf13	940471	1.41e-11	-14.27	-3.83
C1QB	5910019	0.0017	7.9	2.98		GRM4	6840255	0.00556	-14.01	-3.81
HLA-DQA1	780403	0.000253	7.89	2.98		ZIC4	4490288	2.5e-07	-13.79	-3.79
CD163	20593	2.94e-05	7.76	2.96		PKIB	3610615	0.000688	-13.75	-3.78
PHLDA1	5900725	1.22e-07	7.67	2.94		TMEM178	6980689	4.43e-06	-13.7	-3.78
PDE8B	580187	1.8e-06	7.62	2.93		LOC649970	630196	4.33e-10	-13.65	-3.77
SMOC1	840008	1.44e-06	7.59	2.92		SH3GL3	1300603	6.2e-10	-13.28	-3.73
LOC649366	6020242	7.83e-07	7.54	2.92			6100736	0.0309	-13.24	-3.73
CHI3L2	610598	1.17e-06	7.53	2.91		ATP1B1	6060482	1.99e-11	-13	-3.7
CSPG4	5860519	8.93e-08	7.5	2.91		CADPS2	7160102	0.000893	-12.9	-3.69
LOC649143	1010546	5.67e-06	7.48	2.9		TSPAN9	7570196	2.84e-08	-12.65	-3.66
CDH19	2760541	1.76e-05	7.32	2.87		ALDH1A1	6510754	1.45e-07	-12.54	-3.65
CMTM3	3890551	1.56e-08	7.31	2.87		CHN2	830687	0.00561	-12.44	-3.64
DPYSL3	4290431	1.14e-06	7.3	2.87		CAMK2B	6220484	0.00734	-12.13	-3.6
AEBP1	6580711	4.82e-07	7.26	2.86		CAMK2B	1710131	8.96e-13	-12.03	-3.59
CD44	5860152	2.47e-06	7.26	2.86		PCP4	6200148	3.07e-06	-11.72	-3.55
IFITM2	1230767	0.00216	7.22	2.85		SNAP25	3440253	3.53e-09	-11.62	-3.54
CEBPD	5490408	2.47e-05	7.2	2.85		PPP1R1B	1940747	5.39e-08	-11.4	-3.51
HCLS1	1300408	0.00068	7.08	2.82		LOC652377	4180091	0.00406	-11.33	-3.5
SULF1	2570240	1.18e-05	7.07	2.82		GPR83	110398	0.000712	-11.18	-3.48
MGP	1430487	2.98e-05	7.03	2.81		C10orf35	2510253	1.73e-13	-11.11	-3.47
OLIG1	2030403	3.48e-05	6.91	2.79		RELN	4780162	0.000558	-11	-3.46
FLJ33590	7570600	4.61e-06	6.89	2.78		GABRA1	6900332	0.0187	-10.93	-3.45
MS4A6A	1770152	4.33e-10	6.83	2.77		SLC17A7	3120286	0.00506	-10.92	-3.45
RNASET2	2850100	0.0312	6.82	2.77		GRM3	3180730	1.34e-12	-10.92	-3.45
RHBDF1	1710189	0.00185	6.79	2.76		SYT13	4810730	0.000631	-10.78	-3.43
MGC4677	6350189	8.71e-08	6.75	2.76		GALNT9	5340136	0.00125	-10.73	-3.42
MS4A7	990328	1.06e-08	6.72	2.75		HPCAL1	520184	0.0112	-10.73	-3.42
NEU4	780224	9.9e-06	6.71	2.75		DIRAS2	5340605	1.22e-05	-10.51	-3.39
COL4A1	5910431	2.21e-05	6.7	2.74		HPCAL4	5220524	3.31e-07	-10.5	-3.39
CD14	6370369	8.11e-08	6.66	2.74		FAT2	4570593	0.0297	-10.45	-3.39
CCL2	1030333	0.000184	6.64	2.73		CPLX1	2680746	0.000722	-10.42	-3.38
CTGF	5690687	7.11e-07	6.63	2.73		SV2B	4540102	0.01	-10.33	-3.37
ITM2C	1110669	0.000722	6.62	2.73		CKMT1A	3420661	0.0177	-10.07	-3.33
MGP	940735	2.85e-05	6.55	2.71		RTN1	990047	8.48e-08	-10.05	-3.33
GPR56	5490768	0.000475	6.52	2.7		PLCH2	650452	0.000317	-10.02	-3.33
PROS1	6420008	1.84e-09	6.49	2.7		VSNL1	1170553	0.00338	-9.8	-3.29
RAB31	6590341	0.000243	6.48	2.69			6400687	0.00887	-9.78	-3.29
VWF	5870138	3.1e-08	6.45	2.69		CDH18	7330561	0.0109	-9.59	-3.26
MXRA5	4490020	5.54e-06	6.44	2.69		PPP2R2C	460131	0.0111	-9.53	-3.25
ITGB2	3890373	0.0174	6.41	2.68			6100091	0.00207	-9.48	-3.25
HLA-H	5870521	1.07e-05	6.3	2.65		LOC202134	1450471	0.00895	-9.42	-3.23
C1QTNF1	5090079	0.000283	6.27	2.65		ENO2	50402	4.33e-09	-9.38	-3.23
APOC1	3830465	5.84e-06	6.24	2.64		RUNDC3A	6940634	2.64e-08	-9.12	-3.19
CTGF	2640292	9.55e-06	6.24	2.64		BSN	3850730	3.59e-11	-9	-3.17
H19	5340017	0.000313	6.22	2.64		SYNPR	1850632	0.0248	-8.94	-3.16
ALOX5AP	3930343	0.0136	6.19	2.63		EOMES	7320372	8.32e-09	-8.84	-3.14
ITGB2	7200156	0.0177	6.16	2.62		NEDD4L	1570273	1.45e-08	-8.69	-3.12
RARRES3	2650564	4.42e-08	6.15	2.62		ZCCHC12	2690279	2.46e-08	-8.62	-3.11
MS4A6A	2260129	1.55e-07	6.12	2.61		RIMS3	4040189	3.22e-08	-8.52	-3.09
SEMA5A	4210215	3.52e-09	6.12	2.61		RTN4	6770189	0.00228	-8.48	-3.08
GFAP	3190167	0.00177	6.12	2.61		MAG	1440196	0.00353	-8.47	-3.08
ITM2C	2650762	0.00812	6.06	2.6		DIRAS2	3180491	2.21e-08	-8.32	-3.06
SLC35F1	1850138	1.71e-05	6.02	2.59		GRM1	10131	6.83e-19	-8.27	-3.05
COL11A1	3460743	6.4e-08	6	2.59		CDH15	5090195	0.00319	-8.17	-3.03
SERPING1	2030309	0.000927	5.97	2.58			1690327	0.00473	-8.05	-3.01
NAPSB	3290259	0.000244	5.94	2.57		KNDC1	4830594	0.0109	-8.02	-3
	150735	2.72e-06	5.88	2.56		DRD1IP	940746	3.77e-06	-8.01	-3
SCRG1	1110048	0.000494	5.82	2.54		NEUROD1	2970291	0.000621	-7.91	-2.98
PDPN	3420288	1.1e-07	5.8	2.54			3180139	0.00101	-7.79	-2.96
GPR56	4890241	3.23e-11	5.76	2.53		SYT7	5050390	0.0211	-7.6	-2.93
DDR1	3710196	0.00539	5.76	2.53		SPHKAP	6590019	0.000433	-7.52	-2.91
TNFRSF1A	4670750	1.29e-08	5.75	2.52		PSD3	5560630	0.00181	-7.51	-2.91
FCGRT	4200176	4.33e-09	5.74	2.52		PPFIA4	1740167	0.00798	-7.51	-2.91
DDEFL1	2190709	5.08e-11	5.74	2.52		D4S234E	2750475	0.000105	-7.51	-2.91
CCND1	5820601	4.99e-07	5.73	2.52		LOC653316	3850411	0.0319	-7.5	-2.91
BCAN	2100446	1.19e-05	5.72	2.52			2030100	0.0453	-7.48	-2.9
NPTX2	6420050	0.00854	5.71	2.51		KCNK1	4810703	6.58e-09	-7.48	-2.9
PDGFRA	6940609	3.49e-07	5.67	2.5		SYN1	2120360	4.83e-09	-7.48	-2.9
IFITM3	6650242	0.000821	5.67	2.5		GPRC5C	7510634	0.00637	-7.44	-2.9
TYROBP	2370358	0.00488	5.66	2.5		INADL	2340632	0.00351	-7.43	-2.89
IL13RA1	1260341	0.00699	5.66	2.5		ITPR1	3990646	0.003	-7.42	-2.89
LEPREL1	4280524	9.71e-06	5.64	2.5		TUBB4	3140328	2e-05	-7.41	-2.89
COL9A2	6380040	2.59e-05	5.63	2.49		SCN2B	4540301	3.39e-05	-7.37	-2.88
CCL3L3	2810010	0.0404	5.62	2.49		MOBP	2030152	0.0466	-7.37	-2.88
PLA2G2A	4860152	0.000377	5.61	2.49		KCTD8	1980079	2.23e-08	-7.33	-2.87
	1570114	3.85e-07	5.61	2.49		ADCY1	580561	2.18e-09	-7.26	-2.86
PTPRZ1	130754	0.000202	5.57	2.48		FNDC5	3390739	5.08e-06	-7.22	-2.85
CD93	6100615	3.18e-07	5.57	2.48		SYN2	1940725	0.00361	-7.17	-2.84
RTKN	6100382	0.000755	5.54	2.47		EXPH5	7650286	0.00354	-7.16	-2.84
CXCL16	6280332	0.00184	5.54	2.47		RPRML	7560497	0.0335	-7.13	-2.83
BAMBI	430050	0.000185	5.52	2.46		TAGLN3	3520768	1.54e-05	-7.12	-2.83
C1S	7400707	1.77e-07	5.51	2.46		MYT1L	2190358	1.03e-07	-7	-2.81
MT2A	450615	0.000298	5.5	2.46		MOBP	4010524	0.0419	-6.94	-2.8
TRPM8	4900424	9.73e-06	5.43	2.44		PAX6	1740100	5.76e-06	-6.93	-2.79
SOX8	7320139	1.74e-05	5.42	2.44		NDRG2	4210411	7.4e-05	-6.92	-2.79
ARHGDIB	1570193	0.0281	5.4	2.43		TAGLN3	3830445	0.00984	-6.88	-2.78
CTXN1	360114	6.72e-08	5.39	2.43		ATP2B2	3520193	0.0155	-6.88	-2.78
ANXA1	6520215	1.61e-07	5.37	2.42		KIAA1853	4220253	0.0099	-6.86	-2.78
CD68	3120370	0.000113	5.32	2.41		CENTA1	830735	2.39e-09	-6.82	-2.77
LOC653879	5560195	0.00335	5.29	2.4			870632	8.93e-10	-6.8	-2.76
ACTN1	5080364	4.17e-06	5.25	2.39		BARHL1	2760646	0.000957	-6.73	-2.75
GYPC	7000577	1.28e-06	5.25	2.39		CLCNKA	3930523	0.0041	-6.72	-2.75
CD14	7000369	3.91e-07	5.2	2.38		LRCH1	7610364	0.00691	-6.67	-2.74
TNFSF13B	4900435	6.19e-09	5.17	2.37		DYNC1I1	3520762	0.00176	-6.62	-2.73
TM4SF1	2680110	0.00587	5.17	2.37		MAL	4040398	0.000552	-6.54	-2.71
SPARC	5050382	9.12e-06	5.16	2.37		OGDHL	3400685	0.000761	-6.5	-2.7
HLA-F	7330053	4e-08	5.15	2.37		DGCR5	60491	1.22e-08	-6.5	-2.7
HLA-H	1980592	0.000283	5.15	2.37		ST18	3180386	0.000556	-6.46	-2.69
HLA-B	5310168	0.00449	5.14	2.36		MAL2	3170594	0.00344	-6.45	-2.69
OXTR	7050768	5.85e-05	5.11	2.35		PPP3R1	6200768	0.0434	-6.45	-2.69
GYPC	7210398	1.05e-06	5.11	2.35		PAK7	6520300	5.44e-05	-6.44	-2.69
TGFBI	7650358	1.25e-06	5.09	2.35		CLCNKA	5820195	1.35e-06	-6.44	-2.69
TNFRSF21	3780092	0.000951	5.08	2.34		KIT	360128	0.0171	-6.32	-2.66
KIAA1949	7560037	4.33e-10	5.06	2.34		STXBP1	6100112	0.0142	-6.26	-2.65
EGR2	6020255	0.00107	4.99	2.32		PANX2	4070300	2.35e-05	-6.25	-2.65
C1orf106	7100021	1.26e-05	4.97	2.31		CDS1	5860010	0.00152	-6.2	-2.63
SOX10	450088	1.02e-06	4.96	2.31		PTPRR	2350132	0.0255	-6.2	-2.63
COL8A1	2510091	5.26e-05	4.96	2.31		CRYM	1010431	0.0174	-6.16	-2.62
TRPM8	4640372	1.32e-05	4.95	2.31		ALDH1A1	1070477	1.01e-07	-6.13	-2.62
CCDC109B	1780259	9.91e-05	4.94	2.3		C6orf117	6040458	0.00302	-6.12	-2.61
HLA-A	2350066	0.0498	4.92	2.3		TNFRSF25	3990224	0.0174	-6.12	-2.61
PRRX1	580431	2.5e-06	4.91	2.29		KIAA0672	110575	0.000817	-6.11	-2.61
CAV2	620360	1.75e-06	4.89	2.29		RAB37	1500600	0.0125	-6.11	-2.61
NPC2	540075	0.000828	4.88	2.29		MICAL2	1430463	0.0107	-6.1	-2.61
CSDA	2320129	0.00163	4.87	2.28		SCN2A	4730066	0.00373	-6.09	-2.61
C10orf56	6110195	3.54e-08	4.86	2.28		HIST3H2A	1500192	0.000165	-6.01	-2.59
TMEM16F	7040674	8.6e-08	4.83	2.27		KIAA0513	5870301	0.0156	-5.95	-2.57
CCL3	6590682	0.0139	4.82	2.27		STX1A	4860068	3.39e-11	-5.93	-2.57
PRSS23	2190184	1e-07	4.82	2.27		GPR37	7210377	2.36e-07	-5.92	-2.57
IGLL1	4730747	0.0141	4.76	2.25		DLG4	5560110	0.00102	-5.92	-2.57
VAMP5	2630195	9.49e-07	4.74	2.25		ATP6V1G2	1260538	7.65e-05	-5.91	-2.56
PMP2	1690403	0.000137	4.73	2.24		PIB5PA	1110154	0.0161	-5.9	-2.56
NTN1	150494	8.87e-11	4.72	2.24		GRM3	4040707	5.46e-08	-5.89	-2.56
COL5A2	4490292	9.9e-08	4.72	2.24		PRRT2	1940224	0.00903	-5.89	-2.56
SULF2	4050128	1.84e-08	4.7	2.23		CALB2	5860039	0.00241	-5.87	-2.55
RHBDF2	3420523	1.64e-09	4.69	2.23		CAMK2B	3170544	0.00157	-5.86	-2.55
RHOC	4250327	0.00574	4.68	2.23		MOBP	650048	0.0471	-5.84	-2.55
PODXL	1850092	7.21e-07	4.64	2.21		TMEM145	5490598	1.64e-05	-5.83	-2.54
IER3	1190367	0.000476	4.61	2.2		DCLK1	5050431	7.22e-09	-5.79	-2.53
HLA-DRB5	6370315	0.0345	4.6	2.2		GABRD	2450524	0.004	-5.76	-2.53
HTRA1	730612	0.000162	4.6	2.2			2340725	1.99e-05	-5.73	-2.52
SIPA1L2	3460053	1.84e-06	4.59	2.2		CADPS2	990494	0.0407	-5.72	-2.51
PPAPDC1A	2070592	0.0228	4.57	2.19		CA8	1850097	0.0292	-5.71	-2.51
ZMAT3	3140543	6.07e-05	4.56	2.19		DLG2	1170048	1.12e-07	-5.7	-2.51
GADD45A	670255	3.35e-05	4.52	2.18		ARHGEF7	5340484	0.00462	-5.68	-2.51
HLA-DRB3	1770504	0.000218	4.52	2.18		CRYM	1980608	0.00588	-5.67	-2.5
ABCA1	4060358	1.66e-05	4.5	2.17		C11orf41	6200025	6.21e-08	-5.64	-2.5
RGS1	4490176	0.000312	4.49	2.17		BTBD3	10608	5.4e-05	-5.64	-2.5
HLA-A	3400438	4.24e-07	4.49	2.17		STMN4	6860138	0.00685	-5.62	-2.49
ZFP36	2900348	0.0167	4.47	2.16		CDR2L	3940482	0.00704	-5.62	-2.49
C9orf140	1010470	2.94e-05	4.46	2.16		SBK1	3850767	6.07e-06	-5.62	-2.49
HLA-DRB6	620544	0.00247	4.46	2.16			3520435	8.49e-10	-5.62	-2.49
VGF	2850619	0.0241	4.46	2.16		PPM1H	450414	0.00317	-5.61	-2.49
CAV1	1070215	2.13e-07	4.45	2.15		STS-1	1940524	4.67e-08	-5.58	-2.48
ZC3HAV1	6620750	5.15e-06	4.45	2.15		GABRG2	6020326	0.0281	-5.58	-2.48
IL18BP	2190717	0.000116	4.44	2.15		NEFM	1660767	0.0445	-5.58	-2.48
ANGPT2	3450066	3.98e-06	4.43	2.15		CA4	6380672	1.49e-09	-5.53	-2.47
FAM20C	4860646	7.66e-05	4.43	2.15		SYN2	3420044	5.74e-05	-5.52	-2.46
CD44	4560193	9.68e-07	4.42	2.15		2004-09-01	4670458	8.36e-08	-5.51	-2.46
CEBPB	20446	1.43e-06	4.42	2.14		FZD7	1190364	1.75e-13	-5.51	-2.46
PTGFRN	2680411	1.13e-08	4.42	2.14		RTN4R	3180195	0.0377	-5.49	-2.46
HLA-DRB6	4200725	4.6e-08	4.4	2.14		ALS2	2140156	0.000744	-5.49	-2.46
CLIC1	3450072	5.07e-08	4.38	2.13		KRT222P	7160056	7.8e-07	-5.46	-2.45
COL1A2	4040671	0.000122	4.38	2.13		MAP6D1	2680538	4.59e-07	-5.45	-2.45
SPOCD1	2120537	0.0027	4.38	2.13		LOC441151	5890270	0.00531	-5.42	-2.44
CHST3	3930736	7.22e-09	4.37	2.13		ERMN	2140202	0.00334	-5.41	-2.43
GALNT10	3610202	2.79e-07	4.36	2.12		FLJ25404	3310703	1.86e-06	-5.41	-2.44
GADD45A	4880673	3.45e-05	4.35	2.12		TUBA4A	4760474	0.00198	-5.39	-2.43
TNC	1470669	8.97e-07	4.34	2.12		CELSR3	6350437	3.36e-06	-5.38	-2.43
VCAN	5910113	4.83e-07	4.33	2.11		2004-09-01	6180215	0.0012	-5.37	-2.43
MBP	3780681	8.99e-06	4.32	2.11		KIAA1107	4180382	0.00395	-5.35	-2.42
AZGP1	7200324	4.65e-06	4.31	2.11		POLB	6380338	0.0163	-5.33	-2.41
PFKFB3	4120053	0.0119	4.31	2.11		CDK5R1	2750280	1.21e-09	-5.32	-2.41
TIMP2	780270	7.63e-06	4.3	2.11		AFF2	2030445	0.00643	-5.31	-2.41
PLEKHA4	2490577	1.71e-06	4.3	2.1		CKB	4150066	2.77e-07	-5.31	-2.41
SEMA5A	3390575	6.21e-08	4.3	2.1		KCNK1	6660671	4.07e-08	-5.31	-2.41
TSPO	6860753	0.00685	4.3	2.1		KCNQ2	5900273	1.02e-05	-5.3	-2.4
PYGL	2760427	2.55e-05	4.28	2.1		JPH3	290703	3.27e-08	-5.27	-2.4
SYT17	1470176	1.09e-10	4.28	2.1		TSPAN5	4900168	9.88e-05	-5.26	-2.39
COL3A1	2120021	0.000494	4.28	2.1		ATP1B1	4180452	2.69e-06	-5.26	-2.4
TIMP3	2030577	2.27e-07	4.28	2.1		RTN1	6860193	5.1e-08	-5.25	-2.39
ASCL1	4830376	2.11e-05	4.27	2.09		HOOK1	3120053	0.00773	-5.24	-2.39
ANXA2P1	3370202	1.11e-05	4.26	2.09		MTUS1	1030193	0.0401	-5.23	-2.39
VSIG4	1410730	4.8e-07	4.26	2.09		FAM153B	4780121	0.000823	-5.23	-2.39
PLAU	5360670	0.000112	4.24	2.08		NRIP3	2630044	7.2e-07	-5.22	-2.38
FCER1G	3850440	0.000261	4.23	2.08		FREQ	7160142	1.95e-11	-5.22	-2.38
LOC387763	2710064	1.35e-05	4.23	2.08		PRSS3	5080139	7.41e-10	-5.2	-2.38
IFI16	3870594	2.38e-08	4.22	2.08		ATP2B2	70435	3.03e-06	-5.18	-2.37
ITGB4	3940132	1.15e-06	4.22	2.08		SEZ6	6940553	0.0341	-5.18	-2.37
C20orf100	1400601	1.77e-07	4.2	2.07		RASGRP1	2760239	0.0212	-5.1	-2.35
PRKD1	1070184	8.11e-08	4.19	2.07		NPTX1	780017	0.0392	-5.07	-2.34
IGFBP3	6590132	9.12e-06	4.19	2.07		GOT1	5690373	1.89e-11	-5.05	-2.34
CGNL1	110100	1.51e-05	4.18	2.07		GLCE	2350524	0.000925	-5.05	-2.34
BTBD14A	630706	2.83e-06	4.17	2.06		KIT	5080576	0.0177	-5.04	-2.33
SYTL4	4540184	0.00224	4.16	2.06		CYP26B1	6280224	7.17e-05	-5.03	-2.33
FBN3	4670431	0.000103	4.15	2.05		COL13A1	3870228	0.00123	-5.03	-2.33
VAMP8	5910128	0.00557	4.15	2.05		GNAO1	4010204	0.000101	-5.02	-2.33
TFPI	4850731	7.2e-07	4.14	2.05		CNTNAP4	7210022	0.00912	-5.01	-2.32
CTSC	3450138	4e-08	4.13	2.05		ELAVL3	5960070	8.14e-05	-4.97	-2.31
GIMAP4	4880626	0.000178	4.13	2.05		KLK6	2970154	0.00125	-4.97	-2.31
DKFZP586H2123	7320669	0.000378	4.13	2.05		CACNB3	1980328	2.96e-11	-4.94	-2.31
RAMP1	7050064	3.07e-10	4.11	2.04		ARHGDIG	4180377	0.0245	-4.93	-2.3
S100A16	110468	0.000399	4.11	2.04			50543	0.000346	-4.93	-2.3
C1R	5260474	5.18e-07	4.1	2.03		CPLX2	7650368	0.0191	-4.92	-2.3
PTTG1IP	6250053	7.37e-05	4.09	2.03		SCN1B	6560154	0.011	-4.92	-2.3
ANXA5	1070451	1.3e-10	4.09	2.03		KLHL3	2810400	2.93e-06	-4.91	-2.3
NKX2-2	7610441	8.42e-06	4.09	2.03		ACBD7	630678	0.000181	-4.91	-2.3
PDE4B	2680543	0.00194	4.08	2.03		RGS7	6370386	8.76e-09	-4.91	-2.3
LOC162073	1190739	1.71e-05	4.08	2.03		PDXP	3180273	0.00194	-4.88	-2.29
AKAP13	3940440	4.17e-05	4.08	2.03		ITPKA	6560546	0.0149	-4.88	-2.29
FAM89A	7400747	2.83e-06	4.07	2.03		SVOP	4290176	0.00234	-4.87	-2.28
ITGB1	650066	5.54e-07	4.06	2.02		ZNF536	4040390	0.0139	-4.87	-2.28
MSN	730332	0.00101	4.04	2.01		CHD5	1500563	0.0123	-4.87	-2.28
CD163	7560487	0.000357	4.04	2.01		SHRM	6520561	5.2e-10	-4.87	-2.28
CD74	4560047	0.0162	4.04	2.01		MPP3	6650711	0.00493	-4.85	-2.28
TGFBR2	6560091	0.000157	4.04	2.01		GLS	5570427	0.00731	-4.85	-2.28
LHFPL2	360132	6.38e-08	4.03	2.01		CAMKK2	2000020	0.0356	-4.85	-2.28
SERPINE2	5080192	1.29e-07	4.03	2.01		ADAM11	1260661	0.0222	-4.78	-2.26
DLL1	4050687	4.32e-06	4.02	2.01		DKFZp761P0423	3370242	7.91e-11	-4.78	-2.26
PLOD2	7040477	0.0105	4.02	2.01		ELOVL4	4760056	1.27e-05	-4.77	-2.25
SPRY4	730576	3.75e-10	4.01	2		KCNJ6	3130711	0.0276	-4.75	-2.25
CYBA	4070392	0.00185	4.01	2		NPTX1	6450463	0.0372	-4.74	-2.24
CHL1	5860301	0.00011	4.01	2		BCYRN1	5960411	0.000105	-4.74	-2.25
IFITM1	5360156	0.000145	4.01	2		FLJ30375	2680224	3.52e-09	-4.73	-2.24
EHD4	6400647	1.02e-09	4.01	2		CPNE6	6840059	0.0269	-4.69	-2.23
RARRES2	5290608	6.37e-05	4	2		SNAP91	7570647	1.35e-07	-4.66	-2.22
F12	3610735	0.000325	4	2		CA11	5220482	0.0295	-4.66	-2.22
SULF2	6330487	3.57e-05	3.99	2		MAP7D2	3390088	1.91e-05	-4.66	-2.22
SLC2A5	7560541	2.6e-06	3.99	2		AFTPH	2070600	0.000471	-4.65	-2.22
PLEKHA2	2970437	4.26e-07	3.98	1.99		SLC6A15	290685	0.000118	-4.64	-2.22
INPPL1	2470367	1.04e-07	3.97	1.99		LINGO4	1570747	0.00307	-4.63	-2.21
STAB1	6040053	1.11e-05	3.96	1.99		GARNL4	2850291	5.08e-11	-4.63	-2.21
C15orf52	2230156	5.73e-05	3.95	1.98		AGXT2L1	2600768	9.36e-05	-4.63	-2.21
ELFN2	4050524	8.2e-05	3.95	1.98		AMPH	360402	0.00468	-4.62	-2.21
PAM	4210670	1.09e-06	3.95	1.98		GABRA6	540162	0.0369	-4.61	-2.2
DCN	7650296	7.03e-05	3.94	1.98		RALYL	7400356	4.19e-06	-4.6	-2.2
ETS1	240333	2.2e-05	3.94	1.98		SNCAIP	1660019	2.27e-09	-4.6	-2.2
CECR1	6200064	0.00393	3.94	1.98		NMNAT2	770070	9.73e-06	-4.59	-2.2
SOX21	2570538	1.75e-09	3.93	1.97		CALN1	4780113	0.000761	-4.59	-2.2
PDLIM7	4560164	1.22e-07	3.92	1.97		NKX6-2	4880446	0.0384	-4.59	-2.2
HLA-DOA	2470553	0.00093	3.92	1.97		DUSP5	5390161	8.03e-06	-4.57	-2.19
TCEA3	4050491	0.000895	3.91	1.97		SNCB	1510059	0.0229	-4.55	-2.19
CTSC	5270367	7.94e-06	3.9	1.96		GPR137C	2640300	0.00019	-4.54	-2.18
RHBDF2	380050	1.32e-08	3.89	1.96		NDST3	670537	0.0187	-4.49	-2.17
NCALD	60093	6.67e-05	3.89	1.96			6860593	6.2e-10	-4.49	-2.17
MT1A	6200402	4.82e-05	3.88	1.96		RPS6KA5	6220438	0.000409	-4.48	-2.16
MAFB	2060440	1.88e-06	3.88	1.96		AFF3	650753	0.014	-4.46	-2.16
FCGR2A	1990278	9.15e-08	3.87	1.95		2004-09-01	5900543	0.000577	-4.45	-2.15
LY96	70167	0.00173	3.87	1.95		CNTFR	6560487	5.06e-07	-4.45	-2.15
SMAD3	6840328	3.42e-07	3.87	1.95			6960176	0.0273	-4.44	-2.15
TBXAS1	3940390	0.00594	3.87	1.95		PRKCZ	130551	0.0225	-4.43	-2.15
AIF1	3800047	0.0426	3.87	1.95		GAD2	7210736	0.0257	-4.43	-2.15
B2M	4890487	0.0032	3.86	1.95		DBNDD2	6420168	8.57e-06	-4.42	-2.14
TAP1	7330392	7.25e-09	3.85	1.95		PLP1	5570491	3.13e-05	-4.37	-2.13
SEPN1	1780402	5.69e-09	3.85	1.94		TMEM74	3310767	0.0187	-4.37	-2.13
ST6GAL1	1710630	0.0349	3.85	1.94		C7orf41	1740458	1.01e-05	-4.33	-2.11
WAS	70451	0.000254	3.84	1.94			5260021	0.00639	-4.33	-2.12
CREB3L2	20110	0.0142	3.84	1.94		GFOD1	5720059	0.0447	-4.29	-2.1
GPR17	6560543	0.000886	3.83	1.94		BTBD3	6020653	0.0051	-4.28	-2.1
FAM46A	3940133	0.00654	3.82	1.93		NEFH	1190719	0.000714	-4.28	-2.1
CTHRC1	4890689	1.31e-09	3.81	1.93		CNDP1	3460037	0.00839	-4.27	-2.09
TNFSF13B	6840020	4.45e-09	3.8	1.93		ESRRG	5080136	0.00881	-4.27	-2.1
PRG-3	10438	0.000527	3.79	1.92		ZIC3	670414	1.91e-12	-4.26	-2.09
CCL3L1	610524	0.0361	3.78	1.92		GAS7	1070435	1.15e-05	-4.25	-2.09
RBP1	6650731	0.000311	3.78	1.92			3180603	9.54e-17	-4.23	-2.08
GPNMB	6840164	0.0028	3.77	1.92		SLC6A17	20139	0.00548	-4.22	-2.08
RIN2	6590445	2.58e-10	3.77	1.92		RCAN2	630161	3.68e-06	-4.21	-2.07
CMTM3	6020746	1.06e-09	3.77	1.91		NEUROD2	7160451	0.0306	-4.21	-2.07
FBXO32	1990079	0.000681	3.76	1.91			2750202	7.39e-07	-4.2	-2.07
SERPINA5	3290630	1.43e-06	3.76	1.91		PRKCZ	2750324	4.91e-11	-4.19	-2.07
C1orf162	7050719	3.59e-06	3.76	1.91		DOC2A	4220475	0.0456	-4.19	-2.07
	2190333	1.39e-07	3.74	1.9		SEZ6L2	5490692	0.000388	-4.14	-2.05
RXRA	7000356	0.0016	3.73	1.9		GABARAPL1	6420465	0.0022	-4.13	-2.05
OLR1	7510132	0.0197	3.72	1.9		ADD3	1010477	4.2e-09	-4.11	-2.04
SRPX2	940474	1.27e-05	3.72	1.9		RASSF7	4390273	0.013	-4.11	-2.04
KHDRBS3	6270273	0.00316	3.72	1.9			7380537	0.0204	-4.11	-2.04
CANX	5860477	0.00795	3.72	1.89		FBXW7	5560661	1.66e-05	-4.09	-2.03
GLDC	4210397	0.000147	3.71	1.89		HIST1H4C	3890349	1.44e-08	-4.06	-2.02
	3170332	3.88e-08	3.71	1.89		LOC728554	1430093	2.06e-07	-4.05	-2.02
PLAT	3710044	5.75e-08	3.69	1.88		MAGEE1	2760689	1.06e-07	-4.04	-2.01
CSF3R	6270114	0.00178	3.69	1.88		C14orf132	730358	0.000212	-4.03	-2.01
TPST1	4760747	9.5e-08	3.69	1.88		SYNGR1	6650438	3.75e-05	-4.03	-2.01
ERBB3	4560288	0.00338	3.69	1.88		FAM107B	6040603	0.000222	-4.02	-2.01
LY86	6840408	0.0105	3.68	1.88			4540161	4.01e-13	-4.02	-2.01
PDZD2	3710035	2.24e-05	3.68	1.88		LOC389816	2140541	1.03e-05	-4.01	-2
NOTCH1	5080167	7.93e-11	3.68	1.88		SFRP1	6960379	0.00176	-4	-2
HCG4	2690390	1.05e-06	3.67	1.88		NR1D2	1740600	2.45e-05	-4	-2
IFNGR2	2570291	0.00227	3.67	1.88		HNT	770202	0.00913	-3.99	-1.99
GPR177	6940280	4.75e-07	3.67	1.88		PAK1	6250685	1.89e-11	-3.99	-2
GPR177	1570441	7.85e-11	3.66	1.87		SLITRK4	7330477	3.89e-05	-3.99	-2
COL1A2	6060612	0.00053	3.66	1.87		LHX1	630452	0.00106	-3.97	-1.99
SATB2	1980682	5.18e-05	3.66	1.87		PISD	1440278	1.95e-07	-3.97	-1.99
FER1L3	3170273	2.56e-05	3.66	1.87		C6orf65	3520164	0.0236	-3.96	-1.99
PARP9	5700735	9.74e-08	3.66	1.87		SCGN	3990278	0.0249	-3.95	-1.98
CCDC50	70603	0.00592	3.65	1.87		PNMA3	7320270	2.98e-07	-3.93	-1.97
APBB1IP	1820722	0.000135	3.64	1.87		ATP1B1	4220468	0.00466	-3.93	-1.98
TGFBR2	5490070	7.82e-07	3.64	1.87		EEF1A2	6370356	4.36e-05	-3.92	-1.97
HCST	1580088	2.58e-07	3.64	1.87		GJB6	3120113	7.95e-15	-3.89	-1.96
IGFBP5	2190674	4.58e-06	3.64	1.86		ENPP2	2490152	0.000823	-3.88	-1.96
PDE7B	1240068	1.15e-06	3.64	1.86		PPP3CB	7400546	0.000382	-3.87	-1.95
CRISPLD2	4180079	2.77e-06	3.64	1.86		NCOA7	630091	7.82e-10	-3.87	-1.95
HIP1	580484	5.74e-05	3.64	1.86		SYP	6040433	0.00215	-3.87	-1.95
C2CD2	6770209	6.74e-09	3.64	1.86		ZNF702	3870707	0.0319	-3.86	-1.95
SOX13	4250167	1.72e-08	3.64	1.86		ACTL6B	4810100	0.00544	-3.86	-1.95
RRBP1	3890408	0.00984	3.63	1.86		DAO	6550132	0.00153	-3.86	-1.95
SVIL	3140603	9.86e-07	3.62	1.86		SLC1A6	4610689	0.0303	-3.86	-1.95
RHOC	4390619	5.21e-09	3.62	1.86		CAMTA1	3930411	5.65e-08	-3.85	-1.95
SORCS1	2100706	8.93e-08	3.62	1.86		ZIC1	4070678	0.00715	-3.84	-1.94
CAV2	2630577	1.01e-05	3.62	1.86		CCDC136	7100364	9.73e-06	-3.83	-1.94
IRF9	2000022	1.94e-08	3.61	1.85		TNRC4	580368	0.00854	-3.83	-1.94
LOC728014	3930326	1.02e-06	3.57	1.84		CYP4X1	3290048	5.11e-09	-3.82	-1.93
BCHE	2030414	1.1e-05	3.56	1.83		KCNA1	5050019	0.0198	-3.82	-1.93
HERC5	5720482	2.4e-10	3.56	1.83		SHANK3	1170301	0.00321	-3.82	-1.93
GOLPH4	5870221	0.0477	3.55	1.83		TBC1D9	1400070	3.64e-05	-3.81	-1.93
HDAC1	3140056	6.1e-13	3.55	1.83		HES5	6590300	0.00151	-3.81	-1.93
ETS1	6370435	7.22e-09	3.55	1.83		LOC440829	1430458	4.37e-11	-3.8	-1.92
SNORD13	7210035	8.42e-05	3.53	1.82		RAB37	2100025	0.0361	-3.8	-1.93
ITPR3	6180133	9.11e-06	3.53	1.82		SULT4A1	5050463	0.0321	-3.8	-1.93
SH3KBP1	3450059	0.000444	3.51	1.81			60139	9.63e-15	-3.79	-1.92
SLCO2B1	6580441	1.28e-05	3.5	1.81		MAPK9	1820360	6.95e-07	-3.78	-1.92
C1R	2370670	3.42e-06	3.49	1.8		ARPP-21	7160437	7.48e-05	-3.76	-1.91
NAV1	940685	1.83e-05	3.48	1.8		RUNDC3B	240035	0.000251	-3.75	-1.91
MAOB	4060433	0.000518	3.48	1.8		HISPPD2A	1690333	0.0102	-3.74	-1.9
HAMP	1050414	5.58e-05	3.47	1.8		LOC644086	4010747	0.0242	-3.73	-1.9
PMEPA1	240400	0.000102	3.47	1.8		GARNL3	4880343	4.01e-06	-3.72	-1.89
LOC440928	1340100	2.63e-09	3.47	1.8		CACNG2	6580112	0.0269	-3.71	-1.89
KCNIP1	6960259	3.56e-05	3.46	1.79		CLTA	6220349	0.0281	-3.7	-1.89
HLA-DRB1	5260484	0.0456	3.46	1.79		ZNF536	940301	4.95e-10	-3.7	-1.89
ITGB1	110440	1.79e-10	3.46	1.79		TIAM1	1400315	2.97e-08	-3.69	-1.88
CCND2	1570348	3.45e-07	3.46	1.79		SGPP2	2120612	0.0012	-3.68	-1.88
PHF11	6100521	0.00363	3.46	1.79		SHANK3	10767	0.00605	-3.67	-1.87
B2M	240195	0.0274	3.46	1.79		ATP2B3	3180079	0.00195	-3.66	-1.87
LAPTM5	5360376	0.00227	3.45	1.79			4900164	0.00744	-3.63	-1.86
HAVCR2	5220093	0.000604	3.45	1.78		TIGA1	150441	8.99e-05	-3.61	-1.85
EMILIN2	1190142	9.44e-06	3.44	1.78		TLL1	1070343	0.0176	-3.61	-1.85
HAP1	6040722	6.8e-08	3.44	1.78		HOMER3	7160709	0.0123	-3.61	-1.85
TRAF3IP2	7510719	1.69e-07	3.44	1.78		FNBP1	5270435	2.48e-06	-3.61	-1.85
CTNNA1	3890017	1.09e-09	3.44	1.78		SVEP1	6180554	0.00143	-3.61	-1.85
PLEK	4810020	1.3e-06	3.44	1.78		ARPP-21	7210554	0.00366	-3.6	-1.85
DOCK2	10747	0.0152	3.43	1.78		VSIG8	3420291	0.0172	-3.59	-1.85
FYB	5890414	3.66e-05	3.43	1.78		MMP24	2060201	1.99e-05	-3.58	-1.84
CENTA2	3990433	1.2e-07	3.42	1.77		LOC644278	5360053	0.0266	-3.58	-1.84
RNASE6	130681	8.71e-08	3.42	1.77		BDNF	7330241	0.0419	-3.56	-1.83
SYK	110685	0.0122	3.42	1.77			6450088	0.00131	-3.56	-1.83
MS4A7	3840564	1.99e-06	3.42	1.77		SAMD14	5560280	0.00146	-3.55	-1.83
PTTG1IP	4880168	4.47e-06	3.42	1.77		MYT1L	3420050	0.0176	-3.54	-1.82
SULF2	7200242	1.51e-05	3.42	1.77		ENPP2	840678	4.43e-06	-3.54	-1.83
LOC728715	6770746	0.00639	3.41	1.77		SHANK2	4220209	0.031	-3.53	-1.82
FOS	4280017	0.0457	3.4	1.77		UNC13C	4920719	0.0316	-3.53	-1.82
CHAD	4890167	0.000224	3.4	1.77		TCEAL7	3310273	2.27e-07	-3.52	-1.82
COL16A1	5360743	5.21e-05	3.39	1.76		SCN2A	3290465	5.07e-07	-3.51	-1.81
KIAA0152	1990546	0.000655	3.39	1.76		KIAA0895	3890164	0.0152	-3.49	-1.8
NMB	5670594	0.000547	3.38	1.76		DUSP8	4890041	0.00105	-3.49	-1.8
PDE4B	2480577	2.81e-08	3.37	1.75		GLS2	3800035	9.67e-05	-3.48	-1.8
SLC7A7	4830632	2.49e-05	3.36	1.75		ABLIM2	2260471	3.03e-12	-3.47	-1.79
EMP3	3800452	7.35e-06	3.35	1.75		ProSAPiP1	780767	0.0373	-3.47	-1.8
SLCO2B1	1400121	8.85e-06	3.35	1.75		GPRC5C	1170477	0.0126	-3.47	-1.8
SGK	4390450	8.99e-05	3.35	1.75		PLCXD3	3440598	0.000153	-3.47	-1.8
IGFBP5	2120524	0.0247	3.35	1.75		NEUROG2	7610746	0.0459	-3.46	-1.79
HCP5	780600	5.01e-07	3.35	1.75		KIAA1394	3180504	0.00462	-3.46	-1.79
GPX1	60647	1.12e-05	3.35	1.74		KIF5C	2570402	7.22e-09	-3.44	-1.78
FERMT1	5890347	0.000186	3.35	1.74		LY6E	4890270	0.0129	-3.44	-1.78
FGD2	7210717	0.00486	3.34	1.74		ADCY1	610592	4.07e-08	-3.44	-1.78
TPP1	670113	0.00182	3.34	1.74			1010687	0.0447	-3.43	-1.78
SAT1	5490431	3.05e-06	3.34	1.74		TEF	4040114	7.26e-12	-3.43	-1.78
PID1	1410114	1.29e-07	3.33	1.74		AP2A2	6270041	0.0129	-3.43	-1.78
ACTA2	6480059	0.00119	3.33	1.74		FUT9	130523	1.2e-10	-3.43	-1.78
TAGLN2	4070736	4.45e-06	3.33	1.74		PDE1A	4180707	0.0185	-3.43	-1.78
GOLPH4	6100168	0.00513	3.33	1.73		SLC25A22	4210626	9.99e-05	-3.42	-1.77
LOC387683	1780113	0.000896	3.32	1.73		MAL	6330196	0.00774	-3.42	-1.78
CMTM8	2480037	0.00684	3.32	1.73		GNAO1	6580092	0.039	-3.4	-1.77
FAM89A	6280048	0.00129	3.31	1.73		GABBR2	4780563	7.99e-05	-3.4	-1.77
CCDC102A	1660681	2.41e-08	3.31	1.73		SPINT2	1240730	0.00113	-3.4	-1.77
SIPA1	5810068	9.46e-07	3.29	1.72		ABLIM1	3610315	3.76e-06	-3.39	-1.76
VWA1	50682	0.000617	3.29	1.72		PPM1E	6280059	0.000302	-3.39	-1.76
MVP	3360646	1.78e-06	3.29	1.72		DNAJC12	2450411	1.03e-05	-3.38	-1.76
EXTL1	6560682	5.43e-07	3.29	1.72		SPTBN4	540022	9.28e-12	-3.37	-1.75
DOCK1	2360196	0.00019	3.29	1.72		GOLSYN	2690411	7.96e-07	-3.37	-1.75
ID1	670386	8.28e-06	3.29	1.72		PIP3-E	5340471	0.0394	-3.36	-1.75
AKR1C3	7210632	0.00193	3.28	1.72		MDGA1	5690445	1.42e-09	-3.36	-1.75
C10orf54	6620292	1.4e-06	3.28	1.71		A2BP1	1580181	0.0155	-3.36	-1.75
FXYD5	7380546	1.22e-05	3.27	1.71		GABRA2	20152	2.77e-05	-3.36	-1.75
AIF1	1940047	0.0203	3.27	1.71		HPRT1	6400270	0.00017	-3.35	-1.74
ATP6V0E1	4730343	1.94e-06	3.27	1.71		CNTNAP2	1400520	0.000178	-3.35	-1.74
GNAI2	1090167	0.00585	3.27	1.71		NRIP2	3420255	0.000476	-3.34	-1.74
PTPRE	2490240	4.9e-10	3.27	1.71		NR1D2	2640707	0.0151	-3.34	-1.74
SP110	1340491	2.38e-10	3.26	1.71		TMEM144	1340026	0.0496	-3.34	-1.74
KCNQ2	1510075	9.25e-06	3.25	1.7		SGSM1	840364	0.0313	-3.33	-1.74
CANX	1070402	0.00524	3.25	1.7		NECAP1	2640114	9.4e-05	-3.32	-1.73
CTSO	1820300	1.14e-05	3.24	1.7		CPEB3	3610386	0.0215	-3.32	-1.73
VWA1	3830100	9.8e-06	3.24	1.7		HNRNPU	4250112	0.000732	-3.32	-1.73
SRGN	7550484	0.000723	3.24	1.7		NSF	5260138	0.0144	-3.32	-1.73
TFPI	1340039	1.52e-06	3.24	1.69		DNAJC12	5720465	0.00243	-3.31	-1.73
FCGR1B	2710709	4.94e-07	3.23	1.69		KLC1	4250706	0.0109	-3.31	-1.73
C3	4860494	8.97e-07	3.23	1.69		ANKRD9	7050370	0.000312	-3.31	-1.73
LOC400963	770554	1.83e-05	3.22	1.69		LRRC26	7150270	0.0203	-3.3	-1.72
MYH9	6620136	0.00877	3.22	1.69		SNRK	2060095	5.22e-06	-3.3	-1.72
GRN	1940021	1.35e-06	3.22	1.69		SSX2IP	1440546	0.0258	-3.3	-1.72
BCAS1	670372	0.00299	3.21	1.68		OLFM1	3800204	4.42e-08	-3.3	-1.72
TLR5	830440	2.34e-06	3.21	1.68		CDKN2D	7050326	1.64e-06	-3.3	-1.72
RGS10	3830092	0.00241	3.21	1.68		GJB6	2260563	9.99e-05	-3.29	-1.72
GALNTL2	1980379	0.000116	3.2	1.68		STXBP1	1260564	0.0135	-3.29	-1.72
SIL1	6560603	6.7e-08	3.2	1.68		CNTN2	4260471	0.000352	-3.29	-1.72
CYP1B1	2120053	0.000135	3.19	1.68		FLJ22184	7550368	0.000334	-3.29	-1.72
CDH11	2650709	9.35e-09	3.19	1.68			6400564	0.000209	-3.29	-1.72
ZFP36L2	7050300	0.0129	3.19	1.67		PDE1A	730348	0.0187	-3.28	-1.71
NOPE	6480014	1.14e-08	3.19	1.67		OTX2	1820541	0.0159	-3.28	-1.71
LYZ	3710504	7.59e-05	3.19	1.67		C9orf45	1050050	2.49e-06	-3.28	-1.72
SLC15A3	4220044	4.3e-06	3.19	1.67		HSD17B6	4040441	0.000678	-3.27	-1.71
SLC11A1	780465	4.24e-06	3.18	1.67		NAP1L3	5270431	1.91e-06	-3.27	-1.71
FAM89A	4040242	3.6e-07	3.18	1.67		ABLIM1	2570112	0.000201	-3.27	-1.71
NCAM2	5080292	0.000706	3.18	1.67		ETV1	1010324	0.0257	-3.27	-1.71
ISG20L1	4480288	3.98e-08	3.17	1.67		DNM1	2320546	0.00226	-3.27	-1.71
PSMB8	7210326	0.000542	3.17	1.66			4480537	6.29e-05	-3.27	-1.71
TNFRSF19	2360672	6.7e-06	3.17	1.66		RAB6B	4780463	0.00043	-3.26	-1.71
MTMR11	3890138	2.81e-07	3.17	1.66			460544	5.55e-05	-3.26	-1.71
TSHZ3	5870424	8.69e-11	3.16	1.66		CNTN6	4670270	1.05e-05	-3.25	-1.7
TNFRSF14	6520725	0.00677	3.15	1.66		ST8SIA3	160202	7.63e-06	-3.23	-1.69
ZFP36L1	830164	1.21e-05	3.15	1.65		NTF3	2940441	0.032	-3.23	-1.69
PLLP	6020619	0.000238	3.15	1.65		RBM9	1260139	0.00658	-3.21	-1.68
P2RY13	520392	1.19e-06	3.14	1.65		NDEL1	6420286	2.92e-05	-3.21	-1.68
GALNAC4S-6ST	7320041	8.5e-06	3.14	1.65		GFOD2	2970050	0.0131	-3.19	-1.67
LRP4	1980609	1.32e-06	3.13	1.65		CAMK2N2	2940142	0.000193	-3.19	-1.67
TMEM119	3830762	0.000908	3.13	1.65		PDZD4	4260632	0.0328	-3.19	-1.67
BTN3A2	4610674	7.14e-08	3.13	1.65		INSM1	4040474	0.0334	-3.19	-1.67
IRF8	150072	6.56e-06	3.13	1.64		PDE1A	5900189	1.29e-08	-3.19	-1.67
DDEF1	7000072	0.0216	3.12	1.64		ZNF521	6590026	0.00386	-3.19	-1.68
NTRK2	3870246	1.35e-05	3.12	1.64		SH3PXD2A	3460451	7.86e-05	-3.18	-1.67
CYFIP1	4200343	0.00624	3.11	1.64			3120202	0.0347	-3.18	-1.67
SCARA3	6420630	4.73e-07	3.11	1.64		CHRNA3	4280180	0.033	-3.18	-1.67
C1QA	2940685	7.63e-05	3.11	1.64		QDPR	6900450	1.46e-09	-3.17	-1.66
POSTN	1050747	0.0012	3.11	1.64		NDRG4	7330739	5.04e-09	-3.17	-1.66
GNG12	5890025	7.02e-07	3.11	1.64		KIAA0368	6400240	0.01	-3.17	-1.67
SRPX	4900133	3.07e-05	3.1	1.63		PHYHIP	1400343	0.0369	-3.16	-1.66
MXRA7	5550500	0.000917	3.1	1.63		YWHAH	4810653	0.00391	-3.16	-1.66
CCND2	3460520	9.41e-06	3.09	1.63		ABCG4	3360390	7.49e-06	-3.15	-1.66
SH2B3	6560301	0.00733	3.09	1.63		ASPHD1	1440088	0.000242	-3.14	-1.65
SRGN	360500	5.8e-05	3.09	1.63		PTCHD1	6860176	0.000249	-3.14	-1.65
LOC728014	4760601	0.000193	3.08	1.62		ELMO1	460725	0.0475	-3.14	-1.65
SP110	3840593	2.14e-08	3.08	1.62		PTPRN	3850603	0.0323	-3.14	-1.65
PHF11	1510196	0.00767	3.08	1.62		PCP2	5260376	0.0275	-3.14	-1.65
LY6H	3990561	0.00665	3.07	1.62		PRKCE	1690039	7.1e-05	-3.13	-1.64
A2M	2370438	8.31e-08	3.07	1.62		APLP1	3140431	0.00904	-3.13	-1.65
HEY2	2350685	5.18e-07	3.07	1.62		CA2	460358	1.59e-05	-3.13	-1.65
TNFRSF10B	2600463	0.000186	3.07	1.62		HPRT1	7610286	9.51e-10	-3.13	-1.65
PARP4	2450148	2.67e-09	3.06	1.61		LGI1	4150068	0.000535	-3.12	-1.64
ALCAM	2070575	9.32e-08	3.06	1.61		TMEM51	380102	1.24e-06	-3.11	-1.64
SH3KBP1	6020152	0.000352	3.06	1.61		ZFPM2	3170280	0.0256	-3.11	-1.64
FAM5C	3460446	0.000129	3.05	1.61		ASPHD2	7400102	0.0228	-3.11	-1.64
PTPRE	2340673	0.000667	3.05	1.61		RAB26	2600240	4.53e-05	-3.1	-1.63
CTNNA1	5890451	0.03	3.05	1.61		ARHGEF7	1430379	0.0273	-3.09	-1.63
LY6H	6180706	0.00134	3.04	1.61		KIAA0802	7330673	0.000237	-3.09	-1.63
ANKRD20A1	4490484	0.00042	3.04	1.61		C3orf58	4060131	0.000515	-3.08	-1.62
NRP1	5720424	0.000457	3.04	1.61		PPP1R3F	1500162	3.26e-08	-3.08	-1.62
HSPA6	160092	0.000181	3.04	1.61		ZNF533	5290333	6.75e-05	-3.08	-1.62
S100A11	110682	4.31e-07	3.04	1.6		RASL11B	3370129	0.00019	-3.08	-1.62
S100A6	2810315	1.75e-05	3.04	1.6		KIFC2	6770411	0.0393	-3.07	-1.62
	1510608	4.49e-06	3.04	1.6		KIAA1024	1740121	0.000136	-3.07	-1.62
CCL3L1	4250053	0.0487	3.04	1.6		C1orf173	4780475	6.3e-10	-3.07	-1.62
APCDD1	4280739	0.000142	3.04	1.6		CEND1	5560162	1.17e-07	-3.05	-1.61
TMED10P	1260129	3.28e-05	3.03	1.6		ANK1	3180209	0.000786	-3.05	-1.61
FBXO32	1430598	0.000173	3.03	1.6			1500639	3.22e-08	-3.04	-1.6
SLC40A1	730164	1.21e-05	3.03	1.6		EPHA4	6650482	0.024	-3.04	-1.6
ADFP	460204	8.32e-09	3.02	1.6		ADARB1	7330097	0.00058	-3.04	-1.6
CXorf57	6580626	2.77e-07	3.02	1.59		UBA52	6550358	4.46e-08	-3.03	-1.6
PRICKLE2	1570168	2.73e-05	3.02	1.59		FBXL16	6840390	5.54e-07	-3.03	-1.6
GLIS3	6560017	6.77e-06	3.02	1.59		A2BP1	5220554	4.95e-09	-3.03	-1.6
FLJ21438	520273	1.91e-07	3.01	1.59			1690082	0.00972	-3.02	-1.59
KLRC3	1070487	3.86e-05	3.01	1.59		SS18L1	6510661	0.00963	-3.01	-1.59
SHC1	6250019	4.17e-06	3.01	1.59		GJC2	6520356	0.0489	-3	-1.58
CSF2RA	4010719	4.49e-05	3.01	1.59		PNCK	10543	0.00082	-3	-1.59
C14orf173	3060646	0.00162	3	1.58		GLRA2	4120402	0.00806	-3	-1.59
TSPAN6	2470255	7.18e-07	2.99	1.58		BTBD11	6510608	0.008	-2.99	-1.58
CADM4	6420019	7.02e-06	2.99	1.58		UNC5A	1980634	0.00643	-2.98	-1.57
BCAS1	3060343	0.036	2.99	1.58		MYO5C	1980246	0.0327	-2.98	-1.57
DCN	5550719	0.00019	2.98	1.58		PAXIP1	3830372	0.000994	-2.98	-1.57
UBA7	2850202	2.51e-05	2.98	1.57		MGC12966	7400671	7.16e-07	-2.98	-1.57
ENDOGL1	4570008	2.36e-05	2.98	1.57		RALGPS1	990280	0.000171	-2.97	-1.57
ISG20	6330132	9.21e-06	2.98	1.57		KIF1B	7040707	2.47e-08	-2.97	-1.57
LMO2	3850059	8.83e-07	2.97	1.57		NRXN3	6620647	0.0179	-2.96	-1.56
FGD3	5270619	0.000348	2.97	1.57		ART3	7040497	0.000829	-2.96	-1.56
LITAF	3180672	0.035	2.97	1.57		RNF41	1090433	0.00249	-2.96	-1.56
PLOD1	60437	2.41e-08	2.97	1.57		KCTD2	2630521	0.00867	-2.96	-1.57
MATN2	5810746	8.32e-06	2.96	1.56		RIMS1	6020347	0.00747	-2.95	-1.56
DENND2A	6100072	1.02e-07	2.95	1.56		TSPAN18	1820279	0.00265	-2.94	-1.55
LRRC4C	2940189	8.57e-06	2.95	1.56		OLFM1	2680072	6.15e-05	-2.94	-1.55
ANKRD57	2510224	1.38e-07	2.95	1.56		AKAP7	4780619	0.041	-2.94	-1.56
PMEPA1	3830041	2.25e-05	2.95	1.56		CHN2	6580470	0.0038	-2.94	-1.56
DNASE2	6200315	0.000195	2.95	1.56		ING3	7550707	0.0237	-2.93	-1.55
WASPIP	5700670	0.000317	2.94	1.56			4280484	1.19e-09	-2.93	-1.55
FKBP5	2640341	0.000845	2.94	1.55		PARD6A	460086	0.00312	-2.92	-1.55
LOH11CR2A	1260451	2.7e-06	2.93	1.55		MAPT	2630176	1.18e-05	-2.91	-1.54
PALLD	3780053	0.0139	2.93	1.55		SCAMP5	7510164	1.82e-05	-2.91	-1.54
EPN2	6420026	4.11e-05	2.93	1.55		ZNF653	6100196	0.00172	-2.91	-1.54
SUSD1	7560180	9.44e-08	2.93	1.55		NBEA	6450592	1.22e-07	-2.91	-1.54
CSMD3	7650739	4.52e-06	2.92	1.55		PARD6A	1570711	0.0172	-2.9	-1.53
IGFBP2	4200674	0.000646	2.92	1.54			1940563	5.35e-06	-2.9	-1.54
SLC16A3	110719	6.57e-06	2.91	1.54		MLLT11	2630474	7e-05	-2.9	-1.54
COLEC12	2100767	5.73e-05	2.9	1.54		KIF1A	6520440	0.0213	-2.9	-1.54
PLSCR3	6940255	2.49e-08	2.9	1.54		FAM123A	2760291	0.0028	-2.9	-1.54
JAG1	1010376	1.87e-05	2.9	1.54		MEIS1	4040753	0.0124	-2.89	-1.53
P2RY5	2760112	0.00576	2.9	1.53		ARPP-21	1690561	2.24e-06	-2.89	-1.53
CCL4L2	2970575	0.0366	2.9	1.53			2940228	0.0132	-2.89	-1.53
CFI	1690609	4.66e-06	2.89	1.53		PLCL2	670711	0.00115	-2.88	-1.52
CD63	3520167	2.25e-05	2.89	1.53		GGH	2510338	0.0191	-2.88	-1.52
CD86	4210465	2.06e-06	2.89	1.53		RUNX1T1	3450762	1.25e-05	-2.88	-1.53
PCSK1	7200609	0.00173	2.89	1.53		DNM3	2190475	0.00501	-2.87	-1.52
LYPD1	6290341	0.000242	2.89	1.53		ANKRD43	2450274	0.0132	-2.87	-1.52
LGALS3BP	4290730	0.00102	2.89	1.53		2003-09-01	6040066	5.93e-06	-2.86	-1.51
IFIT3	1500280	5.81e-05	2.88	1.53		KIAA0319	4920112	0.00268	-2.86	-1.52
PSCD4	6510524	4.08e-06	2.88	1.53		PDZK1	6020202	1.3e-05	-2.86	-1.52
GPR34	2510270	0.00202	2.88	1.53		CACNA1A	3870390	0.0216	-2.86	-1.52
FAM111A	2680278	2.26e-07	2.88	1.52		TMEM10	2260739	0.00697	-2.85	-1.51
LTBP3	3520093	0.00102	2.88	1.52		LOC283683	6350477	0.0138	-2.85	-1.51
RBMS1	4150639	0.00708	2.88	1.52			3420356	1.59e-06	-2.85	-1.51
INMT	6400463	8.27e-05	2.88	1.52		SNCB	1110521	0.00682	-2.85	-1.51
ITGB4	1570598	1.11e-05	2.88	1.52		EPHB1	5310722	3.28e-05	-2.85	-1.51
PLOD3	160630	3.35e-08	2.87	1.52		GPR83	6860603	0.00584	-2.84	-1.5
CD59	1410201	3.13e-07	2.87	1.52		KCNN2	5360685	7.08e-10	-2.84	-1.51
PRKCA	6560564	0.00216	2.86	1.52		2005-09-01	6960022	1.82e-06	-2.83	-1.5
ATP10B	4730180	0.000884	2.86	1.52			2600722	0.000449	-2.83	-1.5
VASN	2900274	6.56e-06	2.86	1.52		SRGAP2	990072	4.38e-07	-2.83	-1.5
GNS	6110392	0.00105	2.86	1.52		ABLIM1	6400243	4.3e-09	-2.83	-1.5
LAMA4	7160253	2.93e-08	2.85	1.51			1240333	0.000106	-2.82	-1.49
MT1M	1400634	0.000457	2.85	1.51		TSPYL1	3780689	0.00157	-2.82	-1.49
FAM38A	4590390	0.00197	2.85	1.51		RYR2	1660241	0.0363	-2.82	-1.5
LOC652541	2640463	1.62e-06	2.84	1.51		CACNA2D2	3120180	0.0012	-2.82	-1.5
ITGB1	610452	0.0029	2.84	1.51		DNAJA4	6480091	4.97e-05	-2.81	-1.49
DHRS3	7040670	9.45e-08	2.84	1.51			4780187	0.000474	-2.81	-1.49
KLRC2	2360164	0.00722	2.84	1.51		YPEL4	3890082	5.44e-06	-2.81	-1.49
MAPRE1	6060731	2.97e-12	2.84	1.5		COL13A1	5720692	0.000186	-2.81	-1.49
NCALD	520553	0.000208	2.83	1.5			150392	1.92e-06	-2.81	-1.49
QPRT	2940291	0.000103	2.83	1.5		CHES1	4230470	0.00337	-2.81	-1.49
EML3	3400397	9.71e-05	2.83	1.5		C10orf132	1710333	5.92e-05	-2.81	-1.49
	6560706	0.00385	2.83	1.5		RSBN1	6370215	8.23e-05	-2.8	-1.48
SORCS1	5820673	6.54e-08	2.83	1.5			10632	0.000264	-2.8	-1.49
SERPINB6	4220504	0.012	2.83	1.5		RFXDC2	7050647	1.15e-05	-2.8	-1.49
CAPN5	6760661	0.000448	2.83	1.5		MAST1	6420114	2.17e-08	-2.78	-1.47
LIMS1	990358	0.00919	2.83	1.5		POLR1D	6370484	0.00227	-2.77	-1.47
MUC1	7650026	7e-06	2.83	1.5		LOC388419	2600554	0.00365	-2.77	-1.47
IL1B	840685	0.00849	2.83	1.5		KCNIP4	3890711	0.00102	-2.77	-1.47
ARHGAP15	1660685	0.000772	2.82	1.5			1340615	0.00146	-2.77	-1.47
CCL5	7570408	0.000166	2.82	1.5		C8orf70	1990615	0.000112	-2.76	-1.46
ATP2B4	6100482	0.00688	2.82	1.5		PPM1B	3450681	1.75e-08	-2.76	-1.47
LGALS1	1450193	2.13e-05	2.82	1.5		LHFPL4	4120093	4.69e-06	-2.76	-1.47
BTG3	4920053	2.43e-07	2.82	1.49		PLP1	2970544	0.0112	-2.75	-1.46
SGSH	1340538	1.27e-08	2.82	1.49		ASGR1	2370064	3.81e-05	-2.75	-1.46
IGFBP3	6840372	6.75e-05	2.82	1.49			1450458	0.0179	-2.75	-1.46
RPS27L	5570678	7e-06	2.82	1.49			6110450	0.00194	-2.74	-1.45
PTPRE	2650482	7.55e-07	2.81	1.49		ARL3	7150671	8.93e-10	-2.74	-1.46
KCNIP3	1260669	0.000823	2.8	1.49		CENTG3	3890431	0.0411	-2.73	-1.45
IFI6	1010246	0.0151	2.8	1.49		CCNG2	5360672	0.00172	-2.73	-1.45
PDGFRB	5960068	2.75e-06	2.8	1.49		JARID2	2320286	2.31e-07	-2.73	-1.45
HSPB1	7200608	0.000156	2.8	1.49		LOC643031	4880477	8.31e-05	-2.73	-1.45
FBLN5	5690639	1.08e-05	2.8	1.49		PANK1	6620133	4.87e-05	-2.72	-1.44
PLLP	5670687	0.000591	2.8	1.49		WASF3	2570041	4.09e-05	-2.72	-1.44
DLC1	1190446	0.00794	2.8	1.48		SRGAP3	1230487	3.21e-06	-2.72	-1.44
FJX1	6270437	0.000102	2.79	1.48		TMEM55A	5960653	1.52e-07	-2.71	-1.44
GIMAP7	3170091	1.61e-06	2.78	1.48		TMEM98	5390333	0.00124	-2.71	-1.44
SH3BP4	4890674	2.81e-06	2.78	1.48		KCNJ12	4920010	0.0472	-2.7	-1.43
GNPTAB	2490670	0.000157	2.78	1.48		PDIA2	870743	0.0388	-2.7	-1.43
FKBP9L	5700451	0.0218	2.78	1.47		FAM131A	3940564	0.0142	-2.7	-1.43
GSTO2	2260730	7.14e-05	2.77	1.47		MYRIP	4220370	0.000749	-2.69	-1.43
CKLF	1660528	4.53e-05	2.77	1.47		ASPH	5890619	1.42e-07	-2.69	-1.43
CPVL	60136	6.91e-06	2.76	1.47		GCHFR	5670475	0.00809	-2.68	-1.42
BCAT1	7650524	0.008	2.76	1.47		LOC650257	3190243	0.00143	-2.68	-1.42
ATP2B4	6900630	2.38e-10	2.76	1.47			7380468	0.000625	-2.68	-1.42
TAGLN	650678	0.003	2.76	1.47		TPRG1L	4260722	1.71e-09	-2.68	-1.42
ATP6V0E1	2320110	2.59e-09	2.76	1.47			1980538	1.99e-06	-2.68	-1.42
FARP1	7210196	3.33e-05	2.76	1.46		EFHA2	4730088	0.0219	-2.67	-1.41
EVI2B	7050152	1.51e-07	2.75	1.46		C1orf128	270133	0.0111	-2.67	-1.42
CDK6	670286	1.61e-05	2.75	1.46		CALM1	1660477	0.00348	-2.67	-1.42
TRIM22	5960747	3.49e-07	2.75	1.46		FAIM2	5270504	0.0114	-2.67	-1.42
CASP1	7050382	2.22e-05	2.75	1.46		THOC3	2480328	0.000142	-2.67	-1.42
ECGF1	2350504	0.000191	2.75	1.46		PHF17	7150189	0.00796	-2.67	-1.42
KIF13B	5290209	2.81e-05	2.75	1.46		CHN1	610332	0.0254	-2.66	-1.41
AKNA	2850010	4.74e-09	2.75	1.46		PRNP	2710341	0.0109	-2.66	-1.41
BAALC	4010082	0.000311	2.75	1.46		RNF146	1090594	0.0123	-2.66	-1.41
PRDX4	2650253	0.0081	2.74	1.45		DHPS	770543	0.0217	-2.66	-1.41
MT1E	2070288	0.0184	2.73	1.45			1580594	9.87e-10	-2.66	-1.41
CYR61	3930605	0.0246	2.73	1.45		GNB5	2230408	2.59e-09	-2.66	-1.41
TMEM54	4890563	1.47e-09	2.73	1.45			3840390	0.0179	-2.66	-1.41
IFI35	2510220	1.21e-06	2.73	1.45		CCNI	5810605	0.00574	-2.65	-1.4
HRASLS	2350037	8.57e-06	2.73	1.45			1070458	0.000773	-2.64	-1.4
TSPO	1230019	0.00571	2.73	1.45		ELMO1	2750154	0.00642	-2.64	-1.4
NTRK2	430102	9.16e-06	2.73	1.45		PPP2R5B	3290386	0.000643	-2.64	-1.4
PVRL3	540156	6.75e-06	2.73	1.45		2003-09-01	4890021	0.000259	-2.64	-1.4
SPRED1	5700707	1.88e-05	2.73	1.45		EFHD1	1980484	0.0125	-2.63	-1.39
GSTK1	5900692	0.00132	2.72	1.45		SNRK	5820338	0.00175	-2.63	-1.39
IL1RAP	4880632	1.15e-06	2.72	1.44		GALNT9	6980553	0.000167	-2.63	-1.4
OSBPL5	2450246	4.66e-07	2.72	1.44		LRRC3B	5870619	1.89e-05	-2.63	-1.4
PARVG	6200685	9.85e-06	2.71	1.44		GALNT9	5360056	0.0236	-2.63	-1.4
PXDN	6400397	5e-09	2.71	1.44		NMNAT2	5130220	5.7e-06	-2.62	-1.39
FBLN5	4670441	1.8e-05	2.71	1.44			2680504	0.000572	-2.62	-1.39
RFTN1	1260497	0.000927	2.71	1.44		FAM126B	4880110	0.0159	-2.61	-1.38
TRIM47	840528	8.4e-06	2.71	1.44		FAM131C	7320309	2.5e-07	-2.61	-1.38
APOA1BP	1570725	1.32e-06	2.71	1.44		CA2	2060674	7e-06	-2.61	-1.39
LOC730024	380097	0.00849	2.71	1.44		DNAJC12	6420736	0.000124	-2.6	-1.38
HLA-E	1030747	5.48e-06	2.71	1.44		MTUS1	3800017	0.001	-2.6	-1.38
CASP1	450491	0.00101	2.7	1.43		FBXO31	7380327	7.8e-06	-2.6	-1.38
ECM1	3440386	4.02e-06	2.7	1.43		PPP1R13B	3420228	0.000349	-2.59	-1.37
PSMB9	1940180	0.000114	2.7	1.43		ARHGEF12	5270193	5.94e-10	-2.59	-1.37
BTG2	1010487	0.00575	2.7	1.43		SYNGR3	5860609	7.03e-05	-2.58	-1.37
AXL	4640403	4.83e-09	2.7	1.43		ANLN	6450669	0.000144	-2.58	-1.37
SEPN1	780162	3.32e-06	2.7	1.43		PDS5B	870167	0.0221	-2.58	-1.37
	1410022	0.000112	2.69	1.43		PREPL	5310204	0.024	-2.58	-1.37
AXL	6480703	1.09e-09	2.69	1.43		ACOT7	4290050	0.00561	-2.58	-1.37
COL11A1	5560739	2.31e-07	2.69	1.43		RAB11FIP4	6370195	0.0221	-2.58	-1.37
RRBP1	4540327	0.0011	2.69	1.43		C16orf79	60220	0.0417	-2.58	-1.37
MTE	2760537	0.000158	2.69	1.43		RWDD1	1030438	0.00545	-2.58	-1.37
LOC285382	1690487	1.84e-06	2.68	1.42		TMEM130	5960605	4.11e-05	-2.57	-1.36
COL1A1	6960142	0.0101	2.68	1.42		BEX2	4830674	8.34e-05	-2.57	-1.36
EBI2	4490520	0.0012	2.68	1.42			1070470	0.0202	-2.57	-1.36
SEMA3E	2190243	9.9e-08	2.68	1.42		MGC3020	2690189	0.0133	-2.57	-1.36
FCER1A	3360615	1.99e-05	2.68	1.42		MEF2D	3940484	6.64e-05	-2.57	-1.36
TRH	160382	0.0031	2.68	1.42		PLP1	2650288	0.00263	-2.56	-1.35
LOC91561	2370341	0.000288	2.68	1.42		SLC12A2	4220041	1.84e-06	-2.56	-1.36
MGC42367	1780224	2.69e-06	2.68	1.42		SEZ6L2	1090521	0.00104	-2.56	-1.36
LAMC3	6280541	0.000118	2.67	1.42		CRY2	1190193	1.04e-08	-2.56	-1.36
LUM	2490364	0.00224	2.67	1.42		BRSK2	460687	1.48e-05	-2.56	-1.36
RUNX1	7400368	2.55e-07	2.67	1.42		SHF	1710037	3.21e-06	-2.55	-1.35
TPM1	5560246	0.0158	2.67	1.42		G3BP2	4540647	0.00183	-2.55	-1.35
CLIC4	3890193	4.37e-08	2.67	1.41		C9orf150	2600379	0.000182	-2.55	-1.35
MAOA	6550528	9.74e-06	2.66	1.41		PER2	6040286	0.00013	-2.55	-1.35
RND2	7040446	1.31e-05	2.66	1.41		KLF11	5700088	0.000444	-2.54	-1.34
RDH10	7050433	1.32e-05	2.66	1.41		TCBA1	3130110	0.0275	-2.54	-1.34
NLGN3	3520039	5.7e-06	2.66	1.41		EBF1	1110592	0.00894	-2.54	-1.34
IRAK1	4040564	3.36e-07	2.66	1.41		SLC35B4	6380553	7.95e-05	-2.54	-1.35
BARD1	5080561	0.000805	2.65	1.41		RPL21	4920070	1.14e-06	-2.54	-1.35
IFI44	2570300	0.000375	2.65	1.41		TFAP2B	7320471	0.0308	-2.53	-1.34
M6PRBP1	620008	0.0339	2.65	1.41			4220288	0.0247	-2.53	-1.34
CTSC	2640768	1.1e-06	2.65	1.4		MOAP1	270224	2.01e-08	-2.53	-1.34
MPZL1	7000431	8.33e-06	2.64	1.4		RAP1GAP	4890181	0.00415	-2.53	-1.34
C8orf46	4570341	7.13e-07	2.64	1.4		EPM2AIP1	6770403	0.036	-2.53	-1.34
SOX2	5080273	1.18e-06	2.64	1.4			1820743	1.55e-06	-2.53	-1.34
TMEM132D	7400647	2.4e-05	2.64	1.4		C20orf103	4290026	1.88e-05	-2.53	-1.34
SCIN	730592	0.000164	2.64	1.4			1400156	1.17e-05	-2.53	-1.34
PCSK1	520176	0.00112	2.64	1.4		RPL17	2000593	0.013	-2.52	-1.33
PBX3	2470634	1.49e-09	2.64	1.4		GPR22	6380273	0.0403	-2.52	-1.33
TMEM100	4120431	0.000192	2.63	1.4		CALM3	2750184	1.22e-08	-2.52	-1.33
NCAN	540326	0.00153	2.63	1.4			5390192	0.0254	-2.52	-1.34
CPVL	1400703	0.00114	2.63	1.4		PRDM8	7040431	0.00312	-2.51	-1.33
DOCK10	1710736	0.000101	2.63	1.39		MAPK8IP2	4560487	0.0173	-2.51	-1.33
ADAMTS9	1570382	0.000136	2.62	1.39		LOC652730	2760402	0.0113	-2.51	-1.33
CDKN2C	4920593	4.46e-07	2.62	1.39		MAP1LC3A	5490240	1.01e-08	-2.51	-1.33
S100A4	5290270	0.00423	2.62	1.39		PPP3CA	2940537	1.52e-10	-2.51	-1.33
OCIAD2	6420392	0.0227	2.62	1.39		DPF3	2600128	1e-06	-2.5	-1.32
FERMT3	6060315	3.86e-06	2.61	1.39			1230338	0.0287	-2.5	-1.32
NXPH1	6840082	0.0196	2.61	1.38		OLFM3	840494	0.0154	-2.5	-1.32
LOC642113	6450102	0.037	2.6	1.38		KBTBD11	5050093	0.000144	-2.5	-1.32
CD97	6960630	0.000231	2.6	1.38		NPTN	830553	0.00938	-2.5	-1.32
SWAP70	6200753	1.9e-06	2.6	1.38			1230164	6.62e-07	-2.5	-1.32
ENG	4610753	0.000146	2.6	1.38			4220450	0.00784	-2.49	-1.31
SLC9A9	510128	5.68e-07	2.6	1.38		SLC35F4	2640296	0.0335	-2.49	-1.32
ZNF217	60672	3.31e-08	2.6	1.38		CORO2B	1660154	0.00942	-2.49	-1.32
NTNG1	6940053	0.00221	2.6	1.38		SRGAP2	4860220	0.00051	-2.49	-1.32
MYH9	1510458	0.00087	2.6	1.38		SLC1A3	4210403	0.0081	-2.48	-1.31
APCDD1L	130138	0.0249	2.6	1.38		C7orf16	3610180	0.00309	-2.48	-1.31
TMEM173	3460008	0.000598	2.59	1.37		DACH1	6510554	1.11e-09	-2.48	-1.31
TLR7	7200753	3.58e-06	2.59	1.37		AP3B2	4230360	2.61e-05	-2.47	-1.3
RAB3IL1	3460161	2.46e-06	2.59	1.37		PLCB4	6280097	0.00454	-2.47	-1.3
S100A1	7200373	1.55e-05	2.59	1.37		DACT1	1510553	0.00561	-2.47	-1.3
LRIG1	5090408	0.000548	2.59	1.37		EDG1	160754	7.19e-05	-2.47	-1.3
ANG	3930392	4.88e-08	2.59	1.37		CP110	5260082	0.000815	-2.47	-1.31
PCOLCE2	4810445	9.18e-06	2.58	1.37		SNURF	1050408	0.0392	-2.46	-1.3
	6520100	1.9e-05	2.58	1.37		ALDOC	7330544	0.00563	-2.46	-1.3
	3940367	2.97e-05	2.58	1.37		SLC25A12	460180	0.011	-2.46	-1.3
SEC61A1	1030471	0.000812	2.57	1.36		CXXC5	1010048	0.00101	-2.46	-1.3
TMEM123	4610102	1.54e-08	2.57	1.36		XKR4	5810243	0.00068	-2.46	-1.3
ZFHX3	4050746	8.33e-06	2.57	1.36		LOC653257	4150735	0.00476	-2.45	-1.29
GAL3ST1	1260468	0.000434	2.57	1.36		EPB41L3	1510538	0.00593	-2.45	-1.29
OSMR	3370632	1.4e-05	2.57	1.36		PREPL	3940653	0.00873	-2.45	-1.29
PSRC1	1070762	0.00828	2.57	1.36		ELK1	510162	0.000666	-2.45	-1.29
NTNG1	4390333	0.000122	2.57	1.36		INADL	2320678	0.00883	-2.45	-1.29
EDG3	5570187	6.86e-06	2.57	1.36		CADPS	7610592	0.00017	-2.45	-1.29
CTSK	1430278	0.000101	2.57	1.36		RPS23	380070	0.000385	-2.45	-1.29
	2630373	6.93e-07	2.56	1.36		HAPLN4	6510114	7.02e-07	-2.45	-1.29
PTTG1	1510291	0.00374	2.56	1.36		CSDC2	2490224	9.48e-06	-2.45	-1.29
GSN	2370482	0.0029	2.56	1.36		TRIM2	7150240	1.43e-06	-2.45	-1.29
GPR177	6130136	1.11e-05	2.56	1.36		PTPN20A	1780594	0.0042	-2.45	-1.3
SCD5	2940674	0.00197	2.56	1.36		PLA2G4C	1990672	0.0235	-2.45	-1.3
LYL1	3190288	2.65e-06	2.56	1.35		CLSTN3	3420162	0.0419	-2.45	-1.3
ARHGAP1	6480082	0.00539	2.56	1.35			6580674	0.00555	-2.45	-1.3
BAG3	1340075	1.94e-06	2.56	1.35		GABRB3	5390669	3.18e-05	-2.44	-1.28
MFNG	2000438	0.000521	2.55	1.35		SLC5A11	4290746	0.00444	-2.44	-1.29
PHLDB1	5130093	0.000268	2.55	1.35		TPD52	2570161	0.000755	-2.44	-1.29
DMN	2760735	1.02e-05	2.55	1.35		LRRC3B	3890044	6.39e-06	-2.44	-1.29
	5050671	0.000244	2.55	1.35			4560044	3.93e-05	-2.43	-1.28
SCN9A	2350168	0.000101	2.55	1.35		LOC728032	5870544	0.00901	-2.43	-1.28
HIST1H2BK	6110630	1.1e-07	2.55	1.35		NUAK1	1690156	0.000129	-2.43	-1.28
AFAP1	2690187	0.00204	2.54	1.35		CLK4	5820403	0.0285	-2.43	-1.28
OAF	4200025	8.45e-05	2.54	1.35		PPA1	4050452	0.02	-2.42	-1.27
GRN	6840184	7.1e-05	2.54	1.35		HK1	1660196	4.35e-06	-2.42	-1.28
RNASE2	2640068	1.47e-07	2.54	1.34		LANCL1	2450612	0.0102	-2.42	-1.28
CD86	4040022	9.22e-06	2.54	1.34		TRIM9	460121	4.49e-06	-2.41	-1.27
KRTCAP2	6110605	0.0011	2.54	1.34		AUTS2	1470762	0.000925	-2.41	-1.27
ANKRD20A1	4290364	0.00107	2.54	1.34		CACNA1I	6980546	0.00672	-2.41	-1.27
ASCC2	1570523	0.00575	2.54	1.34		SPIRE2	6040014	0.0211	-2.41	-1.27
ANKRD20A1	7050114	0.00294	2.54	1.34		CNTNAP1	4570358	1.35e-05	-2.4	-1.26
PCDH17	2970370	4.95e-09	2.53	1.34		CD24	610437	0.0451	-2.4	-1.26
LMO4	5910523	0.000193	2.53	1.34		ADARB1	4760079	0.00555	-2.4	-1.26
IL17RB	1070152	1.7e-07	2.53	1.34		CCKBR	2070201	9.28e-12	-2.4	-1.26
MCL1	610750	0.017	2.53	1.34		STOX2	990687	2.75e-06	-2.39	-1.25
LOC644322	6980220	0.00792	2.53	1.34		DHDDS	2350576	0.038	-2.39	-1.25
SFRP2	3060639	0.000985	2.53	1.34		KIAA0182	4390382	0.00017	-2.39	-1.26
C1RL	5810424	3.03e-05	2.53	1.34		PCBP3	3390747	0.000328	-2.39	-1.26
FPR1	1030270	2.36e-05	2.52	1.34		KCNIP4	3290471	2.28e-06	-2.39	-1.26
	4480176	0.000246	2.52	1.33		ZFAND5	6620753	1.38e-07	-2.39	-1.26
PFKFB3	1470601	0.0019	2.52	1.33		ZYG11B	7400296	0.0252	-2.38	-1.25
COL8A1	3360452	1.82e-05	2.52	1.33		IL16	5080615	0.00031	-2.38	-1.25
LAMP1	6270100	0.0111	2.51	1.33		ANKRD32	6380747	0.0169	-2.37	-1.25
CXCR7	450424	2.13e-05	2.51	1.33			5820088	0.000642	-2.37	-1.25
MIDN	940291	0.00365	2.51	1.33			1710408	1.7e-07	-2.37	-1.25
SIGLEC10	4480497	0.000178	2.51	1.33		HAGH	4900333	0.0248	-2.37	-1.25
ITPR2	6330037	6.21e-08	2.51	1.33		JPH1	5490025	9.82e-05	-2.37	-1.25
C1orf198	1260576	0.0239	2.51	1.33		2006-03-01	780544	1.07e-05	-2.36	-1.24
LRP5	630066	6.56e-07	2.51	1.32		TTC9B	2570390	2.93e-06	-2.36	-1.24
CRISPLD1	270458	5.76e-07	2.5	1.32		AAK1	4900291	0.00368	-2.36	-1.24
GBP1	2190148	9.42e-05	2.5	1.32			6770487	0.00636	-2.36	-1.24
PVRL3	4850500	2.68e-07	2.5	1.32		CYCS	6200554	6.75e-06	-2.36	-1.24
TRIOBP	5570110	0.0136	2.5	1.32		CCDC109A	4050382	0.00101	-2.36	-1.24
AADAT	6270181	0.000124	2.5	1.32		KCNK12	1940193	0.00556	-2.36	-1.24
PAPSS2	1690259	0.000941	2.5	1.32		INSIG1	360192	8.34e-05	-2.35	-1.23
HEXB	3800139	0.000245	2.5	1.32		CHRD	5570592	0.0268	-2.35	-1.23
GAA	1190634	3.82e-08	2.49	1.32			1050100	0.0389	-2.35	-1.23
COL5A1	4920369	0.00679	2.49	1.32		RGS7BP	3870309	0.0367	-2.35	-1.23
GRAMD2	5720619	4.33e-10	2.49	1.32		NDP	2320598	0.00195	-2.35	-1.23
DRAM	4280482	5.11e-07	2.49	1.32		SOCS5	6370379	0.000908	-2.34	-1.22
CKLF	2760519	1.11e-07	2.49	1.31		CAP2	3930592	5.15e-05	-2.34	-1.23
MAN1C1	6280184	9.02e-05	2.49	1.31		EHD1	1780619	0.000187	-2.34	-1.23
SH3BGRL	5890242	2.36e-05	2.48	1.31		WDR33	1030201	0.0224	-2.34	-1.23
ACTN4	270437	9.23e-05	2.48	1.31		ANK3	1850709	3.73e-05	-2.34	-1.23
GIMAP8	1190040	7.07e-07	2.48	1.31		VAMP2	4200575	0.0043	-2.34	-1.23
TBC1D14	7160707	1.51e-05	2.48	1.31		KCND2	7210180	0.00406	-2.34	-1.23
DTNA	6350164	0.000133	2.48	1.31		LRRC16	6450022	1.29e-06	-2.33	-1.22
KAL1	6620008	2.73e-05	2.48	1.31		LCOR	6760364	4.27e-08	-2.33	-1.22
NFKBIZ	2470348	0.000154	2.48	1.31		TRIM37	4730564	0.0462	-2.32	-1.21
FAM102A	3840215	4.35e-05	2.47	1.31		PITPNM1	6960215	2.06e-06	-2.32	-1.21
FOXC1	5090750	0.000225	2.47	1.31		SUCLA2	5220220	0.0282	-2.32	-1.22
PLCG2	2480424	9.58e-08	2.47	1.3		COX7A1	5390138	0.00426	-2.32	-1.22
TNIK	3800376	1.03e-06	2.47	1.3		MADD	6650575	0.0396	-2.31	-1.21
WSCD1	6940431	2e-05	2.46	1.3		DACT1	3520241	0.0251	-2.31	-1.21
TXNIP	1240440	0.000547	2.46	1.3		LOC650200	150142	0.0131	-2.31	-1.21
DIRAS3	6370221	1.23e-05	2.46	1.3			6020332	0.00967	-2.31	-1.21
CYB5R3	4590441	0.0263	2.46	1.3		EIF4A2	4640689	0.0113	-2.31	-1.21
MX1	1690066	0.000839	2.46	1.3		GPRASP2	3130128	0.000137	-2.3	-1.2
LYPD1	2760709	2.41e-06	2.46	1.3		KIAA1737	380379	1.8e-05	-2.3	-1.2
FYN	610164	0.00817	2.46	1.3		C1orf71	6650121	0.000366	-2.3	-1.2
RHOBTB3	5870474	0.00199	2.46	1.3		C14orf2	2100341	0.0137	-2.29	-1.19
RPS2	5220037	0.0308	2.45	1.3		MAP7	3120475	2.42e-06	-2.29	-1.19
MERTK	7550066	2.17e-05	2.44	1.29			1990176	0.000134	-2.29	-1.19
LCP1	6350161	2.65e-05	2.44	1.29		C20orf117	290132	0.00112	-2.29	-1.2
LEPROT	6980255	2.95e-05	2.44	1.29		SERPINI1	3440156	3.67e-06	-2.29	-1.2
PARP14	4150692	0.00903	2.44	1.29		KIF21A	1660593	0.00689	-2.29	-1.2
E2F3	3930059	5.32e-08	2.44	1.29		PLCH1	5910521	0.0317	-2.28	-1.19
COL18A1	5290132	0.00279	2.44	1.29			4150445	0.000369	-2.28	-1.19
SYTL2	6760037	0.0133	2.44	1.29		PGAM2	1400181	0.0131	-2.28	-1.19
WDR1	7150475	0.00208	2.44	1.28		BRSK1	2000110	5.63e-06	-2.28	-1.19
2002-09-01	630601	0.00221	2.43	1.28		HYLS1	1710397	0.027	-2.28	-1.19
KCNMA1	5550452	0.0456	2.43	1.28		PIP5K1C	2570008	3.67e-07	-2.28	-1.19
FAM129A	4230735	0.0217	2.43	1.28		AES	1230458	0.00063	-2.28	-1.19
TCIRG1	70672	7.38e-06	2.43	1.28		TMEM151A	4850543	0.000851	-2.28	-1.19
NPAS3	3870121	0.000145	2.43	1.28		EFR3A	110161	0.00174	-2.28	-1.19
CDC14B	6040037	4.4e-05	2.43	1.28		LOC340260	2480056	0.00759	-2.28	-1.19
LOC440359	5870307	0.00398	2.42	1.28		FLJ33996	7050400	0.00205	-2.28	-1.19
SIL1	3130228	1.14e-05	2.42	1.28		LIN7B	2360689	0.0206	-2.28	-1.19
LRRK2	3520291	5.68e-08	2.42	1.28			2070053	0.0228	-2.27	-1.18
BMP8B	4570279	0.00156	2.42	1.28		NUAK1	7210497	0.00695	-2.27	-1.18
RAB32	2190128	0.0017	2.42	1.28			1500575	0.0341	-2.27	-1.18
C5orf29	6480079	0.000335	2.42	1.28		PER3	5290538	0.0254	-2.27	-1.19
GOLM1	4180364	2.25e-05	2.42	1.27		ZNF323	1190647	3.05e-05	-2.27	-1.19
ASTN1	1990333	0.00103	2.42	1.27		UBE2J1	5080020	5.35e-06	-2.26	-1.17
CD99	4290097	0.021	2.42	1.27		NDRG3	6660400	0.00163	-2.26	-1.17
DSE	7210170	1.32e-05	2.42	1.27		GNG3	450632	0.00178	-2.26	-1.17
TPM2	160370	0.00173	2.41	1.27		EDG8	1440750	0.0253	-2.26	-1.17
RPN2	3370112	2.63e-09	2.41	1.27		CACNB2	4860292	0.0417	-2.26	-1.18
	1010082	7.57e-06	2.41	1.27		EPB41	7050450	0.0356	-2.26	-1.18
LDB2	4830148	4.5e-07	2.41	1.27		VIPR1	2690709	9.03e-09	-2.26	-1.18
APOL3	1980750	6.73e-06	2.41	1.27		CDK5R1	3930594	9.34e-05	-2.26	-1.18
P2RX7	5090300	0.00513	2.41	1.27		ASNS	1510296	1.77e-05	-2.26	-1.18
LOC652493	150609	0.0474	2.41	1.27		C9orf75	1440050	9.27e-06	-2.26	-1.18
ETV6	3180289	4.94e-10	2.4	1.26		CERK	2230367	0.00795	-2.26	-1.18
LZTS1	3520735	5.01e-06	2.4	1.26		UQCRH	2710240	0.00126	-2.26	-1.18
TRAM2	940670	9.05e-07	2.4	1.26		PTPRD	4220441	0.000322	-2.25	-1.17
CYBB	840168	9.72e-07	2.4	1.26		SOCS5	4880750	0.036	-2.25	-1.17
MYC	5420095	0.000552	2.39	1.26		MTMR7	840608	1.38e-07	-2.25	-1.17
NT5E	5960398	6.25e-07	2.39	1.26		AVPI1	990500	0.0119	-2.25	-1.17
SLIT2	4560592	0.000367	2.39	1.26		FKBP2	1010068	0.039	-2.25	-1.17
DTNA	7320072	0.000172	2.39	1.26		HERC3	4540273	0.00607	-2.24	-1.16
CXCR4	7320288	0.00307	2.39	1.26		GRPEL2	5080487	0.0162	-2.24	-1.16
OSBPL5	2190689	3.35e-07	2.39	1.25		C20orf3	4040204	4.55e-06	-2.24	-1.16
SEMA4B	5080280	4.51e-06	2.38	1.25		TMEM159	2000431	5.04e-06	-2.24	-1.16
SNX22	5360338	0.000205	2.38	1.25		ATP6V0A1	1660215	0.015	-2.24	-1.16
VASH1	580465	0.0277	2.38	1.25		ATP6V1C1	2480241	9.58e-08	-2.24	-1.16
HLA-F	5220070	1.68e-05	2.38	1.25		MTMR4	2120068	0.0184	-2.24	-1.16
LAMB2	7650189	4.45e-06	2.38	1.25		TUBB2A	2940403	0.00226	-2.24	-1.17
SNTG1	5360370	0.000329	2.38	1.25		PURB	6290546	6.22e-08	-2.23	-1.15
FHL2	990288	0.000363	2.38	1.25		FGFR3	6520139	0.012	-2.23	-1.16
MTHFD2	6620689	3.65e-05	2.38	1.25		ABCA5	3450278	0.00689	-2.23	-1.16
SCPEP1	2690598	0.00328	2.38	1.25		ATP2B1	6180059	1.35e-10	-2.23	-1.16
S100A4	3990458	0.00132	2.37	1.25		MAGEE1	4760653	0.000405	-2.22	-1.15
ARNT2	4180307	5.52e-07	2.37	1.25		EPDR1	6400044	8.99e-06	-2.22	-1.15
CNN3	4640743	0.0159	2.37	1.25		ABTB1	2970044	2.05e-05	-2.22	-1.15
FABP5	4150048	0.00376	2.37	1.25		NSF	1410484	0.0349	-2.22	-1.15
SH3GLB1	6960372	1.42e-05	2.37	1.25			5810598	0.0138	-2.22	-1.15
BCHE	7400433	7.62e-05	2.37	1.25		GABRB3	70731	6.31e-05	-2.22	-1.15
SLC44A2	1980521	0.0411	2.37	1.25		APLP1	7000008	0.0185	-2.22	-1.15
WDR6	70707	0.00709	2.37	1.24		DNAJB6	1230224	1.29e-06	-2.21	-1.14
GAD1	1440477	0.000657	2.37	1.24		SCOC	4040482	0.029	-2.21	-1.14
ARID5B	1410408	0.0303	2.37	1.24		TMEM151A	4810075	2.99e-05	-2.21	-1.15
	1740601	4.73e-05	2.37	1.24		POLR2I	1010347	0.018	-2.21	-1.15
FLNC	580491	6.32e-05	2.37	1.24		SRPK1	7050056	4.82e-08	-2.21	-1.15
EMID1	6100487	1.06e-07	2.37	1.24		DAAM1	1710735	0.0258	-2.2	-1.13
MGAT1	5900592	0.00272	2.36	1.24		SRGAP3	6350039	3.64e-07	-2.2	-1.13
XPR1	4010075	0.000608	2.36	1.24		VDAC3	730228	0.0015	-2.2	-1.14
COCH	4120424	0.0195	2.36	1.24		GLS2	4390095	0.00671	-2.2	-1.14
MATN2	670215	0.0137	2.36	1.24			6330215	0.00604	-2.2	-1.14
ISG15	2100196	0.0375	2.36	1.24		CBX7	1500747	0.00459	-2.2	-1.14
CD84	4060095	1.91e-06	2.36	1.24		PC	5890435	0.000357	-2.2	-1.14
IL10RB	5050368	0.0027	2.36	1.24		CERK	3060692	0.00313	-2.2	-1.14
IDH1	6270670	2.22e-05	2.36	1.24		NRXN1	3940278	7.88e-05	-2.19	-1.13
CAT	4040364	0.00209	2.36	1.24		LOC202134	160280	0.00282	-2.19	-1.13
DLL3	4210382	0.0272	2.35	1.24		PHIP	7000377	0.0244	-2.19	-1.13
RASSF4	10639	0.00119	2.35	1.23		ANKRD34A	1090142	2.91e-07	-2.19	-1.13
DOCK11	7610730	1.01e-05	2.35	1.23		CUL3	6200066	0.0407	-2.19	-1.13
LOXL3	7200706	1.48e-05	2.35	1.23		MAPK8IP3	5270575	2.7e-06	-2.19	-1.13
CMYA5	3060020	9.4e-05	2.34	1.23		DAAM2	1820747	0.0365	-2.19	-1.13
PTPN13	1580520	5.38e-07	2.34	1.23		ARPP-21	4560301	2.24e-06	-2.19	-1.13
VKORC1	1770703	0.00113	2.34	1.22		KLF9	3390292	0.000619	-2.19	-1.13
EGR3	2370373	0.00731	2.34	1.22		DHPS	6450458	6.28e-05	-2.19	-1.13
MGC16121	4250678	7.47e-06	2.34	1.22		SNCG	7000669	0.0246	-2.19	-1.13
GUSBL1	60722	0.0299	2.33	1.22		SLC2A3	3800168	0.00829	-2.18	-1.12
CSPG5	160397	0.00302	2.33	1.22		ZFYVE21	380594	0.000284	-2.18	-1.12
SOX6	110735	7.37e-06	2.33	1.22		FAM71E1	1410470	0.0103	-2.18	-1.12
HSP90B1	2480326	0.0042	2.33	1.22		LARP6	4830433	0.00148	-2.17	-1.11
DTNA	4570253	0.000147	2.33	1.22		CDKN1B	130309	1.42e-05	-2.17	-1.11
MAN2B2	4810438	0.000131	2.33	1.22		C18orf25	1410563	0.0386	-2.17	-1.12
LRIG1	2450367	1.8e-07	2.33	1.22		KIAA1737	7050204	9.22e-05	-2.17	-1.12
LOC374395	1780678	3.59e-11	2.33	1.22			6290424	0.0345	-2.17	-1.12
NECAP2	6100050	3.02e-07	2.33	1.22			1770288	0.00906	-2.17	-1.12
CD151	6330474	0.000192	2.33	1.22		UNCX	3830609	0.0302	-2.17	-1.12
STAT3	5090619	0.000904	2.33	1.22		TBPL1	2470333	0.0256	-2.16	-1.11
TGIF1	4260189	2.92e-07	2.32	1.22		PRNP	3170162	4.48e-07	-2.16	-1.11
ACPL2	5720537	0.0137	2.32	1.21		FGF14	4260025	1.17e-05	-2.16	-1.11
SOCS3	4230102	0.000588	2.32	1.21		PRDX5	520750	0.00397	-2.16	-1.11
LST1	650112	0.00118	2.32	1.21		PIK4CA	4920273	4.74e-09	-2.16	-1.11
TSPO	4220091	2.78e-07	2.32	1.21		BTG1	4730369	0.0038	-2.16	-1.11
CITED1	5290711	0.0168	2.32	1.21		CNOT6	4560139	0.00156	-2.16	-1.11
NT5DC3	6330348	0.0165	2.32	1.21			1580538	0.00229	-2.15	-1.1
HLA-C	7200398	3.46e-05	2.32	1.21		ELAVL4	5270142	0.000277	-2.15	-1.1
C6orf85	6560328	2.76e-05	2.31	1.21		KCTD6	5290193	0.00688	-2.15	-1.1
TP53I13	1010647	0.000322	2.31	1.21			6180592	2.7e-06	-2.15	-1.11
GPR125	2060707	0.00014	2.31	1.21		ZCWPW1	2470577	0.0273	-2.15	-1.11
PARP12	2340072	7.18e-05	2.31	1.21		KIAA0240	3420450	7.79e-08	-2.15	-1.11
PROM1	7400452	0.000499	2.31	1.21		SEC62	110327	0.000357	-2.15	-1.11
FCGBP	130463	0.000269	2.31	1.21		TMEM35	1470273	0.0368	-2.15	-1.11
TLN1	6650433	2.97e-09	2.31	1.21		SNCA	7160202	4.41e-06	-2.15	-1.11
TMSB10	7650142	2.94e-05	2.31	1.21		MADD	4830484	0.0306	-2.14	-1.09
RPAIN	730543	0.0408	2.31	1.21		LOC440145	1660181	0.000239	-2.14	-1.09
RAC2	110382	1.47e-05	2.31	1.21		CACNB2	7100154	0.000473	-2.14	-1.1
PSME2	830403	3.91e-07	2.31	1.21		C12orf24	780240	1.25e-07	-2.14	-1.1
NLGN4X	7050110	7e-07	2.31	1.2		C8orf70	5420487	0.0414	-2.14	-1.1
AHNAK	450553	0.013	2.3	1.2		MAP3K9	1230176	5.1e-11	-2.14	-1.1
HLA-DRB4	7330398	0.00337	2.3	1.2		FRS3	4210717	0.000742	-2.14	-1.1
BATF3	5900253	8.15e-05	2.3	1.2		FAM43B	4860743	0.0431	-2.14	-1.1
DAB2	610152	2.38e-06	2.3	1.2		AGXT2L1	2360762	0.00096	-2.13	-1.09
TGM2	1580435	9.81e-06	2.3	1.2		SUCLA2	3930286	0.0113	-2.13	-1.09
ELF1	4010020	1.92e-05	2.3	1.2		CAPN3	3870441	4.46e-05	-2.13	-1.09
SFRP4	2640543	0.000421	2.3	1.2		RAB33B	5870594	0.0228	-2.13	-1.09
PKNOX2	870575	3.21e-06	2.29	1.2		OSBPL2	4180717	1.3e-05	-2.13	-1.09
KCNT2	3140259	5.58e-07	2.29	1.2		C6orf159	20437	3.72e-05	-2.13	-1.09
LOC654103	7320707	7.16e-05	2.29	1.19		SNRPN	4850133	0.0364	-2.13	-1.09
ITGB5	2650114	4.41e-06	2.29	1.19		SLC36A4	380484	0.000401	-2.13	-1.09
CD248	2490113	1.42e-05	2.29	1.19		PHTF1	6900521	0.0344	-2.13	-1.09
	3400709	0.00109	2.29	1.19		FEN1	3370703	0.0142	-2.12	-1.08
GADD45B	4920110	0.00662	2.29	1.19		DDIT4L	380019	0.00893	-2.12	-1.08
SMOC1	4260097	0.000274	2.28	1.19		ULK1	1740373	0.00401	-2.12	-1.08
FYN	6290725	0.00619	2.28	1.19		G3BP2	7100156	0.000302	-2.12	-1.08
STOM	6290519	0.000336	2.28	1.19		NCDN	5310458	0.0126	-2.12	-1.08
CIB1	4900440	5.9e-05	2.28	1.19		YPEL2	1110465	7.56e-09	-2.12	-1.09
UBE2L6	2070170	0.000168	2.28	1.19		LRCH1	940397	0.0126	-2.12	-1.09
SOX2	5130156	2.01e-05	2.28	1.19		CORO2B	5700131	0.00789	-2.12	-1.09
DCLK2	2470403	0.000751	2.28	1.19		KCTD6	5130168	0.0339	-2.12	-1.09
TP53I3	1260020	4.43e-05	2.27	1.19		RNF165	10019	0.017	-2.11	-1.07
PTPN6	6400465	1.41e-06	2.27	1.19		DBP	7050458	0.0476	-2.11	-1.08
F3	10079	0.0008	2.27	1.19		RAB11FIP5	1260193	1.21e-10	-2.11	-1.08
FREM2	5390386	9.61e-06	2.27	1.19		SNCA	5360273	0.00519	-2.11	-1.08
CFH	380424	0.000111	2.27	1.18		SLC6A15	6270445	0.031	-2.1	-1.07
LILRB4	1820114	1.43e-07	2.27	1.18		CITED2	7550112	0.00626	-2.1	-1.07
LAMP2	3060292	6.05e-07	2.27	1.18		SMG1	7560202	0.000159	-2.1	-1.07
CSF2RA	1980689	2.27e-07	2.27	1.18		DUSP10	3780707	0.0378	-2.1	-1.07
ZNF462	1820646	0.00446	2.27	1.18		DIXDC1	2340246	0.0253	-2.1	-1.07
LPAR5	2260241	0.00529	2.27	1.18		XKR6	1340156	3.25e-09	-2.09	-1.06
CSK	3170239	4.24e-07	2.27	1.18		RIMS4	4830138	0.0162	-2.09	-1.06
RNASE4	6590041	7.18e-06	2.27	1.18		ELAVL3	610095	0.000429	-2.09	-1.06
IRX2	6040634	0.00584	2.26	1.18		TPMT	840014	5.99e-06	-2.09	-1.06
LOC730413	6860315	2.97e-05	2.26	1.18		G3BP2	4150037	3.6e-07	-2.09	-1.06
COL15A1	5090026	1.01e-05	2.26	1.18		NRN1	3130300	0.0339	-2.09	-1.06
PCYOX1	840392	0.0155	2.26	1.18		WAC	6660673	2.71e-07	-2.09	-1.06
TPM1	610519	0.00225	2.26	1.18		MBNL2	990128	1.02e-06	-2.09	-1.06
NAPSB	2570176	2.73e-05	2.26	1.18		HNRPDL	2570358	0.000657	-2.09	-1.06
FAM111A	3060458	0.00617	2.26	1.18		CHCHD9	3440168	0.000156	-2.09	-1.06
LRP1	2710286	0.00459	2.26	1.17		BCAP29	6250564	4.5e-07	-2.09	-1.06
SLCO2A1	430161	0.000679	2.26	1.17		NAP1L2	5700382	1.62e-07	-2.09	-1.07
ACPL2	3800538	0.000721	2.25	1.17		TUBB2A	450292	0.000363	-2.09	-1.07
LST1	4640343	1.69e-07	2.25	1.17		NAP1L5	6860400	0.00408	-2.09	-1.07
RARRES1	2340681	0.000195	2.25	1.17		GADD45G	5570114	2.37e-07	-2.08	-1.05
C2orf40	3140113	0.00396	2.25	1.17		SMARCD2	1580327	0.0165	-2.08	-1.05
QSOX1	2850021	0.0339	2.25	1.17		RAB9B	6110296	6.39e-06	-2.08	-1.06
FERMT2	4850289	0.00171	2.25	1.17		LOC388135	6660445	0.0051	-2.08	-1.06
PCDH20	5900376	0.000744	2.25	1.17		CDKN1B	1030348	0.0248	-2.08	-1.06
ARHGDIA	4760255	1.07e-05	2.25	1.17		NAV3	360270	0.00382	-2.08	-1.06
SERPINA1	730047	0.000729	2.24	1.17		ABTB1	6620609	3.15e-09	-2.07	-1.05
ALDH4A1	1470427	0.0215	2.24	1.17		GOT2	6980048	0.0241	-2.07	-1.05
MFGE8	5560075	9.08e-05	2.24	1.16		NPAL3	5090739	0.0443	-2.07	-1.05
LOC730994	3800273	6.56e-06	2.24	1.16		GDF10	5690095	1.28e-06	-2.07	-1.05
CD69	2710575	0.000432	2.24	1.16			5570424	5.89e-08	-2.07	-1.05
HMOX1	6660601	0.00674	2.24	1.16		HMGCLL1	3710341	0.0407	-2.07	-1.05
ADM	5670465	0.00241	2.24	1.16		AK3L1	4610554	1.08e-07	-2.07	-1.05
STAT1	4810187	0.000531	2.24	1.16		FKBP4	2100750	0.0109	-2.07	-1.05
FAM113B	4200541	6.92e-05	2.24	1.16		EPS15	1510035	5.4e-06	-2.06	-1.04
HERC6	6860482	5.05e-08	2.23	1.16		TERF2IP	1410653	5.07e-07	-2.06	-1.04
FXYD5	1470332	1.54e-05	2.23	1.16		MAP1LC3B	2490754	0.0133	-2.06	-1.04
CYP27A1	7040735	0.0102	2.23	1.16		SLC31A2	6560300	3.31e-05	-2.06	-1.04
CC2D1A	7650746	2.49e-05	2.23	1.16		ROGDI	2510689	1.04e-09	-2.06	-1.04
DDEF1	940164	6.76e-05	2.23	1.16		PGBD5	3850129	2.89e-08	-2.06	-1.04
CEBPA	1430280	0.00459	2.23	1.16		SLC38A1	7320382	4.15e-07	-2.06	-1.04
AXUD1	7560041	0.000519	2.23	1.16			5720343	0.0162	-2.06	-1.04
LRRCC1	1500681	0.0154	2.23	1.16		NMT2	3930382	0.038	-2.06	-1.04
BTN3A1	3130600	9.27e-06	2.23	1.16		NOL4	4540736	4.52e-06	-2.06	-1.04
SHISA5	160731	0.024	2.23	1.16		C9orf4	5420086	0.000122	-2.06	-1.04
C2CD2	3460605	0.000875	2.22	1.15		CRY1	2850059	0.00921	-2.06	-1.05
KIAA1202	430243	1.45e-05	2.22	1.15		NHP2L1	2230491	0.0378	-2.06	-1.05
C6orf189	6550347	7.18e-06	2.22	1.15		C3orf14	6650079	0.0438	-2.05	-1.03
SPRY1	3310692	1.59e-05	2.22	1.15		OSBP2	3780100	0.0287	-2.05	-1.03
S100A13	5870577	0.00172	2.22	1.15		ULK1	770440	0.0345	-2.05	-1.03
ANXA2P1	270609	7.92e-06	2.22	1.15		DIP2B	7510392	9.92e-05	-2.05	-1.03
SUCLG2	4060692	1.3e-07	2.22	1.15		MXD4	3710647	0.000768	-2.05	-1.04
LOC650152	5420136	0.0023	2.22	1.15		PKIA	510435	0.000179	-2.05	-1.04
JUN	6510367	0.00775	2.22	1.15		KCNAB1	2970279	0.00313	-2.05	-1.04
SCUBE2	5560392	0.000258	2.22	1.15		ATP2B3	4070253	0.00106	-2.05	-1.04
TAX1BP3	1430647	8.48e-08	2.22	1.15		CYFIP2	3520020	0.000547	-2.04	-1.03
HLA-DQB1	7160474	0.000461	2.22	1.15		GNA11	7650246	0.0188	-2.04	-1.03
F13A1	2230241	0.000278	2.21	1.15			5960681	0.0292	-2.04	-1.03
GAB2	540368	1.83e-07	2.21	1.15		SNX25	6110451	0.000193	-2.04	-1.03
EFEMP2	6100180	1.03e-09	2.21	1.15		EID2B	4900626	6.5e-05	-2.04	-1.03
DBX2	3840563	8.24e-05	2.21	1.15		KIF5C	6650113	0.00293	-2.04	-1.03
DUSP6	5260288	6.76e-07	2.21	1.15		CRY1	1940253	5.86e-09	-2.04	-1.03
FAM70A	5220048	0.0001	2.21	1.14		MAT2B	3170398	0.000211	-2.04	-1.03
TRIP6	3130612	3.8e-07	2.21	1.14		LOC653994	130142	0.0245	-2.04	-1.03
PDLIM1	1410010	0.000889	2.21	1.14		PENK	6220019	3.55e-05	-2.03	-1.02
LRP10	4760349	0.00057	2.21	1.14		MPP2	2510541	1.95e-05	-2.03	-1.02
FLJ22662	2140288	5.32e-05	2.21	1.14		C2orf15	2900600	0.0055	-2.03	-1.02
GPR116	3780603	6.99e-07	2.21	1.14		CORO2A	1410609	0.000154	-2.03	-1.02
BTN3A2	2570253	3.52e-07	2.21	1.14		YEATS4	3370747	7.78e-06	-2.03	-1.02
PLEKHA9	3930215	0.000342	2.2	1.14		EIF4E3	3390221	0.000561	-2.03	-1.02
C9orf127	3610280	0.00442	2.2	1.14		C9orf103	3390129	3.34e-05	-2.03	-1.02
BEST1	5420201	1.02e-05	2.2	1.14		C19orf4	6960035	5.76e-07	-2.03	-1.02
DCLK2	2340129	0.0382	2.2	1.14		VAPA	1940300	5.74e-05	-2.03	-1.02
AGRN	6370500	4.64e-07	2.2	1.14		ISLR2	7400184	0.02	-2.02	-1.01
VGLL4	5220491	4.42e-08	2.2	1.14			7560520	0.0373	-2.02	-1.01
EFS	110706	4.01e-06	2.2	1.13		CAMKV	5310343	2.49e-06	-2.02	-1.01
FRZB	3370113	0.00521	2.19	1.13		FGF12	4070184	9.23e-05	-2.02	-1.01
NMI	4050554	1.16e-09	2.19	1.13		ATP4A	5270040	0.0305	-2.02	-1.01
PTBP1	6060332	0.00304	2.19	1.13		H2AFZ	2710292	0.0288	-2.02	-1.02
LOC647450	4220110	0.0456	2.19	1.13		B3GALNT1	2970040	0.0272	-2.02	-1.02
CCDC129	2680133	0.00152	2.19	1.13		UCHL5	2750746	0.00333	-2.02	-1.02
AMY1A	1740220	0.000284	2.19	1.13			630121	0.022	-2.01	-1
ARHGEF10	6900703	0.00156	2.19	1.13		DNAJB2	3830653	0.000515	-2.01	-1
TGIF1	3140369	1.87e-07	2.19	1.13		TRIM46	4850593	0.00219	-2.01	-1.01
ITGB5	2490411	5.83e-06	2.19	1.13		TMCC2	3840156	4.72e-09	-2.01	-1.01
GIMAP6	6330615	9.06e-05	2.19	1.13		PPP1R14A	6020468	0.0385	-2.01	-1.01
JUNB	7550500	0.00241	2.19	1.13		ZNF540	580343	0.000806	-2.01	-1.01
LMNA	6020424	0.00711	2.19	1.13		SMC1A	5820561	0.00822	-2.01	-1.01
CCDC14	4390612	0.00302	2.19	1.13		ANKRD32	1070736	0.0429	-2.01	-1.01
ERAP2	2260731	0.000751	2.19	1.13		DHPS	1660039	5.33e-09	-2	-1
AP3B1	2230603	9.42e-05	2.18	1.13		IDH3A	3360100	1.17e-07	-2	-1
LGMN	1300452	0.000272	2.18	1.13			4730653	0.000108	-2	-1
TCN2	5670100	9.46e-05	2.18	1.13		L1CAM	1230735	0.0123	-2	-1
NEK6	5860463	0.000678	2.18	1.13			6400424	5.6e-06	-2	-1
C5orf15	3420692	1.87e-07	2.18	1.12		FRMPD4	1780615	0.0498	-2	-1
CD302	4640630	0.0107	2.18	1.12		GARNL1	6940465	0.000179	-2	-1
LOC400464	5870020	1.37e-08	2.18	1.12		SLC25A4	6220451	0.0268	-2	-1
C17orf62	6560767	1.75e-06	2.18	1.12		TMEM22	4860368	1.2e-05	-2	-1
C12orf28	6590433	0.00274	2.18	1.12		ARL6IP2	2850494	0.0184	-2	-1
TMED10	4070037	0.0214	2.18	1.12		MTMR9	6960014	0.00302	-2	-1
CSRP2	1990152	0.00221	2.18	1.12		TFAP2A	1570646	2.03e-05	-2	-1
LOC653778	830639	0.0285	2.17	1.12		GDAP1	4120577	0.00421	-2	-1
SHC4	2570348	1.37e-05	2.17	1.12		FAAH	1990471	0.00013	-2	-1
GBA	4780133	1.99e-05	2.17	1.12		CACNA1G	2600202	0.00164	-2	-1
MOXD1	3310520	0.0116	2.17	1.12		CBLB	5270132	0.0409	-2	-1
RAB7L1	4540370	7.82e-05	2.17	1.12
SYTL2	2100274	0.015	2.17	1.12
SNHG5	1050475	0.0118	2.17	1.12
NUCB1	6520026	0.0224	2.17	1.11
LIMS1	1090739	1.6e-05	2.16	1.11
ENTPD1	5550279	0.00246	2.16	1.11
PARP10	2070059	0.00413	2.16	1.11
NUDT5	1470242	0.0358	2.16	1.11
XPR1	5290246	0.024	2.16	1.11
ACCN4	4760133	0.000411	2.16	1.11
CX3CR1	5550373	0.000423	2.16	1.11
BMP2	4280577	0.00112	2.16	1.11
IFI30	2000300	0.000313	2.16	1.11
VAT1	2600746	1.96e-05	2.16	1.11
SDF2L1	3120079	6.72e-05	2.16	1.11
IGSF9B	1240180	0.0401	2.16	1.11
GMFG	3370452	2.76e-08	2.16	1.11
LST1	4280435	0.0055	2.16	1.11
PTPRF	3060398	4.46e-07	2.16	1.11
RHBDL3	3370725	0.00315	2.16	1.11
	5720768	0.0261	2.16	1.11
AFAP1L2	4590133	0.00056	2.15	1.11
DYNLT1	6350634	0.00476	2.15	1.11
TCF12	50086	0.000274	2.15	1.11
FYN	840025	0.00678	2.15	1.1
PRIC285	5960343	3.34e-06	2.15	1.1
AKAP13	2060341	1.7e-07	2.15	1.1
TYK2	6900424	0.0167	2.15	1.1
C1orf85	2640086	0.000117	2.14	1.1
PPM1M	7150253	0.0444	2.14	1.1
IGSF6	3850202	5.52e-07	2.14	1.1
SLC25A37	620682	3.55e-05	2.14	1.1
PTP4A3	5910594	0.00208	2.14	1.1
BEST3	1770253	0.000842	2.14	1.1
KANK1	7000397	0.00544	2.14	1.1
UNC93B1	4780612	1.77e-05	2.14	1.1
CLIP2	730523	1.18e-05	2.14	1.1
PPFIBP1	2680131	6.74e-07	2.14	1.1
SGK3	6510500	0.00474	2.14	1.1
RHOJ	3440243	0.00196	2.14	1.1
GNA12	670082	0.000317	2.14	1.1
PTP4A3	1110561	0.00014	2.14	1.09
C1orf24	3370768	0.00218	2.13	1.09
BHLHB2	2640735	0.000453	2.13	1.09
ATP2B4	4180369	8.68e-05	2.13	1.09
GALK1	3520278	2.11e-05	2.13	1.09
PAP2D	7000181	6.79e-05	2.13	1.09
HMG20B	5670110	1.04e-07	2.13	1.09
	2450114	0.0182	2.13	1.09
SPRY1	6760669	4.35e-05	2.13	1.09
PFN1	6940066	1.8e-05	2.12	1.09
TCTN1	5700189	4.77e-05	2.12	1.09
IRF1	6250064	0.00134	2.12	1.09
KYNU	3460685	1.82e-06	2.12	1.09
TMED5	4210309	0.022	2.12	1.08
TNS3	5560561	0.00148	2.12	1.08
BLM	2450717	2.55e-05	2.12	1.08
IGFBP4	7510414	0.00146	2.12	1.08
IVD	6020398	8.24e-05	2.11	1.08
CRTAP	5700646	0.0121	2.11	1.08
SASH1	6220673	0.000933	2.11	1.08
C20orf127	4480600	7.57e-05	2.11	1.08
OLFML3	3180070	0.00273	2.11	1.08
KHDRBS3	6020482	5.26e-06	2.11	1.08
GPNMB	1570154	0.0105	2.11	1.08
FAM20C	4830059	8.41e-05	2.11	1.08
FLJ20699	1450309	0.0148	2.11	1.08
NME4	2320079	4.04e-05	2.11	1.07
IGF2BP2	7040709	0.0426	2.11	1.07
IFIT3	520408	0.0125	2.1	1.07
PDGFC	4850327	8.93e-08	2.1	1.07
BAALC	270431	0.00789	2.1	1.07
PCDH7	4850373	0.000382	2.1	1.07
ITGA10	10433	1.06e-05	2.1	1.07
SLC39A1	5670368	5.51e-07	2.1	1.07
GSTT2	7570762	0.00222	2.1	1.07
CD82	2340768	6.56e-05	2.1	1.07
FZD4	620255	0.000691	2.1	1.07
ANKFY1	450300	1.48e-05	2.1	1.07
SMA5	7320433	1.9e-05	2.1	1.07
ZSWIM4	1170072	7.32e-08	2.1	1.07
	3390520	3.53e-05	2.09	1.07
PCDH19	7150397	5.35e-05	2.09	1.07
ITGA5	6330338	4.24e-06	2.09	1.07
EIF4A1	1450670	1e-05	2.09	1.06
SEC14L2	4890341	8.94e-05	2.09	1.06
CDC42SE1	4480192	0.0001	2.09	1.06
PTPRO	3940541	0.000604	2.09	1.06
LAT2	3060092	4.46e-07	2.09	1.06
MPZL2	3890228	0.000258	2.09	1.06
BMP7	3170100	1.01e-05	2.09	1.06
GBP1	6840035	0.00126	2.09	1.06
EDNRA	3930403	4.3e-08	2.08	1.06
COL4A2	6760475	9.58e-05	2.08	1.06
SCD5	3610671	9.61e-06	2.08	1.06
	2760309	0.00127	2.08	1.06
TWSG1	940041	4.03e-08	2.08	1.06
PLOD2	4640187	1.69e-06	2.08	1.06
NNMT	2940746	0.00154	2.08	1.06
NRCAM	6980301	4.75e-07	2.08	1.06
CDC14B	540113	6.72e-08	2.08	1.05
PLCB2	2060451	4.69e-06	2.08	1.05
LOC90835	4070424	7.36e-09	2.08	1.05
TNK2	1850482	0.0023	2.08	1.05
	5050546	0.000126	2.07	1.05
RNASE4	5910382	0.00106	2.07	1.05
PVRL2	4890707	0.000312	2.07	1.05
KCNMB1	2480544	4.05e-06	2.07	1.05
TMEM43	2510392	1.14e-07	2.07	1.05
LPP	6350711	0.000233	2.07	1.05
TSEN34	5820528	5.81e-05	2.07	1.05
CDKN2A	6620014	0.00012	2.07	1.05
2002-09-01	5960703	1.65e-08	2.07	1.05
FSTL1	2650220	0.0261	2.07	1.05
LOC387841	1940296	2.21e-05	2.07	1.05
OSBPL10	6760593	0.00505	2.07	1.05
EPB41L2	7200167	0.00216	2.07	1.05
ARHGAP17	160561	0.0461	2.06	1.05
CDH13	5820563	1.89e-05	2.06	1.04
CAP1	1070754	4.07e-08	2.06	1.04
SLC26A11	7040647	6.28e-05	2.06	1.04
ARMET	4560110	0.00176	2.06	1.04
SLITRK3	20037	0.000471	2.06	1.04
G6PC3	380242	7.4e-07	2.06	1.04
HES4	5260070	0.00172	2.06	1.04
SPI1	5810398	0.0104	2.05	1.04
XIST	1690440	0.0367	2.05	1.04
SSR4	7570243	0.0186	2.05	1.04
LASP1	620300	0.0369	2.05	1.04
LOC285382	6060403	0.000534	2.05	1.04
LOC91561	2490450	0.0176	2.05	1.04
TXNDC5	5050053	5.82e-06	2.05	1.04
SMAD6	580711	3.66e-05	2.05	1.03
TSC22D4	6200240	0.0222	2.05	1.03
	7610309	8.11e-07	2.05	1.03
ISLR	940427	0.00288	2.05	1.03
CD81	610440	0.0209	2.04	1.03
NTN4	3190021	1.89e-05	2.04	1.03
CUEDC1	1300228	2.46e-06	2.04	1.03
ANTXR1	20647	1.89e-05	2.04	1.03
UCP2	6580059	2.57e-05	2.04	1.03
LOC644739	3930022	0.0147	2.04	1.03
AASS	60280	0.0151	2.04	1.03
TSEN34	5890497	6.83e-05	2.04	1.03
TNF	2640301	0.0132	2.04	1.03
CFD	1240152	0.00137	2.04	1.03
LPXN	2350091	0.0192	2.04	1.03
HIP1R	1260274	0.0178	2.04	1.03
PPFIBP2	6900053	4.96e-06	2.04	1.03
SNX7	1230215	0.00157	2.04	1.03
KDELR2	1500102	9.45e-06	2.04	1.03
LBH	2810246	0.00395	2.03	1.02
ATOX1	5560131	3e-06	2.03	1.02
XAF1	450189	6.61e-06	2.03	1.02
ANKRD35	4590377	7.96e-06	2.03	1.02
GRAP	5270544	0.000191	2.03	1.02
IDH2	4880433	0.0191	2.03	1.02
ANXA2	770730	7.44e-06	2.03	1.02
CD9	6250487	9.34e-06	2.03	1.02
PTPN13	3060609	1.79e-07	2.03	1.02
F3	3120138	9.85e-06	2.03	1.02
SLC44A3	4230500	0.0138	2.03	1.02
TTLL3	870500	0.00762	2.02	1.02
CMIP	360626	0.0229	2.02	1.02
PGCP	2640377	5.05e-05	2.02	1.02
GBP4	1980524	6.33e-05	2.02	1.02
IDH1	3180048	0.0193	2.02	1.02
ATOH8	3840376	1.56e-06	2.02	1.01
FLJ20699	6040017	2.89e-05	2.02	1.01
GLIPR1	6220746	0.0201	2.02	1.01
LOC93556	1580682	6.69e-08	2.02	1.01
PLAC8	2490372	0.00406	2.02	1.01
ENDOD1	2510039	0.0233	2.02	1.01
TMEM176A	5720682	4.54e-05	2.02	1.01
EFNB3	2680070	0.000989	2.02	1.01
RNF130	1510722	5.56e-06	2.02	1.01
DDR2	6370050	0.00501	2.02	1.01
TAF1C	2320554	0.0104	2.02	1.01
FKBP1A	630010	0.00803	2.01	1.01
HLA-G	2070088	0.00689	2.01	1.01
PPAP2B	6220097	3.04e-05	2.01	1.01
CBX5	7150685	0.000181	2.01	1.01
ITGA3	2680327	0.0107	2.01	1.01
HMGA1	7400286	0.000449	2.01	1.01
FCGR2A	450762	8.78e-07	2.01	1.01
PPP1R14B	5290097	0.000426	2.01	1.01
NPL	110653	0.000202	2.01	1.01
RCAN1	620239	0.000119	2.01	1.01
HTATIP2	4670575	1.21e-06	2.01	1.01
TMCO1	1470209	2.01e-05	2.01	1.01
UCHL5IP	1090370	1.01e-05	2.01	1.01
DAB2	3930367	0.0146	2.01	1.01
TSPAN6	240736	3.34e-06	2.01	1.01
POU3F2	3310291	6.42e-06	2.01	1.01
TMEM8	270129	7.36e-06	2.01	1.01
CHST9	4760390	6.04e-06	2.01	1.01
ZMYND15	6580717	1.29e-07	2.01	1.01
SMAP2	5550136	3.04e-07	2.01	1
PQLC3	7000382	0.000735	2	1
EPN2	2320681	0.00562	2	1
PLCE1	6220687	4.49e-06	2	1
PRMT2	2640161	0.000256	2	1
NES	670278	0.00137	2	1
POFUT1	1400465	3.19e-05	2	1
LOC649049	4570475	0.0288	2	1
HCK	6270022	0.000204	2	1
BTN3A3	1430717	8.16e-05	2	1
SLC2A10	6520598	1.16e-07	2	1
CDKN2B	620487	0.00384	2	1
LOC402221	2340739	0.00161	2	1
SPSB1	7100382	0.000203	2	1
CD34	4150669	0.000985	2	1
SEC11A	2570088	0.01	2	1

## Sheet: GBM
Symbol	ProbeID	p (Corr)	FC	Log FC		Symbol	ProbeID	p (Corr)	FC	Log FC
FCGBP	130609	0.0265	20.99	4.39		MBP	1340678	0.00135	-49.73	-5.64
TMSL8	1740291	0.0331	12.86	3.68		MBP	4830204	0.00107	-39.59	-5.31
UBE2C	4260368	0.0256	12.59	3.65		NDRG2	4210411	0.0395	-23.33	-4.54
UBE2C	5310471	0.0325	10.32	3.37		NPTX1	6100468	0.0464	-22.99	-4.52
TNC	1470669	0.0346	9.5	3.25		VSNL1	6100259	0.0476	-20.18	-4.33
TOP2A	3990619	0.0153	8.56	3.1		SLC12A5	2070372	0.0332	-18.19	-4.19
IGF2BP3	1770243	0.00391	8.18	3.03		ATP6V1G2	1260538	0.0203	-17.68	-4.14
VIM	830593	0.0266	7.96	2.99		SNCB	840671	0.00221	-16.95	-4.08
ID3	7570324	0.00208	7.55	2.92		SNCB	2450195	0.00436	-16.92	-4.08
VIM	7050019	0.0406	7.51	2.91		CAMK2B	5130593	0.0325	-15.87	-3.99
NUSAP1	1500553	0.0143	7.38	2.88		PACSIN1	4290133	0.0246	-15.68	-3.97
TGFBI	7650358	0.0236	6.79	2.76		SNAP25	670075	0.0132	-15.25	-3.93
MDK	4560717	0.00375	6.72	2.75		MAG	1440196	0.00429	-14.92	-3.9
S100A10	540681	0.0208	6.7	2.74		SYT4	3180639	0.0359	-14.68	-3.88
KIAA0101	5090754	0.0168	6.63	2.73		ATP1B1	6060482	0.016	-13.6	-3.77
PTTG1	1510291	0.0278	6.63	2.73		TUBB4	3140328	0.0287	-13.41	-3.74
UHRF1	2940110	0.0469	6.57	2.72		SNAP25	3440253	0.0461	-13	-3.7
CKS2	780528	0.0318	6.11	2.61		PLP1	2970544	0.00553	-12.87	-3.69
CMTM3	3890551	0.0158	5.85	2.55		NAPB	3890470	0.0171	-12.79	-3.68
MELK	160097	0.025	5.73	2.52		MAL	4040398	0.00387	-12.78	-3.68
MGC39900	70270	0.0429	5.65	2.5		FAIM2	5270504	0.00497	-11.78	-3.56
CCNB2	5360070	0.0225	5.63	2.49		SYT1	6270327	0.0198	-11.43	-3.51
ASPM	6130441	0.0222	5.09	2.35		CAMK2B	6220484	0.00431	-11.3	-3.5
RBP1	6650731	0.0221	5.02	2.33		SYN1	2120360	0.0291	-11.27	-3.49
CDC2	1050706	0.0106	4.75	2.25		2004-09-01	4670458	0.0399	-11.02	-3.46
CDC45L	2320170	0.0175	4.69	2.23		GRIN1	3130192	0.0446	-10.69	-3.42
LOC400963	770554	0.0496	4.58	2.19		SLC8A2	2320369	0.043	-10.66	-3.41
MUC1	7650026	0.0147	4.53	2.18		CAMK2B	1710131	0.01	-10.45	-3.39
GPR56	5490768	0.00395	4.47	2.16		KCNQ2	5900273	0.0485	-10.18	-3.35
CD44	5860152	0.0208	4.46	2.16		PPP2R2C	3450047	0.0482	-10.16	-3.34
PTTG1	10414	0.0369	4.43	2.15		DRD1IP	940746	0.0249	-10.13	-3.34
RGMA	6020682	0.0455	4.35	2.12		SLC17A7	3120286	0.0356	-9.7	-3.28
CDCA5	130022	0.00357	4.13	2.05		KLC1	1510736	0.0213	-9.65	-3.27
SOX2	5080273	0.0242	4.07	2.03		PPP1R1B	1940747	0.0472	-9.45	-3.24
PROM1	7400452	0.0474	3.98	1.99		PLP1	5570491	0.000381	-9.3	-3.22
SMC4	5910689	0.00217	3.97	1.99		KCNT1	990086	0.014	-9.22	-3.2
GPR56	4890241	0.00374	3.93	1.97		NEFM	1660767	0.00668	-9.22	-3.2
LOC646531	3310301	0.0053	3.8	1.93		MAP4	4060603	0.0115	-9.17	-3.2
HES4	5260070	0.0469	3.77	1.92		MOBP	4010524	0.00307	-9.1	-3.19
GPR177	4250711	0.00328	3.76	1.91		RCAN2	630161	0.0353	-9.02	-3.17
HDAC1	3140056	0.00369	3.75	1.91		KLK6	2970154	0.00135	-8.92	-3.16
COL5A2	4490292	0.0236	3.69	1.88		DIRAS2	5340605	9.65e-05	-8.87	-3.15
DPYSL3	4290431	0.0196	3.61	1.85		LOC649970	630196	0.00176	-8.8	-3.14
GLIS3	6560017	0.00102	3.6	1.85		MOBP	2030152	0.0018	-8.79	-3.14
PRC1	2070494	0.0113	3.43	1.78		SV2B	4540102	0.00542	-8.77	-3.13
CDK4	7380110	0.0451	3.42	1.77		CA11	5220482	0.0199	-8.66	-3.11
RBBP8	6580672	0.0114	3.4	1.77		GABARAPL1	6420465	0.0177	-8.64	-3.11
TSPO	6860753	0.0291	3.38	1.76		CHN2	3190246	0.0117	-8.63	-3.11
NCAPG	1450280	0.00621	3.34	1.74		SYN2	1940725	0.00631	-8.53	-3.09
SEPN1	1780402	0.0272	3.32	1.73		SH3GL2	2600465	0.0142	-8.52	-3.09
BARD1	5080561	0.00428	3.28	1.71		RUNDC3A	6940634	0.0089	-8.32	-3.06
PRDX4	2650253	0.0227	3.27	1.71		PPP2R2C	460131	0.00946	-8.25	-3.04
RPLP1	2690561	0.00418	3.26	1.71		SYP	6040433	0.00997	-8.24	-3.04
YBX1	4150053	0.00476	3.25	1.7		DLG2	1170048	0.0495	-8.14	-3.02
TYMS	5910364	0.0459	3.24	1.7		STXBP1	6100112	0.000113	-7.96	-2.99
CDK2	4590064	0.000917	3.24	1.7		RTN4	6770189	0.000323	-7.88	-2.98
PTBP1	6060332	0.00627	3.23	1.69		SH3GL3	1300603	0.0236	-7.86	-2.97
MAPRE1	6060731	0.0032	3.22	1.69		SCN2B	4540301	2.13e-05	-7.83	-2.97
LAMC1	4120086	0.00208	3.22	1.69		SYNGR1	6650438	0.0297	-7.74	-2.95
SH3BP4	4890674	0.0458	3.22	1.69		LOC652377	4180091	0.00221	-7.73	-2.95
CCDC14	4390612	0.0291	3.22	1.69		SNCA	5360273	0.0353	-7.72	-2.95
BAZ1A	940288	9.65e-05	3.21	1.68		MOBP	650048	0.00398	-7.71	-2.95
ANKRD57	2510224	0.008	3.2	1.68		GRM3	3180730	0.0351	-7.58	-2.92
XPR1	4010075	0.0051	3.19	1.67		UNC13C	1660152	0.0104	-7.58	-2.92
HLA-H	1980592	0.033	3.17	1.67		GRIN2C	1300678	0.0231	-7.5	-2.91
STK36	6420161	0.00542	3.17	1.66		GABRA1	6900332	0.0054	-7.42	-2.89
PXDN	6400397	0.00355	3.13	1.65		CNTNAP2	1400520	0.0469	-7.4	-2.89
WEE1	2970332	0.00371	3.11	1.64		PPP3R1	6200768	0.00403	-7.39	-2.89
TGIF1	4260189	0.00235	3.1	1.63		KCNK1	4810703	0.00542	-7.39	-2.89
CMTM3	6020746	0.0365	3.1	1.63		FSTL5	1070162	0.0192	-7.38	-2.88
ACTL6A	5080603	0.00237	3.07	1.62		RPRML	7560497	0.033	-7.31	-2.87
MGC39900	2000154	0.0489	3.06	1.62		HPCAL4	5220524	0.0434	-7.17	-2.84
SOX2	5130156	0.00632	3	1.58		GNG3	450632	0.0135	-7.1	-2.83
TTK	5870725	0.0318	2.99	1.58		KNDC1	4830594	0.0106	-7.01	-2.81
AEBP1	6580711	0.0183	2.98	1.58		MOBP	6560730	0.0113	-6.94	-2.79
IL13RA2	5420386	0.0234	2.98	1.58		MAL	6330196	0.00821	-6.93	-2.79
HMGN1	6220300	0.0121	2.98	1.57		TAGLN3	3520768	0.00141	-6.88	-2.78
MCM3	6650053	0.00203	2.97	1.57		MAP6D1	2680538	0.00112	-6.85	-2.78
DYNLT1	6350634	0.000113	2.96	1.57		CHGB	6420356	0.0332	-6.73	-2.75
NUDT5	1470242	0.00521	2.95	1.56		ATP6V1G2	4560678	0.00512	-6.72	-2.75
PARP4	2450148	0.00322	2.94	1.56		KIAA0513	5870301	0.00369	-6.71	-2.75
SLC2A10	6520598	0.0376	2.92	1.54		STX1A	4860068	0.00878	-6.71	-2.75
TIMELESS	4180050	0.011	2.91	1.54		MYT1L	2190358	0.00994	-6.68	-2.74
PABPC1	5820129	0.0226	2.89	1.53		ENPP2	840678	0.0367	-6.67	-2.74
TUBB6	1570092	0.00416	2.86	1.52		TAGLN3	3830445	5.71e-05	-6.66	-2.73
ANXA5	1070451	0.00413	2.84	1.51		CPLX1	2680746	0.0296	-6.58	-2.72
MCM6	5690274	0.0174	2.84	1.5		C7orf41	1740458	0.0351	-6.53	-2.71
FAM111A	2680278	0.0129	2.82	1.5		GAS7	1070435	0.0229	-6.53	-2.71
COL18A1	5290132	0.00221	2.82	1.5		SEC14L5	6770543	0.00354	-6.47	-2.69
RAB3IL1	3460161	0.0205	2.82	1.5		CHN2	830687	0.0197	-6.4	-2.68
LOC91561	2370341	0.0171	2.81	1.49		DIRAS2	3180491	0.00175	-6.38	-2.67
NBPF11	1410309	0.0386	2.8	1.48		ALDH1A1	6510754	0.0369	-6.36	-2.67
PTBP1	4260754	0.00996	2.79	1.48		ITPR1	3990646	0.00412	-6.29	-2.65
RBMS1	4150639	0.0303	2.77	1.47		KIAA0672	110575	0.0205	-6.28	-2.65
CNIH4	6400332	0.00112	2.77	1.47		DLG4	5560110	0.0173	-6.23	-2.64
CKLF	1660528	0.00875	2.76	1.47		KIAA1394	3180504	0.00165	-6.15	-2.62
VCL	70592	0.0359	2.75	1.46		RAB6B	4780463	0.0116	-6.1	-2.61
STIL	6220050	0.0223	2.74	1.46		ERMN	2140202	0.000573	-6.09	-2.61
INPPL1	2470367	0.00123	2.74	1.45		ARHGDIG	4180377	0.00455	-6.09	-2.61
IL10RB	5670719	0.0295	2.74	1.45		SCG5	5260343	0.0429	-6.08	-2.6
MCL1	610750	0.0322	2.71	1.44		2004-09-01	5900543	0.00147	-6.07	-2.6
RCC2	1340360	0.000808	2.71	1.44		BHLHB5	7210551	0.049	-5.88	-2.56
XPR1	5290246	0.0224	2.67	1.42		GRM3	4040707	0.0022	-5.85	-2.55
GPR177	1570441	0.0405	2.67	1.41		GALNT9	5340136	0.0103	-5.77	-2.53
MCM2	6770408	0.0406	2.66	1.41		PLP1	2650288	0.0175	-5.76	-2.53
CCDC50	70603	0.00116	2.65	1.4		VSNL1	1170553	0.0455	-5.75	-2.52
IGFBP3	6590132	0.00371	2.65	1.4		KCNIP4	3890711	0.0444	-5.6	-2.48
PBK	3420554	0.0271	2.61	1.38		PRKCZ	130551	0.00369	-5.59	-2.48
ZC3HAV1	6620750	0.0216	2.61	1.38		CAMK2B	3170544	0.0014	-5.59	-2.48
CREB3L2	20110	0.00907	2.61	1.38		KIAA1107	4180382	0.00664	-5.57	-2.48
SULF2	7200242	0.0483	2.6	1.38		TMEM144	1340026	0.0236	-5.55	-2.47
KIFC1	5090095	0.0171	2.59	1.37		GFOD1	5720059	0.0231	-5.55	-2.47
LIMS1	990358	0.0405	2.58	1.37		GPR37	7210377	0.0474	-5.49	-2.46
PALLD	3780053	0.000623	2.57	1.36		FBXL16	6840390	0.0314	-5.49	-2.46
KNTC1	3190524	0.00453	2.57	1.36		CKMT1A	3420661	0.0038	-5.48	-2.45
TSEN34	5820528	0.0361	2.55	1.35			2600722	0.00563	-5.47	-2.45
PDGFRB	5960068	0.0329	2.55	1.35		GNAO1	4010204	0.0486	-5.44	-2.44
TGIF1	3140369	0.0198	2.54	1.35		ENPP2	2490152	0.0395	-5.41	-2.44
KRTCAP2	6110605	0.00117	2.54	1.34		C6orf117	6040458	0.0188	-5.37	-2.42
LRRCC1	1500681	0.00224	2.54	1.34		INA	1230538	0.00104	-5.37	-2.42
ZFP36L2	7050300	0.0129	2.53	1.34		CA10	3840687	0.0493	-5.36	-2.42
ASCC2	1570523	0.00668	2.53	1.34		CADPS2	7160102	0.0255	-5.36	-2.42
PSME4	20671	0.0244	2.53	1.34		QDPR	6900450	0.000443	-5.34	-2.42
CHST3	3930736	0.0481	2.51	1.33		C11orf41	6200025	0.0146	-5.34	-2.42
RAB31	6590341	0.00736	2.51	1.33		CNDP1	3460037	0.000419	-5.34	-2.42
C9orf19	830278	0.00221	2.49	1.32		NKX6-2	4880446	0.015	-5.32	-2.41
RPAIN	730543	0.0223	2.49	1.32		HPCAL1	520184	0.00659	-5.29	-2.4
CENPK	5700086	0.0285	2.47	1.31		DYNC1I1	3520762	0.00553	-5.29	-2.4
PLSCR3	6940255	0.0319	2.46	1.3		SCN1B	6560154	0.00428	-5.25	-2.39
CASP2	3360059	0.0044	2.45	1.3		MAP7	5820491	0.0249	-5.24	-2.39
TP53I13	1010647	0.00592	2.45	1.29		GABRG2	6020326	0.0146	-5.22	-2.39
SEPN1	780162	0.0448	2.44	1.29		HNT	770202	0.000367	-5.22	-2.38
EML4	110139	0.0213	2.43	1.28		JPH3	290703	0.0344	-5.2	-2.38
POLQ	4060056	0.0464	2.42	1.28		ZNF365	4180301	0.00889	-5.19	-2.37
FSTL1	2650220	0.0402	2.4	1.26		MAL2	3170594	0.00259	-5.16	-2.37
CALD1	5890064	0.00216	2.39	1.25		LOC649095	6480246	0.00707	-5.15	-2.37
ACTL6A	5220358	0.00631	2.38	1.25		TMEM10	2260739	0.0144	-5.15	-2.36
GNL2	520196	0.0336	2.37	1.24		SYNPR	1850632	0.00371	-5.14	-2.36
SEC11A	2570088	0.0266	2.36	1.24		LHPP	2230091	0.0034	-5.11	-2.35
ECT2	6840215	0.0466	2.35	1.23		DGCR5	60491	0.000358	-5.1	-2.35
COMMD2	6560020	0.0224	2.34	1.23		CEND1	5560162	0.0127	-5.07	-2.34
MCM3	6290494	0.00116	2.34	1.23		PLCH2	650452	0.00355	-5.07	-2.34
EIF4A1	1450670	0.0252	2.34	1.22		TPPP	5390541	0.00823	-5.06	-2.34
C6orf173	670703	0.00865	2.34	1.22		CDH18	7330561	0.013	-5.05	-2.33
TSPAN6	2470255	0.0307	2.33	1.22		SLC6A17	20139	0.00631	-5.04	-2.33
TNFRSF10B	2600463	0.0158	2.33	1.22		UNC5A	1980634	0.0298	-5.04	-2.33
CDH11	2650709	0.0153	2.32	1.21		SNCA	7160202	0.00549	-5.01	-2.33
HMG20B	5670110	0.0258	2.32	1.21		TMEM130	5960605	0.0062	-4.99	-2.32
CKLF	2760519	0.0398	2.31	1.21		FREQ	7160142	0.0248	-4.96	-2.31
SEC61B	3390390	0.04	2.31	1.21		SULT4A1	5050463	0.000665	-4.96	-2.31
ZFP36L1	830164	0.00572	2.31	1.21		DNM1	2320546	0.000808	-4.94	-2.3
TXNDC17	5560594	0.0351	2.3	1.2		ANKRD43	2450274	0.0149	-4.94	-2.3
FAM111A	3060458	0.0254	2.29	1.2		SYN2	3420044	0.00865	-4.92	-2.3
TRIM24	6510196	0.0275	2.28	1.19		IGSF21	7550156	0.0365	-4.9	-2.29
SVIL	3140603	0.0364	2.27	1.18		RIMS3	4040189	0.000665	-4.88	-2.29
CENPM	1450192	0.041	2.26	1.18		SVOP	4290176	0.000274	-4.82	-2.27
RIN2	6590445	0.0105	2.26	1.17		HMP19	5340577	0.0258	-4.82	-2.27
ARS2	3420121	0.00378	2.24	1.16		PPP1R16B	5490333	0.00927	-4.82	-2.27
TRIP13	5700373	0.0293	2.22	1.15		CBX7	1500747	0.0445	-4.8	-2.26
LOC644033	3450722	0.0472	2.22	1.15		NSF	5260138	0.00264	-4.78	-2.26
SRBD1	2230730	0.009	2.22	1.15		GPR83	110398	0.0126	-4.77	-2.25
TSKU	830201	0.00539	2.22	1.15			3520435	0.00181	-4.77	-2.25
RCN1	1500168	0.000437	2.21	1.15		GLS	5570427	0.0115	-4.76	-2.25
MTMR11	3890138	0.0466	2.21	1.14		TMEM178	6980689	0.0171	-4.75	-2.25
CXCR7	450424	0.0278	2.2	1.14		GOT1	5690373	0.0138	-4.72	-2.24
MYO1B	5720598	0.0293	2.2	1.14		MGLL	160612	0.00619	-4.69	-2.23
PHACTR4	1940064	0.00592	2.19	1.13		PANX2	4070300	0.00104	-4.69	-2.23
SLC25A39	650634	0.0421	2.18	1.13		ABLIM2	2260471	0.0126	-4.63	-2.21
TCTN1	5700189	0.0309	2.17	1.12		SCG3	1070646	0.00613	-4.62	-2.21
ERAP2	2260731	0.0111	2.17	1.12		PRKCZ	2750324	0.0116	-4.57	-2.19
NDC80	1050470	0.0227	2.17	1.12		CRYM	1010431	0.00483	-4.56	-2.19
BRMS1	4570102	0.0291	2.16	1.11		DOC2A	4220475	0.00307	-4.54	-2.18
DDX39	4860673	0.0489	2.16	1.11		NPAL3	5090739	0.0221	-4.51	-2.17
NUP37	3890544	0.0494	2.16	1.11		RAB26	2600240	0.000313	-4.51	-2.17
PTGFRN	2680411	0.0286	2.16	1.11		COX7A1	5390138	0.0241	-4.49	-2.17
LAMB2	7650189	0.0295	2.15	1.11		CDS1	5860010	0.00208	-4.48	-2.16
NOX4	5900152	0.0256	2.15	1.1		NEDD4L	1570273	0.0332	-4.47	-2.16
BNIP2	7380136	0.0363	2.15	1.1		CDKN2D	7050326	0.001	-4.47	-2.16
EIF4A3	5270110	0.00893	2.12	1.09		CPNE6	6840059	0.0439	-4.47	-2.16
RPLP1	6380639	0.017	2.12	1.09		CPEB3	3610386	0.0122	-4.46	-2.16
PPM1G	3140008	0.0145	2.11	1.08		CRYM	1980608	0.000443	-4.45	-2.16
GNL3L	5900746	0.0117	2.1	1.07		TMEM178	6520064	0.0174	-4.42	-2.14
RHOQ	5050519	0.0113	2.1	1.07		KRT222P	7160056	0.000172	-4.41	-2.14
WDR1	7150475	0.0238	2.1	1.07		LOC441151	5890270	0.000323	-4.41	-2.14
NAGK	3450326	0.0334	2.09	1.07		SNURF	1050408	0.0162	-4.41	-2.14
NUP160	5050670	0.0214	2.09	1.06		DBNDD2	6420168	0.013	-4.4	-2.14
C19orf48	2850630	0.0356	2.08	1.06		ATP2B2	3520193	0.00423	-4.39	-2.13
TXNDC1	4880324	0.0169	2.07	1.05		KIAA1853	4220253	0.000375	-4.39	-2.13
TUBB6	520255	0.0234	2.07	1.05		PLCXD3	3440598	0.0112	-4.38	-2.13
C2orf28	2680438	0.0481	2.06	1.04		CALM1	1660477	0.00731	-4.37	-2.13
FBXO5	4010097	0.00553	2.06	1.04		KCTD8	1980079	0.0066	-4.37	-2.13
COPB2	50397	0.0448	2.06	1.04		SNCB	1510059	0.00251	-4.36	-2.13
IL10RB	5050368	0.00142	2.06	1.04		BEX5	1450240	0.0129	-4.35	-2.12
C20orf72	5960736	0.0183	2.06	1.04		2004-09-01	6180215	0.00542	-4.34	-2.12
TXLNA	6840241	0.0352	2.05	1.04		PSD3	5560630	0.0473	-4.3	-2.1
KIAA0020	1500603	0.0363	2.05	1.04		NCDN	5310458	0.0186	-4.28	-2.1
TRAM2	940670	0.00651	2.05	1.03		ITPKA	6560546	0.0451	-4.28	-2.1
INHBB	50446	0.0279	2.05	1.03		MAGEE1	2760689	0.00449	-4.27	-2.09
TRIM24	3800097	0.0347	2.04	1.03		AMPH	360402	0.00112	-4.25	-2.09
LOC402057	6660433	0.00528	2.04	1.03		GJB6	3120113	0.000358	-4.25	-2.09
ANTXR2	10685	0.00992	2.04	1.03		BSCL2	6900224	0.046	-4.23	-2.08
UGCGL1	7650725	0.0105	2.03	1.02		KCNK1	6660671	0.00513	-4.23	-2.08
SDCCAG3	7040553	0.00141	2.02	1.02		STMN2	830672	0.0351	-4.22	-2.08
GATAD2A	1570373	0.00664	2.02	1.01		ST8SIA3	160202	0.0313	-4.21	-2.08
MUC1	7200601	0.044	2.02	1.01		CPLX2	7650368	2.96e-05	-4.2	-2.07
FANCD2	2690240	0.0221	2.01	1.01		KCNJ6	3130711	0.012	-4.2	-2.07
TIAL1	3170543	0.02	2.01	1		DNAJC12	2450411	0.0469	-4.19	-2.07
CASP6	2320730	0.00189	2	1		FBXO2	4540215	0.0245	-4.19	-2.07
						TMEM151A	4850543	0.00656	-4.18	-2.06
						PTPRR	2350132	0.00162	-4.18	-2.06
						TYRO3	5820193	0.0114	-4.15	-2.05
						ACCN1	240592	0.00542	-4.13	-2.05
						PRNP	2710341	0.0132	-4.13	-2.05
						OGDHL	3400685	0.02	-4.13	-2.05
						CAMTA1	3930411	0.000665	-4.12	-2.04
						SNRPN	2480291	0.00418	-4.11	-2.04
						PDXP	3180273	0.00221	-4.09	-2.03
						PRSS3	5080139	0.00213	-4.08	-2.03
						C6orf65	3520164	0.00621	-4.06	-2.02
						MAP7D2	3390088	0.0218	-4.05	-2.02
						BRSK1	2000110	0.00428	-4.05	-2.02
						PPM1H	450414	0.000696	-4.05	-2.02
						GNAO1	6580092	0.000517	-4.04	-2.01
							3180139	0.00714	-4.04	-2.01
						GAD2	7210736	0.0332	-4.03	-2.01
						CNTNAP4	7210022	0.00242	-4.02	-2.01
						SYT13	4810730	0.00102	-4	-2
						PRKCB1	3460564	0.0192	-4	-2
						MICAL2	1430463	0.00119	-4	-2
						A2BP1	5220554	0.00158	-3.99	-2
						RASL11B	3370129	0.0475	-3.99	-2
						GARNL4	2850291	0.0158	-3.98	-1.99
							6860593	0.0157	-3.95	-1.98
						NPTX1	780017	0.00264	-3.94	-1.98
						KCNAB1	2970279	0.0348	-3.93	-1.98
						A2BP1	1580181	0.000596	-3.93	-1.97
							60139	6.87e-05	-3.92	-1.97
						TEF	4040114	0.000274	-3.91	-1.97
						MAP7	3120475	0.0374	-3.9	-1.96
						MAP1LC3A	5490240	0.0032	-3.9	-1.96
						PAK1	6250685	0.00366	-3.9	-1.96
						NDRG4	7330739	0.00514	-3.89	-1.96
						ZNF533	5290333	0.0367	-3.88	-1.96
						CA4	6380672	0.00942	-3.86	-1.95
						TPRG1L	4260722	0.0157	-3.85	-1.95
						ELMO1	2750154	0.0399	-3.85	-1.95
						TPD52	2570161	0.0155	-3.85	-1.94
						LOC644278	5360053	0.000358	-3.84	-1.94
						NDRG3	7200762	0.000274	-3.83	-1.94
						PPFIA4	1740167	0.0207	-3.82	-1.94
						FGF9	6420746	0.0234	-3.82	-1.93
						PPP1R14A	6020468	0.0332	-3.81	-1.93
						APLP1	7000008	0.0327	-3.81	-1.93
						NSF	4040279	0.00112	-3.8	-1.93
							5260021	0.0396	-3.8	-1.93
						ZNF536	4040390	0.00571	-3.8	-1.93
						PAK7	6520300	0.0224	-3.79	-1.92
						PPP3CB	7400546	0.000179	-3.79	-1.92
						GRM1	10131	0.0307	-3.78	-1.92
						LOC283683	6350477	0.0174	-3.75	-1.91
						APLP1	3140431	0.0469	-3.73	-1.9
						ProSAPiP1	780767	0.000982	-3.71	-1.89
						MAP1A	4920202	0.00369	-3.71	-1.89
						YPEL4	3890082	0.000158	-3.7	-1.89
						SPRYD3	3180521	0.0257	-3.68	-1.88
						TMEM151A	4810075	0.0065	-3.65	-1.87
						B3GNT6	2260220	0.0148	-3.65	-1.87
						YWHAH	4810653	0.0241	-3.64	-1.86
						CDK5R1	2750280	0.00235	-3.63	-1.86
						CACNG2	6580112	9.65e-05	-3.63	-1.86
						TSPYL2	6650743	0.0104	-3.62	-1.86
						GJC2	6520356	0.00665	-3.62	-1.86
						ALDH1A1	1070477	0.0284	-3.6	-1.85
						KCNIP4	3290471	0.0066	-3.6	-1.85
						STMN2	2030026	0.017	-3.59	-1.84
						GLRB	60603	0.0286	-3.59	-1.84
						STXBP1	1260564	0.00102	-3.59	-1.84
						SHANK3	1170301	0.00904	-3.58	-1.84
						NPTX1	6450463	0.00317	-3.58	-1.84
						PTPRN	3850603	0.0158	-3.58	-1.84
						CACNA1I	6980546	0.00992	-3.58	-1.84
						UGT8	1580196	0.0158	-3.57	-1.83
						CYP4X1	3290048	0.0171	-3.56	-1.83
						ARHGEF7	5340484	0.0208	-3.55	-1.83
						PRRT2	1940224	0.0488	-3.54	-1.82
						SPHKAP	6590019	0.0223	-3.53	-1.82
						CNP	6370592	0.0254	-3.53	-1.82
						RGS7BP	3870309	0.000665	-3.52	-1.82
						HSPA12A	1400044	0.0363	-3.51	-1.81
						MEF2D	3940484	0.0044	-3.5	-1.81
						CKMT1B	5570021	0.0207	-3.49	-1.8
						CLTA	6220349	0.000113	-3.49	-1.8
						SLC32A1	840215	0.0174	-3.48	-1.8
						PIP3-E	5340471	0.0095	-3.48	-1.8
						NR1D2	1740600	0.00082	-3.48	-1.8
						SPTBN4	540022	0.000358	-3.48	-1.8
						PLA2G4C	1990672	0.04	-3.47	-1.8
						KLC1	4250706	0.00635	-3.45	-1.79
						ELAVL3	5960070	0.00936	-3.44	-1.78
						DUSP26	5890091	0.0286	-3.44	-1.78
						SNRPN	4850133	0.00632	-3.43	-1.78
						C1orf173	4780475	0.00819	-3.42	-1.77
						ADCY1	610592	0.0222	-3.4	-1.77
						SCAMP5	7510164	0.0135	-3.4	-1.76
						SCG3	5570364	0.00748	-3.38	-1.76
						FLJ25404	3310703	0.0449	-3.37	-1.75
						AFTPH	2070600	0.00107	-3.37	-1.75
						RAB40B	510484	0.0286	-3.36	-1.75
						YPEL3	130750	0.0241	-3.36	-1.75
						MAPT	2630176	0.0473	-3.35	-1.75
						RALGDS	2140735	0.0344	-3.35	-1.75
						STMN4	6860138	0.0159	-3.34	-1.74
						TMEM10	6110341	0.0274	-3.33	-1.73
						RUNDC3B	240035	0.00357	-3.32	-1.73
						TSPYL2	4260477	0.00572	-3.32	-1.73
						TSPYL1	3780689	0.00531	-3.32	-1.73
						GABRD	2450524	0.00944	-3.31	-1.73
						KLHL3	2810400	0.0469	-3.3	-1.72
						CALN1	4780113	0.0232	-3.29	-1.72
						ISLR2	7400184	0.0469	-3.29	-1.72
						LINGO2	1110291	0.0462	-3.28	-1.72
							1230338	0.00118	-3.28	-1.71
						SLC25A4	6840747	0.00542	-3.27	-1.71
						SPG3A	430372	0.00221	-3.27	-1.71
						MOG	5340463	0.0353	-3.26	-1.7
						TTC9B	2570390	0.00221	-3.26	-1.7
						MTUS1	7320520	0.00635	-3.25	-1.7
						PHYHIP	1400343	0.000132	-3.25	-1.7
						EDG8	1440750	0.00956	-3.24	-1.7
						SHANK3	10767	0.00632	-3.24	-1.7
						SLC25A4	6220451	0.0289	-3.24	-1.69
						C1QTNF4	6520056	0.00268	-3.23	-1.69
						FAM50B	5570376	0.0243	-3.22	-1.69
						RIT2	6960746	0.0356	-3.21	-1.68
						C9orf164	6280082	0.0102	-3.2	-1.68
						SNCB	1110521	8.47e-05	-3.2	-1.68
							6450088	0.00454	-3.19	-1.67
						MYT1L	3420050	0.00631	-3.19	-1.67
						C1orf128	270133	0.00722	-3.19	-1.67
						CAMKK2	2000020	0.0105	-3.18	-1.67
						FKBP2	1010068	0.00459	-3.18	-1.67
						MAPRE3	6220026	0.00987	-3.17	-1.67
						ATP2B2	70435	0.000917	-3.17	-1.66
						RTN3	4920129	0.0365	-3.17	-1.66
							2490564	0.017	-3.16	-1.66
						TMEM74	3310767	0.00509	-3.16	-1.66
						CALM3	2750184	0.00475	-3.15	-1.65
						PRRT1	2760398	8.47e-05	-3.14	-1.65
						ASPHD1	1440088	0.00419	-3.14	-1.65
						SYNGR3	5860609	0.00351	-3.14	-1.65
						TMEM125	3780082	0.00988	-3.14	-1.65
						ADAM11	1260661	0.00232	-3.13	-1.65
						EPB41L1	3400563	0.000684	-3.13	-1.65
						LOC731835	1820711	0.0449	-3.13	-1.65
						LANCL1	2450612	0.00168	-3.13	-1.64
						STEAP2	290292	0.0233	-3.12	-1.64
						CLDN10	840324	0.0361	-3.12	-1.64
						CD99L2	1780079	0.0145	-3.12	-1.64
						LOC492311	5810273	0.0119	-3.11	-1.64
						CAPN3	3870441	0.0222	-3.1	-1.63
						MOAP1	270224	0.0178	-3.1	-1.63
						FNDC5	3390739	0.0376	-3.09	-1.63
						NEFH	1190719	0.046	-3.09	-1.63
						NEUROD2	7160451	0.00701	-3.09	-1.63
						ESRRG	5080136	0.0132	-3.09	-1.63
						NDRG2	1690176	0.00493	-3.09	-1.63
						FGF14	4260025	0.0104	-3.09	-1.63
						RAB11FIP4	6370195	0.0014	-3.08	-1.62
						2008-09-01	1500451	0.00221	-3.07	-1.62
						CLSTN1	1470184	0.0368	-3.07	-1.62
						ELOVL4	4760056	0.00157	-3.07	-1.62
						NSF	1410484	0.0137	-3.07	-1.62
						GJB6	2260563	0.000696	-3.07	-1.62
						AP2A2	6270041	0.000323	-3.06	-1.61
						NDRG3	6660400	0.00102	-3.06	-1.61
						ZNF536	940301	0.0257	-3.02	-1.6
						LGI3	2480746	0.0264	-3.02	-1.59
						D4S234E	2750475	0.032	-3.02	-1.59
							1190674	0.02	-3.01	-1.59
						PTGES2	870113	0.00189	-3.01	-1.59
						ART3	7040497	0.0153	-3.01	-1.59
						NUAK1	1690156	0.00748	-3	-1.58
						SNRPN	1740273	0.000607	-2.99	-1.58
						KIF3C	2450202	0.00409	-2.99	-1.58
						PRKCE	1690039	0.000365	-2.98	-1.58
						GARNL3	4880343	0.0028	-2.98	-1.58
						PCDH9	6660707	0.0347	-2.98	-1.57
						ACTL6B	4810100	0.000281	-2.98	-1.57
						SEZ6L2	1090521	0.00659	-2.97	-1.57
						DLG2	450528	0.00521	-2.96	-1.57
						CCKBR	2070201	0.00107	-2.96	-1.57
						SPG3A	5490528	0.00758	-2.95	-1.56
						ATP6V0A1	1660215	0.00285	-2.93	-1.55
						PDE1A	5900189	0.0362	-2.93	-1.55
						NDFIP1	60553	0.0192	-2.93	-1.55
							4490458	0.0199	-2.93	-1.55
						PIB5PA	1110154	0.0311	-2.92	-1.55
						FRMPD4	1780615	0.00936	-2.92	-1.54
						ATP2B3	3180079	0.00116	-2.91	-1.54
							6620390	0.0171	-2.91	-1.54
							4280484	0.0445	-2.91	-1.54
							4540161	0.00429	-2.9	-1.54
						MAPK8IP2	4560487	0.000766	-2.9	-1.54
							1070470	0.0054	-2.9	-1.54
						SLC25A22	4210626	0.00418	-2.9	-1.54
						LIN7B	2360689	8.47e-05	-2.89	-1.53
						OSBPL1A	7650243	0.0399	-2.89	-1.53
						SCN2A	3290465	0.00868	-2.89	-1.53
						EPB49	4610670	0.0188	-2.88	-1.53
						ANKS1B	6660463	0.0166	-2.87	-1.52
						MYRIP	4220370	0.00653	-2.87	-1.52
						FLJ33996	7050400	0.00982	-2.87	-1.52
						PRRT3	4070180	0.00134	-2.87	-1.52
							3990553	0.00987	-2.87	-1.52
							1500639	0.000113	-2.86	-1.51
						MTUS1	3800017	0.0429	-2.85	-1.51
						PDE1A	730348	0.00526	-2.85	-1.51
						EFR3A	110161	0.0304	-2.85	-1.51
						ADARB1	7330097	0.0106	-2.85	-1.51
						HISPPD2A	1690333	0.0115	-2.83	-1.5
						KIF1A	6520440	0.00307	-2.83	-1.5
							2940452	0.00351	-2.83	-1.5
						CLSTN3	3420162	0.000282	-2.83	-1.5
						VIPR1	2690709	0.0244	-2.82	-1.5
						RTN4R	3180195	0.00158	-2.82	-1.5
						TMEM25	5820008	0.00207	-2.82	-1.49
						KIF5C	2570402	0.00426	-2.82	-1.49
						GLS2	3800035	0.00221	-2.81	-1.49
						PDE1A	4180707	0.0181	-2.81	-1.49
						SH3GLB2	7330259	0.0203	-2.8	-1.48
						KIAA0319	4920112	0.000358	-2.8	-1.48
						SH3BGRL2	7200044	0.0293	-2.79	-1.48
						MDH1	3390603	0.014	-2.79	-1.48
						HSD17B6	4040441	0.00382	-2.78	-1.48
						CENTG3	3890431	0.00278	-2.78	-1.47
						NPTN	830553	0.0461	-2.78	-1.47
							6580674	0.00906	-2.78	-1.47
						FLJ20160	3870291	0.00915	-2.78	-1.47
						NDST3	670537	0.00221	-2.78	-1.47
						SNPH	290477	0.00415	-2.77	-1.47
						ANKRD34A	1090142	0.00141	-2.76	-1.47
						YPEL2	1110465	0.00162	-2.76	-1.46
						SV2A	7550167	0.000281	-2.76	-1.46
						CAPN3	4180762	0.00686	-2.76	-1.46
						KIAA1467	1580333	0.00221	-2.75	-1.46
						NKIRAS1	4150630	0.00635	-2.74	-1.45
						ABCA2	2320243	0.00331	-2.74	-1.45
						SLC5A11	4290746	0.000331	-2.73	-1.45
						TMEM157	2060220	0.00307	-2.73	-1.45
						SKP1A	2480739	0.0184	-2.72	-1.45
						ATP9A	6480630	0.0303	-2.72	-1.44
						PREPL	5310204	0.000281	-2.72	-1.44
						ATP2B1	6180059	0.00172	-2.72	-1.44
						RYR2	1660241	0.000367	-2.72	-1.44
						UBA52	6550358	0.0354	-2.72	-1.44
						PPP3CA	2940537	0.000281	-2.71	-1.44
						KIAA0427	730273	0.0298	-2.7	-1.43
						ABHD8	4880288	0.00221	-2.69	-1.43
						CYGB	7100731	0.00582	-2.69	-1.43
						HAPLN4	6510114	0.0203	-2.68	-1.42
						STEAP2	870242	0.0257	-2.68	-1.42
						PKP4	5890440	0.0277	-2.68	-1.42
						ROGDI	2510689	0.000522	-2.67	-1.42
						C10orf35	2510253	0.0407	-2.67	-1.42
						ABCA8	2710392	0.0113	-2.67	-1.42
						TOLLIP	6650612	0.018	-2.67	-1.41
						KCTD2	2630521	0.009	-2.66	-1.41
						MAPK8IP3	5270575	0.00117	-2.66	-1.41
						NECAP1	2640114	0.0117	-2.66	-1.41
						CD99L2	5420358	0.0212	-2.66	-1.41
						JPH1	5490025	0.00357	-2.66	-1.41
							7380537	0.0295	-2.66	-1.41
						ABHD14A	1430360	0.00371	-2.66	-1.41
						ZNF385D	6380646	0.00392	-2.65	-1.41
						C10orf132	1710333	0.0167	-2.64	-1.4
						ANK3	1850709	0.0126	-2.63	-1.4
						PC	5890435	0.0265	-2.63	-1.4
						TSPYL2	7380730	0.00599	-2.63	-1.4
						TNRC4	580368	0.0159	-2.62	-1.39
						EPHA5	5360408	0.0153	-2.62	-1.39
						MBNL2	990128	0.0151	-2.62	-1.39
							1580594	2.13e-05	-2.61	-1.38
						PLEKHH1	2490068	0.0262	-2.6	-1.38
						TMEM35	1470273	0.00893	-2.6	-1.38
						PPP2R5B	3290386	0.00107	-2.6	-1.38
						SAMD14	5560280	0.014	-2.59	-1.38
						PRRG1	7150673	0.0158	-2.59	-1.38
						EIF4A2	4640689	0.0275	-2.59	-1.37
						PLCL2	670711	0.0397	-2.59	-1.37
						AVPI1	990500	0.015	-2.59	-1.37
						C20orf39	1980326	0.000684	-2.57	-1.36
						WDR7	3460292	0.00244	-2.57	-1.36
						ELMO1	460725	0.0311	-2.56	-1.36
						ARHGEF12	5270193	0.000684	-2.56	-1.35
						AES	6180176	0.0153	-2.55	-1.35
						MAGEE1	4760653	0.000565	-2.55	-1.35
						AAK1	4900291	0.000323	-2.55	-1.35
						GABRB3	360600	0.0394	-2.55	-1.35
						DCLK1	2760433	0.0339	-2.54	-1.35
						CRY2	1190193	0.00987	-2.54	-1.34
						BCL2L2	5050156	0.0461	-2.53	-1.34
							5570424	0.0285	-2.53	-1.34
						TPM1	1010482	0.0221	-2.53	-1.34
							1400156	0.00714	-2.52	-1.33
						FXYD1	5860022	0.001	-2.52	-1.33
						C9orf4	5420086	0.0158	-2.52	-1.33
						HOOK1	3120053	0.0153	-2.52	-1.33
						KIAA0368	6400240	0.00653	-2.51	-1.33
						LARP6	4830433	0.0216	-2.51	-1.33
						HLF	540706	0.00714	-2.51	-1.33
						NUAK1	7210497	0.0285	-2.5	-1.32
						SYNJ1	650020	0.008	-2.5	-1.32
						EPS15	1510035	0.00681	-2.5	-1.32
						NHP2L1	2230491	0.00698	-2.49	-1.32
						WDR7	2230148	0.00141	-2.49	-1.32
						TSPAN5	4900168	0.0483	-2.48	-1.31
						FXR2	5690280	0.000158	-2.48	-1.31
						AES	1230458	0.00613	-2.48	-1.31
						SOBP	3830768	0.0345	-2.47	-1.31
						PPP1R13B	3420228	0.0104	-2.47	-1.31
						TCBA1	3130110	0.0255	-2.47	-1.3
						FAM108A3	150154	0.00232	-2.47	-1.3
						NAP1L2	5700382	0.00131	-2.47	-1.3
						TPM1	2140653	0.0425	-2.45	-1.29
						FEZ1	3290458	0.0356	-2.45	-1.29
							7380468	2.13e-05	-2.45	-1.29
						AADACL1	7650020	0.0158	-2.44	-1.29
						NR1D2	2640707	0.0169	-2.44	-1.29
						MCTP1	3360491	0.00229	-2.44	-1.29
						FLJ40142	6110215	0.00748	-2.44	-1.28
						LOC652730	2760402	6.87e-05	-2.43	-1.28
						TPMT	840014	0.0241	-2.43	-1.28
						TMEM63A	1740020	0.00962	-2.43	-1.28
						BBS7	2850092	0.00943	-2.42	-1.28
						FNBP1	5270435	0.0409	-2.42	-1.28
						FLJ40142	2510181	0.00762	-2.42	-1.27
						CABP1	6100598	0.0362	-2.41	-1.27
						RASGRP1	2760239	0.0339	-2.4	-1.27
						DHPS	770543	0.0471	-2.4	-1.26
						C14orf2	2100341	0.0334	-2.4	-1.26
						CADM3	3450446	0.0404	-2.4	-1.26
						TCEAL3	730739	0.00172	-2.39	-1.26
						KCNJ12	4920010	0.00116	-2.39	-1.26
							1710408	0.0126	-2.39	-1.26
						NMNAT2	5130220	0.00306	-2.39	-1.26
						ARHGAP23	4210630	0.036	-2.39	-1.25
						TERF2IP	1410653	0.0174	-2.39	-1.25
						C22orf16	940010	0.0272	-2.38	-1.25
							2680504	0.045	-2.38	-1.25
						ASPA	3140209	0.00406	-2.38	-1.25
						RNF41	1090433	0.0338	-2.38	-1.25
						PINK1	2490259	0.00668	-2.38	-1.25
						KCNA1	5050019	0.04	-2.38	-1.25
						GABARAPL2	3120520	0.00589	-2.37	-1.25
						PKP4	5870100	0.0143	-2.37	-1.24
						ABTB1	6620609	0.0193	-2.36	-1.24
						EPHA4	6650482	0.00852	-2.36	-1.24
						SLC12A2	4220041	0.0169	-2.36	-1.24
						UNC13C	4920719	0.0113	-2.35	-1.23
						ADARB1	4760079	0.00758	-2.35	-1.23
						OLFM3	840494	0.000113	-2.35	-1.23
						ABCG4	3360390	0.0229	-2.34	-1.23
						MAP2K4	2680047	0.00835	-2.34	-1.23
						CERCAM	7550048	0.0442	-2.34	-1.23
						FAM131A	3940564	0.0348	-2.34	-1.23
						KIAA1622	2340402	0.0236	-2.34	-1.23
						G3BP2	7100156	0.000808	-2.34	-1.23
						TRIM23	1440543	0.00865	-2.34	-1.23
						CDK5R2	3420367	0.0254	-2.34	-1.22
						GPR137C	2640300	0.0467	-2.34	-1.22
						ATP6V0C	2360138	0.0385	-2.32	-1.22
							5720292	0.0201	-2.32	-1.22
						SPATA2	4200608	0.0066	-2.32	-1.22
						TUBG2	3520128	0.0339	-2.32	-1.21
						SLC25A12	460180	0.00133	-2.31	-1.21
						CCNI	5810605	0.00852	-2.31	-1.21
						CLDN10	6650477	0.00635	-2.31	-1.21
						PDZD4	4260632	0.0153	-2.31	-1.21
						SEC62	110327	0.0263	-2.31	-1.21
						ARHGEF7	1430379	0.0153	-2.3	-1.2
						FLJ10781	6580400	0.00668	-2.3	-1.2
						C6orf159	20437	0.0291	-2.3	-1.2
						MGAT3	6420500	0.00147	-2.3	-1.2
						FAAH	1990471	0.0126	-2.3	-1.2
						RAB5A	670367	0.0191	-2.29	-1.2
						AKAP11	6420398	0.00878	-2.29	-1.2
						ZNF540	580343	0.00542	-2.29	-1.2
						KLK6	6520022	0.034	-2.29	-1.2
						KIFC2	6770411	0.0144	-2.29	-1.19
						NDRG1	1230070	0.0499	-2.29	-1.19
						SAP18	2900435	0.00221	-2.28	-1.19
						JPH4	7100129	0.0356	-2.28	-1.19
						ATPAF1	5810673	0.00936	-2.28	-1.19
						RTN3	2470719	0.0274	-2.28	-1.19
						KIAA0773	4900307	0.0194	-2.27	-1.19
						GALNT9	5360056	0.000326	-2.27	-1.19
						RBM9	1260139	0.0291	-2.27	-1.18
						EFHA2	4730088	0.00348	-2.27	-1.18
						DPYSL2	3290685	0.0102	-2.26	-1.18
						KLHDC9	7160402	0.0393	-2.26	-1.18
						PPP2CB	270296	0.00946	-2.26	-1.17
						ASPH	5890619	0.00659	-2.25	-1.17
						PELI3	2370301	0.00117	-2.25	-1.17
						ASPHD2	7400102	0.00419	-2.25	-1.17
						SLC22A15	4480017	0.0155	-2.25	-1.17
						XK	6620630	0.00632	-2.25	-1.17
						HNRNPUL2	6860131	0.0205	-2.25	-1.17
						ANKRD28	2760563	0.009	-2.25	-1.17
						SNCG	7000669	0.0111	-2.25	-1.17
						MADD	4830484	0.00228	-2.25	-1.17
						PAK6	2030735	0.0433	-2.25	-1.17
						MTMR7	840608	0.0192	-2.25	-1.17
						AUH	7330180	0.000358	-2.24	-1.16
						C6orf136	520201	0.00107	-2.24	-1.16
						PCMT1	6220487	0.0244	-2.24	-1.16
							6110450	0.0137	-2.24	-1.16
						ANK2	4780437	0.00756	-2.23	-1.16
						TBC1D9	1400070	0.0369	-2.23	-1.16
						IQSEC1	4890743	0.0243	-2.23	-1.16
						CAMK1D	4210022	0.025	-2.23	-1.16
						TSPYL4	610521	0.000808	-2.23	-1.16
						SERINC3	7380139	0.0431	-2.22	-1.15
						TMEM160	1770747	0.0322	-2.22	-1.15
						MAPK9	1820360	0.0365	-2.22	-1.15
						FGF12	3310068	0.0257	-2.22	-1.15
							1230164	0.0272	-2.22	-1.15
						PER3	5290538	0.0293	-2.22	-1.15
						GRM2	4230673	0.0326	-2.22	-1.15
						PREPL	3940653	0.000281	-2.21	-1.15
						ANKRD37	240682	0.0209	-2.21	-1.14
						CISD1	20392	0.00141	-2.2	-1.14
						RAB40C	7050193	0.00417	-2.2	-1.14
						AADACL1	7210327	0.00778	-2.2	-1.14
						COL4A3BP	2630053	0.00221	-2.2	-1.14
						GALNT9	6980553	0.000132	-2.2	-1.13
						CMTM5	50136	0.0396	-2.19	-1.13
						DYNLRB1	6580369	0.00271	-2.19	-1.13
						HAGH	1780356	0.0355	-2.19	-1.13
						LOC339344	3140202	0.00402	-2.18	-1.13
						UBE2L3	1230242	0.0105	-2.18	-1.13
						INPP5A	510739	0.0371	-2.18	-1.13
						SLC12A5	270301	0.00126	-2.18	-1.12
						PIN1	4640168	0.0105	-2.18	-1.12
						ACYP2	5290672	0.00778	-2.18	-1.12
						DOK6	7200341	0.013	-2.18	-1.12
						G3BP2	4540647	0.0112	-2.17	-1.12
						LOC646675	940446	0.00524	-2.17	-1.12
						TRIM44	1300239	0.0255	-2.17	-1.12
						C9orf125	3450113	0.0272	-2.17	-1.12
						C12orf24	780240	0.00223	-2.17	-1.11
						MBNL2	2450546	0.0352	-2.16	-1.11
						DUSP8	4890041	0.0234	-2.16	-1.11
						CAMK1D	2030280	0.0463	-2.15	-1.1
						FLJ37464	5260019	0.012	-2.15	-1.1
						PURA	50601	0.0244	-2.15	-1.1
						GPR22	6380273	0.000581	-2.14	-1.1
						DIXDC1	6760451	0.00134	-2.14	-1.1
						PLEKHA6	4290017	0.0258	-2.14	-1.1
						PIK4CA	4920273	0.0453	-2.14	-1.1
						LOC729378	7330735	0.00103	-2.14	-1.1
						RIMS1	6020347	0.0246	-2.14	-1.09
						PAFAH1B1	5670075	0.0151	-2.13	-1.09
						ABCA5	3450278	0.00631	-2.13	-1.09
						C5orf4	1690240	0.0178	-2.13	-1.09
						MAPK1	2490446	0.00756	-2.12	-1.09
						TMEM14A	3780619	0.00697	-2.12	-1.08
						FLJ20489	2900139	0.0318	-2.12	-1.08
						PDIA3P	780632	0.000665	-2.12	-1.08
						PRKACB	3830025	0.0109	-2.12	-1.08
						C11orf9	3290088	0.0482	-2.11	-1.08
						RTN3	4890762	0.0236	-2.11	-1.08
						CAMK2N2	2940142	0.0146	-2.11	-1.08
						CBX6	3370288	0.0153	-2.1	-1.07
						LANCL1	4150138	0.00651	-2.1	-1.07
						PDS5B	870167	0.0386	-2.1	-1.07
						FEZ1	2350019	0.0174	-2.1	-1.07
						PRDX5	520750	0.0173	-2.1	-1.07
						ATP2B1	4230564	0.0146	-2.09	-1.07
						B4GALT6	4010553	0.00221	-2.09	-1.07
						SCOC	4040482	0.00235	-2.09	-1.06
						PFTK1	6400553	0.00148	-2.09	-1.06
						ABCB9	5290598	0.0103	-2.09	-1.06
						PCDHAC2	6760156	0.00371	-2.09	-1.06
							1070458	0.0258	-2.09	-1.06
						CLTB	1110095	0.0332	-2.09	-1.06
						MFSD3	1510703	0.0159	-2.09	-1.06
						PMP22	270538	0.0256	-2.09	-1.06
						KIAA1598	5340162	0.0258	-2.08	-1.06
						GLRA2	4120402	0.0103	-2.08	-1.06
						RAP1GDS1	4260735	0.011	-2.08	-1.06
						CNNM1	520519	0.00226	-2.08	-1.06
						ABLIM3	2350747	0.0153	-2.08	-1.06
						KCNIP4	3420754	0.00221	-2.08	-1.06
						C10orf39	5960364	0.00789	-2.07	-1.05
						RHBDL1	510092	0.0345	-2.07	-1.05
						AKAP11	1450333	0.0389	-2.07	-1.05
						S100A13	5870577	0.0369	-2.07	-1.05
						MAST1	6420114	0.00956	-2.07	-1.05
							1300754	0.0287	-2.07	-1.05
						KLHDC3	4250372	0.0209	-2.06	-1.05
						DIXDC1	2340246	0.00121	-2.06	-1.05
						NICN1	3390722	0.0292	-2.06	-1.04
						PTGES2	6110161	0.0187	-2.06	-1.04
						RLTPR	5050193	0.000369	-2.06	-1.04
						KLK7	6020139	0.0222	-2.05	-1.04
						LOC653438	4010438	0.00355	-2.05	-1.03
						COL4A3BP	4120707	0.0393	-2.05	-1.03
						BAIAP2	1740093	0.014	-2.05	-1.03
						ZNF179	4540646	0.0383	-2.05	-1.03
						GNB5	2230408	0.0157	-2.04	-1.03
						GPRASP2	3130128	0.0244	-2.04	-1.03
						MADD	6650575	0.0038	-2.04	-1.03
						GDAP1	4120577	0.0313	-2.04	-1.03
						MRPS36	3420079	8.47e-05	-2.04	-1.03
						SLCO1A2	3190376	0.0376	-2.03	-1.02
						CADPS	7610592	0.00288	-2.03	-1.02
						ENTPD6	7200215	0.00485	-2.03	-1.02
						2003-09-01	6040066	0.000593	-2.03	-1.02
						NTSR2	3130121	0.00257	-2.02	-1.02
						AKAP6	1510224	0.00208	-2.02	-1.02
						PLEKHA1	3930541	0.0277	-2.02	-1.02
						CYLD	3460692	0.0115	-2.02	-1.01
						TULP4	4200440	0.0065	-2.02	-1.01
						BRI3BP	6840348	0.0014	-2.02	-1.01
						CDH12	5090204	0.00956	-2.02	-1.01
						ATP5J	3130563	0.0387	-2.02	-1.01
							5860189	0.00314	-2.02	-1.01
						GNAI1	1070603	0.0397	-2.01	-1.01
						EPM2AIP1	6770403	0.038	-2.01	-1.01
						HERC3	4540273	0.00778	-2.01	-1.01
						LOC285550	730608	0.00964	-2.01	-1.01
						PARD6A	460086	0.0275	-2.01	-1.01
						LRP11	240615	0.0342	-2.01	-1
						PARD6A	1570711	0.0192	-2	-1
						PRDX5	3310564	0.016	-2	-1
						LOC644596	1240390	0.00516	-2	-1
						SYN1	1230240	0.0111	-2	-1

## Sheet: Ependymoma
Symbol	ProbeID	p (Corr)	FC	Log FC		Symbol	ProbeID	p (Corr)	FC	Log FC
SERPINA3	6280168	0.000862	29.43	4.88		SNAP25	3440253	1.82e-11	-74.38	-6.22
FCGBP	130609	8.16e-07	25.16	4.65		MBP	1340678	0.000163	-52.26	-5.71
TGFBI	7650358	1.68e-05	17.86	4.16		MBP	4830204	0.0002	-44.22	-5.47
TNC	1470669	7.84e-06	17.59	4.14		STMN2	830672	8.62e-10	-43.98	-5.46
MSX1	1010333	1.11e-06	17.5	4.13		SNAP25	670075	6.53e-06	-31.28	-4.97
COL4A1	5910431	8.16e-07	14.67	3.87		SYN1	2120360	1.64e-05	-30.68	-4.94
ANXA2	4780615	1.93e-08	13.74	3.78		SYT4	3180639	4.67e-07	-30.04	-4.91
ANXA1	6520215	7.82e-11	12.79	3.68		TF	6590538	4.61e-09	-29.67	-4.89
VIM	830593	2.62e-05	12.67	3.66		VSNL1	6100259	2.93e-12	-28.9	-4.85
VIM	7050019	1.11e-05	12.07	3.59		SH3GL2	2600465	5.71e-10	-27.01	-4.76
CFB	3370349	8.14e-05	11.62	3.54		EEF1A2	6370356	3.12e-06	-26.4	-4.72
S100A10	540681	2.5e-07	11.52	3.53		GRIN1	3130192	7.88e-05	-25.51	-4.67
COL3A1	2120021	1.87e-05	11.09	3.47		SLC12A5	2070372	1.73e-09	-25.09	-4.65
S100A10	2490195	2.28e-07	11.03	3.46		STMN2	2030026	3.98e-10	-24.87	-4.64
EVI1	730544	9.99e-07	10.21	3.35		PLP1	2970544	4.91e-06	-24.18	-4.6
LOC440585	110333	8.6e-05	9.85	3.3		MAG	1440196	0.000188	-24.14	-4.59
GPR177	4250711	5.75e-07	9.52	3.25		TUBB4	3140328	8.49e-15	-23.45	-4.55
CHI3L2	610598	0.000355	9.44	3.24		PACSIN1	4290133	1.65e-05	-23.4	-4.55
CD44	5860152	8.21e-07	9.14	3.19		MAP4	4060603	2.89e-08	-23.27	-4.54
COL1A2	6060612	1.18e-05	8.88	3.15		SNCB	2450195	1.45e-06	-22.73	-4.51
COL6A1	7570598	1.33e-06	8.82	3.14		NPTX1	6100468	1e-05	-22.18	-4.47
MUC1	7650026	5.24e-07	8.63	3.11		ATP6V1G2	1260538	6.61e-09	-21.63	-4.44
TIMP1	7650433	2.83e-05	8.57	3.1		INA	1230538	1.16e-10	-21.61	-4.43
COL1A1	6960142	8.88e-05	8.48	3.08		SLC8A2	2320369	7.68e-07	-21.38	-4.42
EFCAB1	4120445	3.16e-05	8.41	3.07		SNCB	840671	4.26e-06	-21.17	-4.4
CCL2	1030333	0.000251	8.37	3.07		GAD1	3840192	7.76e-11	-20.88	-4.38
COL1A2	4040671	4.25e-06	8.13	3.02		TAGLN3	3520768	4.17e-08	-19.61	-4.29
ECM2	6840192	1.09e-05	8.05	3.01		RUNDC3A	6940634	1.56e-10	-19.13	-4.26
TNFRSF11B	2370132	0.000144	7.67	2.94		LOC649970	630196	4.08e-06	-17.95	-4.17
MMP9	3180528	0.00279	7.47	2.9		SYT1	6270327	1.19e-08	-17.95	-4.17
CTGF	2640292	3.55e-06	7.21	2.85		SCN2A	4730066	8.43e-07	-17.68	-4.14
HLA-DRA	270168	3.23e-06	7.21	2.85		GRIA2	6220750	1.77e-06	-17.59	-4.14
BGN	460767	2.31e-05	7.15	2.84		MAL	4040398	1.29e-05	-17.25	-4.11
ADM	5670465	0.000747	6.93	2.79		PVALB	5490689	0.0206	-16.91	-4.08
XPR1	4010075	2.22e-10	6.9	2.79		CHGB	6420356	0.000726	-16.76	-4.07
FSTL1	2650220	3.3e-08	6.77	2.76		CAMK2A	4850170	0.0356	-16.6	-4.05
TAGLN2	4070736	4.08e-06	6.67	2.74		NAPB	3890470	1.82e-11	-15.84	-3.99
C9orf117	4260280	0.000486	6.66	2.74		SLC17A7	3120286	1.95e-05	-15.51	-3.95
CTGF	5690687	2.57e-05	6.62	2.73		GNAO1	4010204	1.2e-10	-15.33	-3.94
EMP1	3940435	8.46e-06	6.54	2.71		KLC1	1510736	6.97e-11	-14.46	-3.85
COL5A1	4920369	3.23e-06	6.49	2.7		FAIM2	5270504	5.32e-06	-14.07	-3.81
C9orf24	6650215	0.00353	6.33	2.66		GABRG2	2120600	8.83e-07	-13.64	-3.77
CD44	4560193	7.51e-06	6.25	2.64		BSN	3850730	1.2e-12	-13.52	-3.76
CSDA	2320129	5.09e-07	6.18	2.63		KCNQ2	5900273	6.6e-06	-13.27	-3.73
CD93	6100615	2.18e-07	6.16	2.62			2600722	5.66e-05	-13.22	-3.72
CAPS	6760450	0.000808	6.15	2.62		SYT13	4810730	1.11e-07	-13.1	-3.71
GLIS3	6560017	2.34e-06	6.13	2.62		SYN2	1940725	4.54e-05	-12.84	-3.68
ANXA2P1	3370202	4.61e-07	6.03	2.59			270241	0.00418	-12.78	-3.68
SERPINA5	3290630	0.00109	6.02	2.59		RPRML	7560497	0.000344	-12.74	-3.67
MSN	730332	2.03e-10	5.92	2.57		KCNK12	1940193	8.01e-06	-12.74	-3.67
XPR1	5290246	1.91e-09	5.91	2.56		CAMK2B	5130593	2.28e-07	-12.68	-3.66
TCTEX1D1	7560300	9.63e-06	5.86	2.55		SNAP91	7570647	2.3e-07	-12.65	-3.66
VEGFA	2640224	0.000494	5.86	2.55		SCG5	5260343	2.02e-06	-12.13	-3.6
CD163	20593	0.00083	5.85	2.55		SYP	6040433	1.87e-05	-12.01	-3.59
DNALI1	6200309	1.51e-06	5.85	2.55		MOBP	4010524	0.000377	-11.8	-3.56
C7orf57	3400722	1.02e-05	5.83	2.54		TAGLN3	3830445	8.44e-10	-11.72	-3.55
CD163	2680092	0.000977	5.79	2.53		MAP6D1	2680538	2.82e-07	-11.72	-3.55
SLIT2	4560592	0.00354	5.76	2.53		MOBP	2030152	0.000363	-11.58	-3.53
HLA-DRA	2570564	8.83e-07	5.72	2.52		KCNT1	990086	1.45e-08	-11.55	-3.53
CDKN1A	4230201	0.000105	5.67	2.5		KLK6	2970154	0.000274	-11.44	-3.52
SPAG6	6770446	0.000348	5.66	2.5		RALYL	7400356	1.13e-07	-11.42	-3.51
TPM2	160370	3.42e-08	5.63	2.49		DLG2	1170048	4.32e-11	-11.33	-3.5
MGC4677	6350189	0.000402	5.63	2.49		OPCML	2970070	9.33e-12	-11.28	-3.5
ITGB4	3940132	0.000241	5.62	2.49		UNC13C	1660152	0.00116	-11.23	-3.49
ERBB2	4050156	8.29e-08	5.6	2.49		JPH3	290703	5.12e-05	-10.99	-3.46
MFAP4	3060377	2.85e-06	5.6	2.49		BCAS1	3060343	0.000386	-10.89	-3.45
CAPS	2650474	0.00261	5.59	2.48		OLFM1	3800204	7.95e-05	-10.87	-3.44
IFITM2	1230767	6.31e-05	5.56	2.48		OLFM1	2680072	1.79e-06	-10.8	-3.43
AGTRL1	3290402	0.0035	5.55	2.47		PLP1	2650288	9.68e-09	-10.66	-3.41
C9orf24	2690035	0.00338	5.54	2.47		LOC652377	4180091	1.31e-08	-10.66	-3.41
FER1L3	3170273	7.16e-06	5.5	2.46		SV2B	4540102	1.26e-07	-10.62	-3.41
EMP3	3800452	3.15e-07	5.45	2.45		SH3GL3	1300603	2.64e-08	-10.61	-3.41
CLIC1	3450072	2.2e-10	5.44	2.44		PLP1	5570491	8.81e-05	-10.57	-3.4
ECGF1	2350504	1.06e-05	5.44	2.44		FBXL16	6840390	0.000891	-10.46	-3.39
VASN	2900274	4.44e-05	5.44	2.44		RCAN2	630161	3.55e-08	-10.43	-3.38
C11orf70	4540465	1.28e-05	5.14	2.36		CPLX1	2680746	6.39e-10	-10.41	-3.38
COL6A3	6250192	0.00092	5.11	2.35		AK5	6270148	0.0206	-10.3	-3.36
COL6A2	3390458	3.07e-06	5.11	2.35		PPP2R2C	3450047	5.43e-07	-10.19	-3.35
PLTP	5690519	2.41e-06	5.11	2.35		ELMO1	2750154	5.58e-13	-10.18	-3.35
CAV1	1070215	0.000188	5.1	2.35		NEFM	1660767	0.000912	-9.95	-3.31
SOD2	3890326	0.000946	5.01	2.32		CAMK2B	6220484	1.98e-09	-9.92	-3.31
S100A4	5290270	4.69e-05	4.98	2.32		STMN4	6860138	1.87e-08	-9.87	-3.3
WDR69	6770138	3.65e-06	4.96	2.31		DBC1	4850450	1.39e-07	-9.69	-3.28
TSPAN6	2470255	2.02e-06	4.92	2.3		ADCY1	580561	1.5e-07	-9.67	-3.27
PRPH	5960180	0.00103	4.92	2.3		MOBP	650048	0.000555	-9.65	-3.27
C11orf70	4060437	3.66e-05	4.91	2.3		OMG	2260487	1.13e-08	-9.65	-3.27
FRZB	3370113	0.000611	4.9	2.29		ALDOC	7330544	3.7e-06	-9.64	-3.27
PLOD2	7040477	7.57e-08	4.86	2.28		FLJ25404	3310703	1.77e-06	-9.61	-3.27
IFITM3	6650242	0.000199	4.86	2.28		MOBP	6560730	0.00169	-9.56	-3.26
HLA-DMA	540563	2.3e-05	4.78	2.26		KCNK1	4810703	2.89e-06	-9.55	-3.26
LAMA2	1470296	2.62e-05	4.77	2.26		DIRAS2	5340605	2.53e-07	-9.53	-3.25
RARRES3	2650564	5.39e-05	4.77	2.25		CAMK2B	1710131	9.25e-09	-9.53	-3.25
VANGL2	4070626	9.44e-06	4.72	2.24		2004-09-01	4670458	1.74e-06	-9.49	-3.25
CEBPD	5490408	5.39e-05	4.72	2.24		SEZ6L2	5490692	3.49e-10	-9.42	-3.24
FGFRL1	4480220	7.12e-06	4.7	2.23		MYT1L	2190358	2.72e-07	-9.37	-3.23
EYA2	4290706	0.000685	4.66	2.22		QDPR	6900450	3.46e-07	-9.34	-3.22
HLA-DQA1	780403	0.000112	4.65	2.22		RIMS3	4040189	8.78e-08	-9.34	-3.22
HLA-DPA1	1190039	0.000307	4.65	2.22		CENTA1	830735	3.99e-05	-9.26	-3.21
ACTA2	6480059	0.000237	4.64	2.22		TMEFF2	270703	9.28e-06	-9.14	-3.19
COL5A2	4490292	0.000933	4.63	2.21		TMEM178	6520064	0.000457	-9.12	-3.19
TNFRSF1A	4670750	3.34e-08	4.61	2.2		NRSN1	6420113	0.0066	-9.11	-3.19
CMTM3	3890551	1.9e-07	4.59	2.2		SYNGR1	6650438	1.16e-10	-9.07	-3.18
CYP4F12	6560239	0.000345	4.57	2.19		PRKCZ	130551	1.43e-10	-9.03	-3.17
MS4A6A	520360	3.67e-05	4.55	2.19		PRKCZ	2750324	1.5e-09	-9.02	-3.17
ALOX5AP	3930343	1.99e-06	4.55	2.18		STXBP1	6100112	7.78e-11	-8.93	-3.16
TNFRSF19	2360672	5.01e-08	4.54	2.18		HPCAL4	5220524	2.2e-10	-8.88	-3.15
ANGPT2	3450066	3.79e-06	4.54	2.18		SLITRK4	7330477	1.4e-08	-8.76	-3.13
TEKT1	1430431	0.000583	4.52	2.18		ZNF365	4180301	0.000111	-8.73	-3.13
WEE1	2970332	1.39e-06	4.52	2.18		PPP2R2C	460131	5.57e-06	-8.67	-3.12
MXRA5	4490020	0.000158	4.52	2.18		HMP19	5340577	7.36e-06	-8.65	-3.11
COL18A1	5290132	0.000244	4.5	2.17		GABRA1	6900332	1.42e-05	-8.6	-3.11
TEAD2	4670398	1.63e-07	4.49	2.17		VGF	2850619	0.0154	-8.58	-3.1
LOC146177	3370168	2.7e-05	4.49	2.17		CACNG3	5220576	0.0364	-8.57	-3.1
HLA-H	5870521	2.61e-06	4.49	2.17		GABARAPL1	6420465	2.28e-08	-8.54	-3.09
STK36	6420161	2.34e-06	4.48	2.16		ARHGDIG	4180377	0.000495	-8.53	-3.09
TTC25	7550021	3.19e-05	4.48	2.16		NDRG2	4210411	2.16e-07	-8.49	-3.09
SLC16A3	110719	0.000189	4.47	2.16		DNM3	2190475	2.45e-08	-8.38	-3.07
FLNC	580491	0.00035	4.47	2.16		GRM3	3180730	7.86e-05	-8.33	-3.06
LAMA2	360181	1.85e-05	4.46	2.16		CA10	3840687	4.02e-05	-8.28	-3.05
LUM	2490364	0.000163	4.45	2.15		NRIP3	2630044	1.1e-05	-8.27	-3.05
IGFBP5	2190674	1.26e-05	4.44	2.15		RGS7	6370386	2.47e-12	-8.24	-3.04
ROR2	4920390	2.89e-05	4.44	2.15		CKMT1A	3420661	0.000523	-8.21	-3.04
TNC	6940102	0.000211	4.43	2.15		NSF	5260138	1.08e-05	-8.2	-3.04
LOC255130	2810717	0.00233	4.42	2.15		NKX6-2	4880446	0.00035	-8.14	-3.02
C10orf79	4260228	0.000139	4.41	2.14		SCN2B	4540301	1.36e-06	-8.12	-3.02
S100A4	3990458	0.000105	4.41	2.14		VSNL1	1170553	5.71e-06	-8.09	-3.02
LAMC1	4120086	5.53e-06	4.39	2.13		TMEM178	6980689	0.000905	-8.09	-3.02
CAPSL	3710176	0.00114	4.38	2.13		MAGEE1	2760689	5.71e-10	-8.09	-3.02
C1S	7400707	0.000379	4.35	2.12		ZCCHC12	2690279	1.18e-05	-8.08	-3.01
DCDC5	3990630	0.000198	4.35	2.12		KIAA0513	5870301	7.82e-11	-8.05	-3.01
IFITM1	5360156	0.00158	4.34	2.12		DRD1IP	940746	0.000403	-7.96	-2.99
RSHL3	2630519	9.21e-05	4.33	2.12		KIAA1394	3180504	0.000367	-7.77	-2.96
GBP2	1940162	0.000221	4.33	2.11		ANKS1B	2350201	4.86e-06	-7.74	-2.95
C2orf40	3140113	0.00896	4.33	2.11		STX1A	4860068	0.00142	-7.71	-2.95
TCTN1	5700189	3.12e-08	4.33	2.11		CDK5R1	2750280	3.12e-08	-7.67	-2.94
ELN	6130577	0.00072	4.32	2.11		CALB2	5860039	0.000475	-7.61	-2.93
OLFML2A	4640209	3.59e-07	4.32	2.11		DIRAS2	3180491	8.53e-08	-7.52	-2.91
ZFP36	2900348	7.32e-05	4.31	2.11			1030626	5.03e-06	-7.49	-2.91
MYC	5420095	0.000132	4.3	2.1		SPOCK1	6380669	4.73e-07	-7.49	-2.9
GEM	1440408	0.000115	4.3	2.1		MAL	6330196	0.00126	-7.49	-2.9
MGP	940735	0.000242	4.29	2.1		MT3	3060273	0.00275	-7.36	-2.88
SLC47A2	6040451	0.00669	4.28	2.1		PDXP	3180273	4.23e-06	-7.34	-2.88
	5860192	1.72e-07	4.27	2.1		ARPP-21	7210554	3.17e-06	-7.32	-2.87
HSPB1	7200608	6.08e-05	4.26	2.09		MAP7D2	3390088	4.58e-10	-7.29	-2.87
TAGLN	650678	0.000831	4.24	2.09		RAP1GAP	4890181	8.76e-05	-7.27	-2.86
TGIF1	4260189	3.05e-09	4.24	2.08		PPP3R1	6200768	5.71e-06	-7.24	-2.86
MTMR11	3890138	4.2e-07	4.23	2.08			2340725	4.17e-08	-7.16	-2.84
HLA-DRB4	510079	0.000313	4.21	2.07		ELAVL3	5960070	4.32e-06	-7.16	-2.84
FLJ46266	840465	0.00328	4.19	2.07		RAB6B	4780463	0.000226	-7.15	-2.84
LFNG	6620392	0.00103	4.18	2.06		ATP6V1G2	4560678	0.00108	-7.1	-2.83
MGP	1430487	0.000466	4.18	2.06		PHACTR3	3440341	1.19e-08	-7.09	-2.83
COL6A3	2470114	0.00144	4.17	2.06		CA11	5220482	4.59e-07	-7.08	-2.82
MGC24103	5050600	0.000155	4.15	2.05		CHN2	3190246	0.00424	-7.07	-2.82
HLA-A	2350066	1.43e-05	4.13	2.05		ARPP-21	1690561	5.51e-06	-7.07	-2.82
CD14	6370369	3.97e-05	4.11	2.04		DYNC1I1	3520762	3.96e-09	-7.06	-2.82
IGFBP3	6590132	6.83e-05	4.1	2.04		ERMN	2140202	8.8e-05	-6.95	-2.8
SUSD2	110592	0.000609	4.1	2.04		KCNAB1	2970279	1.02e-07	-6.88	-2.78
ANXA5	1070451	1.98e-09	4.09	2.03		ABLIM2	2260471	0.0011	-6.88	-2.78
PTRF	4850301	7.12e-09	4.08	2.03		IGSF21	7550156	9.22e-08	-6.85	-2.78
CEBPB	20446	0.00184	4.06	2.02		SCG3	1070646	1.39e-07	-6.84	-2.77
CYBA	4070392	1.12e-06	4.06	2.02		GABRB1	6130692	0.000153	-6.83	-2.77
ABCC3	270615	0.00139	4.05	2.02		GNG3	450632	1.09e-07	-6.82	-2.77
CCND1	5820601	0.000192	4.05	2.02		PRKCB1	5090563	0.0076	-6.8	-2.77
IGFBP5	2120524	0.000164	4.05	2.02		AMPH	360402	1.82e-10	-6.8	-2.77
ECM2	5420689	2.92e-05	4.05	2.02		KIAA1107	4180382	5.71e-10	-6.8	-2.77
ADFP	460204	0.000174	4.04	2.02		KIF5C	2570402	6.09e-08	-6.8	-2.76
GMPR	3840400	0.000359	4.03	2.01		DBNDD2	6420168	3.58e-07	-6.79	-2.76
CD74	1240070	0.000227	4.01	2		DNM1	2320546	1.54e-07	-6.73	-2.75
PTBP1	6060332	5.46e-06	3.99	2		BEX5	1450240	7.58e-05	-6.7	-2.75
IGFBP7	3400538	0.000349	3.99	2		GLS	5570427	8.07e-11	-6.69	-2.74
PLEKHA4	2490577	1.74e-08	3.98	1.99		ARPP-21	7160437	5.57e-05	-6.64	-2.73
DDR2	6370050	1.1e-05	3.98	1.99		UNC5A	1980634	2.89e-06	-6.62	-2.73
GYG2	4070241	0.000683	3.97	1.99		GALNT9	5340136	1.63e-07	-6.53	-2.71
TRIP6	3130612	1.33e-05	3.94	1.98		CHD5	1500563	0.000698	-6.53	-2.71
GEM	1170246	0.000191	3.94	1.98		KIAA0672	110575	1.43e-10	-6.49	-2.7
SERPING1	2030309	4.91e-06	3.93	1.97		SEC14L5	6770543	0.000494	-6.46	-2.69
IGSF1	4120161	0.0039	3.93	1.97		ST8SIA3	160202	8.53e-08	-6.44	-2.69
ABCA1	4060358	5.01e-07	3.91	1.97		BCYRN1	5960411	3.47e-08	-6.43	-2.68
TGIF1	3140369	1.29e-09	3.91	1.97		SNCA	5360273	2.9e-06	-6.41	-2.68
EDG3	5570187	9.12e-08	3.9	1.96		SYN2	3420044	2.47e-12	-6.39	-2.68
DPYSL3	4290431	0.000236	3.88	1.96		CADPS2	7160102	0.00487	-6.33	-2.66
LEPREL1	4280524	3.58e-07	3.88	1.95		AGXT2L1	2600768	1.32e-07	-6.31	-2.66
GPR177	6940280	0.000104	3.86	1.95		TCEAL6	2340066	4.21e-08	-6.31	-2.66
AHNAK	450553	6.94e-05	3.85	1.95		PLLP	5670687	0.000345	-6.3	-2.65
CD24	610437	0.00385	3.85	1.94		GNAO1	6580092	1.81e-07	-6.28	-2.65
STEAP3	1300762	0.000246	3.85	1.94			6860593	1.43e-10	-6.28	-2.65
LOX	3940017	0.0117	3.85	1.94		MLLT11	2630474	1.4e-06	-6.25	-2.64
SNORD13	7210035	0.000393	3.84	1.94		RASL11B	3370129	1.04e-08	-6.24	-2.64
ANGPTL4	4610433	0.00736	3.84	1.94		PPP1R16B	5490333	1.23e-07	-6.24	-2.64
C1orf158	6100754	0.000398	3.81	1.93		KCNIP4	3890711	1.04e-09	-6.24	-2.64
HYDIN	1170484	0.000132	3.77	1.92		APOD	7150634	0.000343	-6.23	-2.64
CYP1B1	2120053	0.00358	3.77	1.92		SLC6A17	20139	0.000282	-6.19	-2.63
DYNLT1	6350634	1.28e-09	3.76	1.91		FGF12	4070184	3.57e-14	-6.18	-2.63
ITGA5	6330338	0.000358	3.76	1.91		ELMOD1	4810487	4.77e-07	-6.18	-2.63
AXIN2	1070189	1.73e-05	3.76	1.91		HSPA12A	1400044	0.00014	-6.17	-2.63
VIPR2	60600	0.0115	3.76	1.91		GABRB3	5390669	8.14e-06	-6.17	-2.62
PNPLA7	5050577	0.00248	3.75	1.91		TMEM130	5960605	0.000919	-6.15	-2.62
ANG	3930392	3.42e-06	3.75	1.91			3520435	8.85e-07	-6.15	-2.62
TAX1BP3	1430647	1.19e-05	3.75	1.91		TUBA4A	4760474	5.28e-07	-6.14	-2.62
DKFZP586H2123	7320669	0.000815	3.75	1.91		SERPINI1	3440156	0.0111	-6.13	-2.62
TNFRSF10B	2600463	5.66e-07	3.75	1.91		SVOP	4290176	2.73e-05	-6.12	-2.61
HS3ST3A1	1500139	0.000589	3.74	1.9		CDH18	7330561	0.000261	-6.09	-2.61
MUC1	7200601	1.52e-05	3.73	1.9		SYNPR	1850632	0.000411	-6.06	-2.6
LOC441054	4200180	1.92e-05	3.72	1.9		PNCK	10543	0.0113	-6.02	-2.59
TPM2	3390128	4.85e-06	3.72	1.89		SOX8	7320139	0.000204	-6.02	-2.59
FOS	4280017	0.00108	3.72	1.89		HPCA	3460333	0.0269	-6	-2.58
LAMA1	2190113	0.000249	3.71	1.89		GABRG2	6020326	2.2e-06	-6	-2.58
COLEC12	2100767	0.00109	3.71	1.89		C6orf117	6040458	1.61e-07	-5.99	-2.58
LRRIQ1	1940543	4.6e-05	3.7	1.89		CAMTA1	3930411	1.43e-10	-5.96	-2.58
LGALS1	1450193	1.17e-05	3.68	1.88		CNDP1	3460037	9.42e-05	-5.95	-2.57
ADAMTS9	1570382	3.07e-05	3.68	1.88		ALDH1A1	6510754	0.0113	-5.95	-2.57
CETN2	2120707	2.94e-05	3.66	1.87		LOC649095	6480246	7.09e-05	-5.93	-2.57
DDR1	3710196	1.87e-05	3.66	1.87			650414	1.43e-10	-5.82	-2.54
CPVL	60136	1.79e-06	3.66	1.87		CHGA	6200348	0.0453	-5.81	-2.54
CCDC109B	1780259	0.000967	3.66	1.87		GOT1	5690373	7.78e-11	-5.8	-2.54
LOC653879	5560195	0.000583	3.65	1.87		LOC731835	1820711	0.000874	-5.78	-2.53
HLA-F	7330053	5.73e-06	3.64	1.86		ITPKA	6560546	0.00414	-5.77	-2.53
HOXA5	6620437	0.00717	3.63	1.86		ARHGEF7	5340484	5.33e-07	-5.76	-2.53
GFAP	3190167	0.00387	3.63	1.86		BCAS1	670372	0.00257	-5.73	-2.52
VWF	5870138	0.000315	3.63	1.86		FREQ	7160142	0.000851	-5.73	-2.52
AEBP1	6580711	0.000484	3.62	1.86		GPR83	110398	0.00263	-5.73	-2.52
HLA-B	5310168	1.46e-05	3.62	1.86		PTGDS	1820379	0.000438	-5.71	-2.51
SCARA3	6420630	2.7e-05	3.62	1.86		ELOVL4	4760056	7.35e-06	-5.71	-2.51
MS4A6A	1770152	0.000113	3.61	1.85		SCN1B	6560154	0.00103	-5.69	-2.51
CASC1	540041	5.42e-05	3.61	1.85		CHN1	610332	0.0273	-5.67	-2.5
RGS1	4490176	9.17e-05	3.61	1.85		APLP1	7000008	0.000385	-5.64	-2.5
SPA17	5310286	0.00022	3.61	1.85		BEX1	6480468	3.74e-06	-5.62	-2.49
CYR61	3930605	0.00304	3.6	1.85		BHLHB5	7210551	0.0161	-5.6	-2.49
DYNLRB2	5340725	0.00187	3.6	1.85		OLIG1	2030403	0.000819	-5.58	-2.48
SHC1	6250019	5.32e-06	3.6	1.85		CPEB3	3610386	1.06e-10	-5.53	-2.47
RNASE4	6590041	3.35e-06	3.59	1.84		DUSP26	5890091	1.77e-10	-5.53	-2.47
NNMT	2940746	0.00638	3.59	1.84		RTN1	990047	4.15e-05	-5.49	-2.46
RSPH1	6020451	0.000945	3.57	1.84		STXBP6	3400379	0.00718	-5.45	-2.45
MDK	4560717	0.00623	3.57	1.83		MAPT	2630176	8.9e-07	-5.44	-2.44
COL6A2	2750356	2.96e-05	3.55	1.83		GLDN	5860402	4.45e-05	-5.42	-2.44
SLFN11	1990379	4.46e-05	3.54	1.82		YWHAH	4810653	2.05e-05	-5.4	-2.43
ITGB2	7200156	1.11e-05	3.53	1.82		CHN2	830687	0.00759	-5.39	-2.43
S100A11	110682	1.09e-05	3.53	1.82		NELL2	7550358	0.00214	-5.38	-2.43
S100A8	6060468	0.00579	3.53	1.82		ANKRD43	2450274	6.53e-06	-5.38	-2.43
ITGB4	1570598	0.000562	3.53	1.82		CAMK2N1	4060008	0.00992	-5.36	-2.42
IGFBP2	4200674	0.000367	3.53	1.82		NEFL	3140139	0.0042	-5.36	-2.42
LOC440359	5870307	1.61e-06	3.51	1.81		CNTNAP4	7210022	2.95e-05	-5.34	-2.42
CD74	7040008	0.000736	3.5	1.81		SULT4A1	5050463	0.000226	-5.34	-2.42
PTBP1	4260754	3.12e-06	3.5	1.81		PAK7	6520300	3.22e-05	-5.33	-2.41
C6orf165	2760386	0.000381	3.49	1.8		HPCAL1	520184	0.00116	-5.32	-2.41
ANXA2	770730	4.71e-05	3.48	1.8		UGT8	1580196	0.000555	-5.3	-2.41
VCAM1	2900390	0.00271	3.47	1.8		NDRG4	7330739	0.000113	-5.29	-2.4
MAB21L2	4040731	0.00154	3.47	1.79		TMEM10	2260739	0.00285	-5.27	-2.4
NMB	5670594	9.14e-06	3.47	1.79		APLP1	3140431	0.000398	-5.26	-2.4
COL22A1	4250408	9.31e-05	3.47	1.79		GRM3	4040707	4.9e-05	-5.26	-2.4
NEK11	3140168	3.31e-05	3.46	1.79		2004-09-01	5900543	1.14e-05	-5.26	-2.39
ID3	7570324	0.000127	3.45	1.79		TMEM151A	4850543	0.000808	-5.23	-2.39
TPPP3	6770762	0.00307	3.45	1.79		NSF	4040279	8.13e-05	-5.23	-2.39
PBX3	2470634	1.07e-05	3.44	1.78		KIF3C	2450202	2.66e-05	-5.21	-2.38
FLJ46156	1990010	0.000301	3.44	1.78		KCNK1	6660671	0.000475	-5.2	-2.38
FLJ46082	6270246	0.000934	3.44	1.78		PLLP	6020619	0.00118	-5.19	-2.38
ITGB2	3890373	1.97e-05	3.44	1.78		SLC32A1	840215	0.000119	-5.19	-2.37
C3orf15	1010739	0.000252	3.43	1.78		LHFPL4	4120093	1.82e-11	-5.18	-2.37
GPR125	2060707	3.1e-06	3.42	1.78		DNAJC12	5720465	0.000402	-5.17	-2.37
NES	670278	0.000659	3.41	1.77		SNCB	1510059	6.86e-07	-5.1	-2.35
S100A9	5390220	0.00187	3.41	1.77		CDKN2D	7050326	9.55e-05	-5.09	-2.35
GPC4	6330270	7.49e-05	3.41	1.77		NEFH	1190719	3.62e-10	-5.08	-2.34
C1R	5260474	0.00047	3.41	1.77		MYT1	1450468	0.0359	-5.04	-2.33
LAMB2	7650189	3.45e-08	3.41	1.77		KRT222P	7160056	1.04e-08	-5.04	-2.33
CXCL16	6280332	4.92e-07	3.41	1.77		DNAJC12	2450411	0.00091	-5.02	-2.33
SIX5	5810672	2.07e-08	3.4	1.77		FSTL5	1070162	0.0115	-5	-2.32
SPAG6	620438	0.00188	3.4	1.77		DLG4	5560110	1.16e-10	-5	-2.32
HLA-A29.1	5080692	0.0477	3.39	1.76		CEND1	5560162	3.44e-07	-4.99	-2.32
JAG1	1010376	9.47e-06	3.39	1.76		CPLX2	7650368	5.17e-07	-4.99	-2.32
ITGB1	650066	3.26e-06	3.37	1.75		PEG3	3850468	1.66e-05	-4.97	-2.31
CD36	3310538	0.00146	3.36	1.75		TSPAN13	6660131	1.1e-05	-4.97	-2.31
SERPINH1	7650017	1.89e-05	3.36	1.75		TNRC4	580368	3.24e-06	-4.97	-2.31
COL4A2	6760475	1.46e-05	3.36	1.75		RTN4	6770189	1.26e-05	-4.97	-2.31
GPR177	1570441	3.23e-05	3.35	1.74		NEDD4L	1570273	2.51e-09	-4.97	-2.31
CD68	3120370	0.000428	3.35	1.74		NCDN	5310458	0.00154	-4.95	-2.31
C14orf78	3390551	0.00156	3.34	1.74		SPG3A	430372	6.48e-06	-4.95	-2.31
C1R	2370670	0.000427	3.33	1.74		KCNMB4	870468	2.24e-05	-4.95	-2.31
CCDC102A	1660681	1.26e-07	3.33	1.73		ZNF533	5290333	1.76e-05	-4.95	-2.31
ESM1	3420605	0.000786	3.33	1.73			5260021	5.84e-12	-4.94	-2.31
EFNB3	2680070	0.0433	3.33	1.73		TSPAN7	3840767	1.09e-05	-4.94	-2.3
ZNF423	4280450	1.13e-06	3.32	1.73		ACCN1	240592	1.28e-09	-4.93	-2.3
SLC2A10	6520598	1.1e-12	3.32	1.73		KCND2	7210180	0.00541	-4.92	-2.3
HLA-A	3400438	1e-05	3.31	1.73		LOC202134	1450471	3.13e-05	-4.92	-2.3
C1QB	5910019	0.00211	3.31	1.73		B3GAT1	6370014	7.76e-05	-4.91	-2.29
FCGRT	4200176	3.17e-07	3.31	1.73		DGCR5	60491	3.23e-05	-4.87	-2.28
CXCR4	7320288	0.000249	3.31	1.73		NKX2-2	7610441	1.1e-07	-4.86	-2.28
DLL1	4050687	0.000973	3.29	1.72		PAK1	6250685	1.92e-07	-4.86	-2.28
LOC400963	770554	2.25e-06	3.29	1.72		HOPX	3850246	8.81e-05	-4.85	-2.28
NOPE	6480014	6.55e-05	3.29	1.72		KCNJ6	3130711	4.21e-07	-4.85	-2.28
NHS	2970020	5.24e-06	3.28	1.71		ELAVL4	5270142	0.000322	-4.85	-2.28
PDPN	3420288	0.000414	3.28	1.71		SNCA	7160202	9.19e-08	-4.84	-2.28
PDLIM1	1410010	4.91e-06	3.27	1.71		CAMK2B	3170544	1.57e-09	-4.83	-2.27
PDIA5	3170491	8.2e-05	3.27	1.71		CENTG3	3890431	6.24e-06	-4.83	-2.27
SOD2	3420373	0.0041	3.26	1.7		SCAMP5	7510164	4.28e-10	-4.79	-2.26
DNHD2	1710253	0.00187	3.25	1.7		NDP	2320598	2.47e-05	-4.78	-2.26
CD14	7000369	5e-05	3.25	1.7		TCEAL7	3310273	1.56e-07	-4.76	-2.25
SYNC1	5220452	1.42e-07	3.25	1.7		SV2A	7550167	8.11e-09	-4.75	-2.25
VAMP8	5910128	1.19e-05	3.25	1.7		IL1RAPL1	4670653	8.98e-05	-4.72	-2.24
HOXC4	6860717	9.55e-06	3.25	1.7		GAD2	7210736	1.9e-07	-4.72	-2.24
IGF2BP3	1770243	1.65e-05	3.24	1.69		SPG3A	5490528	8.78e-08	-4.72	-2.24
NOTCH1	5080167	2.06e-06	3.23	1.69		FBXW7	5560661	5.63e-07	-4.69	-2.23
CCDC146	4860133	4.62e-05	3.23	1.69			3180139	0.00033	-4.67	-2.22
HLA-DMB	4900731	0.000435	3.22	1.69		PTPRN	3850603	0.0018	-4.67	-2.22
IQCG	70551	0.000184	3.21	1.68		STS-1	1940524	0.0425	-4.67	-2.22
CD248	2490113	3.24e-05	3.2	1.68		GFOD1	5720059	1.7e-07	-4.67	-2.22
LOC649049	4570475	6.01e-06	3.2	1.68		AP3B2	4230360	1.1e-12	-4.66	-2.22
CD163	7560487	0.0037	3.2	1.68		PTPRR	2350132	0.000221	-4.66	-2.22
CPVL	1400703	2.28e-07	3.19	1.68		C1orf115	770564	0.0367	-4.64	-2.22
ODC1	4070017	2.01e-06	3.19	1.67		RAPGEF4	2100753	7.02e-07	-4.64	-2.21
RSHL3	4850241	0.000205	3.18	1.67		ATP2B2	3520193	1.13e-06	-4.63	-2.21
LOC90835	4070424	0.00144	3.18	1.67		CYP4X1	3290048	3.11e-06	-4.6	-2.2
HMG20B	5670110	3.73e-06	3.17	1.67		CYP26B1	6280224	0.00137	-4.58	-2.19
LAMA5	4040176	0.0302	3.17	1.67		LOC441151	5890270	2.55e-08	-4.57	-2.19
PROS1	6420008	1.44e-06	3.17	1.66		CKMT1B	5570021	0.00307	-4.57	-2.19
C2orf39	1710717	1.9e-05	3.16	1.66		BRSK1	2000110	1.15e-05	-4.57	-2.19
S100A6	2810315	0.000113	3.15	1.66			1980538	0.000132	-4.56	-2.19
C1QC	1440341	0.000699	3.14	1.65		PRKCB1	3460564	0.00273	-4.56	-2.19
RFX2	270136	3.45e-06	3.14	1.65		BTBD3	10608	0.000329	-4.52	-2.18
FAM129A	4230735	7.79e-06	3.14	1.65		SNRPN	2480291	0.000182	-4.51	-2.17
TAP1	7330392	3.71e-08	3.13	1.64		RUNDC3B	240035	2.65e-05	-4.5	-2.17
PPIC	2970735	1.58e-06	3.12	1.64		GABBR1	7550328	3.22e-10	-4.49	-2.17
ITGB1	110440	9.79e-07	3.12	1.64		PPP1R14A	6020468	0.000198	-4.48	-2.16
SOX2	5080273	5.21e-07	3.11	1.64		RTN1	6860193	1.6e-05	-4.48	-2.16
FCGBP	130463	5.89e-06	3.11	1.64		PPM1H	450414	6.01e-06	-4.47	-2.16
YAP1	3360768	1.04e-08	3.1	1.63		MAL2	3170594	7.17e-06	-4.47	-2.16
FCER1G	3850440	2.01e-05	3.1	1.63		SEZ6L2	1090521	4.66e-07	-4.46	-2.16
ITPKB	4830239	7.39e-05	3.1	1.63		TMEM151A	4810075	0.000852	-4.43	-2.15
B2M	240195	4.24e-05	3.1	1.63		SYT7	5050390	5.37e-06	-4.43	-2.15
TSPAN6	240736	5.15e-06	3.1	1.63		ITPR1	3990646	8.93e-06	-4.42	-2.14
TTLL3	870500	1.81e-08	3.09	1.63		GJB6	3120113	5.55e-05	-4.41	-2.14
LOC649841	6580088	0.0323	3.09	1.63		TMEM144	1340026	0.000343	-4.41	-2.14
TTC18	6760541	0.000562	3.09	1.63		PLEKHH1	2490068	8.63e-06	-4.41	-2.14
ZMYND10	4540066	0.000449	3.08	1.62		CLDN11	3400431	0.000122	-4.4	-2.14
GBP1	2190148	8.33e-05	3.08	1.62		SPINT2	1240730	7.95e-07	-4.4	-2.14
TSPO	6860753	5.27e-05	3.07	1.62		BIN1	5130440	0.00037	-4.4	-2.14
IRF1	6250064	0.000381	3.07	1.62		GABBR2	4780563	0.00044	-4.39	-2.13
PPARG	830019	0.000535	3.07	1.62		LDOC1	1400484	3.67e-05	-4.38	-2.13
TCEA3	4050491	2.29e-05	3.06	1.62		LARGE	10768	4.15e-09	-4.38	-2.13
ITGB1	610452	8.59e-07	3.06	1.62			4280484	6.39e-14	-4.37	-2.13
SPAG8	430451	0.00138	3.06	1.61		PNMA3	7320270	0.00039	-4.37	-2.13
MS4A7	990328	0.000426	3.06	1.61		CYP2J2	1570661	1.19e-06	-4.34	-2.12
PDGFRB	5960068	1.1e-05	3.06	1.61			6100736	0.0499	-4.34	-2.12
LOC650369	1690465	0.0119	3.06	1.61		SNURF	1050408	0.00042	-4.34	-2.12
LMNA	6020424	2.79e-06	3.06	1.61		SGIP1	6380239	9.22e-08	-4.33	-2.11
LRRC48	1230162	0.000221	3.05	1.61		LPPR4	4010114	0.000173	-4.3	-2.11
TMEM123	4610102	8.16e-05	3.04	1.61		MICAL2	1430463	0.000322	-4.29	-2.1
SOX9	4230475	1.74e-08	3.04	1.6			870632	3.38e-05	-4.29	-2.1
PLOD1	60437	2.56e-06	3.03	1.6		FNDC5	3390739	0.00196	-4.29	-2.1
HMOX1	6660601	0.00702	3.03	1.6		MAP1A	4920202	7.69e-05	-4.28	-2.1
RBM20	6020671	3.23e-05	3.03	1.6			1690327	0.0303	-4.27	-2.1
CD151	6330474	2.53e-05	3.03	1.6		LOC644278	5360053	6.16e-05	-4.27	-2.09
ZBBX	5910241	0.000866	3.03	1.6			60139	4.05e-07	-4.26	-2.09
UHRF1	2940110	3.84e-06	3.02	1.6		KIAA1598	5340162	2.48e-05	-4.25	-2.09
VIL2	2640369	0.0138	3.02	1.6		C19orf4	6960035	1.08e-05	-4.24	-2.09
FAM111A	2680278	2.05e-08	3.01	1.59		2004-09-01	6180215	0.000831	-4.23	-2.08
FBXO32	1990079	0.00993	3.01	1.59		SLC38A1	7320382	0.000151	-4.22	-2.08
C10orf63	4880022	1.74e-05	3.01	1.59		CNTN2	4260471	0.00385	-4.22	-2.08
STC2	1170170	0.000734	3	1.59		PIP3-E	5340471	1.19e-05	-4.22	-2.08
ANXA2P1	270609	3.86e-05	3	1.58		DOC2A	4220475	1.07e-05	-4.22	-2.08
POFUT2	2490605	9.55e-09	2.99	1.58		KIT	360128	0.0126	-4.22	-2.08
RAGE	1470348	6.72e-06	2.99	1.58		GABRB3	70731	9.87e-05	-4.22	-2.08
IGLL1	4730747	0.0178	2.99	1.58		NAP1L3	5270431	1.74e-05	-4.21	-2.07
CA9	6040626	0.0135	2.98	1.58		PGM2L1	7210093	0.00275	-4.21	-2.07
C16orf48	2760706	1.89e-06	2.97	1.57		A2BP1	1580181	2.15e-05	-4.2	-2.07
ZNF217	60672	2.22e-08	2.97	1.57		BAI3	5690301	9.55e-09	-4.2	-2.07
RPS2	5220037	2.48e-05	2.97	1.57		A2BP1	5220554	0.000121	-4.2	-2.07
SLC11A1	780465	0.000324	2.97	1.57		ACOT7	6580639	0.000238	-4.18	-2.06
WDR6	70707	5.88e-08	2.97	1.57		GPR37	7210377	0.00188	-4.17	-2.06
HLA-H	1980592	0.000267	2.97	1.57			1260079	0.0145	-4.17	-2.06
MYH9	6620136	3.26e-05	2.97	1.57		ASPHD1	1440088	6.46e-07	-4.16	-2.06
DAB2	3930367	0.00565	2.96	1.57			5960021	0.000803	-4.16	-2.06
PPP1R14B	5290097	1.66e-05	2.96	1.57		PANX2	4070300	4.23e-08	-4.15	-2.05
C1QTNF5	7320204	9.28e-06	2.96	1.57		CRYM	1010431	0.000328	-4.14	-2.05
CXCR7	450424	9.37e-05	2.96	1.56		EPB41L1	3400563	1.86e-05	-4.14	-2.05
GNAI2	1090167	1.74e-05	2.95	1.56		NRXN1	3940278	1.06e-10	-4.14	-2.05
IGFBP3	6840372	7.68e-05	2.95	1.56		FLJ20160	3870291	4.77e-07	-4.13	-2.05
RHBDF1	1710189	1.11e-07	2.94	1.56			4390451	0.000781	-4.13	-2.05
VCL	70592	6.43e-06	2.94	1.56		STXBP1	1260564	2.33e-09	-4.12	-2.04
C9orf116	2470528	0.00109	2.94	1.56		PPP1R3F	1500162	6.39e-14	-4.12	-2.04
FILIP1L	110307	3.2e-05	2.94	1.56		CALM1	1660477	2.62e-06	-4.11	-2.04
PLXNB2	10673	0.000902	2.94	1.56		ENO2	50402	8.46e-06	-4.11	-2.04
GPR177	6130136	0.000519	2.94	1.55		BASP1	2140121	0.00221	-4.1	-2.04
BTG3	4920053	1.67e-05	2.94	1.55		HNT	770202	5.62e-06	-4.1	-2.04
JUN	6510367	1.53e-05	2.93	1.55		RIT2	6960746	0.00288	-4.1	-2.03
PTTG1	1510291	0.000292	2.93	1.55		BEX2	4830674	4.11e-08	-4.1	-2.03
MAOB	4060433	0.00218	2.92	1.55		PRSS3	5080139	0.000278	-4.1	-2.03
ARHGDIB	1570193	0.00014	2.92	1.55		CALN1	4780113	0.00285	-4.09	-2.03
ZFP36L1	830164	9.14e-06	2.92	1.54		LMTK3	6980632	2.14e-07	-4.09	-2.03
AK1	5130162	0.0018	2.91	1.54		CRYM	1980608	2.68e-07	-4.08	-2.03
LOC653344	5310681	7.33e-07	2.91	1.54		CADM2	4150471	1.63e-07	-4.08	-2.03
FBN2	3440204	0.000914	2.91	1.54		TSPAN7	460010	3.98e-05	-4.08	-2.03
SPATA18	2490215	0.00525	2.91	1.54		RGS7BP	3870309	1.08e-05	-4.08	-2.03
ETS1	240333	9.45e-06	2.91	1.54		CNTNAP2	1400520	0.0105	-4.06	-2.02
RHOC	4250327	1.25e-06	2.91	1.54		B3GAT1	3440343	7.91e-05	-4.06	-2.02
ROPN1L	4180544	0.0203	2.9	1.54		ATP9A	6480630	3.36e-06	-4.05	-2.02
SOX11	3180187	0.0034	2.9	1.54		TPPP	5390541	0.0015	-4.05	-2.02
VEGFA	2900593	0.00128	2.9	1.54		CYFIP2	6100768	1.01e-06	-4.05	-2.02
FAM129B	3180053	0.000112	2.9	1.53		MGLL	160612	0.00101	-4.04	-2.01
NBPF11	1410309	0.00342	2.9	1.53			3180603	6.95e-07	-4.04	-2.01
NPC2	540075	1.35e-05	2.89	1.53		C6orf65	3520164	4.12e-05	-4.03	-2.01
ACTN1	5080364	0.0187	2.89	1.53		SNRPN	1740273	2.28e-09	-4.02	-2.01
CHST3	3930736	1.59e-07	2.88	1.53		ELMO1	460725	0.00201	-4.01	-2
LOC728276	70722	0.0075	2.88	1.53		CACNG2	6580112	1.39e-05	-4.01	-2
ACTL6A	5080603	1.43e-08	2.88	1.53		SCG3	5570364	1.15e-06	-4.01	-2
GNS	6110392	2.35e-09	2.88	1.53		RUFY3	4040471	7.33e-06	-4	-2
SERPINE1	770408	0.00278	2.88	1.52		EFCBP1	7040201	0.0308	-3.99	-2
TAGLN2	2340180	7.7e-07	2.87	1.52		GAP43	4670204	0.00155	-3.99	-2
MS4A6A	2260129	0.000873	2.87	1.52		CALM3	2750184	5.77e-06	-3.99	-2
C19orf51	3520612	0.000324	2.87	1.52		SLC6A1	5550440	1.94e-05	-3.99	-1.99
HYDIN	7550360	0.00029	2.87	1.52		GARNL4	2850291	2e-08	-3.98	-1.99
CSRP2	1990152	5.25e-07	2.87	1.52		THY1	6480204	0.00926	-3.98	-1.99
STAB1	6040053	0.000122	2.87	1.52		C11orf41	6200025	5.13e-05	-3.98	-1.99
AKAP14	270192	0.00225	2.87	1.52		PCP4	6200148	0.0102	-3.97	-1.99
PI16	6980129	0.0181	2.86	1.52		TTC9B	2570390	2.41e-10	-3.96	-1.99
CBX2	6590278	0.00118	2.86	1.51		AES	6180176	1.74e-05	-3.96	-1.99
POFUT2	6510133	1.23e-08	2.85	1.51		SERP2	1710053	3.3e-07	-3.95	-1.98
DNAI1	2810300	0.00395	2.85	1.51		OLIG2	1980598	0.00309	-3.94	-1.98
IER3	1190367	0.00662	2.85	1.51		NECAB1	630092	0.044	-3.93	-1.97
WNT5A	1820343	0.000387	2.84	1.51		MDH1	3390603	0.000173	-3.92	-1.97
CMTM3	6020746	2.21e-06	2.84	1.51		RAB33A	6270301	4.05e-06	-3.91	-1.97
MNS1	1090338	0.00112	2.83	1.5		FGF14	4260025	0.0016	-3.91	-1.97
AKAP13	3940440	0.00134	2.83	1.5		LANCL1	2450612	2.73e-07	-3.9	-1.96
SEC61A1	1030471	2.97e-09	2.83	1.5		MYT1L	3420050	3.41e-06	-3.9	-1.96
FNDC1	2340309	0.000337	2.82	1.5		CACNB3	1980328	1.1e-06	-3.9	-1.96
MGST1	5080131	6.99e-05	2.82	1.49		CAP2	3930592	0.00263	-3.89	-1.96
LRRN2	1410403	0.0186	2.81	1.49		PLCXD3	3440598	0.00239	-3.88	-1.96
LOC162073	1190739	6.09e-05	2.8	1.49		C1orf61	4890670	0.00535	-3.86	-1.95
ANTXR2	10685	5.62e-06	2.8	1.49		CNP	6370592	0.00587	-3.86	-1.95
ANG	3890484	1.45e-05	2.8	1.49		CDH10	2260424	7.59e-05	-3.86	-1.95
CHSY1	3060128	3.19e-05	2.8	1.48		NCOA7	630091	1.16e-08	-3.85	-1.95
RXRA	7000356	0.00121	2.79	1.48		KLHL3	2810400	0.00616	-3.85	-1.95
FBLN1	4830685	0.000211	2.79	1.48		BIN1	650553	0.000395	-3.85	-1.95
C9orf116	2120161	0.00174	2.78	1.47		SEZ6	6940553	0.000202	-3.85	-1.94
RARA	7050600	1.99e-06	2.78	1.47		LY6E	4890270	3.5e-06	-3.84	-1.94
VAMP5	2630195	3.15e-07	2.77	1.47		KCNIP4	3290471	7.03e-10	-3.84	-1.94
HCLS1	1300408	0.000467	2.77	1.47			2490564	0.000273	-3.83	-1.94
B2M	4890487	5.19e-06	2.77	1.47		DNAJC12	6420736	0.00261	-3.83	-1.94
RNASE4	7040333	3.72e-06	2.77	1.47		DPP6	5090315	2.78e-06	-3.83	-1.94
HES1	1010528	5.91e-07	2.77	1.47		PPP3CB	7400546	4e-06	-3.82	-1.93
MIDN	940291	0.000164	2.76	1.47		MOAP1	270224	3.36e-07	-3.81	-1.93
GDF10	5690095	0.0122	2.76	1.47		PSD3	5560630	0.000237	-3.81	-1.93
GBP1	6840035	0.000118	2.76	1.47		SPHKAP	6590019	0.00461	-3.79	-1.92
	2650725	0.00188	2.76	1.47		SHANK3	1170301	6.82e-06	-3.78	-1.92
RFX2	1470673	2.1e-05	2.76	1.47		RTN3	4920129	0.00105	-3.78	-1.92
C1RL	5810424	1.48e-05	2.76	1.47		LOC283683	6350477	4.58e-05	-3.77	-1.92
BOC	7510113	4.83e-05	2.76	1.47		C1QTNF4	6520056	0.00029	-3.77	-1.91
NUSAP1	1500553	0.00102	2.76	1.46		CBX7	1500747	3.72e-07	-3.77	-1.91
HSPA6	160092	0.000644	2.76	1.46		CYFIP2	3520020	3.3e-07	-3.76	-1.91
IGF2	620386	0.00226	2.76	1.46		ADCY1	610592	2.95e-08	-3.75	-1.91
KIAA1407	3140689	9.54e-06	2.75	1.46		ALDH1A1	1070477	0.0034	-3.75	-1.91
METTL7B	5310142	0.00477	2.75	1.46		TIAM2	7050612	0.000612	-3.74	-1.9
INPPL1	2470367	3.45e-05	2.75	1.46		NDRG3	7200762	1.84e-05	-3.74	-1.9
ITSN1	6420575	0.000533	2.75	1.46		NDRG3	6660400	1.22e-07	-3.74	-1.9
CIB1	4900440	0.00122	2.75	1.46		PRKCE	1690039	4.46e-06	-3.74	-1.9
TYROBP	2370358	0.000166	2.75	1.46		MAP1LC3A	5490240	6.38e-06	-3.73	-1.9
GALNAC4S-6ST	7320041	0.0247	2.75	1.46		ACTL6B	4810100	1.1e-06	-3.73	-1.9
PDLIM7	4560164	0.0254	2.75	1.46		PLCH2	650452	0.0177	-3.72	-1.9
S100A16	110468	0.000117	2.75	1.46		FGF9	6420746	0.0026	-3.72	-1.9
HK2	7150661	0.000548	2.74	1.46		ZNF179	4540646	0.000173	-3.72	-1.9
COL4A5	270706	0.00192	2.74	1.46		FLJ22184	7550368	8.59e-05	-3.71	-1.89
ST5	2100053	5.7e-06	2.74	1.45		UCHL1	4640500	0.00619	-3.7	-1.89
PRDX4	2650253	8.64e-07	2.74	1.45		NECAP1	2640114	3.62e-10	-3.69	-1.89
SCML1	1430152	0.000595	2.74	1.45		KLC1	4250706	1.02e-08	-3.69	-1.88
GRAMD2	5720619	0.00806	2.73	1.45		KCTD8	1980079	0.00133	-3.69	-1.88
PARP9	5700735	5.7e-08	2.73	1.45		LOC647251	4900598	0.0014	-3.69	-1.88
PALLD	3780053	3.13e-06	2.73	1.45		NSF	1410484	0.00193	-3.69	-1.88
TMEM16F	7040674	2.03e-06	2.72	1.45		ST18	3180386	0.005	-3.67	-1.88
GPR56	5490768	0.0123	2.72	1.44		ZNF536	4040390	3.12e-08	-3.67	-1.88
TUBB6	1570092	3.04e-05	2.72	1.44		AFTPH	2070600	4.09e-08	-3.67	-1.87
PARP4	2450148	9.22e-08	2.72	1.44		KNDC1	4830594	0.000961	-3.66	-1.87
FLJ21062	7160414	0.000108	2.72	1.44		SNRPN	4850133	2.32e-05	-3.66	-1.87
CD99	4290097	0.000111	2.72	1.44		KIT	5080576	0.0102	-3.66	-1.87
CNN3	4640743	3.26e-06	2.72	1.44			3990553	0.000579	-3.65	-1.87
THBS1	5810685	0.00353	2.71	1.44		RAB40B	510484	0.00056	-3.65	-1.87
ZNF395	1980403	0.000354	2.71	1.44		LYSMD2	770538	3.26e-08	-3.65	-1.87
PLOD2	4640187	6.6e-07	2.7	1.43		PTCHD1	6860176	0.00637	-3.64	-1.87
ZFP36L2	7050300	9.23e-06	2.7	1.43		VAMP2	4200575	1.18e-07	-3.64	-1.86
MMP7	3800088	0.0244	2.7	1.43		CELSR3	6350437	8.23e-05	-3.63	-1.86
IGF2	3420682	0.0037	2.69	1.43		GLRB	60603	1.09e-06	-3.63	-1.86
HDAC1	3140056	4.57e-05	2.69	1.43		ATP6V1B2	6650017	0.00109	-3.62	-1.86
F2R	4570398	9.22e-07	2.69	1.43		SLC6A15	290685	8.83e-11	-3.61	-1.85
ANKRD57	2510224	3.26e-05	2.69	1.43		ENPP2	840678	0.00118	-3.61	-1.85
LPAR4	6550070	0.000432	2.68	1.42		HOOK1	3120053	4.25e-06	-3.61	-1.85
C18orf16	2030647	0.00105	2.68	1.42		CLTA	6220349	4.91e-06	-3.6	-1.85
ZAK	4670059	6.6e-06	2.68	1.42		NINJ2	6860278	0.00269	-3.58	-1.84
ADRB2	7570326	3.96e-05	2.68	1.42		SYNGR3	5860609	0.000451	-3.58	-1.84
C10orf92	3930672	0.0386	2.68	1.42		TSPYL2	6650743	2.39e-09	-3.57	-1.84
FBLN1	580739	0.000161	2.68	1.42		GABRB3	360600	0.000307	-3.57	-1.83
EFHC2	3830563	8.81e-05	2.68	1.42		LARP6	4830433	0.000363	-3.57	-1.83
NRP1	5720424	0.00025	2.68	1.42		ANKS1B	6660463	0.00102	-3.56	-1.83
PLSCR4	4120019	0.000163	2.67	1.42		TSPYL2	4260477	2.51e-09	-3.56	-1.83
PHLDA1	5900725	0.0103	2.67	1.42		GABRD	2450524	0.00232	-3.56	-1.83
WDR16	1570487	0.004	2.67	1.42		ABCC8	4850086	0.000626	-3.55	-1.83
MLLT1	3520670	0.00298	2.67	1.42		AES	1230458	7.71e-07	-3.55	-1.83
ACTG2	4610431	0.031	2.67	1.41		MOG	5340463	0.00965	-3.54	-1.82
SCRIB	4290196	7.54e-07	2.66	1.41		ATP1B1	6060482	0.00027	-3.54	-1.82
EFHC1	6560482	6.55e-06	2.66	1.41		MTUS1	7320520	3.52e-05	-3.53	-1.82
ACADVL	1170647	0.00037	2.66	1.41		TMEM125	3780082	0.00227	-3.52	-1.82
MBD6	1770343	4.69e-05	2.66	1.41		PPFIA4	1740167	0.00538	-3.52	-1.82
IFI30	2000300	0.00114	2.66	1.41		TEF	4040114	6.83e-07	-3.52	-1.81
DDEFL1	2190709	1.1e-05	2.66	1.41		ASPHD2	7400102	8.59e-05	-3.51	-1.81
FNDC1	6900097	0.000613	2.65	1.41		ENPP2	2490152	0.000167	-3.51	-1.81
MCL1	610750	5.12e-05	2.65	1.41		ATP2B2	70435	3.26e-06	-3.49	-1.81
DDIT4	3190148	0.00198	2.65	1.4		C7orf41	1740458	0.000856	-3.49	-1.8
ETS1	6370435	3.79e-06	2.64	1.4		NMNAT2	770070	0.000173	-3.49	-1.8
LOC728499	7160008	0.000293	2.64	1.4		ISLR2	7400184	0.0121	-3.48	-1.8
PFKFB4	7400653	0.000883	2.64	1.4		SBK1	3850767	0.00219	-3.48	-1.8
PLAU	5360670	0.000238	2.64	1.4		LINGO1	1430189	0.0412	-3.47	-1.8
UBA7	2850202	2.07e-08	2.64	1.4		OGDHL	3400685	7.83e-07	-3.46	-1.79
HCP5	780600	0.000268	2.64	1.4		TMEM10	6110341	0.00606	-3.46	-1.79
STON1	4230730	0.0101	2.63	1.4		HPRT1	6400270	6.33e-08	-3.46	-1.79
NEK11	4010022	1.11e-05	2.63	1.4		ANK3	1850709	1.51e-05	-3.45	-1.79
AXUD1	7560041	6.5e-05	2.63	1.4		RTN4R	3180195	5.56e-06	-3.45	-1.79
SAT1	5490431	7.32e-05	2.63	1.4		COX7A1	5390138	6.16e-05	-3.45	-1.78
FAM38A	4590390	0.00466	2.63	1.39		NELL1	1990731	0.0135	-3.44	-1.78
MST1	3710202	1.59e-05	2.63	1.39		FAM123A	2760291	1.45e-05	-3.44	-1.78
TSPAN33	4250753	0.00017	2.63	1.39		ACOT7	4290050	3.42e-06	-3.44	-1.78
OLFML1	130390	0.00113	2.62	1.39		SHANK3	10767	5.32e-06	-3.43	-1.78
TMEM173	3460008	3.71e-05	2.62	1.39		ZNF536	940301	7.57e-10	-3.43	-1.78
STAT3	5090619	5.16e-07	2.62	1.39		2003-09-01	6040066	4.71e-06	-3.43	-1.78
RNASE4	5910382	1.93e-05	2.61	1.39		CDR2L	3940482	0.0121	-3.43	-1.78
RHOBTB3	5870474	0.00168	2.61	1.38		PIB5PA	1110154	0.00338	-3.41	-1.77
SMO	2810390	1.11e-07	2.61	1.38		CAMKK2	2000020	0.00195	-3.41	-1.77
NUP62CL	7100541	0.000723	2.61	1.38		NBEA	6450592	4.25e-06	-3.41	-1.77
DAB2	610152	0.000673	2.61	1.38		NPTX1	780017	0.000293	-3.4	-1.77
C1orf24	3370768	4.8e-05	2.6	1.38		BTBD3	6020653	0.00137	-3.38	-1.76
EPHB4	1260730	0.00126	2.6	1.38		TPD52	2570161	8.21e-07	-3.37	-1.75
IGFBP4	7510414	0.000393	2.6	1.38		LOC387856	4850189	1.56e-06	-3.37	-1.75
C1orf198	1260576	0.00988	2.6	1.38		ADORA1	4060519	0.000755	-3.36	-1.75
CD34	4040706	0.00161	2.6	1.38		PTGES2	870113	9.08e-06	-3.36	-1.75
CCDC81	1470148	0.000264	2.59	1.38		SNCB	1110521	4.18e-06	-3.34	-1.74
GFPT2	5130563	0.00436	2.59	1.37		NRXN2	3360678	0.00018	-3.33	-1.74
ANTXR1	20647	4.32e-06	2.59	1.37		ANKRD34A	1090142	1.99e-10	-3.33	-1.73
PPIC	7000114	2.97e-05	2.59	1.37		KCNMA1	7210367	0.00113	-3.32	-1.73
CDK5RAP3	650601	0.000103	2.59	1.37		PTPRD	4220441	1.37e-05	-3.32	-1.73
ID1	670386	0.00303	2.58	1.37		GPR137C	2640300	0.000157	-3.32	-1.73
KRTCAP2	6110605	2.57e-08	2.58	1.37		ADAM11	1260661	0.000376	-3.32	-1.73
SLC25A37	620682	2.44e-05	2.58	1.37		RAB26	2600240	0.000381	-3.31	-1.73
TIMP2	780270	0.00244	2.57	1.36		ProSAPiP1	780767	4.35e-08	-3.31	-1.73
TP53I13	1010647	6.25e-06	2.57	1.36		SPTBN4	540022	7.89e-05	-3.31	-1.72
SLC39A1	5670368	6.44e-07	2.57	1.36			2750202	0.032	-3.29	-1.72
TOP2A	3990619	0.00636	2.57	1.36		ACSBG1	2480730	1.68e-05	-3.29	-1.72
FAM20C	4860646	0.0011	2.57	1.36		PALM2	3780022	0.0198	-3.29	-1.72
MAPKAPK3	1440440	2.17e-06	2.57	1.36		GJB6	2260563	0.000109	-3.29	-1.72
RNASET2	2850100	0.00111	2.56	1.36		NPAL3	5090739	2.02e-06	-3.28	-1.72
LOC285929	1500014	0.00244	2.56	1.36		ANLN	6450669	5.57e-05	-3.28	-1.72
FBLN2	7330292	0.0122	2.56	1.36		DLG2	450528	0.000345	-3.28	-1.71
C3	4860494	0.00153	2.55	1.35		GJC2	6520356	0.00137	-3.28	-1.71
CA12	150474	0.00986	2.55	1.35		SLC31A2	6560300	0.000286	-3.28	-1.71
SOX2	5130156	1.33e-07	2.55	1.35		C9orf4	5420086	3.05e-09	-3.27	-1.71
FREM1	1940358	0.001	2.55	1.35		FAAH	1990471	8e-10	-3.27	-1.71
ATP6V0E1	4730343	7.57e-08	2.55	1.35		PCDH17	2970370	0.00145	-3.27	-1.71
CCDC14	4390612	0.000181	2.55	1.35		EDG8	1440750	0.00191	-3.26	-1.7
DHX40	5220433	2.79e-06	2.55	1.35		LIN7B	2360689	2.39e-09	-3.25	-1.7
MGST1	3180731	0.0011	2.55	1.35		LHPP	2230091	0.000323	-3.25	-1.7
GOLPH4	6100168	6.95e-06	2.55	1.35		SCN2A	3290465	0.00188	-3.24	-1.7
RHOC	4390619	1.11e-06	2.54	1.35		2003-09-01	4890021	7.38e-05	-3.24	-1.7
GALNT10	3610202	4.24e-05	2.54	1.35		CLIP3	650689	1.94e-07	-3.23	-1.69
TBX2	2360753	0.000165	2.54	1.35		LOC388135	6660445	1.77e-05	-3.23	-1.69
MRCL3	4730392	2.29e-05	2.54	1.34		GABRA2	20152	4.21e-06	-3.22	-1.69
C14orf140	1030133	0.000658	2.54	1.34		C1orf128	270133	5.89e-06	-3.22	-1.69
GLIS3	3140494	9.56e-06	2.54	1.34		TYRO3	5820193	8.72e-06	-3.22	-1.68
FER1L3	6510707	8.09e-05	2.54	1.34		MAPK8IP3	5270575	2.73e-07	-3.19	-1.68
DUSP18	3870408	2.46e-05	2.53	1.34		YPEL4	3890082	1.7e-07	-3.19	-1.67
HEYL	1070114	7.59e-05	2.53	1.34		CCKBR	2070201	0.000128	-3.19	-1.67
FBLN2	6550762	0.0125	2.53	1.34		NPTX1	6450463	0.000286	-3.19	-1.67
ARMET	4560110	2.24e-06	2.52	1.34		RNF41	1090433	1.11e-10	-3.19	-1.67
LRRC50	5550035	0.0243	2.52	1.34		PGBD5	3850129	4.08e-06	-3.19	-1.67
UBE2C	4260368	0.00245	2.52	1.34		UBA52	6550358	1.03e-08	-3.19	-1.67
CD44	360719	0.000464	2.52	1.33		MAST1	6420114	7.76e-11	-3.18	-1.67
NAV2	290239	0.000575	2.52	1.33		PKP4	5890440	0.00226	-3.18	-1.67
LTBP3	3520093	1.61e-07	2.51	1.33		PDE1A	4180707	2.93e-05	-3.18	-1.67
FLJ22167	7050014	9.7e-05	2.51	1.33		STMN1	3460707	4.1e-05	-3.16	-1.66
SMC4	5910689	1.42e-05	2.5	1.32		SGSM1	840364	4.79e-05	-3.16	-1.66
RBP1	6650731	0.00072	2.5	1.32			4780187	2.51e-07	-3.16	-1.66
	7200286	8.03e-06	2.5	1.32		MYBPC1	840017	0.00841	-3.16	-1.66
CDK2	4590064	5.08e-06	2.5	1.32		LINGO2	1110291	0.016	-3.15	-1.66
RNASE4	20324	4.24e-05	2.5	1.32		HPRT1	7610286	7.32e-08	-3.15	-1.65
ALDH1L1	6660341	0.005	2.5	1.32		KIAA1644	3190592	0.00602	-3.15	-1.65
	3780152	9.22e-08	2.5	1.32		CRYAB	6110079	0.000447	-3.15	-1.65
LOC653506	2030132	2.88e-05	2.5	1.32		NR1D2	1740600	3.55e-05	-3.15	-1.65
SCARA3	2190278	0.000228	2.5	1.32		ATP6V0A1	1660215	1.13e-05	-3.14	-1.65
CDC42EP4	1070047	0.00278	2.5	1.32		LGI3	2480746	0.00583	-3.13	-1.65
CDK5RAP3	5550465	0.000122	2.5	1.32		FLJ33996	7050400	1.02e-06	-3.13	-1.65
LMNA	2630768	3.77e-07	2.5	1.32		ACBD7	630678	4.05e-05	-3.13	-1.65
FBXO32	1430598	0.00606	2.49	1.32		PRRT1	2760398	7.21e-08	-3.13	-1.64
KIAA1754	2690324	3.17e-05	2.49	1.32		AFF2	2030445	0.0058	-3.13	-1.64
NFKBIZ	2470348	0.00201	2.49	1.32		COL4A3BP	2630053	1.91e-07	-3.12	-1.64
NECAP2	6100050	1.63e-11	2.48	1.31		GLCE	2350524	0.0127	-3.12	-1.64
HLA-DOA	2470553	0.000996	2.48	1.31		KIF1A	6520440	0.00173	-3.12	-1.64
VSIG4	1410730	0.00274	2.48	1.31		JPH4	7100129	2.24e-05	-3.11	-1.64
EML3	3400397	4.61e-06	2.48	1.31		TMEM145	5490598	0.0272	-3.11	-1.64
GPR56	4890241	0.0157	2.48	1.31		DUSP8	4890041	9.68e-09	-3.11	-1.63
PLEKHA7	730072	3.43e-05	2.48	1.31		KIAA0427	730273	2.54e-08	-3.1	-1.63
	270762	2.14e-05	2.48	1.31			1450458	0.018	-3.1	-1.63
FOLR1	6650068	0.00288	2.48	1.31		SLITRK1	5270601	0.0316	-3.09	-1.63
MYC	6550600	0.000925	2.48	1.31		LOC653316	3850411	0.0161	-3.08	-1.62
CXCL6	60192	0.0228	2.48	1.31			4540161	0.00018	-3.08	-1.62
PMEPA1	240400	0.0214	2.48	1.31		2008-09-01	1500451	0.000392	-3.08	-1.62
CKLF	1660528	2.7e-07	2.47	1.31		NXPH1	6840082	0.000408	-3.07	-1.62
CTNNA1	3890017	0.000186	2.47	1.3		FUT9	130523	1.46e-06	-3.07	-1.62
LGALS3	5420377	0.00203	2.47	1.3		CNTNAP1	4570358	5.9e-05	-3.07	-1.62
ANKMY1	2760102	0.000489	2.47	1.3		ATP6V1E1	5890450	2.68e-05	-3.07	-1.62
CCDC37	7570682	0.00225	2.47	1.3		PCDH9	6660707	0.000806	-3.06	-1.61
HEATR2	5290037	3.96e-07	2.46	1.3		ATP2B1	6180059	0.000401	-3.05	-1.61
PTTG1IP	6250053	1.11e-07	2.46	1.3		NPTN	830553	7.68e-08	-3.05	-1.61
PLCD3	7380241	0.000323	2.46	1.3		KIAA0773	4900307	6.6e-09	-3.05	-1.61
TMEM43	2510392	5.18e-07	2.46	1.3		SYNJ1	650020	1.84e-05	-3.04	-1.6
ZC3HAV1	6620750	8.47e-06	2.46	1.3		STXBP6	2370092	0.013	-3.04	-1.6
SOCS2	6770673	0.000243	2.46	1.3		PREPL	5310204	5.36e-07	-3.04	-1.6
RAB32	2190128	4.54e-06	2.45	1.3		MAPK9	1820360	0.00212	-3.03	-1.6
TSEN34	5820528	1.11e-06	2.45	1.29		TPRG1L	4260722	3.2e-05	-3.03	-1.6
CD36	1010592	0.00571	2.45	1.29		FAM107A	5390463	0.000128	-3.03	-1.6
CALD1	620750	3.13e-05	2.45	1.29		SLC8A3	7550301	0.00033	-3.03	-1.6
SLC7A7	4830632	7.45e-05	2.45	1.29		PDE1A	5900189	3.05e-09	-3.03	-1.6
TTC21A	580240	0.000108	2.45	1.29		SLC12A2	4220041	7.74e-10	-3.02	-1.6
BMP1	5570324	1.18e-05	2.45	1.29		NRXN1	1980221	3.4e-06	-3.02	-1.6
C1orf187	5260390	0.000285	2.45	1.29		PHYHIP	1400343	1.56e-06	-3.02	-1.6
CALD1	4230328	4.99e-05	2.45	1.29		CD47	4150193	1.93e-08	-3.02	-1.6
IL13RA1	1260341	1.41e-06	2.45	1.29		LANCL1	4150138	5.62e-08	-3.02	-1.59
NBPF14	4860431	1.37e-05	2.45	1.29		CADPS2	990494	0.0227	-3.01	-1.59
SERPINA1	730047	0.000851	2.45	1.29		SCD5	3610671	0.00156	-3.01	-1.59
GNG11	1580025	3.11e-06	2.44	1.29		MAPK8IP2	4560487	1.08e-05	-3	-1.59
FBLN5	5690639	0.000535	2.44	1.29		KIAA0367	3940392	0.000408	-3	-1.59
IGF2BP2	7040709	0.0199	2.44	1.29		ARHGEF7	1430379	0.000111	-3	-1.59
NEK11	6480427	1.87e-05	2.44	1.29			1230521	0.0369	-3	-1.59
C1orf110	7050215	0.0105	2.44	1.28		C14orf132	730358	6.94e-05	-2.99	-1.58
TMEM67	4250079	1.62e-05	2.44	1.28		MTUS1	3800017	0.000336	-2.99	-1.58
MYH9	1510458	6.55e-05	2.44	1.28			4890324	0.0221	-2.98	-1.58
PLSCR3	6940255	2.36e-08	2.43	1.28		NOL4	4540736	3.71e-09	-2.98	-1.58
CLIC6	3930424	0.00791	2.43	1.28		ATP2A2	1940053	7.27e-09	-2.98	-1.57
COL9A2	6380040	0.0479	2.43	1.28		AP2A2	6270041	5.77e-06	-2.97	-1.57
CTSH	1980288	0.00857	2.43	1.28		ABCG4	3360390	8.31e-05	-2.97	-1.57
ITGB5	2650114	0.000105	2.43	1.28		NDST3	670537	6.27e-06	-2.96	-1.57
CRIP1	1170047	0.000607	2.43	1.28		C9orf164	6280082	0.00256	-2.96	-1.57
GSTK1	5900692	4.05e-05	2.43	1.28		TRIM9	460121	4.92e-07	-2.96	-1.57
SHMT2	10341	0.00303	2.42	1.28		FGF12	3310068	0.00018	-2.96	-1.56
NKD2	7210647	0.0358	2.42	1.27		HSD17B6	4040441	9.6e-05	-2.96	-1.56
PKM2	6580039	2.33e-07	2.42	1.27		CAPN3	3870441	0.000721	-2.94	-1.56
YSK4	6350349	0.00146	2.42	1.27		GPD1L	2450187	8.09e-07	-2.94	-1.55
RGS22	6760561	0.00105	2.41	1.27		SLN	4570639	0.000646	-2.93	-1.55
SPAG1	4760131	0.000136	2.41	1.27		SLAIN1	150019	2.66e-06	-2.93	-1.55
HLA-DRB6	620544	0.032	2.41	1.27		NBL1	5090156	0.0305	-2.92	-1.55
C9orf18	4390040	0.0033	2.4	1.26		TMEM35	1470273	8.61e-07	-2.92	-1.55
RRBP1	3890408	1.76e-05	2.4	1.26		SHANK2	4220209	2.17e-06	-2.92	-1.55
SPP1	3840154	0.000651	2.4	1.26		PAQR8	2070451	0.00225	-2.92	-1.54
FCGR2A	1990278	0.000121	2.4	1.26		SLC5A11	4290746	3.35e-05	-2.92	-1.54
PHF11	6100521	0.000121	2.4	1.26		CA4	6380672	0.00534	-2.91	-1.54
NDUFA4L2	4060438	0.0151	2.39	1.26		ATP1A1	3370164	0.00014	-2.91	-1.54
HOXA2	4260692	0.006	2.39	1.26		GRM2	4230673	0.00266	-2.91	-1.54
CTHRC1	4860546	0.00814	2.39	1.26		CAMK2N2	2940142	0.00031	-2.9	-1.53
AKAP14	270497	0.00325	2.39	1.26		RAB37	1500600	0.0384	-2.89	-1.53
HERC5	5720482	0.000262	2.39	1.26		ATP6V0C	3610397	4.32e-06	-2.89	-1.53
CXCL5	540377	0.0164	2.39	1.26		LOC731895	3710048	6.46e-06	-2.89	-1.53
DSE	7210170	8.03e-05	2.39	1.26		HAGH	4900333	8.85e-07	-2.89	-1.53
TAGLN	2360326	0.0295	2.39	1.26		TSPAN13	3420452	9.48e-05	-2.89	-1.53
KIAA0101	5090754	0.00402	2.39	1.26		AAK1	4900291	4.29e-05	-2.89	-1.53
KIAA1949	7560037	2.99e-05	2.39	1.26		GPRASP2	3130128	3.94e-08	-2.89	-1.53
LOC649143	1010546	0.0299	2.39	1.26		TCEAL2	3940424	1.77e-05	-2.88	-1.53
P4HA1	4220731	1.93e-05	2.39	1.25		ARHGAP23	4210630	3.54e-06	-2.88	-1.53
HCG4	2690390	0.00023	2.38	1.25		RASGRP1	2760239	0.0041	-2.88	-1.53
SLC2A1	4590370	0.0056	2.38	1.25		CLDND1	4810286	5.81e-07	-2.88	-1.53
RCN1	1500168	3.42e-06	2.38	1.25		MGAT3	6420500	7.04e-07	-2.88	-1.53
LOC644422	380750	9.22e-07	2.38	1.25			6580674	6.85e-09	-2.88	-1.52
WDR90	5700431	5.18e-07	2.38	1.25		DACT3	1990196	0.0062	-2.87	-1.52
DNAH2	6860689	0.0162	2.38	1.25		NEUROD2	7160451	0.00176	-2.87	-1.52
FMO1	2060041	0.00196	2.37	1.25		TMEM160	1770747	8.13e-05	-2.87	-1.52
SEPN1	1780402	3.23e-05	2.37	1.25		TSPYL1	3780689	5.04e-12	-2.86	-1.52
IL10RB	5670719	1.62e-06	2.37	1.25		CRMP1	360296	0.000352	-2.86	-1.51
NUP37	3890544	5.01e-08	2.37	1.25		PKP4	5870100	4.74e-05	-2.85	-1.51
HMGN1	6220300	7.73e-05	2.37	1.25		WDR47	7040148	0.000321	-2.84	-1.51
FOXJ1	3170204	0.00066	2.37	1.25			1990022	7.36e-09	-2.84	-1.5
TMCO1	1470209	9.03e-09	2.37	1.24		PRG-3	10438	0.00377	-2.83	-1.5
CLIC4	3890193	0.000111	2.37	1.24		GOLSYN	2690411	0.000187	-2.83	-1.5
GPR177	6220075	0.000514	2.37	1.24		TCBA1	3130110	0.000493	-2.83	-1.5
UCHL5IP	1090370	0.00191	2.37	1.24		C14orf2	2100341	0.000262	-2.83	-1.5
FBLN5	4670441	0.00201	2.36	1.24		NAP1L5	6860400	4.28e-08	-2.83	-1.5
KCNMB1	2480544	0.000804	2.36	1.24			1710408	2.07e-08	-2.83	-1.5
C1QL4	4920047	0.00601	2.36	1.24		SLC9A6	6860148	8.19e-07	-2.83	-1.5
NOTCH3	2340692	5.37e-05	2.36	1.24		MYCBP2	6650451	9.95e-09	-2.82	-1.5
IMPDH2	4590026	3.17e-05	2.36	1.24		TPMT	840014	5.39e-08	-2.82	-1.49
PSME2	830403	7.69e-07	2.36	1.24		ATP6V0E2	6180088	0.00198	-2.82	-1.49
TLR5	830440	3.98e-05	2.36	1.24		C6orf159	20437	0.000136	-2.82	-1.49
IFI27	3990170	0.0384	2.35	1.24		HLF	540706	0.000238	-2.82	-1.49
FOLR1	3840709	0.00354	2.35	1.23		C5orf13	940471	0.041	-2.81	-1.49
CXCL2	4670390	0.0038	2.35	1.23		C1orf173	4780475	0.000421	-2.81	-1.49
CFI	1690609	0.000711	2.35	1.23		RYR2	1660241	5.24e-06	-2.81	-1.49
BCL2L12	6420379	1.95e-08	2.35	1.23		FEZ1	3930168	0.000214	-2.8	-1.49
NAMPT	3060523	0.00519	2.35	1.23		MAPT	6020341	3.59e-05	-2.8	-1.49
ST5	4060594	2.62e-05	2.35	1.23		PRRT3	4070180	4.37e-05	-2.8	-1.48
ZFHX3	4050746	0.000296	2.34	1.23		MIAT	430438	0.0387	-2.8	-1.48
PTTG1IP	4880168	3.27e-07	2.34	1.23			2680504	2.04e-12	-2.8	-1.48
PLAC9	6270768	0.000473	2.34	1.23		GLS2	3800035	0.000292	-2.79	-1.48
TNFRSF12A	6510377	0.000829	2.34	1.22		YWHAG	1770433	0.000575	-2.79	-1.48
TTC26	1580400	6.19e-05	2.33	1.22		EPB49	4610670	0.00668	-2.79	-1.48
RAI14	6370187	4.38e-05	2.33	1.22		SNPH	290477	0.00081	-2.79	-1.48
FAM84B	60014	6.87e-06	2.33	1.22		GPC5	5910491	0.00133	-2.79	-1.48
MMP7	2350537	0.022	2.33	1.22		SLC1A2	6480450	0.00361	-2.79	-1.48
TRAM1	110167	9.9e-09	2.33	1.22		LOC338758	6650035	2.24e-05	-2.78	-1.48
P4HA2	4010064	0.000569	2.33	1.22		PLEKHB1	2690133	0.00652	-2.78	-1.48
GPNMB	6840164	0.00816	2.33	1.22			6450088	2.51e-07	-2.78	-1.47
VGLL4	5220491	7.02e-07	2.33	1.22		FLJ10781	6580400	1.58e-05	-2.78	-1.47
UBE2C	5310471	0.00346	2.33	1.22		ST8SIA5	6980678	1.11e-06	-2.78	-1.47
C1orf54	2600278	0.000147	2.32	1.22		GPM6A	650064	0.000736	-2.78	-1.47
FJX1	6270437	9.28e-05	2.32	1.22			1580594	2.85e-12	-2.77	-1.47
CD34	4150669	0.0057	2.32	1.22		PLA2G4C	1990672	0.00032	-2.77	-1.47
NOX4	5900152	1.89e-05	2.32	1.22		RWDD1	1030438	0.000139	-2.77	-1.47
TNFAIP3	3360681	0.000562	2.32	1.22		MAP7	5820491	5.63e-07	-2.76	-1.47
RUVBL1	4900465	4.91e-06	2.32	1.22		EIF1AY	4150600	0.014	-2.76	-1.46
SLFN11	3440358	0.000207	2.32	1.22		RAB11FIP4	6370195	0.00026	-2.76	-1.46
HSPB8	6180259	0.00117	2.32	1.21		SLC6A1	1660564	0.000127	-2.76	-1.46
IL18BP	2190717	0.000196	2.32	1.21		CLSTN3	3420162	1.32e-05	-2.76	-1.46
LOC646100	2640767	0.00119	2.32	1.21		KIAA1467	1580333	1.7e-07	-2.76	-1.46
LOC402251	3440670	0.00126	2.32	1.21		B3GNT6	2260220	5.65e-06	-2.76	-1.46
SLC39A14	2630563	0.0152	2.32	1.21		ART3	7040497	1.41e-06	-2.75	-1.46
PSMB8	7210326	2.58e-07	2.32	1.21		CACNB2	2850458	2.35e-07	-2.75	-1.46
ECHDC3	5220612	4.26e-05	2.32	1.21		TSPAN5	4900168	8.18e-06	-2.75	-1.46
ZNF20	2760131	6.88e-05	2.32	1.21		RAB9B	6110296	0.000196	-2.75	-1.46
FAM111A	3060458	2.85e-07	2.31	1.21		TPM1	2140653	4.27e-06	-2.74	-1.46
MAPK15	6480451	0.00058	2.31	1.21		REEP1	1340192	0.00357	-2.74	-1.46
TM9SF1	780296	1.45e-09	2.31	1.21		MEF2D	3940484	4.49e-07	-2.74	-1.45
SVIL	3140603	0.000317	2.31	1.21		PDE1A	730348	0.000145	-2.73	-1.45
IRAK1	4040564	3.55e-08	2.31	1.21		CACNA1G	2600202	0.0121	-2.73	-1.45
M6PRBP1	620008	0.00141	2.31	1.21		FSD1	3170019	1.41e-06	-2.73	-1.45
COL4A6	6480433	0.000159	2.31	1.21		SFRP1	6960379	0.00291	-2.73	-1.45
COL4A5	5310333	0.000108	2.31	1.21		PIK4CA	4920273	0.000107	-2.73	-1.45
LOC91561	2490450	0.000937	2.3	1.2		YPEL3	130750	5.16e-08	-2.73	-1.45
TMED10P	1260129	1e-06	2.3	1.2		XKR4	5810243	2.69e-05	-2.73	-1.45
TUBB	6580474	0.000447	2.3	1.2		PTPRT	4780138	0.046	-2.73	-1.45
TKTL1	1510646	0.00143	2.3	1.2		SOX10	450088	0.0176	-2.72	-1.44
NFKBIA	4280113	0.00228	2.3	1.2		LRFN5	520673	0.00766	-2.72	-1.44
SDK2	3180010	0.0018	2.3	1.2		C1orf21	2070470	5.58e-08	-2.72	-1.44
PSMF1	3290369	2.41e-05	2.3	1.2		BRSK2	460687	1.13e-06	-2.71	-1.44
FARP1	7210196	0.00811	2.3	1.2		FRMPD4	1780615	0.00215	-2.71	-1.44
ESM1	3940427	0.000599	2.29	1.2		SLC25A4	6220451	8.85e-05	-2.71	-1.44
GNG12	5890025	3.21e-09	2.29	1.2		STEAP2	290292	3.73e-05	-2.7	-1.44
ARMC4	4200274	0.000404	2.29	1.2		2004-03-01	3940044	0.0232	-2.7	-1.43
TWSG1	940041	2.11e-05	2.29	1.2		ATP6V1E1	6860543	5.78e-05	-2.7	-1.43
CREB3L2	20110	5.95e-05	2.29	1.2			7380537	0.00804	-2.7	-1.43
WDR34	6200195	5.43e-08	2.29	1.2		CD99L2	5420358	2.47e-05	-2.7	-1.43
SP110	1340491	5.43e-07	2.29	1.2			6620390	2.7e-06	-2.7	-1.43
TCIRG1	70672	0.000259	2.29	1.19		MTMR7	840608	2.47e-12	-2.69	-1.43
ATHL1	3310278	3.43e-07	2.29	1.19		RGS17	5130154	0.00105	-2.69	-1.43
PROM1	7400452	0.00495	2.29	1.19		CLDND1	4640626	4.14e-06	-2.69	-1.43
DVL3	1070612	1.31e-07	2.29	1.19		C22orf16	940010	7.9e-05	-2.69	-1.43
RCAN1	620239	0.00779	2.29	1.19		SLCO1A2	3190376	8.82e-05	-2.69	-1.43
SLC15A3	4220044	0.000121	2.29	1.19			1500639	2e-07	-2.69	-1.43
SRGN	360500	0.000514	2.29	1.19		TPM1	1010482	1.1e-05	-2.68	-1.42
ACADVL	1240551	1.84e-05	2.29	1.19		CAMK2G	1010475	5.75e-05	-2.68	-1.42
SRGN	7550484	0.000595	2.29	1.19		CAMK1D	4210022	0.0031	-2.68	-1.42
TCF3	4900348	5.38e-06	2.29	1.19			4490458	0.00316	-2.68	-1.42
MGC20983	4260615	0.00286	2.29	1.19		ZNF385D	6380646	0.000203	-2.68	-1.42
ILF3	3360689	0.000137	2.29	1.19		SLC25A22	4210626	3.05e-09	-2.67	-1.42
LOXL3	7200706	8.44e-09	2.28	1.19		CLSTN1	1470184	4.13e-05	-2.67	-1.42
CP	6940364	0.001	2.28	1.19		PREPL	3940653	5.73e-08	-2.67	-1.42
TUBB6	520255	0.0002	2.28	1.19		DHCR24	4480341	0.000211	-2.67	-1.42
RUNX1	7400368	6.06e-06	2.28	1.19		PPM1E	6280059	3.31e-06	-2.66	-1.41
TFPI	4850731	0.000148	2.28	1.19		CECR6	6200161	0.00552	-2.66	-1.41
DACH1	6510554	0.00347	2.28	1.19		SCHIP1	630465	8.09e-07	-2.66	-1.41
DLEC1	7200035	0.00241	2.27	1.19		CAPN3	4180762	0.00156	-2.66	-1.41
MAPRE1	6060731	1.38e-07	2.27	1.19		NUAK1	7210497	0.000285	-2.66	-1.41
RPN2	3370112	1.94e-07	2.27	1.18		ERC2	7150050	0.00612	-2.66	-1.41
SMOC1	840008	0.00693	2.27	1.18		GOLT1A	460082	0.0138	-2.65	-1.41
HEY2	2350685	0.000287	2.27	1.18		AGXT2L1	2360762	9.41e-07	-2.65	-1.41
GOLPH4	5870221	0.000651	2.27	1.18		TOLLIP	6650612	0.0049	-2.65	-1.41
CTSK	1430278	0.00122	2.27	1.18		EVI2A	4590224	0.000699	-2.65	-1.41
TTC29	2810228	0.00674	2.27	1.18		KIF1B	7040707	1.46e-06	-2.65	-1.4
SAMD9L	3170136	3.96e-07	2.27	1.18		EPHB1	5310722	0.00226	-2.65	-1.4
C9orf19	830278	0.000188	2.27	1.18		PCSK1N	4210678	0.000235	-2.65	-1.4
CDK5RAP2	5690228	0.000168	2.27	1.18		CD99L2	1780079	1.71e-05	-2.65	-1.4
SPP1	3460070	0.00183	2.27	1.18		FLJ40142	6110215	9.63e-05	-2.64	-1.4
DYRK2	6330553	5.62e-07	2.26	1.18		LRRC4C	2940189	0.00838	-2.64	-1.4
CUEDC1	1300228	4.31e-06	2.26	1.18		PPP3CA	2940537	2.84e-06	-2.64	-1.4
BAG3	1340075	0.00519	2.26	1.18		LOC652730	2760402	1.63e-07	-2.64	-1.4
SEC11A	2570088	1.62e-09	2.26	1.18		ATCAY	7050577	0.00817	-2.64	-1.4
LOC440589	130224	4.24e-05	2.26	1.18		SEPP1	4280678	2.01e-05	-2.64	-1.4
LIMS1	990358	1.6e-05	2.26	1.18		HISPPD2A	1690333	0.00474	-2.64	-1.4
CAT	4040364	4.7e-05	2.26	1.18		PCTK3	1660025	0.000829	-2.64	-1.4
ACSS1	5220377	0.017	2.26	1.18		CAMKK2	6550382	0.0259	-2.64	-1.4
CALD1	5890064	0.00105	2.26	1.18		GNG7	1300139	0.00273	-2.64	-1.4
TNFRSF14	6520725	0.00141	2.26	1.18		LOC339344	3140202	6.55e-05	-2.63	-1.4
E2F5	6650196	3.21e-06	2.26	1.18		ARPP-21	4560301	0.00147	-2.63	-1.4
LY96	70167	0.0035	2.26	1.17		FXYD6	160270	0.00141	-2.63	-1.4
P4HB	2850333	1.31e-05	2.26	1.17		C10orf35	2510253	0.000268	-2.63	-1.39
ADFP	1400446	0.00103	2.25	1.17		BDNF	7330241	0.000418	-2.63	-1.39
YSK4	6520121	0.00122	2.25	1.17		MAGEE1	4760653	6.63e-08	-2.62	-1.39
LAPTM5	5360376	0.00107	2.25	1.17		CAMK1D	2030280	0.00578	-2.62	-1.39
LOC91561	2370341	9.24e-05	2.25	1.17		NUAK1	1690156	0.000258	-2.62	-1.39
HIG2	7320441	0.00261	2.25	1.17		GOT2	6980048	4.54e-06	-2.61	-1.38
HOXB2	3460097	0.0038	2.25	1.17		NR1D2	2640707	0.00161	-2.6	-1.38
KDELR1	2510209	1.93e-06	2.25	1.17		CNR1	4010152	0.00214	-2.6	-1.38
NTRK2	3870246	0.0167	2.25	1.17		SLAIN1	3870382	0.000122	-2.6	-1.38
TIPARP	6760546	0.00194	2.24	1.16		EVI5L	3610148	0.000544	-2.59	-1.37
HLA-DRB3	1770504	0.00191	2.24	1.16		RELL2	60703	1.96e-06	-2.59	-1.37
DHRS3	7040670	0.000697	2.24	1.16		BSCL2	6900224	1.58e-05	-2.59	-1.37
A2M	2370438	0.000601	2.24	1.16			1400156	0.00137	-2.58	-1.37
FILIP1L	650458	0.000107	2.24	1.16		BRI3BP	6840348	1.62e-06	-2.58	-1.37
ACAD11	3370136	0.000208	2.24	1.16		CSPG5	160397	0.0368	-2.58	-1.37
SLC16A9	6290161	0.0306	2.23	1.16		RTN3	2470719	0.000282	-2.58	-1.37
PTTG1	10414	0.00118	2.23	1.16		ADCYAP1	3060064	0.00833	-2.58	-1.37
SNHG5	1050475	0.00029	2.23	1.16		ABCA2	2320243	3.23e-05	-2.57	-1.36
CXCL6	6620487	0.0288	2.23	1.16		LOC387856	5550259	2.59e-06	-2.57	-1.36
RPS27L	5570678	3.71e-05	2.23	1.16		CMTM5	50136	0.00207	-2.57	-1.36
HIST1H2BK	6110630	0.00241	2.23	1.16		JPH1	5490025	4.26e-05	-2.56	-1.36
HAPLN1	2060202	0.0139	2.23	1.16		SLC25A4	6840747	0.000264	-2.56	-1.36
C1orf162	7050719	0.00151	2.23	1.16		INSIG1	360192	2.96e-05	-2.56	-1.36
RDH10	7050433	0.00109	2.23	1.15		VIPR1	2690709	5.51e-06	-2.56	-1.35
IQCK	7320291	8.82e-05	2.23	1.15		CDS1	5860010	0.00362	-2.56	-1.35
ZDHHC1	3370093	9.17e-05	2.22	1.15		C2orf32	2350142	5.41e-08	-2.56	-1.35
SLC41A1	580332	0.0028	2.22	1.15		ROGDI	2510689	1.93e-10	-2.55	-1.35
TUBB2C	2070368	0.00549	2.22	1.15		HAPLN4	6510114	0.000435	-2.55	-1.35
ABL1	4180088	2.06e-06	2.22	1.15		FLJ37078	3170291	0.0132	-2.55	-1.35
CCL5	7570408	0.00872	2.22	1.15		GNB5	2230408	2.8e-05	-2.55	-1.35
COL5A3	5560300	0.000243	2.22	1.15		AADACL1	7650020	0.000698	-2.55	-1.35
INHBB	50446	0.00363	2.22	1.15		KCNB1	6900196	0.0334	-2.55	-1.35
GPR64	2510088	0.0273	2.22	1.15		OPTN	5260215	1.85e-05	-2.55	-1.35
SNORA70	650278	2.95e-05	2.22	1.15		KLK6	6520022	0.00584	-2.54	-1.35
MTX1	2750551	6.06e-06	2.22	1.15		TMEM25	5820008	0.000108	-2.54	-1.35
BCL3	6330725	0.000443	2.22	1.15			5570424	0.00247	-2.54	-1.35
AGRN	6370500	0.00135	2.22	1.15		NDEL1	6420286	5.8e-08	-2.54	-1.34
NAMPT	2230379	0.00506	2.22	1.15		KCNK4	2940747	0.0257	-2.53	-1.34
CKLF	2760519	2.02e-06	2.22	1.15		PSD	2190543	0.0396	-2.53	-1.34
ANGPT1	3120326	0.00698	2.22	1.15		ARHGEF12	5270193	1.98e-09	-2.53	-1.34
C6orf165	4180333	0.00146	2.22	1.15		ATP10B	4730180	5.54e-07	-2.53	-1.34
CSPG4	5860519	1.48e-06	2.21	1.15		SPRYD3	3180521	1.18e-05	-2.53	-1.34
GDPD2	5270390	0.00104	2.21	1.15			7150743	0.0381	-2.53	-1.34
CDK4	7380110	1.43e-05	2.21	1.15			7380468	1.06e-10	-2.52	-1.34
LCP1	6350161	0.000421	2.21	1.14		CHL1	5860301	0.0176	-2.52	-1.34
HIST1H4K	610014	2.7e-06	2.21	1.14		GARNL3	4880343	0.000536	-2.52	-1.33
LOC654103	7320707	0.000872	2.21	1.14		VAMP1	6650639	0.0143	-2.52	-1.33
PRSS23	2190184	0.00317	2.21	1.14		NBL1	7100010	0.035	-2.52	-1.33
PFKFB3	4120053	0.000367	2.21	1.14		BCL2L2	5050156	8.78e-08	-2.52	-1.33
EEF1D	1090440	3.71e-05	2.2	1.14		KCNA1	5050019	0.00951	-2.51	-1.33
INTS3	7200719	1.86e-05	2.2	1.14		UNC13C	4920719	0.00272	-2.51	-1.33
HMGB2	5900482	0.000236	2.2	1.14		NDRG2	1690176	0.000405	-2.51	-1.33
DNAH7	6100661	0.000277	2.2	1.14		MAP2K4	2680047	0.00126	-2.51	-1.33
ARRDC4	6580168	0.000228	2.2	1.14		CISD1	20392	6.53e-07	-2.51	-1.33
MFSD10	3870577	0.000109	2.2	1.14		STAU2	7550139	1.5e-06	-2.51	-1.33
PCDH18	5960762	5.02e-05	2.2	1.14		SSX2IP	1440546	2.48e-08	-2.51	-1.33
TMEM47	2570730	0.00204	2.2	1.14		PTGES2	6110161	0.000367	-2.51	-1.32
NPAS3	3870121	1.84e-05	2.2	1.14		CUGBP2	5390575	0.000206	-2.5	-1.32
RPGR	1770592	5.64e-06	2.2	1.14		SLITRK3	20037	2.54e-05	-2.5	-1.32
SERPINA1	6380484	0.0032	2.2	1.13		PC	5890435	3.23e-06	-2.5	-1.32
CD276	5900575	0.000345	2.19	1.13		KCTD2	2630521	0.00237	-2.5	-1.32
FAM46A	3940133	0.0156	2.19	1.13			3420356	4.14e-08	-2.5	-1.32
C10orf63	1940112	8.97e-05	2.19	1.13		ATP2B3	3180079	1.43e-06	-2.49	-1.32
IRF9	2000022	5.12e-05	2.19	1.13		RIMS2	3450164	3.2e-06	-2.49	-1.32
HLA-DRB6	4200725	0.000657	2.19	1.13		PLEKHB2	3800537	9.28e-05	-2.49	-1.31
CACHD1	1780482	0.000158	2.19	1.13		CACNB2	7100154	9.65e-10	-2.48	-1.31
SOCS3	4230102	0.00253	2.19	1.13		CAMK1	4610338	0.00934	-2.48	-1.31
AQP4	2070161	0.00153	2.19	1.13		C9orf165	1500673	0.000387	-2.48	-1.31
COL16A1	5360743	0.00238	2.19	1.13		MADD	6650575	2.8e-05	-2.48	-1.31
SELENBP1	7550292	0.00154	2.19	1.13		SH3GLB2	7330259	0.000294	-2.48	-1.31
CENTA2	3990433	0.000264	2.19	1.13		GRM1	10131	0.0406	-2.48	-1.31
NAV2	4230195	0.000341	2.19	1.13		ATP1A1	4210095	3.9e-05	-2.47	-1.31
DOCK7	2640128	1.03e-07	2.19	1.13		SCRG1	1110048	0.0186	-2.47	-1.3
CAPN5	6760661	0.00202	2.19	1.13		ATP1A1	5570152	0.000629	-2.47	-1.3
DECR1	510291	1.4e-05	2.18	1.13		LOC346887	7150491	0.0259	-2.47	-1.3
ACTL6A	5220358	9.41e-07	2.18	1.13		CABP1	6100598	0.00908	-2.47	-1.3
C2orf28	2680438	2.78e-06	2.18	1.13		CADPS	3780132	1e-05	-2.47	-1.3
RP11-529I10.4	3400687	0.00265	2.18	1.13		FAM123A	4850274	7.42e-05	-2.46	-1.3
NAV1	940685	0.00591	2.18	1.12		ATP6V1A	7050131	3.22e-10	-2.46	-1.3
CRTAC1	1660075	0.00778	2.18	1.12		FLJ40142	2510181	3.54e-05	-2.46	-1.3
CTSL1	4150189	0.00064	2.18	1.12		SNX30	1070373	7.47e-08	-2.46	-1.3
NBPF3	780626	0.0018	2.18	1.12		ZNF540	580343	1.42e-05	-2.46	-1.3
FGFRL1	5860112	0.000172	2.18	1.12		KCNIP1	6960259	0.00948	-2.46	-1.3
PRIC285	5960343	0.00101	2.18	1.12		MT1M	1400634	0.00296	-2.45	-1.29
ACOX2	1010114	8.74e-05	2.17	1.12		PRKACB	3830025	0.000668	-2.45	-1.29
LRRC48	2510670	0.00129	2.17	1.12		MYRIP	4220370	3.35e-06	-2.45	-1.29
KCNG1	1400427	0.011	2.17	1.12		CDK5R1	3930594	2.28e-06	-2.45	-1.29
WDR1	7150475	8.09e-05	2.17	1.12		GAS7	1070435	0.000353	-2.45	-1.29
HK2	6060730	0.00131	2.17	1.12		WDR7	3460292	5.03e-05	-2.44	-1.29
DAP	2710491	1.66e-07	2.17	1.12		ETV5	770746	0.000386	-2.44	-1.29
CD63	3520167	0.00108	2.17	1.12		NPTXR	3060446	0.0186	-2.43	-1.28
TSEN34	5890497	1.46e-05	2.17	1.12		MTMR9	6960014	1.61e-08	-2.43	-1.28
TMEM91	3990259	0.0224	2.17	1.11		FAM107B	6040603	2.67e-05	-2.43	-1.28
SFRP4	2640543	8.77e-06	2.17	1.11		TULP4	4200440	4.16e-07	-2.43	-1.28
CDCA7	2070520	0.0045	2.16	1.11		NBPF20	5310044	0.0218	-2.43	-1.28
RBMS1	4150639	0.00014	2.16	1.11		NOL4	7510041	7.74e-10	-2.42	-1.28
PMEPA1	3830041	0.0165	2.16	1.11		CDH12	5090204	0.00101	-2.42	-1.28
GYPC	7210398	0.00026	2.16	1.11		MEG3	3710730	0.0281	-2.42	-1.28
SHPK	5310070	5.48e-06	2.16	1.11		ITGB1BP1	3870647	3.2e-05	-2.42	-1.28
DDIT4L	380019	0.0239	2.16	1.11		MAP7	3120475	4.75e-06	-2.42	-1.27
ATF3	4780128	0.0393	2.16	1.11		COPG2	2030386	0.000353	-2.42	-1.27
RRBP1	4540327	6.18e-07	2.15	1.11		MADD	4830484	4.37e-07	-2.42	-1.27
SP110	3840593	8.66e-07	2.15	1.11		PRDM8	7040431	0.00669	-2.41	-1.27
SPPL2A	4920398	1.7e-07	2.15	1.11		LOC648509	2970220	0.000176	-2.41	-1.27
TNFSF14	1170673	0.00299	2.15	1.1		TSPYL2	7380730	1.43e-08	-2.41	-1.27
ITPR3	6180133	0.00263	2.15	1.1		PARD6A	460086	0.000719	-2.41	-1.27
GALNT3	2600114	0.000865	2.15	1.1		G3BP2	4540647	0.000311	-2.41	-1.27
RUNX3	1440564	0.00262	2.15	1.1			1230164	0.000607	-2.41	-1.27
CYBRD1	2450465	1.85e-05	2.15	1.1		LRRC3B	5870619	0.00139	-2.4	-1.26
SLC16A10	7550192	0.000105	2.15	1.1		INPP5A	510739	0.00434	-2.4	-1.26
SGSH	1340538	0.000369	2.15	1.1		C18orf56	1450682	0.0194	-2.4	-1.26
GSTM2	6130168	0.0238	2.15	1.1		SLC25A12	460180	1.38e-05	-2.4	-1.26
CYBRD1	2370300	8.27e-05	2.15	1.1			10632	0.0113	-2.39	-1.25
CKS1B	4210088	0.000108	2.14	1.1		ESRRG	5080136	0.0107	-2.39	-1.25
BEST4	3370180	0.0123	2.14	1.1		SORL1	2480274	0.00119	-2.39	-1.25
LOC387885	6350538	0.0132	2.14	1.1		C11orf9	3290088	0.00983	-2.39	-1.25
COL8A2	3780168	0.00257	2.14	1.1		ENTPD6	7200215	2.88e-05	-2.38	-1.25
GPX7	4200543	8.84e-06	2.14	1.1		APOE	730414	0.00539	-2.38	-1.25
LOC642412	1400176	2.99e-05	2.14	1.1		PLCL2	670711	0.000625	-2.38	-1.25
INTU	1300048	3.05e-05	2.14	1.1			1240333	4.04e-05	-2.38	-1.25
TGFBR2	5490070	0.000168	2.14	1.1		YPEL2	1110465	9.56e-12	-2.38	-1.25
DUSP1	6860377	0.0322	2.14	1.1		MAPK1	2490446	0.000267	-2.37	-1.25
MVP	3360646	0.00058	2.14	1.1		EFR3A	110161	4.2e-07	-2.37	-1.25
LOC440589	5870328	0.00131	2.14	1.09		IDH3A	3360100	6.27e-08	-2.37	-1.25
CCDC114	7210482	0.0404	2.14	1.09		LRRTM2	7150717	1.26e-07	-2.37	-1.25
PABPC1	5820129	0.000158	2.14	1.09		RBM9	1260139	0.000394	-2.37	-1.24
CD24	5090347	0.00698	2.13	1.09		MYBPC1	5910056	0.00403	-2.37	-1.24
FKBP9L	5700451	0.00112	2.13	1.09			3840441	0.015	-2.36	-1.24
COL8A2	70196	0.00235	2.13	1.09		CD200	7330452	0.00136	-2.36	-1.24
FER1L4	4640039	0.0037	2.13	1.09		PAK6	2030735	0.00457	-2.36	-1.24
	7100379	0.00237	2.13	1.09		ATP6V0C	2360138	5.98e-05	-2.36	-1.24
PGLS	4640079	1.61e-07	2.13	1.09		RNASE1	4010296	0.0276	-2.36	-1.24
GRN	1940021	0.000161	2.13	1.09		OLFM3	840494	3.55e-08	-2.36	-1.24
COL8A1	2510091	0.00241	2.13	1.09		SLC4A4	5130053	0.00431	-2.36	-1.24
LPP	6350711	3.09e-05	2.13	1.09		CDK5R2	3420367	0.00364	-2.36	-1.24
STK3	2510551	3.79e-06	2.13	1.09		FASN	5310634	0.00352	-2.36	-1.24
TRAM2	940670	5.89e-06	2.13	1.09		PHACTR3	4060259	2.87e-05	-2.35	-1.23
WDR73	4210332	7.8e-07	2.13	1.09			1190674	0.00223	-2.35	-1.23
C9orf61	2000390	0.0133	2.12	1.09		NKIRAS1	4150630	6.02e-07	-2.35	-1.23
DRAM	4280482	1.24e-05	2.12	1.09		LOC648639	4560398	0.0255	-2.34	-1.23
PLCD1	1580324	3.67e-05	2.12	1.09		SLC12A5	270301	0.000193	-2.34	-1.23
BMP2	4280577	0.000728	2.12	1.09		KIAA1324L	2650753	1.26e-07	-2.34	-1.23
ARSD	6580689	3.77e-07	2.12	1.09		RANGAP1	2900292	0.0206	-2.34	-1.23
GALNTL2	1980379	0.0199	2.12	1.08			2680142	0.00206	-2.34	-1.23
DNAH9	6400255	0.012	2.12	1.08		XK	6620630	9.98e-06	-2.34	-1.22
PYGL	2760427	0.00018	2.12	1.08		TSPYL4	610521	1.94e-07	-2.34	-1.22
PSME1	150047	1.25e-06	2.12	1.08		NTNG1	6940053	0.000263	-2.33	-1.22
PRCP	6110386	0.00143	2.12	1.08		GHITM	4850754	0.000478	-2.33	-1.22
ATP6V0E1	2320110	3.51e-06	2.12	1.08		ANXA7	6180671	0.000168	-2.33	-1.22
RIN2	6590445	2.47e-05	2.11	1.08		DNAJA4	6480091	0.00267	-2.33	-1.22
IGSF3	2900674	0.00364	2.11	1.08		PARD6A	1570711	0.000771	-2.33	-1.22
LAMA4	7160253	2.39e-05	2.11	1.08		PLCB1	1570079	0.0324	-2.32	-1.22
GRAMD3	4890451	0.00916	2.11	1.08		SNCG	7000669	0.000753	-2.32	-1.22
TRIOBP	5570110	1.33e-05	2.11	1.08		CPE	5390687	0.00659	-2.32	-1.21
ENG	4610753	2.15e-05	2.11	1.08		BEX4	1110615	1.74e-05	-2.32	-1.21
EIF3B	4390136	3.56e-09	2.11	1.08		SLC25A23	6280092	0.00907	-2.32	-1.21
C21orf34	70368	2.86e-06	2.11	1.08		FEZ1	2350019	0.001	-2.32	-1.21
BTBD11	6510608	0.0121	2.11	1.08		AVPI1	990500	1.72e-05	-2.31	-1.21
ZMYND15	6580717	5.14e-08	2.11	1.07		RUNX1T1	3450762	0.00842	-2.31	-1.21
PCOLCE	4120386	0.00127	2.1	1.07		NR4A2	6400364	0.0408	-2.31	-1.21
RHPN2	5960475	0.000137	2.1	1.07		PPP2R5B	3290386	1.1e-05	-2.31	-1.21
ZNF503	3780674	0.0321	2.1	1.07		TMEM55A	5960653	6.33e-06	-2.31	-1.21
TSPO	1230019	0.000356	2.1	1.07		AADACL1	7210327	0.000305	-2.31	-1.21
STT3A	2570692	6.01e-06	2.1	1.07		DCLK1	5050431	0.015	-2.31	-1.21
CCDC74A	3290577	0.000536	2.1	1.07		NAP1L2	5700382	3.25e-06	-2.3	-1.2
FLJ22795	5550445	1.77e-06	2.1	1.07		KCNJ12	4920010	5e-05	-2.3	-1.2
BTN3A2	4610674	1.83e-06	2.1	1.07		ZYG11B	7400296	3.55e-08	-2.3	-1.2
SPOCD1	2120537	0.0215	2.1	1.07		ADAM23	110731	0.0187	-2.3	-1.2
RPS4X	6040563	0.00351	2.1	1.07		NDFIP1	60553	8.52e-06	-2.3	-1.2
CTSL1	4260386	0.000432	2.1	1.07		PELI3	2370301	2.77e-07	-2.3	-1.2
CMTM6	1470520	1.11e-06	2.1	1.07		SORL1	6940039	0.000859	-2.3	-1.2
AKT1	2470619	1.08e-05	2.09	1.07		GPRIN1	1470609	0.000111	-2.3	-1.2
PACRG	4210746	0.00385	2.09	1.07		SH3BGRL2	7200044	0.00025	-2.29	-1.2
EFEMP2	6100180	0.000172	2.09	1.06		PISD	1440278	0.0472	-2.29	-1.2
CXCR7	4860114	0.00032	2.09	1.06		WASF3	2570041	0.000429	-2.29	-1.2
NCSTN	7210719	2.18e-05	2.09	1.06		DLK2	1070279	2.67e-06	-2.29	-1.19
CSPP1	3870608	0.000632	2.09	1.06		GPR22	6380273	4.47e-05	-2.29	-1.19
CSTB	1430187	2.54e-06	2.09	1.06		RAB15	5720392	4.43e-06	-2.28	-1.19
LOC374395	1780678	2.77e-07	2.09	1.06		FKBP2	1010068	1.92e-06	-2.28	-1.19
IFI44	2570300	0.00104	2.09	1.06		STK39	3370092	2.87e-05	-2.28	-1.19
HSP90B1	2480326	0.000691	2.09	1.06		DIP2B	7510392	1.13e-05	-2.28	-1.19
C15orf52	2230156	0.0043	2.09	1.06		ERBB3	4560288	0.0265	-2.28	-1.19
PSMB9	1940180	3.73e-06	2.09	1.06		RIMS4	4830138	2.9e-05	-2.28	-1.19
TLN1	6650433	4.15e-07	2.08	1.06		ARF3	2680446	0.0189	-2.28	-1.19
SERPINB6	4220504	6.53e-07	2.08	1.06		SLC44A1	4730541	0.00915	-2.28	-1.19
CYFIP1	4200343	0.000768	2.08	1.06		EPS15	1510035	5.23e-06	-2.28	-1.19
TYK2	6900424	5.18e-07	2.08	1.06		RAB40C	7050193	0.000206	-2.27	-1.19
IGF2R	2810156	4.61e-07	2.08	1.06		RTN3	4890762	0.00432	-2.27	-1.19
ABI3BP	6980739	0.00117	2.08	1.06		PRKAR1B	830463	0.0178	-2.27	-1.19
WDR35	2690484	1.81e-06	2.08	1.06		LRP3	730458	0.00392	-2.27	-1.18
CD68	4570438	0.000471	2.08	1.06		WFDC1	1230615	0.0257	-2.27	-1.18
TBL1X	2470070	7.2e-05	2.08	1.05			1300754	0.000744	-2.27	-1.18
	2760309	7.87e-06	2.08	1.05		TUBB2A	2940403	0.000216	-2.27	-1.18
APLN	7200427	0.00405	2.08	1.05		SEPW1	2970025	1.46e-06	-2.27	-1.18
ARS2	3420121	0.000155	2.08	1.05		SERPINI1	520240	0.0222	-2.26	-1.18
GSTM1	6400392	0.0155	2.07	1.05		GALNT9	5360056	2.85e-06	-2.26	-1.18
METRNL	4150689	0.000411	2.07	1.05		SLC17A6	3190040	0.0273	-2.26	-1.18
FZD2	5720180	1.85e-05	2.07	1.05		SOBP	3830768	4.05e-05	-2.26	-1.18
MGC13379	520376	1.92e-05	2.07	1.05		TRIM37	4730564	3.71e-05	-2.26	-1.18
TP53INP1	6660630	7.05e-05	2.07	1.05		HOMER1	5290050	0.00139	-2.26	-1.17
CALU	940431	6.36e-05	2.07	1.05		STEAP2	870242	0.000235	-2.26	-1.17
RAC2	110382	4.04e-05	2.07	1.05		WDR7	2230148	7.25e-05	-2.25	-1.17
CENPF	4780129	0.00102	2.07	1.05		OSBP2	3780100	3.92e-06	-2.25	-1.17
PARP14	4150692	1e-06	2.07	1.05			5860189	9.63e-06	-2.25	-1.17
CTSC	5270367	0.00198	2.07	1.05		BCAP29	6250564	4.34e-11	-2.25	-1.17
VKORC1	1770703	9.25e-05	2.07	1.05		ANKRD9	7050370	0.000693	-2.25	-1.17
ITGB5	2490411	0.000352	2.07	1.05		CYCS	6200554	1.74e-05	-2.25	-1.17
CSF2RA	2900053	0.0211	2.07	1.05		HAGH	1780356	1.64e-05	-2.25	-1.17
BAIAP2	70767	7.47e-05	2.07	1.05		UCRC	6380563	0.000192	-2.25	-1.17
C14orf152	4860427	0.0102	2.06	1.05		NCAM2	5080292	0.0149	-2.25	-1.17
WAS	70451	0.000166	2.06	1.05		LPPR4	6480521	0.00238	-2.24	-1.17
SCML1	5570646	0.000452	2.06	1.04		EFHA2	4730088	0.000735	-2.24	-1.17
COL11A1	3460743	0.0136	2.06	1.04		C12orf24	780240	6.18e-05	-2.24	-1.16
EIF3B	6290603	2.83e-07	2.06	1.04		GRIK2	3840246	0.011	-2.24	-1.16
ALPK1	540390	3.06e-05	2.06	1.04		SYN1	1230240	0.00163	-2.24	-1.16
	2470730	5.62e-06	2.06	1.04		C19orf30	4880528	0.0042	-2.24	-1.16
TRIM47	840528	0.00238	2.06	1.04		EIF4A2	4640689	1.33e-07	-2.23	-1.16
WSB1	7400372	9.36e-05	2.06	1.04		MMP24	2060201	0.0229	-2.23	-1.16
FAM129B	4070711	6.92e-05	2.06	1.04		C20orf177	770221	0.00291	-2.23	-1.16
ROBO3	5860717	6.44e-06	2.06	1.04		EPDR1	6400044	0.000236	-2.23	-1.16
TMEM150	4780647	6.09e-09	2.06	1.04		OPRL1	1440754	0.017	-2.23	-1.16
	1260066	0.000372	2.06	1.04		KIAA0368	6400240	8.74e-05	-2.23	-1.15
LOC646531	3310301	0.000878	2.06	1.04		NHP2L1	2230491	4.12e-07	-2.22	-1.15
PHF11	1510196	0.000831	2.06	1.04		ATP6V1H	6330279	0.000686	-2.22	-1.15
RPLP0	3940370	0.00133	2.06	1.04		NAV3	360270	3.34e-08	-2.22	-1.15
EFCAB6	3120093	0.00166	2.05	1.04			2970689	7.51e-05	-2.22	-1.15
PBXIP1	6650605	0.0018	2.05	1.04		BEXL1	4490180	5.62e-08	-2.22	-1.15
CNN2	5550037	0.00275	2.05	1.04		HOXD1	3890735	0.000143	-2.22	-1.15
QARS	2710253	1.13e-07	2.05	1.03		FBXO41	1580059	0.000543	-2.22	-1.15
CARD8	6180377	2.59e-05	2.05	1.03		DIP2B	510064	4.56e-06	-2.22	-1.15
ABTB2	940148	0.000268	2.05	1.03		RTN4	2230161	2.93e-05	-2.21	-1.15
VEZF1	510341	1.14e-05	2.05	1.03		TCEAL3	730739	6.86e-06	-2.21	-1.15
AQP1	450619	0.0206	2.05	1.03		CDC14B	4200148	0.00103	-2.21	-1.15
BCL2L12	7550753	1.45e-07	2.05	1.03		EPHA4	6650482	0.00149	-2.21	-1.15
LRP5	630066	8.74e-05	2.05	1.03		RUSC1	670376	0.00178	-2.21	-1.15
NT5DC2	6840301	0.000469	2.04	1.03		RASSF6	630240	0.00259	-2.21	-1.15
RPLP0	1470349	0.00452	2.04	1.03		NLGN1	1660037	0.00111	-2.21	-1.14
TGFB3	1030008	0.00227	2.04	1.03		DOCK9	2230044	4.36e-09	-2.21	-1.14
GLI2	5290427	0.000139	2.04	1.03		ASPH	5890619	0.00113	-2.21	-1.14
GPX1	60647	0.000435	2.04	1.03		PIP5K1C	2570008	1.35e-06	-2.21	-1.14
STAT1	2570079	0.000344	2.04	1.03		RHBDL3	3370725	0.00334	-2.21	-1.14
LRBA	6020291	6.6e-05	2.04	1.03			2030048	5.96e-06	-2.21	-1.14
CSK	3170239	9.67e-10	2.04	1.03		CCS	1110255	0.000157	-2.21	-1.14
NRBP2	4490142	0.000457	2.04	1.03		2005-09-01	6960022	0.00759	-2.21	-1.14
IFT88	5670288	9.16e-05	2.04	1.03		STOX2	990687	0.000198	-2.21	-1.14
PPP1R15A	1340600	0.0128	2.03	1.02			6550386	0.0105	-2.2	-1.14
	520747	0.000579	2.03	1.02		PIN1	4640168	0.000971	-2.2	-1.14
RNF19A	7160010	0.0103	2.03	1.02		FAM126B	4880110	0.000323	-2.2	-1.14
CHPF	4250291	0.000826	2.03	1.02		GALNT9	6980553	4.18e-08	-2.2	-1.14
FXYD5	7380546	0.00111	2.03	1.02		APBA2	3710053	4.52e-07	-2.2	-1.14
HMGN1	4390195	0.00016	2.03	1.02		BRWD1	5080066	0.0288	-2.2	-1.14
ASCC2	1570523	1.52e-07	2.03	1.02		LARGE	4570242	0.00144	-2.2	-1.14
DTNA	6350164	0.0125	2.03	1.02		HABP4	6510689	0.00143	-2.19	-1.13
BNC2	7050010	0.00149	2.03	1.02		TRAPPC6B	2680288	7.22e-05	-2.19	-1.13
WDR66	4260286	0.00985	2.03	1.02		MAP2K1	1050600	0.000316	-2.19	-1.13
MCM3	6650053	0.000426	2.03	1.02		EPB41L3	1510538	0.00185	-2.19	-1.13
PLTP	4260215	0.000316	2.03	1.02		PPP1R13B	3420228	4.22e-06	-2.19	-1.13
SLC25A43	1850021	3.15e-05	2.03	1.02		CADPS	7610592	0.000291	-2.19	-1.13
CUBN	4890048	8.91e-07	2.03	1.02		SUCLA2	5220220	6.61e-06	-2.19	-1.13
ATP2B4	6100482	0.0109	2.03	1.02		KCNIP4	3420754	0.000484	-2.19	-1.13
KDELR2	1500102	1.63e-05	2.03	1.02		CBX6	3370288	0.00157	-2.19	-1.13
FAM119B	870056	4.21e-06	2.03	1.02		MCTP1	3360491	0.000538	-2.18	-1.13
C1orf187	6100561	0.000381	2.03	1.02		RAP1GDS1	5560139	3.79e-06	-2.18	-1.13
NSMCE1	2940020	1.86e-06	2.02	1.02		CAMSAP1L1	6280209	3.79e-06	-2.18	-1.13
C2orf28	3800025	2.95e-06	2.02	1.02		TULP4	150669	2.99e-05	-2.18	-1.13
C14orf179	3170458	9.24e-06	2.02	1.02		RIMS1	6020347	0.00662	-2.18	-1.12
BMP7	3170100	0.000136	2.02	1.02		CERCAM	7550048	0.0173	-2.18	-1.12
PARP10	2070059	1.01e-05	2.02	1.02		PNMA6A	2350605	0.00218	-2.18	-1.12
C14orf79	3180445	0.000712	2.02	1.02		C1orf71	6650121	7.26e-05	-2.18	-1.12
PTGS1	1070450	0.00117	2.02	1.01		NDUFB8	1570131	0.00112	-2.18	-1.12
LOC493869	5720438	1.09e-05	2.02	1.01		FAM108A3	150154	0.000256	-2.18	-1.12
CC2D2A	6900739	2.31e-05	2.02	1.01		EPHA5	5360408	0.0144	-2.18	-1.12
ISG20L1	4480288	0.000323	2.01	1.01		UNC84B	2640411	0.00697	-2.18	-1.12
DCDC5	6180114	0.000205	2.01	1.01		ST3GAL5	5260403	0.000242	-2.17	-1.12
LRRC6	2350477	0.000205	2.01	1.01		TBC1D9	1400070	0.00588	-2.17	-1.12
SIL1	6560603	0.0003	2.01	1.01		LNX1	3460593	0.00311	-2.17	-1.12
LOC648622	4050377	8.97e-05	2.01	1.01		HINT1	7000475	2.99e-05	-2.17	-1.12
ERGIC3	6200259	1.9e-07	2.01	1.01		RLTPR	5050193	1.37e-05	-2.17	-1.12
FBXW9	4480348	8.62e-06	2.01	1.01		FEZ1	3290458	0.000589	-2.17	-1.12
CRELD2	6560390	1.51e-05	2.01	1.01		C3orf14	6650079	0.00014	-2.17	-1.12
NFIC	1850259	5.8e-05	2.01	1.01		ANKRD46	2750598	1.33e-07	-2.17	-1.12
AGXT2L2	870139	1.84e-07	2.01	1.01		ANK2	4780437	8.69e-05	-2.17	-1.12
C1orf85	2640086	0.000766	2.01	1.01		PHF15	770411	8.87e-05	-2.16	-1.11
MAP3K8	1470215	6.44e-06	2.01	1.01		PPM1B	3450681	0.00867	-2.16	-1.11
MOV10	6580484	9.69e-07	2.01	1.01		FOXN2	6020612	0.0143	-2.16	-1.11
	360291	1.28e-05	2.01	1.01		KLK7	6020139	0.00461	-2.16	-1.11
CTSC	3450138	0.00256	2.01	1.01			1500575	4.6e-05	-2.16	-1.11
FBLN1	6040494	0.0026	2.01	1.01		OSBPL1A	7650243	0.0352	-2.16	-1.11
MASP1	4050326	0.000829	2.01	1.01		SMAP2	5550136	0.00504	-2.16	-1.11
LOC400566	4640161	0.00421	2.01	1.01		RNF144	3450136	0.00401	-2.15	-1.11
TGFBR2	6560091	0.000132	2.01	1.01		PDS5B	870167	1.36e-06	-2.15	-1.11
DYRK2	2100743	0.000158	2.01	1		TERF2IP	1410653	1.72e-05	-2.15	-1.11
WDR49	3780333	0.000722	2.01	1		SUCLA2	3930286	9.32e-08	-2.15	-1.11
ODF2	6330368	0.00103	2.01	1		BBS7	2850092	2.75e-05	-2.15	-1.1
GRAP	5270544	7.71e-05	2	1		AKAP6	1510224	5.37e-05	-2.15	-1.1
GUSB	3610553	1.78e-07	2	1		TP53INP2	5360392	0.0259	-2.15	-1.1
LOC400891	4590731	0.0154	2	1		PABPC1L2B	1400324	0.000344	-2.15	-1.1
						CCNI	5810605	0.000194	-2.15	-1.1
						RAP1GDS1	4260735	7.36e-06	-2.15	-1.1
						KLF9	3390292	0.0491	-2.15	-1.1
						C9orf125	3450113	1.74e-07	-2.15	-1.1
						ATPAF1	5810673	5.79e-05	-2.15	-1.1
						ELK1	510162	0.000796	-2.14	-1.1
							2490110	9.6e-05	-2.14	-1.1
						ARHGAP20	6480593	4.61e-05	-2.14	-1.1
						PCMT1	6220487	0.00238	-2.14	-1.1
						LOC728554	1430093	0.000944	-2.14	-1.1
						MGC27121	5700079	0.00365	-2.14	-1.1
						KLHDC3	4250372	1.17e-05	-2.14	-1.1
						ZDHHC14	7610091	0.000662	-2.14	-1.1
						INPP1	6660315	4.82e-07	-2.14	-1.1
							5340719	0.00171	-2.13	-1.09
						TSC22D1	2450639	0.00164	-2.13	-1.09
						ENPP6	7570376	0.00246	-2.13	-1.09
						PODXL2	3360669	5.25e-05	-2.13	-1.09
						GDAP1	4120577	0.00103	-2.13	-1.09
						PCDHAC2	6760156	1.52e-07	-2.13	-1.09
						ARHGEF2	4120411	0.000101	-2.13	-1.09
							6940497	0.00871	-2.13	-1.09
						KLHL2	1070593	0.00191	-2.13	-1.09
						TSC22D1	5260754	0.00534	-2.12	-1.09
						TMEM169	670189	1.4e-08	-2.12	-1.09
						TOMM70A	1400435	5.27e-09	-2.12	-1.08
						C9orf58	4010647	0.0241	-2.12	-1.08
						CYB5R2	2940050	0.00261	-2.12	-1.08
						HTR2A	2340131	1.12e-05	-2.12	-1.08
						SRPK2	2000468	6.58e-06	-2.12	-1.08
						RBJ	620072	5.51e-06	-2.12	-1.08
							4480537	0.0239	-2.12	-1.08
						OXR1	730291	0.000232	-2.12	-1.08
						TMCC2	3840156	7.06e-06	-2.12	-1.08
						RAB5A	670367	2.5e-07	-2.12	-1.08
						TEX2	2350333	3.54e-06	-2.11	-1.08
						CPEB1	4900592	0.000193	-2.11	-1.08
						PANK1	6620133	0.0212	-2.11	-1.08
						GRIK2	3390148	0.0139	-2.11	-1.08
						CLTB	1110095	4.01e-08	-2.11	-1.07
						PRRG1	7150673	0.00972	-2.11	-1.07
						SLC1A1	2260020	0.000821	-2.1	-1.07
						HNT	1440376	0.036	-2.1	-1.07
						BRMS1L	3140039	8.88e-06	-2.1	-1.07
						C10orf39	5960364	0.000412	-2.1	-1.07
						ATP2B1	4230564	0.0016	-2.1	-1.07
							1070470	3.45e-08	-2.1	-1.07
						LOC643985	290128	0.000155	-2.1	-1.07
						FBXO31	7380327	0.0214	-2.1	-1.07
						NPTN	430307	2.87e-05	-2.1	-1.07
						ATP5I	4560246	0.018	-2.09	-1.07
						ZNF25	6840112	1.54e-06	-2.09	-1.07
						PI4KAP1	2360414	0.00917	-2.09	-1.07
						VSTM2L	4390575	0.0148	-2.09	-1.07
						KBTBD11	5050093	0.00216	-2.09	-1.07
						SNX10	3360634	0.000466	-2.09	-1.06
						SLC13A5	3460026	0.00276	-2.09	-1.06
						FXR2	5690280	1.95e-06	-2.09	-1.06
						LOC340529	3170041	5.36e-05	-2.09	-1.06
						LOC283871	6200243	6.17e-08	-2.09	-1.06
						NETO2	1580161	0.000917	-2.09	-1.06
						B4GALT6	4010553	8.59e-05	-2.08	-1.06
						UQCRH	2710240	4.65e-05	-2.08	-1.06
						CMAS	2140379	0.00483	-2.08	-1.06
						G3BP2	7100156	1.29e-05	-2.08	-1.06
						PRRT2	1940224	0.0321	-2.08	-1.06
						ING3	7550707	0.00615	-2.08	-1.06
						NRN1	3130300	3.41e-06	-2.08	-1.06
						LOC644596	1240390	0.00111	-2.08	-1.06
						ATXN7L3	6220093	0.0108	-2.08	-1.06
						PNKD	4730349	0.0352	-2.08	-1.06
						TSR2	6250390	3.2e-05	-2.08	-1.05
							4730711	0.0342	-2.08	-1.05
						DPP10	2120619	0.0303	-2.07	-1.05
							4220450	0.00396	-2.07	-1.05
						UBL4A	5700324	0.00303	-2.07	-1.05
							5870735	0.000651	-2.07	-1.05
						CLDN10	840324	0.0467	-2.07	-1.05
						DIXDC1	6760451	3.26e-08	-2.07	-1.05
						DCTN1	2350315	0.000274	-2.07	-1.05
						PCBP4	5690743	0.000101	-2.07	-1.05
							6100161	4.26e-05	-2.07	-1.05
						FBXW7	3930184	0.000662	-2.07	-1.05
						PPARGC1B	5340433	0.00243	-2.07	-1.05
						GPM6A	2690008	0.000467	-2.07	-1.05
						FLJ37228	2940138	8.25e-06	-2.07	-1.05
						SMAP2	3930390	0.00303	-2.07	-1.05
						CLTB	3800201	0.00473	-2.07	-1.05
							6180672	1.07e-05	-2.06	-1.05
						ANK3	1450672	7.13e-05	-2.06	-1.04
						KIAA0999	4230035	2.62e-06	-2.06	-1.04
						USP16	2260253	0.000634	-2.06	-1.04
						UBE2D2	5260593	1.13e-08	-2.06	-1.04
						BCAS4	5560193	0.00341	-2.06	-1.04
						GPR62	1580167	0.00677	-2.06	-1.04
						NRIP2	3420255	0.039	-2.06	-1.04
						TUBG2	3520128	0.0048	-2.06	-1.04
						NTSR2	3130121	4.76e-06	-2.06	-1.04
						CDK5	3170674	0.000657	-2.06	-1.04
						SLC35B4	6380553	9.63e-06	-2.06	-1.04
						MGC12966	7400671	0.000287	-2.06	-1.04
						KIF5A	4480735	0.00228	-2.06	-1.04
						GDI1	830653	3.16e-05	-2.06	-1.04
						LRP11	240615	9.99e-05	-2.05	-1.04
						KIAA1409	5700703	1.83e-07	-2.05	-1.04
						CNTNAP5	1580243	0.00831	-2.05	-1.04
						DLL3	4210382	0.00536	-2.05	-1.04
						UBE2E2	5270021	1.56e-06	-2.05	-1.04
						RAPGEFL1	1940072	0.00543	-2.05	-1.04
						FZD9	6200132	0.000259	-2.05	-1.03
						TRIM44	1300239	8.15e-06	-2.05	-1.03
						SLC12A2	830022	4.66e-07	-2.05	-1.03
						ATP6V1C1	2480241	1.22e-07	-2.05	-1.03
						PRKCB1	2190411	0.0376	-2.04	-1.03
						HERC3	4540273	0.000977	-2.04	-1.03
						SLCO1A2	3710475	0.00442	-2.04	-1.03
						MOBKL2B	940630	7.61e-06	-2.04	-1.03
						LRRC3B	3890044	0.00229	-2.04	-1.03
						LOC643505	4780142	0.00285	-2.04	-1.03
						PLD3	6380093	0.00818	-2.04	-1.03
						ELAVL2	6270707	0.000536	-2.04	-1.03
						LOC644096	3930349	1.95e-05	-2.04	-1.03
						C1orf149	5700692	8.01e-06	-2.04	-1.03
						CISD1	6220441	2.64e-08	-2.04	-1.03
						BLCAP	2690524	0.00203	-2.04	-1.03
						NDUFA4	4180441	1.65e-05	-2.04	-1.03
							150392	1.41e-05	-2.03	-1.02
						SAMD14	5560280	0.0106	-2.03	-1.02
						ACSL3	3930593	0.00048	-2.03	-1.02
						PLEKHA1	3930541	0.00596	-2.03	-1.02
						LOC285550	730608	2.98e-07	-2.03	-1.02
						CLEC2L	2640470	0.00122	-2.03	-1.02
						NRXN3	730494	0.0035	-2.03	-1.02
						TTYH2	1690053	0.0226	-2.03	-1.02
						PLCL1	4780307	0.00679	-2.03	-1.02
						RIPK5	5560360	0.0027	-2.03	-1.02
						C5orf30	3120037	0.000543	-2.03	-1.02
						MAP2K4	3420358	0.000102	-2.03	-1.02
						SPATA2	4200608	3.78e-06	-2.02	-1.02
						KRT17	3840445	0.0286	-2.02	-1.02
						GALNT13	6480575	0.00401	-2.02	-1.02
						SYT11	5910500	0.000589	-2.02	-1.01
						NGRN	5340768	0.0125	-2.02	-1.01
						OPA1	1510682	0.000115	-2.02	-1.01
						FAM71E1	1410470	0.000685	-2.02	-1.01
						ABHD8	4880288	0.00021	-2.02	-1.01
						SBF1	3940692	0.00256	-2.02	-1.01
						ELAVL3	610095	5.87e-05	-2.02	-1.01
						CENTG2	4220692	2.47e-05	-2.02	-1.01
						CMAS	6380608	0.00291	-2.02	-1.01
						PTPN20A	1780594	0.00105	-2.02	-1.01
						NGRN	4260019	0.0172	-2.02	-1.01
						MAPRE3	6220026	0.000202	-2.02	-1.01
						KLF13	2320114	0.00105	-2.02	-1.01
						PHLPPL	6560193	8.78e-08	-2.02	-1.01
						PTPLA	730221	4.37e-06	-2.01	-1.01
							6110450	0.00714	-2.01	-1.01
						CNTN6	4670270	0.0408	-2.01	-1.01
						LOC342918	290689	0.00182	-2.01	-1.01
						KCNIP1	4390291	0.00084	-2.01	-1.01
						RALGPS1	990280	0.00116	-2.01	-1.01
						CLCA4	5420577	0.00466	-2.01	-1.01
						CNNM1	520519	0.000491	-2.01	-1.01
						BRUNOL4	1990112	0.00202	-2.01	-1.01
						LRFN2	1740092	0.0183	-2.01	-1.01
							730176	0.00652	-2.01	-1.01
						UBE2D2	4760047	1.06e-10	-2.01	-1.01
						MAP3K5	5810600	0.000107	-2.01	-1.01
						DOK6	7200341	0.00476	-2.01	-1.01
						RFPL1S	1740288	0.0255	-2.01	-1
						FNBP1	5270435	0.023	-2.01	-1
						FRS3	4210717	1.01e-05	-2.01	-1
						GPIHBP1	770736	0.0455	-2.01	-1
						NCKIPSD	7320468	0.000154	-2	-1
						PLEKHA1	6650324	0.00197	-2	-1
						GLRA2	4120402	0.00246	-2	-1
						OXCT1	1090768	6.93e-06	-2	-1
						NIPA1	1190288	4.9e-06	-2	-1
						ANKRD28	2760563	0.00278	-2	-1
						LARP6	5810687	0.00797	-2	-1
						TBPL1	2470333	0.000173	-2	-1

## Sheet: Mb
Symbol	ProbeID	p (Corr)	FC	Log FC		Symbol	ProbeID	p (Corr)	FC	Log FC
SOX11	3180187	1.21e-05	23.69	4.57		MBP	1340678	9.44009e-05	-61.2878	-5.93753
OTX2	1820541	0.0048	15.73	3.98		MBP	4830204	0.000124135	-48.3019	-5.59401
EBF3	7160435	0.000292	11.79	3.56		PLP1	2970544	1.92628e-05	-37.9658	-5.24663
TMSL8	1740291	0.00059	11.31	3.5		ALDOC	7330544	2.90414e-06	-30.2076	-4.91684
CD24	610437	1.5e-05	9.49	3.25		TF	6590538	3.22755e-07	-28.5445	-4.83514
TOP2A	3990619	2.06e-05	9.28	3.21		MT3	3060273	0.000124033	-27.8402	-4.7991
UBE2C	4260368	3.04e-05	8.94	3.16		NDRG2	4210411	2.54921e-05	-27.2709	-4.76929
DACH1	6510554	0.000246	8.76	3.13		MAL	4040398	9.59894e-05	-25.9335	-4.69674
SNORD13	7210035	0.00456	8.62	3.11		MAG	1440196	0.000478534	-24.0062	-4.58533
	2510661	0.00359	8.45	3.08		HEPACAM	7050333	3.6987e-09	-23.2583	-4.53968
MDK	4560717	0.000299	7.79	2.96		VSNL1	6100259	0.000301983	-21.6825	-4.43846
PRL	5860041	0.0313	7.7	2.95		FAM107A	5390463	0.000311798	-19.8316	-4.30973
UBE2C	5310471	4.71e-05	7.47	2.9		FAIM2	5270504	2.42102e-05	-19.6759	-4.29836
INSM1	4040474	0.000206	7.39	2.89		PTGDS	1820379	8.19656e-05	-18.9249	-4.24221
SOX4	3370736	2.33e-05	7.32	2.87		CENTA1	830735	3.97422e-05	-18.4042	-4.20197
LOC650369	1690465	0.000786	7.14	2.84		CAMK2A	4850170	0.0472973	-17.6875	-4.14465
NUSAP1	1500553	1.33e-05	6.92	2.79		DRD1IP	940746	0.000118948	-16.91	-4.0798
	7100379	0.00598	6.85	2.78		GRM3	3180730	7.75418e-08	-15.9385	-3.99444
OTX2	1710088	0.0143	6.72	2.75		TUBB4	3140328	0.000319385	-15.6337	-3.96659
CDK6	670286	0.00667	6.32	2.66		PLP1	2650288	1.98765e-07	-15.5006	-3.95425
KIAA0101	5090754	0.000103	6.2	2.63		TTYH1	50719	5.55773e-06	-14.9476	-3.90184
MGC39900	4200070	0.000572	5.88	2.56		ZNF365	4180301	0.000100896	-13.6307	-3.76879
CENPF	4780129	3.85e-06	5.76	2.53		NDRG4	7330739	0.00204546	-13.1914	-3.72153
EBF1	1110592	0.0165	5.72	2.52		DBNDD2	6420168	4.68574e-07	-12.8913	-3.68832
CBX2	6590278	0.000335	5.67	2.5		PVALB	5490689	0.0413573	-12.5668	-3.65155
GPC2	3390328	0.000137	5.67	2.5		BCAS1	3060343	0.00130519	-12.5516	-3.6498
MGP	940735	0.0217	5.5	2.46		OMG	2260487	2.72522e-08	-12.4965	-3.64345
MGC39900	70270	0.000337	5.45	2.45		GPR37	7210377	0.000103387	-12.1692	-3.60516
TEAD2	4670398	0.00667	5.38	2.43		GRIN1	3130192	0.00120638	-12.0558	-3.59166
MGP	1430487	0.02	5.36	2.42		FEZ1	3290458	0.000624874	-11.5083	-3.52461
EYA2	4290706	0.00943	5.28	2.4		MOBP	4010524	0.000769653	-11.1535	-3.47942
PUNC	4920131	0.00231	5.28	2.4		PACSIN1	4290133	0.00018166	-11.1241	-3.47562
ODC1	4070017	0.000189	5.16	2.37		MOBP	2030152	0.000897604	-11.065	-3.46793
PTTG1	1510291	0.000105	5.05	2.34		KLK6	2970154	0.000716366	-10.9973	-3.45908
MCM7	1470195	6.4e-06	5.02	2.33		SNCB	2450195	0.000118948	-10.9325	-3.45055
LOC728499	7160008	3.04e-05	5.02	2.33		GPR37L1	2690731	1.0996e-08	-10.9031	-3.44667
GNB3	2120324	0.0282	5	2.32		HPCAL4	5220524	3.90288e-07	-10.7905	-3.43168
COL3A1	2120021	0.0363	4.97	2.31		PLP1	5570491	0.000297679	-10.7633	-3.42806
DPYSL3	4290431	0.000352	4.97	2.31		SNCB	840671	0.000103387	-10.6389	-3.41128
KIAA0182	4390382	0.000103	4.95	2.31		RAP1GAP	4890181	1.53293e-05	-10.6375	-3.41108
GINS2	6020735	9.99e-06	4.82	2.27		CHN1	610332	0.00816897	-10.5807	-3.40336
TGFBI	7650358	0.0271	4.74	2.25		AQP4	2750176	9.45272e-05	-10.5121	-3.39398
ILF3	3360689	2.58e-05	4.71	2.24		QDPR	6900450	3.39723e-06	-10.4755	-3.38894
FBLN1	580739	0.00683	4.7	2.23		SCRG1	1110048	0.00314222	-10.1474	-3.34303
SLCO2A1	430161	0.0112	4.67	2.22		FGFR3	6520139	0.00174566	-10.0904	-3.33491
EDG4	1170605	6.29e-07	4.56	2.19		THY1	6480204	0.000773248	-10.0876	-3.33452
H2AFY2	2900041	0.000187	4.42	2.14		HOPX	3850246	7.70176e-05	-10.026	-3.32568
CCND2	1570348	0.00228	4.4	2.14		GOLSYN	2690411	0.000296931	-9.78746	-3.29093
CCNB2	5360070	0.000447	4.37	2.13		KNDC1	4830594	1.381e-08	-9.71981	-3.28093
PHF21B	6350672	0.000566	4.37	2.13		SOX8	7320139	0.00145374	-9.62219	-3.26636
NOPE	6480014	2.66e-05	4.34	2.12		SNCA	5360273	9.4647e-05	-9.60899	-3.26439
KIAA1683	3850754	0.00452	4.28	2.1		BCYRN1	5960411	0.000350274	-9.60747	-3.26416
HMGB2	7610537	4.79e-05	4.28	2.1		SLC6A1	5550440	4.78667e-05	-9.52884	-3.2523
HMGB2	5900482	0.0001	4.25	2.09		KCNT1	990086	0.000485001	-9.49736	-3.24753
CD24	5090347	0.00099	4.22	2.08		MOBP	650048	0.00122137	-9.4896	-3.24635
PCBP4	5690743	0.00106	4.21	2.08		MOBP	6560730	0.0028284	-9.48366	-3.24544
NT5DC2	6840301	0.000269	4.17	2.06		SYN2	1940725	1.30053e-05	-9.40492	-3.23342
CCDC14	4390612	0.000124	4.16	2.06		CSRP1	6370397	9.45272e-05	-9.25954	-3.21094
UHRF1	2940110	0.000128	4.07	2.03		CYP46A1	1770484	0.0174849	-9.19509	-3.20086
MEX3B	6940446	0.000312	4.05	2.02		ITPKA	6560546	0.00333877	-9.17863	-3.19828
TIMELESS	4180050	0.000405	4.02	2.01		SCG5	5260343	0.00693369	-9.13352	-3.19117
PTTG1	10414	0.000145	3.98	1.99		DKK3	5390451	0.00434117	-9.13022	-3.19065
OTX2	3460546	0.0104	3.98	1.99		LPAR1	1050356	0.000238003	-9.10405	-3.18651
ROBO3	5860717	0.0472	3.96	1.99		LHPP	2230091	2.17957e-05	-9.07573	-3.18201
LOC649841	6580088	0.0205	3.93	1.98		2004-09-01	4670458	0.00132139	-9.04043	-3.17639
NCAPG	1450280	0.000578	3.87	1.95		GPM6B	2760228	3.8538e-06	-9.03843	-3.17607
RPS15A	7100717	0.000786	3.86	1.95		GAD1	3840192	0.0478082	-9.01731	-3.1727
CKS2	780528	0.000291	3.86	1.95		ATP1B1	6060482	0.000113815	-8.91731	-3.15661
CDC45L	2320170	0.000148	3.84	1.94		AK5	6270148	0.0369415	-8.90156	-3.15406
CDK5RAP3	650601	2.06e-05	3.82	1.93		PMP2	1690403	0.00603348	-8.87534	-3.1498
COL4A1	5910431	0.0317	3.81	1.93		PLEKHB1	2690133	1.22799e-05	-8.85864	-3.14708
C1orf187	5260390	0.0182	3.8	1.93		NRIP3	2630044	2.32865e-05	-8.76951	-3.1325
NEUROG1	5260450	0.0242	3.78	1.92		PCP4	6200148	0.00456053	-8.74028	-3.12768
SMC4	5910689	3.06e-05	3.77	1.91		MAP6D1	2680538	0.000199782	-8.64021	-3.11107
FBLN1	4830685	0.0177	3.76	1.91		HSPA2	2940577	0.000352974	-8.52503	-3.0917
CHD7	1580487	0.0107	3.76	1.91		MAL	6330196	0.00302309	-8.50072	-3.08759
ASPM	6130441	1.82e-05	3.71	1.89		SCN2A	4730066	0.00758951	-8.43232	-3.07593
VASH2	3830129	0.00607	3.67	1.88		GFAP	3190167	0.00128852	-8.41931	-3.0737
LOC646531	3310301	4.06e-05	3.64	1.86		GPM6B	2630279	0.000607069	-8.40084	-3.07053
CDK5RAP3	5550465	1.96e-05	3.64	1.86		GABARAPL1	6420465	3.8538e-06	-8.12873	-3.02303
FBLN1	6040494	0.0221	3.62	1.86		DNM3	2190475	0.000301983	-7.89386	-2.98073
CDC20	1500010	0.00111	3.6	1.85		SCN2B	4540301	1.70166e-07	-7.88204	-2.97857
SMARCC1	620458	0.000288	3.6	1.85		SLC12A5	2070372	0.0085994	-7.77728	-2.95926
DYNLT1	6350634	0.000103	3.58	1.84		SLC1A3	4210403	0.00374458	-7.71746	-2.94813
DBN1	6760008	0.00151	3.55	1.83		CYP2J2	1570661	3.15347e-09	-7.71342	-2.94737
	7100653	0.0143	3.53	1.82		KIAA1394	3180504	0.000899855	-7.67955	-2.94102
GTF2IRD1	4200577	0.000984	3.52	1.82		PPP2R2C	3450047	0.0255796	-7.53373	-2.91336
LOC388275	2940066	0.00212	3.51	1.81		BAALC	270431	0.000122461	-7.5107	-2.90895
RPLP0	1470349	0.0108	3.5	1.81		SIRPA	1940129	0.000301983	-7.45785	-2.89876
STK36	6420161	0.000117	3.5	1.81		RCAN2	630161	0.00125455	-7.41796	-2.89102
HNRPA1P4	1820093	0.0012	3.49	1.8		NKX6-2	4880446	0.000258848	-7.41526	-2.8905
VANGL2	4070626	0.000319	3.48	1.8		GAS7	1070435	0.000865506	-7.37985	-2.88359
TCF3	4900348	0.00188	3.48	1.8		MAP1A	4920202	4.45498e-05	-7.37758	-2.88315
LOC649049	4570475	0.00235	3.48	1.8		ELMOD1	4810487	5.83254e-06	-7.3718	-2.88202
EGFLAM	6270372	0.0494	3.47	1.8		SLC25A18	5080341	0.000130071	-7.32436	-2.8727
E2F2	5340338	2.85e-05	3.47	1.8		PLLP	5670687	0.000544294	-7.31554	-2.87096
ST8SIA2	150066	0.00927	3.43	1.78		CRYAB	6110079	0.0100183	-7.276	-2.86315
DVL3	1070612	0.000653	3.43	1.78		HRASLS3	2510593	0.000241454	-7.25247	-2.85847
CDC2	1050706	7.21e-05	3.43	1.78		TUBA4A	4760474	2.54113e-05	-7.19691	-2.84738
ZSWIM4	1170072	2.39e-05	3.42	1.77		GRM3	4040707	3.46721e-05	-7.15499	-2.83895
CCND2	3460520	0.00238	3.42	1.77		HSPA2	6270274	0.000106839	-7.1362	-2.83516
BAZ1A	940288	0.00187	3.41	1.77		ITPR1	3990646	1.12426e-05	-7.13265	-2.83444
SPIN4	3420075	0.000391	3.39	1.76		PRKCZ	2750324	0.000738952	-7.12168	-2.83222
PTBP1	4260754	7.63e-05	3.37	1.75		PRKCZ	130551	0.000103387	-7.02851	-2.81322
HMGN1	4390195	1.63e-05	3.35	1.74		TMEM144	1340026	0.000130048	-7.02626	-2.81276
CDCA7	2070520	0.00183	3.35	1.74		ERMN	2140202	0.000301983	-7.0065	-2.80869
YBX1	4150053	7.42e-05	3.34	1.74		OPCML	2970070	0.00198116	-6.97505	-2.8022
DACH1	2230184	0.00907	3.33	1.74		AGXT2L1	2600768	6.87066e-06	-6.91816	-2.79039
TUBB	6580474	0.00152	3.3	1.72		C1orf61	4890670	0.000140426	-6.86109	-2.77844
ACTL6A	5080603	0.000139	3.3	1.72		NEFM	1660767	0.00457821	-6.84683	-2.77544
LOC648210	6510246	0.00234	3.26	1.7		ENPP2	840678	0.000206332	-6.83744	-2.77346
PTBP1	6060332	0.000117	3.25	1.7		TPPP	5390541	0.00154633	-6.83132	-2.77216
TMEM97	3420541	0.00444	3.25	1.7		PPP1R1B	1940747	0.0320761	-6.79679	-2.76485
NUSAP1	6350053	0.000297	3.24	1.7		ALDH1A1	6510754	0.0143671	-6.76367	-2.75781
C16orf53	4230066	0.0122	3.23	1.69		UNC13C	1660152	0.00275287	-6.7601	-2.75704
RCOR2	2140553	0.0245	3.22	1.69		TAGLN3	3520768	0.00111219	-6.68304	-2.7405
EZH2	4180524	6.81e-05	3.22	1.69		APOE	730414	0.00256821	-6.66094	-2.73573
PPP1R14B	5290097	0.000334	3.2	1.68		SERPINI1	3440156	0.0127608	-6.61805	-2.72641
RND3	4210524	0.012	3.19	1.67		PAQR6	6550367	4.12089e-05	-6.5372	-2.70867
LOC653080	4060685	2.61e-05	3.19	1.67		SYT1	6270327	0.000926627	-6.50508	-2.70157
LOC642817	1230022	0.00103	3.19	1.67		NKX2-2	7610441	1.35499e-08	-6.49284	-2.69885
AUTS2	1470762	0.00117	3.17	1.67		SLC44A1	4730541	0.000125002	-6.48937	-2.69808
REC8	70541	0.000716	3.16	1.66		GJA1	6940017	4.68904e-05	-6.46282	-2.69216
RPS2	5220037	0.00846	3.16	1.66		VSNL1	1170553	0.000133592	-6.45785	-2.69105
LOC647000	3310288	0.00145	3.16	1.66		PSD3	5560630	0.00143842	-6.45239	-2.68983
	2370168	0.00415	3.15	1.65		EPDR1	6400044	0.000397043	-6.44028	-2.68712
CKS2	6200468	0.00206	3.14	1.65		SNAP25	670075	0.000281567	-6.3937	-2.67665
BIRC5	1230682	7.72e-05	3.14	1.65		FABP7	7040678	0.00644663	-6.38833	-2.67544
TP53TG3	6060376	0.023	3.14	1.65		EEF1A2	6370356	0.0162829	-6.31548	-2.65889
RPESP	2600397	0.016	3.14	1.65		LOC202134	1450471	0.000117216	-6.28833	-2.65268
MCM2	6770408	3.31e-05	3.13	1.65		CAMK2B	5130593	0.000485001	-6.27063	-2.64861
PDLIM7	4560164	0.0229	3.12	1.64		GABRA1	6900332	6.87066e-06	-6.25424	-2.64483
LOC148915	3310392	4.41e-05	3.11	1.64		DNER	4570669	0.00524632	-6.23603	-2.64063
C16orf53	2340059	0.024	3.1	1.63		CKB	4150066	0.00380592	-6.21632	-2.63606
TRMT5	5960253	1.63e-05	3.09	1.63		DKK3	4070133	0.00524203	-6.17204	-2.62575
AOF2	730725	0.00024	3.09	1.63		KIAA0513	5870301	0.000427476	-6.16678	-2.62452
ONECUT2	110189	0.00916	3.09	1.63		DIRAS2	5340605	6.31077e-05	-6.11933	-2.61337
LOC645385	2490445	0.00108	3.08	1.62		BCAS1	670372	0.00476609	-6.10835	-2.61078
KIF11	1110022	0.00021	3.08	1.62		GALNT9	5340136	0.00135143	-6.07345	-2.60252
MSI1	7200725	0.00144	3.08	1.62		KIAA0367	3940392	0.000389438	-6.05188	-2.59738
ZNF462	1820646	0.00329	3.07	1.62		ADORA1	4060519	0.000176935	-5.98886	-2.58228
CHTF18	1770689	2.08e-05	3.06	1.62		ENPP2	2490152	6.94397e-05	-5.98321	-2.58092
RACGAP1	2190010	0.00107	3.05	1.61		CAMK2B	6220484	3.73691e-05	-5.95857	-2.57497
HNRNPA1	4260398	0.000451	3.05	1.61		EFHD1	1980484	0.00213271	-5.94648	-2.57204
MAD2L1	870546	0.000709	3.05	1.61		SERPINE2	5080192	0.0013781	-5.94126	-2.57077
HMGN1	6220300	6.81e-05	3.04	1.61		CLDN10	840324	3.88417e-08	-5.9147	-2.56431
ZNF423	4280450	0.0147	3.04	1.6		SYN1	2120360	0.00162543	-5.91221	-2.5637
LOC91561	2490450	0.0181	3.04	1.6		ATP6V1G2	1260538	0.00398097	-5.89644	-2.55984
LOC728643	5390500	0.00668	3.03	1.6		PLLP	6020619	0.00177282	-5.86451	-2.55201
MTHFD2	6620689	0.0184	3.03	1.6		SPARCL1	1030021	0.00557192	-5.85836	-2.5505
KIF15	5360386	0.000286	3.02	1.6		HSPA12A	1400044	0.0133705	-5.81096	-2.53878
TIA1	5310358	0.000291	3.02	1.6		CA11	5220482	0.00134177	-5.80693	-2.53778
RPS4X	6040563	0.00122	3.02	1.59		SLITRK4	7330477	0.00303159	-5.7637	-2.52699
LOC400963	770554	0.00581	3.01	1.59		IL1RAPL1	4670653	0.000421381	-5.72377	-2.51697
LOC730534	1450674	6.81e-05	3.01	1.59		MAP4	4060603	0.00228775	-5.71307	-2.51427
MGC39900	2000154	0.00144	3	1.59		ABLIM2	2260471	0.00178329	-5.70249	-2.51159
CDCA5	130022	0.00136	3	1.58		CNDP1	3460037	0.000337037	-5.6822	-2.50645
WDR6	70707	1.93e-05	3	1.58		ITM2C	2650762	0.0097	-5.66819	-2.50289
MELK	160097	7.27e-05	2.99	1.58		SLC17A7	3120286	0.000548445	-5.66748	-2.50271
MBD6	1770343	0.00104	2.99	1.58		KCNK1	4810703	0.0028801	-5.65267	-2.49893
PRC1	2070494	2.54e-05	2.98	1.58		SNAP25	3440253	0.000442136	-5.62264	-2.49125
FNBP1L	4560092	0.000364	2.98	1.57		LOC387856	4850189	0.000111045	-5.56694	-2.47688
MCM3	6650053	7.96e-05	2.96	1.56		TTYH1	3170047	4.68574e-07	-5.55441	-2.47363
ZC3H5	7400669	5.8e-05	2.95	1.56		ANKRD43	2450274	1.33296e-05	-5.51778	-2.46409
CTHRC1	4860546	0.0109	2.95	1.56		OLIG1	2030403	0.0054194	-5.51456	-2.46325
TIA1	1030047	0.000194	2.93	1.55			650414	1.98765e-07	-5.5109	-2.46229
CD276	5900575	1.33e-05	2.93	1.55		CEND1	5560162	0.0002454	-5.49388	-2.45783
GNG4	4050671	0.0188	2.93	1.55		GABRB1	6130692	0.00285165	-5.4894	-2.45665
LOC730740	6980685	0.0019	2.92	1.55		PPP2R2C	460131	0.0179198	-5.48914	-2.45658
ILF3	1450075	0.000117	2.92	1.54		TCEAL6	2340066	1.92628e-05	-5.48865	-2.45645
ANTXR2	10685	0.0059	2.91	1.54		FREQ	7160142	0.00103383	-5.46434	-2.45005
OCIAD2	6420392	0.0134	2.91	1.54		SORL1	2480274	0.000315386	-5.44953	-2.44613
	1010082	0.000925	2.9	1.54		ARHGDIG	4180377	0.00115637	-5.44053	-2.44375
SLC29A4	7650047	0.0115	2.89	1.53		ACBD7	630678	7.02321e-08	-5.42652	-2.44003
PLK4	3190470	0.000335	2.88	1.53		PPAP2B	7050575	0.000326837	-5.40818	-2.43514
VPS37B	3830647	1.57e-05	2.88	1.52		CAP2	3930592	0.00223088	-5.37271	-2.42565
	3290632	0.00079	2.87	1.52		COBL	610189	0.00703405	-5.37265	-2.42563
TYMS	5910364	0.00171	2.87	1.52		2004-09-01	5900543	0.000251797	-5.33146	-2.41453
LOC440093	3180541	0.0114	2.86	1.52		CA2	460358	0.00278609	-5.28878	-2.40294
LOC653344	5310681	0.00159	2.86	1.52		PAQR6	5870397	4.67067e-05	-5.28637	-2.40228
SRC	5420592	0.0117	2.86	1.51		STXBP6	3400379	0.00894006	-5.26773	-2.39718
GUSBL1	4280630	0.0009	2.85	1.51		GLS	5570427	0.000104214	-5.25981	-2.39501
C1orf187	6100561	0.0291	2.84	1.5		SNCA	7160202	2.59641e-05	-5.25839	-2.39462
GUSBL1	5670672	0.000319	2.83	1.5		DIRAS2	3180491	0.000147039	-5.24887	-2.39201
CSRP2	1990152	0.0337	2.81	1.49		BCAN	2100446	1.96056e-05	-5.23362	-2.38781
KIFC1	5090095	0.000189	2.81	1.49		SIRPA	5360193	3.52142e-06	-5.18358	-2.37395
KNTC1	3190524	1.13e-05	2.81	1.49		MT1E	2070288	0.0014399	-5.18053	-2.3731
SMA4	4260672	0.000181	2.8	1.49		FEZ1	360427	0.000427338	-5.1762	-2.37189
XPR1	4010075	0.0176	2.8	1.48		CST3	6450543	0.00214259	-5.16754	-2.36948
BTG3	4920053	0.000577	2.79	1.48		PPP1R16B	5490333	3.8538e-06	-5.14846	-2.36414
	5960095	0.00247	2.79	1.48		GABBR1	7550328	0.00584611	-5.12289	-2.35696
RBMX	6180537	0.00105	2.79	1.48		TMEM10	2260739	0.00580406	-5.11825	-2.35565
FOXN4	6840291	0.0306	2.78	1.48		SLC31A2	6560300	0.000289493	-5.08342	-2.3458
LOC347376	3940364	0.00128	2.78	1.47		DLG2	1170048	0.00173461	-5.0748	-2.34335
HNRPA1L-2	7320424	0.00653	2.78	1.47		MGLL	160612	0.00073017	-5.05082	-2.33652
ZSCAN2	3140022	0.00117	2.77	1.47		CNTN2	4260471	0.016674	-5.04106	-2.33373
RPLP0	3940370	0.0033	2.77	1.47		CAMK2B	1710131	0.00060546	-5.03834	-2.33295
CELSR3	6350437	0.000973	2.76	1.47		GNG7	1300139	5.11957e-05	-5.02758	-2.32987
LOC728715	6770746	0.000999	2.76	1.47		SYNPR	1850632	0.000458245	-4.99443	-2.32032
LOC347544	2570286	0.00698	2.76	1.46		TCEAL2	3940424	0.0393087	-4.95358	-2.30847
SEMA6D	870309	5.28e-05	2.76	1.46			1030626	3.39199e-05	-4.93999	-2.30451
SMA4	510133	0.00131	2.75	1.46		TSC22D4	6200240	1.87906e-05	-4.93309	-2.30249
GUSBL1	60722	0.000846	2.75	1.46		TAGLN3	3830445	0.00181477	-4.89797	-2.29218
AADAT	6270181	0.0103	2.75	1.46		YWHAH	4810653	4.85383e-05	-4.89046	-2.28997
LOC283412	4250392	0.0143	2.75	1.46		SORL1	6940039	0.000724272	-4.87933	-2.28668
CASP2	3360059	0.000387	2.75	1.46		SCN1B	6560154	0.00160436	-4.87868	-2.28649
LOC645436	4390315	0.00136	2.74	1.46		LOC649970	630196	0.000715421	-4.87058	-2.28409
CDK4	7380110	0.000274	2.74	1.45		LARP6	4830433	0.000145286	-4.86898	-2.28362
WEE1	2970332	0.000336	2.74	1.45		AGT	2850301	9.74277e-05	-4.8647	-2.28235
PRKX	1470367	0.00392	2.74	1.45		NTRK2	3870246	0.000349206	-4.85106	-2.2783
C19orf48	2850630	0.0232	2.71	1.44		GNG3	450632	0.00665053	-4.82845	-2.27156
LOC653884	290687	2.82e-05	2.71	1.44		C19orf4	6960035	0.000138346	-4.80523	-2.26461
TMEM91	3990259	0.0436	2.71	1.44		KCNAB1	2970279	0.00011158	-4.7917	-2.26054
LOC648210	6900048	0.00295	2.7	1.43		GABBR2	4780563	0.0163994	-4.78149	-2.25746
MCM10	7570181	0.000243	2.7	1.43		SH3GL2	2600465	0.04469	-4.77185	-2.25455
CCDC45	2070593	0.00369	2.7	1.43		KIAA0672	110575	0.000315386	-4.77166	-2.25449
MFSD10	3870577	0.000147	2.7	1.43		CNTNAP1	4570358	0.00036193	-4.76263	-2.25176
PRR6	1030026	0.00502	2.69	1.43		GLDN	5860402	0.000318096	-4.73351	-2.24291
GPR125	2060707	0.000103	2.69	1.43		MAP7	5820491	0.000682988	-4.7268	-2.24086
TTK	5870725	3.17e-05	2.67	1.42		LMTK3	6980632	0.0118695	-4.72625	-2.2407
CKS1B	4210088	0.00202	2.67	1.42		PRKCE	1690039	2.56067e-06	-4.71723	-2.23794
PCGF2	3830296	0.00306	2.67	1.42		GPM6B	3870202	0.00125883	-4.70829	-2.2352
LOC648695	4860703	0.00021	2.67	1.42		SLC6A17	20139	0.000780526	-4.70401	-2.23389
PTTG3	5960224	0.000155	2.66	1.41		SLC32A1	840215	4.32433e-05	-4.68852	-2.22913
NUDT1	650347	0.00032	2.66	1.41		SCD	2140128	0.00259451	-4.68099	-2.22681
NSUN5C	2970167	0.000126	2.66	1.41		SLC6A1	1660564	2.29125e-05	-4.67664	-2.22547
LOC644511	1440398	0.00333	2.64	1.4		ELMO1	2750154	0.0221795	-4.66787	-2.22277
ONECUT2	2480431	0.007	2.64	1.4		PPP1R14A	6020468	0.00167509	-4.66589	-2.22215
LOC153561	4640286	0.000842	2.63	1.4		BEX5	1450240	0.000386886	-4.66157	-2.22081
DSE	7210170	0.0288	2.62	1.39			3400709	2.54113e-05	-4.65573	-2.21901
GADD45G	5570114	0.00847	2.62	1.39		SLC25A23	6280092	0.00055069	-4.65353	-2.21833
RCC2	1340360	0.00326	2.62	1.39		COX7A1	5390138	0.000598482	-4.64407	-2.21539
SETDB1	6450722	0.000159	2.62	1.39		CRYM	1010431	0.00192718	-4.63194	-2.21162
LOC646849	840577	0.011	2.62	1.39		LY6E	4890270	0.00132191	-4.62115	-2.20825
NOPE	3170754	0.000189	2.62	1.39		C6orf65	3520164	0.00101647	-4.61133	-2.20518
PCDHB17	3520719	0.00126	2.61	1.39		GOT1	5690373	0.000119241	-4.59952	-2.20148
RAD51AP1	4150196	0.000124	2.61	1.39		C7orf41	1740458	0.00114181	-4.58858	-2.19805
ACTL6A	5220358	0.000319	2.61	1.38		RAPGEF4	2100753	0.000221395	-4.58642	-2.19737
ROD1	6200128	0.0249	2.6	1.38		VAMP1	6650639	0.00209103	-4.54376	-2.18389
LOC285900	2480403	0.00193	2.6	1.38		PPP3R1	6200768	9.82812e-05	-4.54099	-2.18301
RPL13A	6060356	0.0462	2.6	1.38		SCD5	3610671	0.000103387	-4.5396	-2.18256
SMARCD1	3400593	0.000302	2.59	1.38		CDS1	5860010	1.23627e-05	-4.53501	-2.1811
RPL12	7550458	0.0128	2.59	1.37		RIMS3	4040189	0.00576764	-4.52633	-2.17834
USP36	7160612	0.000285	2.58	1.37		DNM1	2320546	6.19367e-05	-4.52181	-2.1769
KIF11	4060176	2.6e-05	2.58	1.36		CNTNAP4	7210022	1.20939e-05	-4.52042	-2.17646
RPS4X	7510482	0.00142	2.58	1.36		GJB6	3120113	0.000107104	-4.52034	-2.17643
GTPBP3	2710431	3.91e-05	2.57	1.36		DYNC1I1	3520762	0.0294761	-4.5175	-2.17553
RPAIN	730543	0.00147	2.57	1.36		LGI1	4150068	0.00161838	-4.51205	-2.17378
LOC729264	2650056	0.0331	2.57	1.36		C8orf46	4570341	0.0292768	-4.51126	-2.17353
FLJ20444	1770148	0.00069	2.57	1.36		KIF1A	6520440	0.00991165	-4.50583	-2.17179
SMC3	2970292	0.000274	2.57	1.36		PANX2	4070300	0.000117216	-4.50545	-2.17167
TROAP	4760646	0.000116	2.56	1.36		PHACTR3	3440341	0.0163288	-4.49718	-2.16902
GPX7	4200543	0.00537	2.56	1.36		MTUS1	7320520	4.9518e-05	-4.46598	-2.15898
LOC643287	730142	0.000145	2.56	1.36		CADM2	4150471	2.72522e-08	-4.46204	-2.1577
LOC158345	3890747	0.00589	2.56	1.35		UGT8	1580196	0.000434366	-4.45496	-2.15541
IMPDH2	4590026	0.0254	2.56	1.35		MYBPC1	840017	0.000769653	-4.44523	-2.15226
LOC730746	2260025	0.0104	2.55	1.35		ACSBG1	2480730	2.54113e-05	-4.43076	-2.14755
HNRNPAB	3370487	1.93e-05	2.55	1.35		CALB2	5860039	0.0135517	-4.41379	-2.14202
C14orf93	4610484	0.000235	2.55	1.35		ALDH1A1	1070477	0.00355043	-4.40742	-2.13993
PRKX	70139	0.0103	2.54	1.35		DAAM2	1820747	0.000584951	-4.38916	-2.13395
LOC728565	2060372	0.00233	2.54	1.35		CRYM	1980608	3.12074e-07	-4.36408	-2.12568
XPR1	5290246	0.0218	2.54	1.34			1510608	0.000831776	-4.35884	-2.12394
PLXNA3	4150132	0.0149	2.53	1.34		CALM1	1660477	0.00232705	-4.35831	-2.12377
KLHDC8A	7380452	0.00852	2.53	1.34		C11orf41	6200025	0.00831206	-4.35032	-2.12112
ZNF219	6550632	0.00629	2.53	1.34		HNT	770202	3.03872e-05	-4.3477	-2.12025
ANKRD36	5810050	0.00281	2.53	1.34		NAPB	3890470	0.00250563	-4.33591	-2.11633
LOC732450	6270711	0.00115	2.53	1.34		GFOD1	5720059	0.00034117	-4.32731	-2.11347
HDAC2	6900750	0.000424	2.53	1.34		ALDH1L1	6660341	0.000113131	-4.32248	-2.11186
ZNF627	870594	0.00249	2.52	1.33		CYP4X1	3290048	2.83721e-05	-4.31032	-2.10779
KIAA1949	7560037	0.000849	2.52	1.33		NINJ2	6860278	0.00312174	-4.30391	-2.10565
RFC4	7210435	0.000148	2.51	1.33		TNS3	5560561	0.00472862	-4.28803	-2.10032
KIAA1211	2120398	0.000119	2.51	1.33		SOX2	5130156	0.0284607	-4.27187	-2.09487
CSNK1E	1230187	0.00201	2.51	1.33		CHD5	1500563	0.00828632	-4.27154	-2.09475
APEX1	3120309	0.00324	2.51	1.33		SYT13	4810730	0.0337251	-4.26873	-2.09381
HMGN2	4050541	0.000614	2.5	1.32		PEA15	3610228	0.000609097	-4.26009	-2.09088
C14orf106	1450603	2.26e-05	2.5	1.32		FBXL16	6840390	0.011508	-4.25656	-2.08969
TAF1C	6380131	0.000453	2.49	1.32		SEC14L5	6770543	0.0118937	-4.23812	-2.08343
STARD13	3440184	0.0435	2.49	1.32		SCRN1	1030239	0.00207964	-4.22499	-2.07895
FBL	4880360	0.0444	2.49	1.31		NCDN	5310458	0.00420901	-4.20964	-2.0737
ANKRD57	2510224	0.019	2.48	1.31		KCND2	7210180	0.0109217	-4.20829	-2.07324
CDK2	4590064	2.56e-05	2.48	1.31		NEFL	3140139	0.0298725	-4.20823	-2.07321
SNORA70	650278	0.000155	2.48	1.31		RAB6B	4780463	0.00383862	-4.19906	-2.07007
MCM3	6290494	1.63e-05	2.47	1.31		MEGF10	270201	0.000118948	-4.19347	-2.06814
CKAP2L	6380324	0.000397	2.47	1.3		GAD2	7210736	8.70228e-05	-4.19104	-2.06731
LOC402251	3440670	0.00229	2.47	1.3		C13orf15	160242	0.00553219	-4.18009	-2.06354
KIF21B	4490025	0.027	2.47	1.3		TMEFF2	270703	0.0289803	-4.17835	-2.06293
LOC653080	6660128	0.00225	2.46	1.3		ITM2C	1110669	0.0181774	-4.15985	-2.05653
WDR68	2000577	0.00215	2.45	1.29		ATP1A2	3990092	0.0405683	-4.15715	-2.0556
AURKB	6770026	0.00436	2.45	1.29		RIT2	6960746	0.00422323	-4.14708	-2.0521
NSUN5B	4070367	0.00026	2.44	1.29		CADPS2	7160102	0.0309882	-4.14093	-2.04996
LOC652726	2340446	0.00599	2.44	1.29		FBXO2	4540215	5.79468e-05	-4.13577	-2.04815
VASH1	580465	0.0125	2.44	1.29		SNCB	1510059	8.04748e-06	-4.11771	-2.04184
IL17RD	4060017	0.0378	2.43	1.28		TSPAN7	3840767	0.00105759	-4.11229	-2.03994
LOC648622	4050377	0.0038	2.43	1.28		EPHA4	6650482	7.71442e-05	-4.11115	-2.03954
RPL4	4250445	0.00337	2.43	1.28		FGF12	4070184	0.000240086	-4.10213	-2.03637
CXADR	870161	0.0437	2.43	1.28		OPTN	5260215	5.12754e-05	-4.08469	-2.03023
MAPRE1	6060731	2e-05	2.43	1.28		ATP2B2	3520193	0.00154715	-4.07755	-2.0277
PPP1R10	6480474	0.000458	2.43	1.28		NBPF20	5310044	0.00323242	-4.06063	-2.0217
ZNF83	3130370	0.00577	2.42	1.28		IFIT1	2000148	2.56067e-06	-4.05615	-2.02011
SETBP1	5310079	0.0272	2.42	1.28		GABRG2	2120600	0.018422	-4.05595	-2.02004
RNF165	10019	0.0109	2.42	1.27		SLC8A2	2320369	0.022376	-4.02195	-2.00789
HNRPH1	540725	0.0013	2.42	1.27		TLE4	5310360	0.000806408	-3.99061	-1.99661
RFC4	2030315	0.000321	2.42	1.27		SPRYD3	3180521	4.94121e-05	-3.98574	-1.99485
LOC651149	6590446	0.035	2.41	1.27		DOC2A	4220475	0.000107104	-3.98214	-1.99354
ZNF627	240132	0.00194	2.41	1.27		D4S234E	2750475	0.0156274	-3.98143	-1.99329
ARL6IP6	670382	0.00192	2.41	1.27		RNASE1	4010296	0.00968747	-3.9551	-1.98372
ZNF135	2470768	0.000199	2.41	1.27		ATP1B1	4180452	0.00264314	-3.94752	-1.98095
KIF20A	1050195	0.000315	2.4	1.27		NSF	5260138	0.000982773	-3.9419	-1.97889
LOC645688	3130736	0.0166	2.4	1.26		LOC649095	6480246	0.000452743	-3.94056	-1.9784
TUBB	3610259	0.00413	2.4	1.26		KCNK1	6660671	0.00124661	-3.93084	-1.97484
CENPK	5700086	0.000297	2.4	1.26		MT1G	1170300	0.0485592	-3.93042	-1.97469
IVNS1ABP	5560338	0.0115	2.4	1.26		CNP	6370592	0.00744128	-3.92333	-1.97208
H3F3A	2850026	0.00815	2.39	1.26			1940563	0.00403117	-3.91808	-1.97015
ROD1	6370678	0.0372	2.39	1.26			1260079	0.025558	-3.91515	-1.96907
	7400138	0.00187	2.39	1.26		MGC33846	4730242	0.000224204	-3.91105	-1.96755
FLJ38717	670136	0.00857	2.39	1.26		KCNJ16	3370544	0.0113096	-3.91016	-1.96723
HNRNPAB	5810440	4.71e-05	2.39	1.26		TPRG1L	4260722	4.64997e-05	-3.89946	-1.96327
NONO	4560056	0.0125	2.39	1.26		GJC2	6520356	0.00225532	-3.89935	-1.96323
AFAP1	2690187	0.00204	2.39	1.26		RTN4	6770189	0.0039729	-3.89625	-1.96209
APEX1	6510053	0.00146	2.39	1.26		ARPP-21	1690561	0.00354674	-3.89111	-1.96018
MIDN	940291	3.47e-05	2.38	1.25		SOX21	2570538	1.99936e-05	-3.88979	-1.95969
ILF2	5690437	0.000288	2.38	1.25		ANKRD9	7050370	3.59993e-05	-3.87772	-1.95521
LOC644039	7000274	0.00883	2.38	1.25		ZDHHC14	7610091	8.29004e-06	-3.87511	-1.95424
LOC285053	870593	0.00449	2.38	1.25		DLG4	5560110	0.000293979	-3.872	-1.95308
CROP	5900129	0.014	2.37	1.24		PRSS3	5080139	0.000319385	-3.86712	-1.95126
PILRB	1570039	0.0359	2.36	1.24		RFTN2	1090722	0.0168806	-3.85908	-1.94826
LRBA	6020291	0.0102	2.36	1.24		LOC730994	3800273	0.0172862	-3.85751	-1.94767
ITGB1	650066	0.0142	2.36	1.24		SPARCL1	6960148	0.0104316	-3.85293	-1.94596
ROR1	6060333	0.0231	2.36	1.24		PALM	4540682	0.0167013	-3.8527	-1.94587
CCDC77	3850291	0.000533	2.36	1.24		CDH10	2260424	0.0170623	-3.85072	-1.94513
ACLY	4290279	0.00654	2.36	1.24		2004-09-01	6180215	0.000773478	-3.84806	-1.94413
CSF2RA	2900053	0.0136	2.36	1.24		TYRO3	5820193	0.0034148	-3.82781	-1.93652
LOC401237	1470546	0.0237	2.35	1.23		CD99L2	5420358	1.88534e-05	-3.82078	-1.93387
NUP160	5050670	0.00289	2.35	1.23		PLCXD3	3440598	0.00922194	-3.80922	-1.9295
ZWINT	3800474	0.000391	2.35	1.23		C18orf51	6450097	0.000193911	-3.80846	-1.92921
PLEKHG4	2640014	0.0427	2.35	1.23		PAQR8	2070451	0.00720648	-3.80735	-1.92879
QARS	2710253	0.00124	2.35	1.23		KCTD8	1980079	0.0042855	-3.80599	-1.92827
HMGB3	7570050	0.00125	2.34	1.23		NPTX1	6100468	0.00260563	-3.79786	-1.92519
LOC440927	3190348	0.0009	2.34	1.23		GPR83	110398	0.00907415	-3.78908	-1.92185
MTA1	1690521	0.000177	2.34	1.23		HAPLN4	6510114	0.000103387	-3.77943	-1.91817
NGFRAP1	1440133	0.00522	2.34	1.23		ARPP-21	7210554	0.00456782	-3.77436	-1.91623
RPS15A	3360608	0.00369	2.34	1.23		FEZ1	3930168	0.000246804	-3.77254	-1.91554
VEZF1	510341	0.00157	2.34	1.23		SGSM1	840364	0.000291182	-3.75855	-1.91018
PCDHB9	7210156	0.00186	2.34	1.23		GNAO1	4010204	0.00828073	-3.74768	-1.906
TDG	1990253	0.000122	2.34	1.23		SPOCK2	3840554	0.0471727	-3.73595	-1.90147
C20orf108	770561	0.0443	2.33	1.22		PALM2	3780022	0.0205409	-3.73253	-1.90015
LOC440589	130224	0.0142	2.33	1.22		AMPH	360402	0.00671653	-3.72887	-1.89874
LMNB2	7570148	0.00114	2.33	1.22		TCEAL3	730739	3.2702e-05	-3.71999	-1.8953
EBPL	5490477	0.0235	2.33	1.22		SHANK3	1170301	0.000855317	-3.71553	-1.89357
EIF3EIP	2190221	0.0383	2.32	1.21		NDRG2	1690176	0.000319385	-3.71444	-1.89314
	2490543	0.0136	2.32	1.21		RAB31	6590341	0.0223414	-3.71372	-1.89286
ADFP	460204	0.0059	2.32	1.21		SYT11	5910500	0.000825561	-3.70718	-1.89032
COMMD6	4260484	3.69e-05	2.31	1.21		CA2	2060674	0.00678343	-3.69535	-1.88571
TP53INP1	6660630	0.0014	2.31	1.21		PRODH	5860689	3.98416e-06	-3.68937	-1.88337
IVNS1ABP	4280228	0.0325	2.31	1.21		BHLHB3	2900220	1.8238e-06	-3.68401	-1.88128
LOC220433	6200747	0.0081	2.31	1.21		BSCL2	6900224	0.000665895	-3.6688	-1.87531
NASP	4260682	0.00548	2.3	1.2		S100A13	5130497	0.000117216	-3.66748	-1.87479
KIAA1641	4570075	0.000228	2.3	1.2			3180603	0.000942224	-3.6544	-1.86963
RPS15A	2370193	0.0078	2.29	1.19		TMEM151A	4850543	0.00430079	-3.6486	-1.86734
LAMA2	1470296	0.0291	2.29	1.19		MAP7	3120475	0.00224413	-3.63694	-1.86272
N4BP2	5810367	0.0424	2.29	1.19		MAP7D2	3390088	0.000625462	-3.62457	-1.85781
LOC653210	1300537	0.007	2.28	1.19		FLJ20160	3870291	0.000130048	-3.62361	-1.85743
GNL3	5270167	0.0164	2.28	1.19		CX3CR1	2070168	0.000942224	-3.62231	-1.85691
LOC649447	5420750	0.00708	2.28	1.19		ATP1A1	3370164	0.000892883	-3.62216	-1.85685
CDK5RAP2	5690228	0.000596	2.28	1.19		KIAA0644	5690239	0.000171529	-3.6127	-1.85308
JARID1B	5870482	0.000486	2.28	1.19			1980402	0.015429	-3.60927	-1.85171
C17orf70	4540064	0.0292	2.28	1.19		TACC1	2940373	0.0119312	-3.60555	-1.85022
NUP62	4200068	0.000155	2.28	1.19		AADACL1	7650020	0.000146822	-3.59705	-1.84682
CCNA2	2650608	0.00148	2.28	1.19		SPINT2	1240730	0.00136637	-3.58379	-1.84148
FAM110A	6400402	0.00132	2.28	1.19		MAGEE1	2760689	0.001255	-3.57846	-1.83934
KDELR1	2510209	0.000243	2.28	1.19		RGL1	3180039	0.0439569	-3.56773	-1.83501
MMP11	2370632	0.00239	2.27	1.18			4390451	0.00640296	-3.56631	-1.83443
ONECUT2	510360	0.00198	2.27	1.18		NRXN2	3360678	0.0242961	-3.53335	-1.82104
FAM39DP	1240441	0.00819	2.27	1.18		PCDH9	6660707	0.00175266	-3.53235	-1.82063
NBPF1	6480561	0.00745	2.27	1.18		CPLX1	2680746	0.0119144	-3.5294	-1.81942
HNRPR	6560672	0.0107	2.27	1.18		CAPN3	3870441	0.000319385	-3.52587	-1.81798
PNN	7150132	0.000524	2.27	1.18		MT1M	1400634	0.0107374	-3.52245	-1.81658
PLXNB2	10673	0.0203	2.27	1.18		ARPP-21	7160437	0.00425272	-3.52057	-1.81581
PRIM1	2140273	0.00106	2.27	1.18		CENTG3	3890431	8.84696e-05	-3.51557	-1.81376
KIAA0020	1500603	0.00395	2.26	1.18		PIP3-E	5340471	1.61777e-05	-3.51512	-1.81357
LOC644063	1770470	0.00193	2.26	1.18		CAMK2B	3170544	0.000124135	-3.51341	-1.81287
OIP5	7000161	0.000282	2.26	1.18		2008-09-01	1500451	0.000313354	-3.5091	-1.8111
LOC390354	510397	0.0195	2.26	1.17		SLN	4570639	0.00139597	-3.50456	-1.80923
ARS2	3420121	0.000289	2.26	1.17		MDH1	3390603	0.00049195	-3.49689	-1.80607
ZNF581	3890482	0.0142	2.26	1.17		OLIG2	1980598	0.00709725	-3.49607	-1.80573
ZNF652	5900053	0.0379	2.25	1.17		SFXN5	4560192	2.82117e-05	-3.48485	-1.8011
ANKRD36B	3060010	0.00251	2.25	1.17		SYNGR1	6650438	0.000702737	-3.48439	-1.80091
TSEN34	5820528	5.55e-05	2.24	1.17		PCSK1N	4210678	0.0152141	-3.47256	-1.796
ONECUT2	6350192	0.0113	2.24	1.17		C10orf56	6110195	0.000748199	-3.47131	-1.79548
FANCD2	2690240	0.000386	2.24	1.17		B3GNT6	2260220	1.92628e-05	-3.46739	-1.79385
TRIM28	3890600	7.17e-05	2.24	1.17		HPCAL1	520184	0.0216009	-3.46632	-1.79341
CPXM1	730577	0.0079	2.24	1.16		CX3CL1	630521	0.0430494	-3.46211	-1.79165
EEF1G	4560719	0.0336	2.24	1.16		LOC387856	5550259	2.54113e-05	-3.46048	-1.79097
DYRK2	2100743	0.000329	2.24	1.16		HNT	1440376	0.0198838	-3.45977	-1.79068
REC8	4830338	0.00159	2.24	1.16		MICAL2	1430463	0.000543654	-3.45744	-1.7897
SLC26A10	70301	0.00881	2.24	1.16		SYN2	3420044	0.00632709	-3.45704	-1.78954
EZH2	60639	0.000297	2.23	1.16			6100161	0.00175266	-3.45051	-1.78681
SYNE2	160121	0.0388	2.23	1.16		PAK1	6250685	3.65667e-05	-3.44192	-1.78321
LOC641901	4230082	0.0301	2.23	1.16		ANKS1B	2350201	0.0248478	-3.43933	-1.78213
LOC646783	2570465	0.0145	2.23	1.16		GRAMD3	4890451	0.000134101	-3.43926	-1.7821
EP400	6330195	0.0163	2.23	1.16		SLCO3A1	1440348	4.06178e-05	-3.43887	-1.78194
RYK	1090523	0.00235	2.23	1.16		SLC4A4	5130053	0.00171336	-3.43878	-1.78189
PDIA5	3170491	0.0424	2.22	1.15		TMOD1	3140520	0.000899535	-3.43169	-1.77892
TMEM43	2510392	0.00229	2.22	1.15		CKMT1A	3420661	0.00552766	-3.43031	-1.77834
FBXL10	1190246	0.00671	2.22	1.15		OLFM1	3800204	0.00325481	-3.41972	-1.77388
IRF2BP2	6660768	0.000883	2.21	1.15		ACCN1	240592	0.00150755	-3.41365	-1.77132
LOC440926	2360136	0.00406	2.21	1.14		C9orf165	1500673	0.000295666	-3.40888	-1.7693
SNORD31	6660010	0.0118	2.21	1.14		EDG8	1440750	0.00289981	-3.40706	-1.76853
LOC643433	5390685	0.01	2.21	1.14			6860593	0.00143842	-3.40262	-1.76665
DDX39	4860673	0.00108	2.21	1.14		GJB6	2260563	0.000365226	-3.3974	-1.76443
SAAL1	5860707	0.00527	2.21	1.14		ACYP2	5290672	3.30872e-05	-3.39021	-1.76137
CSF2RA	130674	0.0298	2.21	1.14		FLJ20489	2900139	0.000899535	-3.38928	-1.76098
NUP93	5310068	0.00971	2.2	1.14		MAPK10	1440687	0.0206347	-3.37756	-1.75598
CARHSP1	1230348	0.00841	2.2	1.14		PRNP	3170162	0.0110683	-3.37543	-1.75507
CSK	3170239	0.00212	2.2	1.14		TMEM125	3780082	0.00491523	-3.37406	-1.75448
LOC645138	1500538	0.0249	2.2	1.14		CA10	3840687	0.0274228	-3.37394	-1.75443
TNFSF14	1170673	0.00759	2.2	1.14		ATP6V0C	3610397	0.000520585	-3.37039	-1.75291
NME1-NME2	2760358	0.015	2.2	1.14		NAP1L3	5270431	0.000540776	-3.37024	-1.75285
ZWILCH	7000743	3.38e-05	2.2	1.13		UNQ830	4280327	0.0120229	-3.36727	-1.75158
ZFP90	5900286	0.00434	2.19	1.13		MOG	5340463	0.0183628	-3.3576	-1.74743
PHACTR4	1940064	0.00014	2.19	1.13		NDEL1	6420286	0.000268794	-3.35588	-1.74669
ZCCHC11	4260093	0.00199	2.19	1.13		LOC652377	4180091	0.00777813	-3.35036	-1.74432
MCM6	5690274	0.00289	2.19	1.13		ACOT7	6580639	0.00136275	-3.34749	-1.74308
RAXL1	2120653	0.0106	2.19	1.13		ATP6V1G2	4560678	0.0152275	-3.34527	-1.74212
RPL23	380575	0.02	2.19	1.13		APLP1	3140431	0.00496261	-3.34498	-1.742
NUBPL	1580725	0.0463	2.18	1.13		PRKCA	6560564	0.0146697	-3.33519	-1.73777
TAF1C	2320554	9.49e-06	2.18	1.13		LOC653316	3850411	0.0205333	-3.33479	-1.73759
ZMIZ1	2450131	0.00116	2.18	1.12		NTRK2	430102	0.00145782	-3.32194	-1.73203
RRM1	2850575	0.00525	2.18	1.12		ATP2B2	70435	0.000311798	-3.32125	-1.73173
C17orf53	4570224	0.000293	2.17	1.12		ANK2	4780437	0.000531205	-3.31533	-1.72915
HIST1H4K	610014	2.06e-05	2.17	1.12		HK1	1660196	0.00419802	-3.30483	-1.72457
RPS5	620754	0.00915	2.17	1.12			2600722	0.0189943	-3.29864	-1.72187
WDR68	4220180	0.000117	2.17	1.12		TMEM151A	4810075	0.0034338	-3.29134	-1.71867
EIF3D	5050669	0.00899	2.17	1.12		PON2	7150167	0.00598881	-3.28714	-1.71683
LSM7	5670315	0.00229	2.16	1.11		TMEM10	6110341	0.0121653	-3.28138	-1.7143
LOC440926	840296	0.00601	2.16	1.11		TCEAL3	4780072	0.000423802	-3.27811	-1.71286
LOC91561	2370341	0.0193	2.16	1.11		BSN	3850730	4.60644e-05	-3.27763	-1.71265
RPL10A	4040100	0.00898	2.16	1.11		TMEM130	5960605	0.00674416	-3.27722	-1.71247
SVIL	3140603	0.0174	2.16	1.11		CALN1	4780113	0.00744831	-3.27661	-1.7122
CENTG3	6220164	0.00576	2.16	1.11		EVI2A	4590224	0.00107	-3.27314	-1.71067
PHC2	1500524	0.000928	2.16	1.11		FAM134B	6420309	0.00879065	-3.27287	-1.71056
	1710010	0.00888	2.16	1.11		CD99L2	1780079	2.54113e-05	-3.26446	-1.70684
LOC646483	5810204	0.00432	2.16	1.11		TIAM2	7050612	0.00259451	-3.26347	-1.70641
SFRS6	3060110	0.00654	2.16	1.11		PLA2G4C	1990672	0.0034148	-3.26034	-1.70502
MLLT6	4640392	0.0499	2.16	1.11		NPTN	830553	1.13374e-05	-3.25487	-1.7026
TPX2	6290358	0.0012	2.15	1.11		RGS7	6370386	3.72932e-05	-3.2358	-1.69412
TRO	1500301	0.00397	2.15	1.11		ITPKB	4830239	0.00026896	-3.23186	-1.69236
GNL2	520196	0.00999	2.15	1.11			6620390	0.000293303	-3.22673	-1.69007
LOC654194	1260156	0.0197	2.14	1.1		PPAP2B	6220097	1.33039e-05	-3.22622	-1.68985
	130356	0.0296	2.14	1.1		ABR	620240	0.042903	-3.22107	-1.68754
TINP1	4390546	0.0105	2.14	1.1		KRT222P	7160056	0.0220267	-3.21825	-1.68628
KCNQ2	1510075	0.0154	2.14	1.1		OGDHL	3400685	0.000780211	-3.21511	-1.68487
N4BP2	2650408	8.36e-05	2.14	1.1		TSPYL2	6650743	2.26277e-05	-3.2143	-1.6845
MCM3APAS	6380438	0.000846	2.14	1.1		NMNAT2	770070	0.0297823	-3.2099	-1.68253
ITGB1	110440	0.0256	2.14	1.1		KIT	360128	0.0458082	-3.20957	-1.68238
ZNF22	5860546	5.67e-05	2.14	1.1		LGI3	2480746	0.00943876	-3.20535	-1.68048
IL10	3990703	0.0271	2.14	1.1		PDXK	5890131	0.0086425	-3.20265	-1.67927
DHX40	5220433	0.000379	2.14	1.1		TMEM47	2570730	0.00478655	-3.20241	-1.67916
ZNF559	2940647	0.000421	2.14	1.1		C1orf128	270133	1.40387e-05	-3.20226	-1.67909
UCKL1	3930086	0.0209	2.14	1.09		TSPYL2	4260477	6.82862e-05	-3.19153	-1.67425
LOC653314	870181	0.00572	2.13	1.09		GPC5	5910491	0.000773478	-3.18107	-1.66951
SNRPF	650301	0.00881	2.13	1.09		UNC5A	1980634	0.014316	-3.17483	-1.66668
MTHFD2	1300706	0.0398	2.13	1.09		SYNGR3	5860609	0.00065176	-3.17318	-1.66593
BAIAP2	70767	0.0123	2.13	1.09		KIAA1622	2340402	0.00253768	-3.16994	-1.66446
PLCG1	2260131	0.000463	2.13	1.09		MX1	1690066	0.00310746	-3.16927	-1.66415
BCOR	6760273	0.00178	2.13	1.09		RTKN	6100382	0.0270932	-3.16584	-1.66259
SF3A2	3890202	0.00077	2.13	1.09		GPD1L	2450187	0.00192655	-3.16469	-1.66206
MFAP2	5090615	0.00431	2.13	1.09		PHYHIP	1400343	8.29004e-06	-3.16033	-1.66008
ZBTB40	6620601	0.00417	2.13	1.09		DNAJA4	6480091	0.00585052	-3.15586	-1.65803
LOC402509	1570167	0.0283	2.13	1.09		EPB49	4610670	0.00810072	-3.15574	-1.65798
PSME2	830403	0.000653	2.13	1.09		EFR3A	110161	0.00205695	-3.1503	-1.65549
ZNF491	6550368	0.0055	2.13	1.09		EPS15	1510035	9.32825e-06	-3.14666	-1.65382
DKC1	6980327	0.00021	2.12	1.09		GSTM3	7150598	1.6289e-05	-3.14485	-1.65299
MST1	3710202	0.00397	2.12	1.09		TOLLIP	6650612	0.00361101	-3.14338	-1.65232
LOC727761	6110470	7.69e-05	2.12	1.09		ATP1B1	4220468	0.00388034	-3.142	-1.65169
POLE2	1170326	0.00151	2.12	1.09		PFKP	2360452	0.0034032	-3.13554	-1.64871
LOC643949	4290349	0.03	2.12	1.09		RASGRP1	2760239	0.0036996	-3.13416	-1.64808
RPL39	1850338	0.0046	2.12	1.08		PGM2L1	7210093	0.010878	-3.1319	-1.64704
LIG1	5050113	0.000126	2.12	1.08		ATP6V0E2	6180088	0.00647015	-3.131	-1.64662
NUP107	3990131	0.000459	2.12	1.08		RNF175	2600296	4.78667e-05	-3.13028	-1.64629
OCIAD2	3310025	0.0194	2.12	1.08		ZMAT3	3140543	0.0106646	-3.12423	-1.6435
ZNF193	4830220	0.0019	2.12	1.08		GABRA2	20152	0.000710566	-3.11992	-1.64151
UBE2I	2030730	4.69e-05	2.11	1.08		PSD2	3360386	0.0114388	-3.11365	-1.63861
TGIF1	3140369	0.0434	2.11	1.08		CMTM4	2120634	0.00222475	-3.11202	-1.63785
RPL12	6860192	0.0128	2.11	1.08		KCNIP3	1260669	0.0430494	-3.1021	-1.63324
LOC440589	5870328	0.0285	2.11	1.08		SERP2	1710053	6.14345e-05	-3.09983	-1.63219
LOC652489	6650228	0.011	2.11	1.08		SLC2A3	3800168	0.038405	-3.09845	-1.63155
AKAP13	3940440	0.0156	2.11	1.08		CBX7	1500747	0.00166976	-3.09161	-1.62836
C21orf34	70368	0.0028	2.11	1.08		ELOVL4	4760056	0.00333857	-3.09077	-1.62797
DC2	3450608	0.0132	2.11	1.08		ARF3	2680446	0.00718679	-3.086	-1.62574
NEK2	4610669	0.00778	2.11	1.08			1190674	0.00279916	-3.08135	-1.62356
CPNE1	6180184	1.63e-05	2.11	1.07		PRRT3	4070180	0.000136782	-3.0793	-1.6226
MED24	7400411	0.00189	2.11	1.07		GATM	3940292	0.008736	-3.06954	-1.61802
ARRDC3	4060672	0.00633	2.1	1.07		DCLK1	5050431	0.00982517	-3.06719	-1.61692
SKP2	1710286	0.0157	2.1	1.07		CDKN2D	7050326	0.00090124	-3.06691	-1.61678
NUP37	3890544	0.00129	2.1	1.07		C1orf173	4780475	0.0108936	-3.06575	-1.61624
CSTF3	1570754	0.00297	2.1	1.07		SNRPN	1740273	1.05426e-05	-3.06424	-1.61553
TSEN34	5890497	0.000155	2.1	1.07		SCHIP1	630465	0.011915	-3.06334	-1.6151
TMEM194	1110494	2.63e-05	2.1	1.07		C18orf51	6660427	0.000598482	-3.06083	-1.61392
KPNB1	6840577	0.000474	2.1	1.07		JPH4	7100129	0.000232265	-3.05378	-1.6106
LOC645968	1440121	0.0422	2.1	1.07		SLC39A12	2450528	0.00930896	-3.0461	-1.60697
ARSD	6580689	0.000957	2.1	1.07		ST6GALNAC6	3780608	2.32865e-05	-3.0455	-1.60668
ITGB1	610452	0.00866	2.1	1.07		MGLL	3830327	0.00012127	-3.04333	-1.60565
RPS17	460445	0.0153	2.1	1.07		OSBPL1A	7650243	0.0123298	-3.04305	-1.60552
RPLP1	2690561	0.0256	2.09	1.07		TMEM63A	1740020	0.0011684	-3.04164	-1.60485
GTF2I	4570736	0.00931	2.09	1.07		SHANK3	10767	0.00228167	-3.03277	-1.60063
HNRPUL1	5890156	6.87e-06	2.09	1.06		PRRT1	2760398	6.87066e-06	-3.03231	-1.60041
PBX4	2760544	0.00214	2.09	1.06			5960021	0.00851289	-3.03136	-1.59996
SNRPF	460114	0.0108	2.09	1.06		BCAN	1090246	1.381e-08	-3.03111	-1.59985
HNRNPD	4590356	9.06e-05	2.09	1.06		CALM3	2750184	0.000160418	-3.02884	-1.59877
NSUN5	450445	0.000812	2.09	1.06		ANKRD34A	1090142	1.32128e-05	-3.02681	-1.5978
EIF3B	6290603	0.00041	2.09	1.06		SYTL2	6760037	0.0440701	-3.02348	-1.59621
SSR2	4280041	0.0264	2.09	1.06		SPHKAP	6590019	0.0428732	-3.01895	-1.59405
LTA4H	1430524	0.00996	2.09	1.06			2490564	0.000937699	-3.01867	-1.59391
PCDHA2	270537	0.031	2.08	1.06		PALM	3440037	0.00818172	-3.0151	-1.59221
XRN2	2570671	0.000238	2.08	1.06		SYP	6040433	0.0142871	-3.01413	-1.59174
H3F3A	3460477	0.00553	2.08	1.06		TSPAN7	460010	0.00212776	-3.00295	-1.58638
ACLY	4200259	0.00678	2.08	1.06		DPYSL2	3290685	0.000405514	-2.9996	-1.58477
BAZ2B	450075	0.0186	2.08	1.06		SV2A	7550167	0.00254309	-2.99845	-1.58421
ELP2	4280129	0.0019	2.08	1.06		COL4A3BP	2630053	8.82713e-06	-2.99656	-1.58331
TRRAP	380369	0.000911	2.08	1.06		SCG3	1070646	0.000479552	-2.99185	-1.58104
LOC285908	1660762	0.00215	2.08	1.05		ATP10B	4730180	6.29362e-06	-2.99081	-1.58054
LOC731049	4610608	0.00217	2.08	1.05		AVPI1	990500	1.56734e-05	-2.98883	-1.57958
	4070630	0.0379	2.08	1.05		EPB41L1	3400563	0.000945982	-2.98757	-1.57897
EIF4A3	5270110	0.00012	2.07	1.05		CLDN10	6650477	0.000118948	-2.98725	-1.57882
ARID1A	6280411	0.0034	2.07	1.05		CCKBR	2070201	0.00015425	-2.98543	-1.57794
ZAK	4670059	0.0361	2.07	1.05		CAMK2G	1010475	0.000124191	-2.98083	-1.57572
LOC648249	2650400	0.0234	2.07	1.05		LARGE	10768	0.0146669	-2.97904	-1.57485
THOC4	460286	0.0098	2.07	1.05			4490458	0.00689692	-2.97854	-1.57461
SNX26	60167	0.00715	2.07	1.05		RTN4R	3180195	0.000223043	-2.97795	-1.57432
WDR73	4210332	0.00014	2.07	1.05		SGPP2	2120612	0.00245271	-2.97332	-1.57208
LOC391656	6770315	0.00238	2.07	1.05		ATP6V1E1	5890450	0.000254689	-2.97192	-1.57139
METTL3	6860524	6e-05	2.07	1.05		TTC9B	2570390	0.00435538	-2.9718	-1.57133
	6620408	0.0119	2.07	1.05		RASSF2	5390095	0.0295826	-2.96347	-1.56729
WDR40A	3290091	0.000161	2.07	1.05		SLC5A11	4290746	0.000103387	-2.95925	-1.56523
SLC4A5	830356	0.02	2.07	1.05		SRI	2900626	0.000269045	-2.95855	-1.56489
CROP	3140047	0.00676	2.07	1.05		KBTBD11	5050093	0.0326471	-2.95277	-1.56207
CKS1B	2450358	0.00306	2.06	1.04		RTN3	4920129	0.00780108	-2.9508	-1.56111
LOC728452	6900300	0.00269	2.06	1.04		ACOT7	4290050	0.00101257	-2.95062	-1.56102
TINP1	7400358	0.00342	2.05	1.04		SH3GLB2	7330259	0.00221644	-2.94812	-1.55979
CRMP1	360296	0.00732	2.05	1.04		DACT3	1990196	0.0111908	-2.94726	-1.55937
MTMR3	460039	0.00824	2.05	1.04		SRI	6770392	0.000181259	-2.94451	-1.55803
C7orf54	3310484	0.0235	2.05	1.04		CCND3	6380370	0.0161642	-2.94166	-1.55663
ACIN1	4860204	0.000175	2.05	1.04		CLSTN1	1470184	0.00288733	-2.93737	-1.55453
MXD3	2970121	0.00435	2.05	1.04		CPEB3	3610386	0.00713837	-2.93487	-1.5533
SNAPC1	3420020	0.00678	2.05	1.04		NEBL	380561	5.79468e-05	-2.93477	-1.55325
PHTF1	6900521	0.0458	2.05	1.04		SEPP1	4280678	0.00399402	-2.93374	-1.55274
CASP3	2260215	0.021	2.05	1.03		SEPW1	2970025	0.00151422	-2.93366	-1.5527
FBXO46	2360328	0.00934	2.05	1.03		PEG3	3850468	0.00119115	-2.93245	-1.55211
PAFAH1B3	1510521	0.0132	2.05	1.03		KIT	5080576	0.0335623	-2.93013	-1.55097
C16orf48	2760706	0.000652	2.04	1.03		SULT4A1	5050463	0.000987789	-2.92943	-1.55062
CCNB1IP1	510114	0.0124	2.04	1.03		SNAP91	7570647	0.00209729	-2.92888	-1.55035
LAS1L	240661	8.8e-05	2.04	1.03		LOC439949	4560088	0.000946669	-2.92748	-1.54966
PHF16	2630189	0.00376	2.04	1.03		NSF	4040279	0.00228775	-2.92621	-1.54904
CENPE	6100564	0.000752	2.04	1.03		C9orf164	6280082	0.0034623	-2.92327	-1.54758
NCOR2	4180204	0.0115	2.04	1.03		JPH3	290703	0.0123298	-2.92273	-1.54732
CSAD	2810255	0.00116	2.04	1.03		NPAS3	3870121	9.7341e-05	-2.91853	-1.54524
SARM1	4150593	0.00257	2.04	1.03		ATP1A1	4210095	0.00142068	-2.91481	-1.5434
SIAH1	2850435	0.000666	2.04	1.03		SYT7	5050390	0.0459483	-2.91296	-1.54248
C6orf111	2120376	0.00467	2.04	1.03		AADACL1	7210327	9.59894e-05	-2.91006	-1.54105
MAPK7	1780068	0.000117	2.04	1.03		ADD3	1990468	0.000447383	-2.90705	-1.53956
RPS6	1410035	0.0237	2.03	1.02		PPP1R3C	6580593	0.010593	-2.90636	-1.53921
CCNG1	3170110	0.0221	2.03	1.02		STXBP6	2370092	0.0205006	-2.90548	-1.53878
LOC652755	110397	0.0157	2.03	1.02		SOX2	5080273	0.0450223	-2.90362	-1.53785
DYRK2	6560523	0.00115	2.03	1.02		ABCA2	2320243	0.000102299	-2.90223	-1.53716
AMY1C	1820068	0.000224	2.03	1.02		NPAL3	5090739	0.000111045	-2.89981	-1.53596
PCMTD2	730673	0.00077	2.03	1.02		ATP6V1B2	6650017	0.00668162	-2.89145	-1.53179
RCN1	1500168	0.0157	2.03	1.02		HABP4	6510689	0.00040691	-2.88211	-1.52713
LOC649150	4060446	0.00437	2.03	1.02		GABRD	2450524	0.00815263	-2.88188	-1.52701
RBM39	1260010	0.000712	2.02	1.02		BCL2L2	5050156	2.67069e-07	-2.88126	-1.5267
AURKA	4730605	0.00507	2.02	1.02		OSTF1	6380463	0.000414972	-2.87732	-1.52473
DDX52	6940328	0.00035	2.02	1.02		ZDHHC11	1450400	0.0155083	-2.87524	-1.52368
DDX21	2750719	0.011	2.02	1.02		PPM1H	450414	0.0197361	-2.87509	-1.52361
RUVBL1	4900465	0.00417	2.02	1.01		PIB5PA	1110154	0.0107374	-2.87191	-1.52201
PCBP4	2640133	0.00524	2.02	1.01		NCOA7	630091	0.00250563	-2.87029	-1.52119
PRPF3	2260615	0.0012	2.01	1.01		TPMT	840014	1.6289e-05	-2.86966	-1.52088
LEP	840309	0.0291	2.01	1.01		BBOX1	3400386	2.38601e-07	-2.86765	-1.51987
HNRPM	6450646	0.000984	2.01	1.01		RPS6KA2	5360424	0.00435012	-2.86539	-1.51873
SMA5	7320433	0.00629	2.01	1.01		SNX10	3360634	3.31496e-05	-2.85611	-1.51405
FAM64A	5870193	0.00851	2.01	1.01		NUAK1	1690156	0.0326642	-2.85595	-1.51397
MTMR3	5720577	0.00548	2.01	1		TNFSF12	1090747	0.0002989	-2.8524	-1.51218
RPLP1	6380639	0.00247	2.01	1		AGXT2L1	2360762	6.55329e-05	-2.84335	-1.50759
PGD	2900594	0.00564	2.01	1		ENDOD1	2510039	0.000312211	-2.84126	-1.50653
LOC648210	4760243	0.0468	2.01	1		LOC492311	5810273	0.00222475	-2.83606	-1.50389
SEC61A1	1030471	1.3e-05	2.01	1		PRNP	2710341	0.024603	-2.83207	-1.50186
MCL1	610750	0.00209	2.01	1		SLC22A17	4010367	0.0403105	-2.82856	-1.50007
KHDRBS1	2570110	0.0107	2	1		EPB41L3	1510538	0.00306853	-2.82821	-1.49989
CLDN15	3780291	0.00564	2	1		KLC1	1510736	0.00327547	-2.82247	-1.49696
DPH5	160484	0.0182	2	1		PCTK3	1660025	0.00162896	-2.8205	-1.49595
PLA2G2D	5570070	0.0194	2	1		SC5DL	6220397	3.14526e-05	-2.81294	-1.49208
NKIRAS2	6980164	0.00077	2	1		ALDOA	2640088	0.0278718	-2.81282	-1.49202
						LRRC4C	2940189	0.00853959	-2.81212	-1.49166
						PLEKHG3	4010397	0.00744831	-2.81134	-1.49126
							1230338	0.000288448	-2.80707	-1.48907
						NDFIP2	1030364	0.000270522	-2.80378	-1.48737
						PRKCB1	3460564	0.0437186	-2.80152	-1.48621
						PTPRE	2490240	0.00223088	-2.79408	-1.48237
						STEAP2	290292	0.0002989	-2.79199	-1.48129
						RAB40B	510484	0.00283089	-2.78411	-1.47722
						BIN1	5130440	0.00682841	-2.78407	-1.47719
						FTH1	5220240	0.00203199	-2.78348	-1.47689
						ATP1B2	10255	0.00260897	-2.78275	-1.47651
						EDG1	160754	0.000917787	-2.78096	-1.47558
						ASTN1	1990333	0.00219893	-2.77159	-1.47071
							4540161	0.00154824	-2.77137	-1.4706
						BDNF	7330241	0.000148865	-2.77081	-1.47031
						PCYT2	4070379	3.45902e-08	-2.76804	-1.46886
							3990553	0.0484713	-2.76081	-1.46509
						MAPRE3	6220026	0.000612018	-2.75697	-1.46309
						FAM131A	3940564	0.00136815	-2.75457	-1.46183
						ATP1A1	5570152	0.00206397	-2.74908	-1.45895
						PDE1A	5900189	0.00876307	-2.74784	-1.4583
						EFEMP1	6900408	0.0260898	-2.74699	-1.45785
						LAMP2	6480142	0.000610853	-2.74532	-1.45697
						SLC1A2	6480450	0.00827428	-2.74182	-1.45514
						SNPH	290477	0.000997718	-2.7398	-1.45407
						ADAMTSL2	4810575	0.00557639	-2.73735	-1.45278
						THBS2	2600164	0.0377093	-2.73572	-1.45192
						KCNMB4	870468	0.00219611	-2.73465	-1.45136
						C5orf4	1690240	0.00277895	-2.73314	-1.45056
							3420356	0.00374249	-2.73105	-1.44946
						UBL3	1230544	0.000206332	-2.73101	-1.44944
						ENO2	50402	0.00491859	-2.7302	-1.44901
						PPP1R3F	1500162	0.00509062	-2.72747	-1.44757
						MGST1	5080131	0.000124135	-2.72482	-1.44616
						CORO1A	5390113	0.000537793	-2.72276	-1.44507
						ANLN	6450669	0.000230204	-2.72268	-1.44503
						BAI3	5690301	0.0124174	-2.72227	-1.44481
						SNCB	1110521	1.05426e-05	-2.71781	-1.44244
						SOX10	450088	0.0263882	-2.71743	-1.44224
						INPP5A	510739	0.00539223	-2.7145	-1.44069
						PRRG1	7150673	0.00280112	-2.71269	-1.43972
						RYR3	430253	0.0234601	-2.70945	-1.438
						CPLX2	7650368	0.00229711	-2.70927	-1.4379
							5260021	0.00117106	-2.70302	-1.43457
						NEFH	1190719	0.0209358	-2.69855	-1.43219
						IDH3A	3360100	0.00133996	-2.69849	-1.43215
						RGS7BP	3870309	0.00333797	-2.6977	-1.43173
						CAPN3	4180762	0.00190934	-2.69765	-1.4317
						DTNA	6350164	0.0145782	-2.6904	-1.42782
						PAK6	2030735	0.0051127	-2.68311	-1.4239
						CLDND1	4640626	0.000319385	-2.68149	-1.42304
							6550386	0.0055933	-2.68078	-1.42265
						KIAA1026	4640184	0.00882728	-2.6785	-1.42143
						KCNK4	2940747	0.030831	-2.67738	-1.42082
						KIAA1644	3190592	0.0134574	-2.67464	-1.41935
						VSTM2L	4390575	0.00628177	-2.6742	-1.41911
						LAMP2	780041	0.00450167	-2.67324	-1.41859
						PDE1A	4180707	0.00501573	-2.67271	-1.4183
						ABHD12	7610382	0.000299055	-2.67077	-1.41725
						LOC441151	5890270	0.00145374	-2.67071	-1.41722
						PINK1	2490259	0.000495837	-2.67016	-1.41693
						TMEM55A	5960653	0.0077681	-2.66945	-1.41654
						KLHL3	2810400	0.0399713	-2.66846	-1.41601
						TUBG2	3520128	0.00247331	-2.66566	-1.41449
						WWC1	1090575	0.00139597	-2.65662	-1.40959
						FEZ1	2350019	0.000650436	-2.65513	-1.40878
						PTGES2	870113	0.00041681	-2.65343	-1.40786
						CPEB1	4900592	3.52142e-06	-2.65262	-1.40742
							5720292	2.06267e-05	-2.65208	-1.40713
						TSR2	6250390	2.54921e-05	-2.65193	-1.40705
						CKMT1B	5570021	0.0231082	-2.64924	-1.40558
						CLDND1	4810286	0.00031899	-2.64871	-1.40529
						DMN	2760735	0.00102347	-2.64666	-1.40417
						PNKD	4730349	0.01517	-2.64406	-1.40276
							4150102	0.0315325	-2.64396	-1.4027
						FXYD1	5860022	1.99354e-07	-2.64074	-1.40094
						PON2	3140390	0.00830363	-2.63869	-1.39982
						UST	7380338	0.000397252	-2.63858	-1.39976
						SNCG	7000669	0.00297072	-2.63841	-1.39967
						C22orf16	940010	0.00253126	-2.63184	-1.39607
						BIN1	650553	0.00553255	-2.63161	-1.39594
						C9orf24	6650215	0.0276562	-2.63088	-1.39555
						KCNMA1	7210367	0.00806996	-2.62835	-1.39416
						DPP6	5090315	0.0309733	-2.62673	-1.39327
						OXR1	730291	0.000603636	-2.62474	-1.39217
						HSD17B6	4040441	0.000937164	-2.62323	-1.39135
						MAP2K1	1050600	0.000296931	-2.62241	-1.39089
						CMTM5	50136	0.00330181	-2.62036	-1.38977
						ASPHD2	7400102	0.00134321	-2.61592	-1.38732
						ZFYVE21	380594	0.00128573	-2.61586	-1.38729
						PSAT1	4850674	0.0353112	-2.61388	-1.38619
						ALDH6A1	5820373	9.30507e-05	-2.61294	-1.38567
						CADPS2	990494	0.0476411	-2.61243	-1.38539
						RAB33A	6270301	0.00834008	-2.61191	-1.3851
						FGF14	4260025	0.00962066	-2.60859	-1.38327
						ZBTB16	5080450	0.019039	-2.60852	-1.38323
						RAB11FIP5	1260193	0.00106953	-2.60832	-1.38312
						GUCY1A3	4860681	0.0288706	-2.60627	-1.38198
						METRN	3120544	0.00183476	-2.6062	-1.38195
						FUT9	130523	0.0416044	-2.60561	-1.38162
						ATP2B1	6180059	0.000319385	-2.60523	-1.38141
						RUNDC3A	6940634	0.0133488	-2.605	-1.38128
						RALB	940753	0.00454713	-2.59905	-1.37798
						EFEMP1	1260040	0.00370608	-2.59891	-1.37791
						FEZ2	360608	0.00156806	-2.5989	-1.3779
						WFS1	6590224	0.000130022	-2.59759	-1.37718
						PDXP	3180273	0.00695955	-2.59666	-1.37665
						ASPA	3140209	0.00136815	-2.59567	-1.37611
						HABP4	5360736	0.00300579	-2.59169	-1.3739
						FGF12	3310068	0.000102299	-2.59165	-1.37387
						C16orf33	4760450	0.000170607	-2.59059	-1.37328
						GAMT	6980593	0.0062873	-2.58994	-1.37292
						SLCO3A1	2470092	0.000486826	-2.58947	-1.37266
						ADD3	3420747	0.00165794	-2.58924	-1.37253
						CBX6	3370288	0.00324539	-2.58812	-1.37191
						GLUD1	2320289	1.6289e-05	-2.58577	-1.37059
						ALDOA	6590253	0.00469669	-2.58546	-1.37042
						CAMK1	4610338	0.0145168	-2.58478	-1.37004
						FAM5C	3460446	1.20939e-05	-2.58452	-1.3699
						CAMKK2	2000020	0.00620255	-2.58444	-1.36985
						DLG2	450528	0.000610853	-2.58421	-1.36972
						NR1D2	1740600	0.000242743	-2.58417	-1.3697
						FKBP2	1010068	1.21768e-05	-2.57984	-1.36728
						NDRG3	7200762	0.000959237	-2.57841	-1.36648
						SASH1	5390102	0.0122653	-2.57768	-1.36607
						FAM108A3	150154	0.000242743	-2.5767	-1.36553
							60139	2.29125e-05	-2.57663	-1.36548
						CGNL1	110100	0.00443618	-2.57659	-1.36546
						DHCR24	4480341	0.000151965	-2.5747	-1.36441
						KIAA0319	4920112	0.00791037	-2.57418	-1.36411
							870632	0.00206113	-2.56749	-1.36036
						DUSP22	5080709	0.00422193	-2.56504	-1.35898
						C9orf58	4010647	0.00326391	-2.56462	-1.35874
						LARP6	5810687	0.00303734	-2.56166	-1.35708
						GLS2	3800035	0.000245722	-2.55939	-1.3558
						SHANK2	4220209	0.0044857	-2.5577	-1.35485
						MTUS1	3800017	0.0335481	-2.55665	-1.35425
						MAP2K4	2680047	0.00117727	-2.55652	-1.35418
						PYGB	4540326	0.000632867	-2.55636	-1.35409
						C9orf58	5420482	0.0021343	-2.55511	-1.35339
						DTNA	4570253	0.00245271	-2.55316	-1.35229
						ATP6V1E1	6860543	0.000319385	-2.55291	-1.35214
						LAMP2	3060292	0.00377903	-2.54895	-1.3499
						CABP1	6100598	0.0128267	-2.54836	-1.34957
						FAM134B	3180661	0.00856057	-2.54775	-1.34923
						STEAP2	870242	0.000307096	-2.54721	-1.34892
						ZDHHC9	610356	0.0107837	-2.54423	-1.34723
						APLP1	7000008	0.023653	-2.54331	-1.34671
						ASPH	5890619	0.00139631	-2.54306	-1.34657
						ProSAPiP1	780767	0.0248812	-2.54292	-1.34649
						GAMT	5290593	0.00421609	-2.53614	-1.34263
						ANKS1B	6660463	0.0110051	-2.53563	-1.34235
						GALNTL1	6560458	0.0485127	-2.53496	-1.34196
						SASH1	6220673	0.016676	-2.53473	-1.34183
						LRRC3B	5870619	0.0396489	-2.53021	-1.33925
						AFAP1L2	4590133	0.00648704	-2.5264	-1.33708
						SSX2IP	1440546	0.001196	-2.52181	-1.33446
						KLHL5	1410161	0.0301146	-2.5217	-1.3344
						DOCK10	1710736	0.0111346	-2.52059	-1.33376
						SNRPN	4850133	0.000983779	-2.52045	-1.33368
						ENTPD6	7200215	0.000161076	-2.51764	-1.33207
						ATP6V1C1	2480241	6.81375e-05	-2.51232	-1.32902
						GHITM	4850754	0.000351906	-2.51009	-1.32774
						SCN2A	3290465	0.00929841	-2.50862	-1.32689
						PRKCD	4230626	0.00240886	-2.50787	-1.32646
						ADRA1B	2140022	0.0350471	-2.50659	-1.32572
						SNRPN	2480291	0.00533378	-2.5058	-1.32527
						SLITRK3	20037	3.30872e-05	-2.50413	-1.32431
						GABRG2	6020326	0.0477706	-2.50226	-1.32323
							6580674	0.000137058	-2.50133	-1.32269
						PC	5890435	7.5607e-05	-2.50074	-1.32235
						DGCR5	60491	0.017031	-2.49898	-1.32134
						ABHD8	4880288	0.000556697	-2.49872	-1.32119
						SELM	6400148	0.00273607	-2.49837	-1.32099
						LYSMD2	770538	3.30872e-05	-2.4957	-1.31944
						TSPYL1	3780689	3.62254e-05	-2.49564	-1.31941
						MYBPC1	5910056	0.00719423	-2.49562	-1.3194
						HES5	6590300	0.0112332	-2.4939	-1.31841
						SLCO1A2	3190376	9.44009e-05	-2.49365	-1.31826
						REEP2	7330189	2.65496e-05	-2.49341	-1.31812
						LRFN5	520673	0.0227908	-2.49251	-1.3176
						LOC643031	4880477	0.00856169	-2.49085	-1.31664
						AHCYL1	1170440	5.08241e-05	-2.49034	-1.31634
						CLSTN3	3420162	2.68116e-05	-2.48896	-1.31554
						PHLDB1	5130093	0.00506474	-2.48232	-1.31169
						DPP10	2120619	0.0200586	-2.4816	-1.31127
						TRIM2	7150240	0.001515	-2.47915	-1.30985
						GOLT1A	460082	0.0280697	-2.47823	-1.30931
							3180139	0.029942	-2.4781	-1.30924
						PPP3CA	2940537	4.33737e-05	-2.47725	-1.30874
						TSPYL2	7380730	1.19117e-05	-2.47493	-1.30739
						KLK6	6520022	0.0109851	-2.46966	-1.30431
						RIPK5	5560360	0.00906354	-2.46095	-1.29922
						TMEM25	5820008	0.000286028	-2.46049	-1.29895
						SFT2D1	5360521	5.79468e-05	-2.45612	-1.29638
						TLN2	1770026	0.0345231	-2.45566	-1.29611
						STK39	3370092	0.00129411	-2.45348	-1.29483
						CERCAM	7550048	0.0145236	-2.45313	-1.29463
							7380537	0.014967	-2.45129	-1.29354
						BTBD3	10608	0.0181556	-2.45118	-1.29347
						SDC4	2650193	0.000182747	-2.45083	-1.29327
						SMAP2	5550136	0.00443618	-2.45044	-1.29304
						PIK3IP1	5390730	0.000124604	-2.44963	-1.29256
						KLHL2	1070593	0.00150755	-2.44948	-1.29248
						NTNG1	6940053	0.00193877	-2.44737	-1.29123
						GSTM1	3610139	0.0197664	-2.44337	-1.28887
						LRP1B	3120528	0.0019676	-2.44221	-1.28819
						NAP1L2	5700382	2.08233e-05	-2.44141	-1.28771
						SLC2A6	6180465	0.000331535	-2.43525	-1.28407
						IL17D	6510519	0.0275019	-2.43342	-1.28299
						CCDC85A	5290026	0.0129612	-2.43342	-1.28298
						SCN4B	6370026	4.68904e-05	-2.43028	-1.28112
						ATP2B3	3180079	0.00103383	-2.42934	-1.28057
						TST	2230288	0.0145236	-2.41724	-1.27336
						ACSS1	5220377	0.002175	-2.41692	-1.27317
						CHURC1	6370612	0.0255525	-2.41673	-1.27305
						P2RY12	6450603	0.013614	-2.41556	-1.27236
						ARPC5L	4830056	0.00128048	-2.41224	-1.27037
						CMTM4	2230630	0.00161044	-2.40549	-1.26633
						CACNB3	1980328	0.0285834	-2.4032	-1.26496
						DUSP3	6560156	0.0058789	-2.39598	-1.26062
						ALDH2	840253	4.70992e-05	-2.39318	-1.25893
						SERPINI1	520240	0.0270358	-2.39083	-1.25751
						BTBD3	6020653	0.0119312	-2.38971	-1.25683
						SLC9A6	6860148	0.00209103	-2.38894	-1.25637
						SAMD14	5560280	0.00519299	-2.38764	-1.25559
						ERBB3	4560288	0.030363	-2.38663	-1.25498
						NCAM2	5080292	0.0321743	-2.38661	-1.25496
						STXBP1	6100112	0.0441267	-2.38567	-1.2544
						VIPR1	2690709	0.000117216	-2.38467	-1.25379
						HIGD1A	3780019	3.8134e-05	-2.38415	-1.25347
						ANXA11	5900735	0.000669965	-2.3832	-1.2529
						DTNA	7320072	0.00135143	-2.3828	-1.25266
						S100A13	5870577	0.0102385	-2.37911	-1.25042
						SYNJ1	650020	0.000757928	-2.37827	-1.24991
						JAZF1	3520463	0.00115637	-2.37716	-1.24924
						OSBPL1A	110743	0.0162956	-2.37393	-1.24728
						HAGH	4900333	0.00291026	-2.37263	-1.24649
						GPRC5B	3440445	0.000214985	-2.37231	-1.24629
						RYR2	1660241	0.00109416	-2.37151	-1.24581
						ME1	3390326	0.00128048	-2.36943	-1.24454
						TEF	4040114	0.00528157	-2.36877	-1.24414
						NRSN2	1940368	0.00145374	-2.3677	-1.24349
						RHOG	4010753	0.012326	-2.36663	-1.24283
						CLTA	6220349	0.000297273	-2.36367	-1.24103
						PPARGC1A	580390	0.00785903	-2.36341	-1.24087
						TMEM9B	7550608	0.00286874	-2.36295	-1.24059
						GNAO1	6580092	0.00804697	-2.36198	-1.24
						GLRX	4590228	0.0110587	-2.35966	-1.23858
						MTCH1	3460181	0.0124456	-2.35612	-1.23641
						ATP6V1H	6330279	0.00498905	-2.35574	-1.23618
							2600707	4.8713e-05	-2.35324	-1.23465
						ATP6V0C	2360138	0.000929308	-2.351	-1.23327
						CREB5	6200577	0.00907429	-2.34838	-1.23167
						ENPP4	3060471	0.000119241	-2.34771	-1.23125
						ATP2B4	6100482	0.0124203	-2.34576	-1.23005
							770475	0.0171913	-2.3442	-1.2291
						PDE1A	730348	0.00460758	-2.34175	-1.22759
						CEBPA	1430280	0.000265581	-2.34104	-1.22715
						FAM134B	270114	0.000922874	-2.34075	-1.22697
						SLC7A10	6450600	3.29346e-05	-2.33935	-1.22611
						FUT8	3870497	0.000301042	-2.33917	-1.226
						ABHD12	7100615	3.74643e-05	-2.33853	-1.2256
						KIAA0773	4900307	0.00287798	-2.33482	-1.22331
						NUAK1	7210497	0.0247735	-2.33447	-1.22309
						LOC388681	6980376	0.0010182	-2.33444	-1.22307
						NECAP1	2640114	0.000463338	-2.3324	-1.22181
						BRWD1	5080066	0.0316598	-2.3295	-1.22002
							1580594	0.000181223	-2.32764	-1.21887
							1230164	0.0267961	-2.32646	-1.21814
						RAB40C	7050193	0.000459294	-2.32555	-1.21757
						SPG3A	430372	0.00258912	-2.32528	-1.21741
						PKP4	5890440	0.0279699	-2.3244	-1.21686
						CTSB	240309	0.0197175	-2.32366	-1.2164
						YPEL4	3890082	0.00473219	-2.32286	-1.2159
						RCAN1	2850551	0.00603348	-2.3226	-1.21574
						SLC25A4	6220451	0.00524213	-2.32026	-1.21428
						LOC388135	6660445	0.0165203	-2.31829	-1.21306
						LANCL1	2450612	0.000148374	-2.31826	-1.21304
						LOC339344	3140202	0.000319385	-2.31777	-1.21273
						DYSF	4220187	0.0478909	-2.31643	-1.2119
						TRIM9	460121	0.00249215	-2.31451	-1.21071
						MAP3K5	5810600	0.00731136	-2.31448	-1.21069
						C9orf4	5420086	0.00142083	-2.31434	-1.2106
						UGP2	3930035	0.000404811	-2.31271	-1.20959
						VAMP2	4200575	0.00262896	-2.31057	-1.20825
						COX5B	1190220	2.32865e-05	-2.3085	-1.20696
						ATXN1	5080154	0.000925348	-2.30767	-1.20644
						SCG3	5570364	0.00136815	-2.30756	-1.20637
						TCBA1	3130110	0.00759252	-2.30437	-1.20437
						MAL2	3170594	0.0462307	-2.30405	-1.20417
						C11orf9	3290088	0.0145008	-2.30359	-1.20389
						NSF	1410484	0.0187144	-2.30278	-1.20338
						COX4I1	3390022	3.14526e-05	-2.30274	-1.20335
						LOC652730	2760402	1.09685e-05	-2.30096	-1.20224
						AKAP7	5340504	0.00115202	-2.3001	-1.2017
						NPTX1	780017	0.00987377	-2.29609	-1.19918
						RASSF6	630240	0.00374164	-2.29541	-1.19875
						CYFIP2	3520020	0.00136408	-2.29454	-1.19821
						MAPK1	2490446	0.000526705	-2.29296	-1.19721
						PLEKHB2	3800537	0.000920193	-2.29214	-1.19669
						FTHL7	2970431	0.0133488	-2.28928	-1.19489
						HLF	540706	0.00075212	-2.28854	-1.19443
						C1orf21	2070470	0.0130993	-2.28848	-1.19439
						ARL2	3290739	0.00395769	-2.2837	-1.19138
						PFTK1	6400553	0.00593511	-2.28234	-1.19052
						CLU	1070471	0.0055782	-2.28192	-1.19025
						SLAIN1	150019	0.000823237	-2.27966	-1.18882
						S100A1	7200373	0.00940776	-2.27578	-1.18636
						RAB5A	670367	5.09813e-08	-2.27392	-1.18518
						S100A13	5860148	0.00020473	-2.2739	-1.18517
						RNH1	20427	0.00060546	-2.27389	-1.18516
						SLC13A5	3460026	0.00567079	-2.27126	-1.18349
						PPP3CB	7400546	0.00974821	-2.26954	-1.1824
						FXYD6	160270	0.0165809	-2.26858	-1.18179
						C5orf32	4540241	0.000590084	-2.26413	-1.17895
						KCNJ12	4920010	6.81375e-05	-2.26295	-1.1782
						RAB15	5720392	8.29004e-06	-2.25842	-1.17532
						GPR162	3520598	0.0287275	-2.25812	-1.17512
						DKFZP586H2123	7320669	0.0321966	-2.25784	-1.17494
						FEZ2	6200053	0.00325481	-2.257	-1.17441
						LAMP2	3120743	0.0244821	-2.25495	-1.1731
						NEU4	780224	0.00228443	-2.254	-1.17249
						SLC22A15	4480017	0.00607339	-2.25387	-1.17241
						STXBP1	1260564	0.0227489	-2.25382	-1.17237
						OAT	7610561	0.00441085	-2.25277	-1.1717
						GCA	4230619	0.0137697	-2.2527	-1.17165
							5340719	0.0193534	-2.25247	-1.17151
						FZD9	6200132	0.0169686	-2.25126	-1.17073
						MAPK3	2340408	0.00471998	-2.25093	-1.17052
						WBP2	3890398	0.00600123	-2.25091	-1.17051
						GLRB	60603	0.0128267	-2.24973	-1.16976
						DHCR7	5360678	0.000791506	-2.24785	-1.16855
						C9orf24	2690035	0.0251894	-2.24656	-1.16772
						MLC1	5490279	0.000517885	-2.24531	-1.16692
						ICA1	4050121	0.0430814	-2.24464	-1.16649
						GPER	270593	0.00310757	-2.24364	-1.16584
						ADHFE1	2760121	9.8129e-05	-2.24162	-1.16454
						PITPNM1	6960215	0.00933329	-2.23987	-1.16341
						CADM4	6420019	6.70676e-05	-2.23862	-1.16261
						RIMS4	4830138	0.000252494	-2.23833	-1.16242
						ANXA7	6330044	3.52142e-06	-2.23654	-1.16127
						CYFIP2	6100768	0.000665895	-2.23615	-1.16101
						MGAT3	6420500	0.000815296	-2.23453	-1.15997
						RGS20	6400403	0.0483906	-2.23303	-1.159
						HPRT1	6400270	0.000997718	-2.22753	-1.15544
						SH3BGRL2	7200044	0.0011429	-2.2239	-1.15309
						ALDH6A1	7100274	2.13865e-05	-2.22332	-1.15272
						SPATA2	4200608	3.8729e-05	-2.22118	-1.15132
						ZC3H12B	630195	0.00279566	-2.2195	-1.15024
						UBE2E2	5270021	0.0128997	-2.2149	-1.14724
						LOC729378	7330735	1.05426e-05	-2.2145	-1.14698
						ATP2B4	6900630	0.0142324	-2.21244	-1.14564
						IFI6	5090215	0.0147469	-2.21151	-1.14503
						WFDC1	1230615	0.0427118	-2.21116	-1.1448
						TMEM119	3830762	0.000947514	-2.2089	-1.14333
						ADORA3	870138	0.00970588	-2.20712	-1.14217
						SERINC3	7380139	0.00181477	-2.20662	-1.14184
						OPRL1	1440754	0.0345275	-2.20563	-1.14119
						GPR22	6380273	4.78667e-05	-2.20563	-1.14119
						MYOM2	4050717	0.0217103	-2.20563	-1.14119
						MAPK8IP2	4560487	0.000429212	-2.20519	-1.1409
						PTGES2	6110161	0.0060791	-2.20515	-1.14088
						HS3ST1	4230332	0.0352198	-2.20514	-1.14087
						HNMT	7100121	1.05426e-05	-2.20401	-1.14013
						PDK4	3310504	0.015222	-2.20228	-1.139
						SMOX	270068	1.6289e-05	-2.20209	-1.13887
						CHMP4B	4180315	0.00191218	-2.20199	-1.13881
						P2RX7	5090300	0.00653476	-2.20198	-1.1388
						PRKCG	6650484	0.00183095	-2.20147	-1.13847
						STAMBPL1	7150059	0.0277514	-2.20146	-1.13846
						CACNB2	7100154	0.00145943	-2.19917	-1.13696
						GOT2	6980048	0.00233232	-2.19906	-1.13689
						PLEKHH1	2490068	0.00450167	-2.1989	-1.13678
						XK	6620630	7.72017e-05	-2.19876	-1.13669
						SCAMP5	7510164	0.00653328	-2.19694	-1.1355
						MGC27121	5700079	0.00618151	-2.19353	-1.13325
						PTPRE	2340673	0.00147406	-2.18992	-1.13088
						SLC6A12	6220332	0.000503664	-2.18924	-1.13043
						NTSR2	3130121	0.000169046	-2.1887	-1.13008
						PHF15	770411	0.00967113	-2.18769	-1.12941
						RNASE1	1090307	0.0172454	-2.18756	-1.12932
						C9orf61	2000390	3.52142e-06	-2.18675	-1.12879
						PKP4	5870100	0.000460615	-2.1855	-1.12796
						SPRY2	6590575	0.00855631	-2.18476	-1.12748
						RTN4	2230161	0.000974635	-2.18404	-1.127
						NDUFB8	1570131	0.00119343	-2.18359	-1.1267
						GALNT9	5360056	3.59993e-05	-2.18212	-1.12573
						C12orf29	110240	0.000307899	-2.17879	-1.12353
							2970689	0.000288341	-2.17774	-1.12284
						BNIP3	6770608	0.00180186	-2.17536	-1.12126
						FTHL8	1980594	0.0107824	-2.17469	-1.12081
						C20orf39	1980326	0.0329164	-2.17389	-1.12028
						SLC25A4	6840747	0.0122435	-2.17385	-1.12025
						NDFIP1	60553	0.000197742	-2.16792	-1.11631
						HIPK2	10332	0.0221222	-2.16773	-1.11618
						TMEM14A	3780619	0.00272569	-2.1659	-1.11496
						CD81	610440	0.00272679	-2.16467	-1.11415
						NPTX1	6450463	0.0210255	-2.164	-1.1137
						ATP6V1D	1660736	0.00142114	-2.16354	-1.11339
						INPP1	6660315	0.00201533	-2.16278	-1.11288
						GPIHBP1	770736	0.0430877	-2.16263	-1.11278
						ADAM11	1260661	0.0464147	-2.16235	-1.1126
						RUSC1	670376	0.0422262	-2.16139	-1.11196
						GSTO1	6770730	0.00487118	-2.16103	-1.11172
						GALNT9	6980553	9.50328e-06	-2.16087	-1.11161
						NAPEPLD	2120603	0.000254689	-2.16082	-1.11158
						DDAH1	3170292	0.00331578	-2.16033	-1.11126
						SNTA1	5690431	0.00294959	-2.15742	-1.10931
						FGF1	6560358	0.000117192	-2.15516	-1.10779
						DCLK1	2760433	0.0308972	-2.15404	-1.10705
						MCTP1	3360491	0.00113567	-2.15314	-1.10644
							5860189	2.13223e-05	-2.14917	-1.10378
						MAGEE1	4760653	7.84816e-05	-2.14332	-1.09985
						IFI6	1010246	0.0159338	-2.14168	-1.09874
						TCEAL7	3310273	0.0416193	-2.13742	-1.09587
						DNAJB2	3830653	0.00100783	-2.13655	-1.09528
						SNURF	1050408	0.0288424	-2.13609	-1.09497
						MGST1	3180731	0.000194447	-2.13474	-1.09406
						DLK2	1070279	4.25228e-05	-2.13394	-1.09352
						RASGRP3	2450400	0.00907429	-2.1339	-1.0935
						CLIP3	650689	0.016632	-2.13284	-1.09278
						SLCO1C1	2510554	0.0374176	-2.13142	-1.09181
						ARHGAP20	6480593	0.000106839	-2.13129	-1.09172
						SYPL1	1190452	0.00304223	-2.12948	-1.0905
						ARPP-21	4560301	0.00677996	-2.12913	-1.09027
						C6orf192	160333	0.00288447	-2.12842	-1.08978
						ANK3	1850709	0.0253754	-2.12774	-1.08933
						PREPL	5310204	0.000244627	-2.12701	-1.08883
						KLK7	6020139	0.00786905	-2.12492	-1.08741
						OAT	7040241	0.00820213	-2.12425	-1.08695
						EPHA5	5360408	0.0240633	-2.12321	-1.08624
						RTN3	2470719	0.00409035	-2.12089	-1.08467
							2680504	0.000286693	-2.12063	-1.08449
						PJA2	520431	9.82832e-05	-2.12045	-1.08437
						GSTO1	4900070	0.00868577	-2.12023	-1.08422
						GARNL3	4880343	0.00823624	-2.11917	-1.0835
						SMAP2	3930390	0.00566178	-2.11818	-1.08282
						GPER	520463	0.00303828	-2.11623	-1.0815
						CYP4F11	2260274	2.32865e-05	-2.11387	-1.07988
						FRMPD4	1780615	0.0345275	-2.11313	-1.07938
						LOC730130	1710452	0.00305225	-2.11231	-1.07882
						PHLPP	2850162	0.00385895	-2.11124	-1.07809
						PGAM1	3940592	0.0100183	-2.11118	-1.07805
						SMOX	3710553	0.000118948	-2.10991	-1.07718
						ITPK1	6110731	0.0194315	-2.10979	-1.0771
						CNDP2	3390017	0.00591638	-2.10836	-1.07612
						2002-03-01	1470196	0.00447948	-2.10748	-1.07552
						PPM1K	7160593	0.000741784	-2.10368	-1.07291
						C20orf127	4480600	0.000365226	-2.10342	-1.07273
						CCM2	7400050	0.00412382	-2.10331	-1.07266
						ABCA8	2710392	0.0189132	-2.10232	-1.07198
						PHYHIPL	870048	0.0247773	-2.102	-1.07176
						MAPK4	4860403	0.00987377	-2.10162	-1.0715
							520491	0.00387715	-2.10089	-1.071
						ALCAM	2070575	0.0485297	-2.09852	-1.06937
							6110450	0.00672122	-2.09636	-1.06788
						RPS6KA4	6060433	0.000305416	-2.09602	-1.06765
						JPH1	5490025	0.00628784	-2.09597	-1.06762
						ITGAV	2690209	0.0160773	-2.09556	-1.06734
						PPP2R4	6040114	0.000859653	-2.09461	-1.06668
						REEP5	520324	0.00208184	-2.09454	-1.06663
						ALDH5A1	2640274	0.00987377	-2.09361	-1.06599
						LUZP1	3870484	0.00711166	-2.09329	-1.06577
						ARHGEF7	5340484	0.021954	-2.09233	-1.06511
						KIAA1244	1470053	0.000356498	-2.09084	-1.06409
						LOC340529	3170041	0.000117216	-2.08982	-1.06338
						FLJ40142	2510181	0.00128852	-2.08967	-1.06327
						PPP2R5A	5870746	0.000333746	-2.08791	-1.06206
							6220653	0.00151034	-2.08545	-1.06036
						CRYL1	3940458	0.000245722	-2.08333	-1.05889
						KIF21A	1660593	0.0168059	-2.08198	-1.05796
						FOXO4	4480575	0.00627747	-2.08171	-1.05777
						RELL2	60703	0.00169079	-2.07986	-1.05648
						STUB1	7650477	0.000103387	-2.07766	-1.05496
						TJP2	2470093	0.000254689	-2.0772	-1.05464
						C14orf152	4860427	0.00218284	-2.07708	-1.05456
						SKP1A	2480739	0.000199559	-2.0746	-1.05283
						CPEB1	7510603	1.49807e-05	-2.07318	-1.05184
						HERC6	6860482	0.0286142	-2.07307	-1.05177
						EFHA2	4730088	0.00127996	-2.07227	-1.05121
						PIN1	4640168	0.00434117	-2.07098	-1.05032
						C14orf78	3390551	0.046206	-2.06787	-1.04814
						CLCA4	5420577	0.00634111	-2.06558	-1.04654
						ENPP6	7570376	0.0120079	-2.06528	-1.04634
						NAV3	360270	0.00440847	-2.06186	-1.04395
						ARHGAP21	1260543	0.00100384	-2.06182	-1.04392
						FAM127A	6040376	0.0146669	-2.06178	-1.04389
						UNC13C	4920719	0.00856057	-2.05905	-1.04198
						PABPC1L2B	1400324	0.000296931	-2.05812	-1.04133
						DHCR7	6550048	0.00225532	-2.05698	-1.04053
						RAB4B	1010047	0.00077006	-2.05644	-1.04015
						MFSD3	1510703	0.00467862	-2.05579	-1.03969
						KIAA0256	2470762	0.00695277	-2.055	-1.03914
						ABHD12	2710615	0.000544809	-2.05496	-1.03911
						AMOT	3290646	0.00691131	-2.05193	-1.03698
						IQSEC2	4120056	0.000486826	-2.04993	-1.03557
							7160209	0.000354586	-2.0495	-1.03527
						NWD1	6280592	0.0124379	-2.04882	-1.03479
						PAK7	6520300	0.0330716	-2.04795	-1.03418
						ENPP5	540465	0.000118948	-2.04748	-1.03385
						SLAIN1	3870382	0.00552766	-2.04153	-1.02965
						CD83	6620026	0.00376038	-2.04092	-1.02922
						ZBTB16	1240474	0.0161681	-2.03974	-1.02838
						LOC283871	6200243	3.06848e-05	-2.03935	-1.02811
						NLGN3	3520039	0.00146931	-2.03931	-1.02808
						TMEM132A	1690370	0.00355097	-2.03724	-1.02662
							4070220	0.0142141	-2.03667	-1.02621
						PPP2CB	270296	0.00670121	-2.03632	-1.02596
						MXRA7	3990403	0.000696166	-2.03632	-1.02596
						LOC653438	4010438	0.000252814	-2.03583	-1.02562
						MTMR7	840608	0.00133996	-2.03424	-1.02449
						CDC14B	4200148	0.00346685	-2.03408	-1.02438
						SPRED1	5700707	0.0235645	-2.03174	-1.02272
						CTSZ	4220259	0.00969978	-2.03118	-1.02232
						PARP8	6330341	0.0454083	-2.02726	-1.01953
							1400156	0.00564171	-2.02631	-1.01885
						WDR7	2230148	0.00135143	-2.0254	-1.0182
							1500639	0.0054487	-2.02535	-1.01817
						HCFC1R1	5420347	0.0044455	-2.02453	-1.01759
						IGSF1	4120161	0.00203744	-2.02406	-1.01725
						SLC9A3R1	2450452	0.0102131	-2.02227	-1.01597
						KCNN3	1570184	0.00262896	-2.02203	-1.01581
						ETFB	6220242	0.00650412	-2.02009	-1.01442
						SPG3A	5490528	0.00255693	-2.01953	-1.01402
						PTPRE	2650482	0.000679812	-2.01895	-1.0136
						KIAA1467	1580333	0.00829744	-2.01891	-1.01357
						NDUFA8	4560367	0.00131296	-2.01873	-1.01345
							3710437	0.0325236	-2.01806	-1.01297
						GCHFR	5670475	0.0142715	-2.01729	-1.01242
						CAMK2G	1170176	0.00104836	-2.01666	-1.01197
						GUCY1B3	360102	0.00434117	-2.01633	-1.01173
						PPM2C	1110192	0.00849482	-2.01436	-1.01032
						CORO2A	1410609	0.00466296	-2.0142	-1.01021
						LAMP2	3890563	0.00876307	-2.01402	-1.01008
						SUCLA2	3930286	1.6289e-05	-2.0124	-1.00892
						OTUB1	4780707	0.000396665	-2.01214	-1.00873
						LOC732007	6130446	0.018117	-2.01074	-1.00772
						MPP1	5310554	0.000583935	-2.00868	-1.00624
						PC	5490196	2.56067e-06	-2.0075	-1.0054
						SNX3	6100523	0.00165794	-2.00735	-1.00529
						PELI3	2370301	2.19241e-05	-2.0073	-1.00526
						PREPL	3940653	3.83895e-05	-2.00729	-1.00525
						NPTN	430307	0.000568349	-2.00664	-1.00478
						KIAA0494	1090072	0.000900182	-2.00505	-1.00364
						PLEKHM2	3390092	0.000288384	-2.00421	-1.00303
						KIFC2	6770411	0.00303159	-2.0031	-1.00223
						EVI5L	3610148	0.00566311	-2.00213	-1.00154
						DUSP22	3710626	0.00855631	-2.00184	-1.00133
						FLJ33996	7050400	0.000993026	-2.00148	-1.00106
						SLC1A1	2260020	0.00102379	-2.00001	-1

## Sheet: Mb v Cerebellum
Symbol	ProbeID	p (Corr)	FC	Log FC		Symbol	ProbeID	p (Corr)	FC	Log FC
SOX11	3180187	4.45487e-05	29.5833	4.88671		PVALB	5490689	4.68e-05	-63.32	-5.98
	2510661	0.00340787	12.541	3.64858		ALDOC	7330544	2.21e-05	-36.93	-5.21
LHX2	5550142	0.00050333	12.2971	3.62024		MBP	1340678	0.00436	-31.98	-5
CD24	610437	0.00123488	11.6316	3.53998		NDRG2	4210411	9.46e-05	-31.11	-4.96
EBF3	7160435	0.000797639	10.4072	3.37951		MBP	4830204	0.019	-27.45	-4.78
TMSL8	1740291	0.00137417	9.75787	3.28657		MT3	3060273	0.000389	-23.91	-4.58
DACH1	6510554	0.000646791	9.52332	3.25146		CBLN3	6620291	8.09e-06	-21.74	-4.44
TOP2A	3990619	4.04381e-05	9.26622	3.21198		PLP1	2970544	5.48e-06	-21.71	-4.44
SNORD13	7210035	0.0058981	8.88397	3.15121		TF	6590538	1.16e-05	-20.39	-4.35
UBE2C	4260368	4.67825e-05	8.8315	3.14266		HEPACAM	7050333	8.28e-07	-19.18	-4.26
CTXN1	360114	8.09231e-06	8.63203	3.1097		ZP2	6650577	3.33e-05	-19.16	-4.26
OTX2	1820541	0.0293286	8.19412	3.03459		FAM107A	5390463	0.000662	-18.31	-4.19
DPYSL3	4290431	0.000163643	7.69395	2.94372		VSNL1	6100259	0.000738	-18.15	-4.18
UBE2C	5310471	6.04607e-05	7.62179	2.93013		ALDH1A1	6510754	1.6e-05	-17.39	-4.12
CDK6	670286	0.00660003	7.54389	2.91531		TUBB4	3140328	0.000457	-15.61	-3.96
PRL	5860041	0.0428722	7.51306	2.9094		PTGDS	1820379	0.00193	-15.15	-3.92
NPTX2	6420050	0.00228225	6.91483	2.78969		LOC146325	1030170	0.0359	-14.99	-3.91
EYA2	4290706	0.00824836	6.74384	2.75357		MAL	4040398	0.00227	-14.6	-3.87
NUSAP1	1500553	4.99379e-05	6.63944	2.73106		UNC13C	1660152	0.000311	-13.83	-3.79
KIAA0101	5090754	0.000178937	6.59042	2.72037		FAIM2	5270504	0.000302	-13.78	-3.78
CENPF	4780129	2.94374e-05	6.40758	2.67978		FABP7	7040678	0.00094	-13.66	-3.77
CCND2	1570348	0.0016061	6.36121	2.6693		GOLSYN	2690411	0.000568	-13.18	-3.72
OTX2	1710088	0.0233121	6.3118	2.65805		TTYH1	50719	3.2e-05	-12.95	-3.7
MGP	1430487	0.0190337	6.30583	2.65669		NRIP3	2630044	4.23e-05	-12.9	-3.69
CHGA	6200348	0.00102208	6.22885	2.63897		NDRG4	7330739	0.00343	-12.86	-3.69
SLCO2A1	430161	0.00896389	6.09666	2.60802		KCNT1	990086	0.000635	-12.76	-3.67
MGP	940735	0.0231101	6.09658	2.608		GRM3	3180730	1.6e-05	-12.59	-3.65
SOX4	3370736	0.000312912	6.06067	2.59948		PCP4	6200148	0.00306	-12.51	-3.64
	2190333	0.0337956	6.02779	2.59163		MAP6D1	2680538	0.0005	-12.44	-3.64
PDLIM7	4560164	3.38451e-05	6.01199	2.58784		SNCB	840671	0.00269	-12.28	-3.62
PTTG1	1510291	0.000347158	5.82029	2.54109		PLP1	2650288	5.48e-06	-12.28	-3.62
CBX2	6590278	0.000636522	5.60483	2.48667		SNCB	2450195	0.00238	-12.19	-3.61
GPC2	3390328	0.000270456	5.5712	2.47799		SCN2A	4730066	0.00553	-12.11	-3.6
DCX	4810414	0.0360186	5.55209	2.47303		HPCAL4	5220524	7.43e-06	-11.6	-3.54
DBN1	6760008	4.23211e-05	5.46015	2.44894		GPR37L1	2690731	8.36e-05	-11.33	-3.5
TEAD2	4670398	0.00940962	5.3798	2.42755		2004-09-01	4670458	0.00195	-11.22	-3.49
NOPE	6480014	0.000115564	5.33767	2.41621		CENTA1	830735	0.000833	-10.92	-3.45
TGFBI	7650358	0.0275239	5.30249	2.40667		DNM3	2190475	0.000446	-10.34	-3.37
ODC1	4070017	0.000347158	5.27198	2.39835		SLC6A1	5550440	0.00013	-10.32	-3.37
CCDC14	4390612	0.00119843	5.22958	2.3867		AQP4	2750176	0.000446	-10.15	-3.34
	7100379	0.0234142	5.21547	2.3828		OMG	2260487	6.53e-06	-10.15	-3.34
MGC39900	4200070	0.00183445	5.0311	2.33087		SLC1A3	4210403	0.00342	-10.09	-3.34
PTPRO	3940541	0.0259681	5.02126	2.32805		PKIB	3610615	0.000484	-10.08	-3.33
COL3A1	2120021	0.0464535	4.96401	2.31151		DBNDD2	6420168	5.76e-06	-9.85	-3.3
EDG4	1170605	2.81981e-05	4.77105	2.25431		ITPR1	3990646	9.82e-05	-9.76	-3.29
CCND2	3460520	0.0012433	4.76426	2.25225		FEZ1	3290458	0.00251	-9.41	-3.23
GINS2	6020735	2.83678e-05	4.75947	2.2508		CADPS2	7160102	0.00131	-9.32	-3.22
INSM1	4040474	0.00218356	4.69905	2.23237		SCRG1	1110048	0.00587	-9.25	-3.21
MDK	4560717	0.00299527	4.65235	2.21796		PSD3	5560630	0.00133	-9.21	-3.2
PHF21B	6350672	0.000658651	4.46586	2.15894		GRM4	6840255	0.001	-9.07	-3.18
PTPRO	1660386	0.0141675	4.45374	2.15502		KNDC1	4830594	0.0264	-9.06	-3.18
OCIAD2	6420392	0.0058993	4.44676	2.15275		SCN2B	4540301	3.33e-05	-9.02	-3.17
TMEM91	3990259	0.00723543	4.43431	2.14871		CBLN1	2140113	0.0101	-9	-3.17
MGC39900	70270	0.00189588	4.37136	2.12808		SLC12A5	2070372	0.00905	-8.99	-3.17
PTTG1	10414	0.000299168	4.33142	2.11484		DRD1IP	940746	6.05e-05	-8.94	-3.16
ROBO3	5860717	0.0476628	4.32209	2.11173		FGFR3	6520139	0.00342	-8.74	-3.13
HMGB2	7610537	6.04586e-05	4.32134	2.11148		KIAA0367	3940392	0.000596	-8.72	-3.12
AADAT	6270181	0.0011204	4.29869	2.1039		GPM6B	2760228	2.82e-05	-8.7	-3.12
FBLN1	580739	0.0152505	4.27074	2.09449		GAS7	1070435	0.00108	-8.66	-3.11
CCNB2	5360070	0.0007642	4.2588	2.09045		BCYRN1	5960411	0.000662	-8.61	-3.11
HMGB2	5900482	0.000352929	4.25635	2.08962		KCND2	7210180	0.000232	-8.61	-3.11
	7100653	0.0118304	4.22479	2.07888		SNAP25	670075	0.000548	-8.51	-3.09
LOC728499	7160008	0.00505855	4.20681	2.07273		PMP2	1690403	0.0098	-8.38	-3.07
ILF3	3360689	0.000163181	4.19832	2.06981			6100736	0.0086	-8.33	-3.06
BCL11A	6580450	0.0448039	4.169	2.0597		CALB2	5860039	0.00443	-8.32	-3.06
CD24	5090347	0.00160818	4.14183	2.05027		DNER	4570669	0.00433	-8.26	-3.05
CTGF	5690687	0.0231602	4.11919	2.04236		PRKCZ	2750324	0.0011	-8.25	-3.04
MCM7	1470195	0.00367659	4.09784	2.03486		FAT2	4570593	0.00301	-8.19	-3.03
CDC20	1500010	0.00125856	4.08546	2.0305		DKK3	5390451	0.00761	-8.17	-3.03
LOC730413	6860315	0.0364925	3.99387	1.99779		STS-1	1940524	0.00505	-8.12	-3.02
PUNC	4920131	0.0113705	3.97476	1.99087		EPDR1	6400044	0.000713	-8.08	-3.01
CDCA5	130022	0.000812024	3.97414	1.99064		ZNF365	4180301	0.000299	-8.02	-3
RND3	4210524	0.00830114	3.95541	1.98383		ATP1B1	6060482	0.000505	-8.01	-3
TIMELESS	4180050	0.000658651	3.95055	1.98205		C1orf61	4890670	0.000256	-7.99	-3
C1orf187	5260390	0.0225293	3.94795	1.98111		KCNK1	4810703	0.00251	-7.99	-3
CTGF	2640292	0.0267317	3.93206	1.97528		GABRA1	6900332	0.00167	-7.98	-3
SPIN4	3420075	0.000504924	3.90349	1.96477		ATP6V1G2	1260538	0.0032	-7.91	-2.98
MEX3B	6940446	0.000495031	3.89636	1.96213		ALDH1A1	1070477	1.37e-05	-7.88	-2.98
OTX2	3460546	0.0158736	3.85976	1.94851		PLP1	5570491	0.0269	-7.81	-2.96
SMARCC1	620458	0.000557018	3.85663	1.94734		LOC202134	1450471	0.00267	-7.79	-2.96
LOC650369	1690465	0.00385477	3.82921	1.93705		SCG5	5260343	0.0145	-7.77	-2.96
NCAPG	1450280	0.000815813	3.82541	1.93562		OPCML	2970070	0.00257	-7.76	-2.96
KIAA0182	4390382	0.0010682	3.80493	1.92787		PACSIN1	4290133	0.00269	-7.71	-2.95
CDC45L	2320170	0.000323864	3.79392	1.92369		CYP2J2	1570661	0.0118	-7.7	-2.94
ZSWIM4	1170072	9.34558e-05	3.7794	1.91816		SCN1B	6560154	0.00519	-7.68	-2.94
VASH2	3830129	0.00782352	3.72482	1.89717		KCNJ16	3370544	2.53e-05	-7.65	-2.93
CXADR	870161	0.00782352	3.6663	1.87432		GRIN2C	1300678	0.00984	-7.65	-2.94
ST8SIA2	150066	0.0101247	3.6491	1.86754		VSNL1	1170553	0.000347	-7.57	-2.92
PCBP4	5690743	0.00879245	3.64059	1.86417		TIMP4	1090326	0.00141	-7.55	-2.92
NEUROG1	5260450	0.0359086	3.639	1.86354		QDPR	6900450	1.6e-05	-7.52	-2.91
RCOR2	2140553	0.0228792	3.62891	1.85953		PRKCZ	130551	0.00109	-7.46	-2.9
NT5DC2	6840301	0.00108768	3.62263	1.85704		APOE	730414	0.00311	-7.34	-2.88
BTG3	4920053	0.000419613	3.61363	1.85345		DIRAS2	5340605	0.000209	-7.34	-2.88
DPYSL4	50309	0.0426295	3.5797	1.83984		GRIN1	3130192	0.00925	-7.33	-2.87
TYMS	5910364	0.00126702	3.56518	1.83397		GPM6B	2630279	0.0019	-7.32	-2.87
ASPM	6130441	5.06046e-05	3.55576	1.83016		SYNPR	1850632	0.0114	-7.3	-2.87
DACH1	2230184	0.00985064	3.51925	1.81527		SNCA	5360273	0.000738	-7.28	-2.86
CDC2	1050706	0.000211208	3.51104	1.8119		RIT2	6960746	6.53e-06	-7.13	-2.83
KIF21B	4490025	0.00726844	3.48641	1.80174		GPRC5C	7510634	0.000658	-7.12	-2.83
KIAA1683	3850754	0.0152798	3.4747	1.79689		LHPP	2230091	0.0196	-7.11	-2.83
SLC29A4	7650047	0.00907454	3.4743	1.79672		2004-09-01	5900543	0.000406	-7.1	-2.83
UHRF1	2940110	0.000851662	3.46659	1.79352		PLEKHB1	2690133	9.45e-05	-7.09	-2.83
DYNLT1	6350634	0.000344256	3.46243	1.79179		KIT	360128	0.0029	-7.04	-2.81
CKS2	780528	0.00188509	3.45445	1.78846		SLITRK4	7330477	0.00275	-7.01	-2.81
FBLN1	4830685	0.0317167	3.45274	1.78774		RAP1GAP	4890181	8.84e-05	-7	-2.81
GTF2IRD1	4200577	0.0017719	3.43747	1.78135		GPR83	110398	0.000226	-6.94	-2.79
BAZ1A	940288	0.00239163	3.41675	1.77262		GPR37	7210377	6.02e-05	-6.9	-2.79
E2F2	5340338	4.23211e-05	3.4123	1.77074		BAALC	270431	0.000279	-6.88	-2.78
VPS37B	3830647	5.90419e-05	3.40311	1.76685		LOC649970	630196	0.0007	-6.84	-2.77
TCF3	4900348	0.00330705	3.37968	1.75689		CAMK2B	6220484	0.00314	-6.8	-2.76
ACTL6A	5080603	0.00031254	3.35251	1.74524		KLK6	2970154	0.0498	-6.77	-2.76
MAD2L1	870546	0.000832775	3.34122	1.74037		GALNT9	5340136	0.00161	-6.74	-2.75
CDK5RAP3	650601	0.00357243	3.32923	1.73519		TMEM178	6520064	0.0118	-6.73	-2.75
CDCA7	2070520	0.00238449	3.32773	1.73454		CSRP1	6370397	0.000982	-6.72	-2.75
SMC4	5910689	0.000303065	3.31746	1.73008		PLCXD3	3440598	0.00129	-6.71	-2.75
SRC	5420592	0.0093132	3.30721	1.72561		HOPX	3850246	0.00163	-6.68	-2.74
LOC728715	6770746	0.00119227	3.28977	1.71799		CAMK2B	5130593	0.000716	-6.66	-2.74
DVL3	1070612	0.00198755	3.28389	1.71541		MAP4	4060603	0.00292	-6.66	-2.74
GNG4	4050671	0.0167392	3.26947	1.70906		GFAP	3190167	0.00521	-6.64	-2.73
ANXA2	4780615	0.0486194	3.26442	1.70683		GJA1	6940017	0.000157	-6.63	-2.73
TP53TG3	6060376	0.0327549	3.24527	1.69834		SIRPA	1940129	0.000832	-6.62	-2.73
NUSAP1	6350053	0.000483023	3.2435	1.69755		SYN2	1940725	7.5e-05	-6.56	-2.71
LOC653080	4060685	8.36065e-05	3.23626	1.69433		KIAA0513	5870301	0.000812	-6.56	-2.71
LOC653344	5310681	0.00247762	3.23252	1.69266			6400687	0.00136	-6.53	-2.71
PRDM8	7040431	0.00964472	3.22433	1.689		TMEM178	6980689	0.00859	-6.45	-2.69
TUBB	6580474	0.00300766	3.20394	1.67985		CKB	4150066	0.006	-6.36	-2.67
LOC91561	2490450	0.0203523	3.20309	1.67946		KCTD8	1980079	0.000605	-6.35	-2.67
RACGAP1	2190010	0.0012809	3.1968	1.67663		GABARAPL1	6420465	0.000302	-6.3	-2.66
PPP1R14B	5290097	0.000677181	3.1967	1.67658		SH3GL2	2600465	0.0305	-6.28	-2.65
XPR1	4010075	0.0145234	3.19587	1.67621		DIRAS2	3180491	0.000369	-6.28	-2.65
PLK4	3190470	0.000565726	3.19532	1.67596		ABLIM1	2570112	0.0101	-6.25	-2.64
FBLN1	6040494	0.045093	3.19075	1.6739		D4S234E	2750475	0.006	-6.18	-2.63
LOC400963	770554	0.0064263	3.18133	1.66963		KCNK1	6660671	0.000318	-6.15	-2.62
CDK5RAP3	5550465	0.00376265	3.17818	1.6682		TCEAL6	2340066	0.000128	-6.08	-2.6
KIF11	1110022	0.000433099	3.17295	1.66582		EEF1A2	6370356	0.025	-6.05	-2.6
CARHSP1	1230348	0.000590477	3.15883	1.65939		ELMOD1	4810487	0.00675	-6.04	-2.6
CD276	5900575	7.49811e-05	3.11227	1.63797		C6orf65	3520164	0.00142	-6.03	-2.59
KIFC1	5090095	0.000448787	3.11142	1.63757		NKX2-2	7610441	5.4e-06	-6	-2.58
LOC647000	3310288	0.00335129	3.1081	1.63603			2030100	0.00891	-5.96	-2.57
RPS2	5220037	0.0162013	3.10307	1.6337		HPCAL1	520184	0.00325	-5.94	-2.57
CTHRC1	4860546	0.012454	3.10079	1.63264		CEND1	5560162	0.000381	-5.93	-2.57
TMSB10	7650142	0.000183064	3.10064	1.63256		CA8	1850097	0.00675	-5.9	-2.56
CKS1B	4210088	0.00198166	3.09558	1.63021		CAMK2B	1710131	0.000919	-5.89	-2.56
RPLP0	1470349	0.02536	3.08444	1.62501		SNAP25	3440253	0.000523	-5.86	-2.55
MSI1	7200725	0.00187287	3.05771	1.61245		LOC653316	3850411	0.022	-5.84	-2.54
ONECUT2	110189	0.0125927	3.04374	1.60584		CDS1	5860010	0.000487	-5.83	-2.54
WDR6	70707	0.000898104	3.03746	1.60287		CYP26B1	6280224	0.0191	-5.81	-2.54
ANKRD57	2510224	0.0121458	3.0342	1.60131		DKK3	4070133	0.00873	-5.8	-2.54
AKAP13	3940440	0.000700409	3.03067	1.59964		KIT	5080576	0.00389	-5.75	-2.52
ANTXR2	10685	0.00668817	3.03038	1.5995			6100091	0.00469	-5.74	-2.52
H2AFY2	2900041	0.00147971	3.02646	1.59763		CKMT1A	3420661	0.00638	-5.72	-2.52
AUTS2	1470762	0.00316379	3.02381	1.59637		2004-09-01	6180215	0.000153	-5.7	-2.51
TMEM97	3420541	0.00949938	3.01997	1.59454		AGT	2850301	0.000191	-5.69	-2.51
AOF2	730725	0.00040581	3.01308	1.59124		MGLL	160612	0.00288	-5.69	-2.51
ITGB1	650066	0.00658571	3.01142	1.59044		RCAN2	630161	0.00521	-5.69	-2.51
KIF15	5360386	0.000495031	2.99914	1.58455		SOX8	7320139	0.0115	-5.68	-2.51
CKS2	6200468	0.00414249	2.99452	1.58233		ACBD7	630678	0.00986	-5.61	-2.49
VIL2	2640369	0.0167979	2.99197	1.5811		CRYM	1010431	0.0118	-5.58	-2.48
GUSBL1	60722	0.00515762	2.96214	1.56664		PPAP2B	7050575	0.000454	-5.58	-2.48
E2F3	3930059	0.00112358	2.96152	1.56634		TIAM1	1400315	0.000221	-5.58	-2.48
MTHFD2	6620689	0.0266943	2.95859	1.56491		HNT	770202	0.00614	-5.56	-2.47
BIRC5	1230682	0.000354685	2.95811	1.56468		ATP6V1G2	4560678	0.0262	-5.53	-2.47
STARD13	3440184	0.0388555	2.95004	1.56074		GABBR1	7550328	0.00642	-5.52	-2.46
MELK	160097	0.000448787	2.94989	1.56066		TUBA4A	4760474	0.000411	-5.52	-2.47
LOC649049	4570475	0.0109008	2.94066	1.55614		RAB37	1500600	0.000876	-5.51	-2.46
RNF165	10019	0.0107139	2.93438	1.55306		SORL1	2480274	0.000446	-5.47	-2.45
NOPE	3170754	0.000492607	2.92931	1.55056		AGXT2L1	2600768	0.00794	-5.43	-2.44
PTTG3	5960224	0.000483575	2.91468	1.54334		SPHKAP	6590019	0.00539	-5.41	-2.43
MCM2	6770408	0.000171051	2.91285	1.54243		CALN1	4780113	0.00126	-5.41	-2.44
PTBP1	4260754	0.0125554	2.90961	1.54082		ERMN	2140202	0.0089	-5.36	-2.42
GUSBL1	4280630	0.0296517	2.89375	1.53294		GRM3	4040707	8.28e-07	-5.34	-2.42
KNTC1	3190524	4.67825e-05	2.88997	1.53105		CA10	3840687	0.0078	-5.34	-2.42
ONECUT2	2480431	0.00764119	2.88502	1.52858		SLC8A2	2320369	0.0145	-5.33	-2.41
PRC1	2070494	0.000347158	2.85976	1.51589		TNS3	5560561	0.00397	-5.31	-2.41
KIF11	4060176	0.00010799	2.85801	1.51501		CRYAB	6110079	0.0338	-5.3	-2.41
FOXN4	6840291	0.0360849	2.84936	1.51064		NPTX1	6100468	0.00147	-5.29	-2.4
XPR1	5290246	0.0182424	2.8436	1.50772		LOC387856	4850189	0.00089	-5.26	-2.39
LOC648695	4860703	0.00149008	2.84241	1.50711		ALOX5	1780273	0.0121	-5.26	-2.39
C1orf187	6100561	0.0385117	2.8327	1.50218		CST3	6450543	0.00351	-5.26	-2.39
RPAIN	730543	0.00439779	2.8317	1.50167		TCEAL2	3940424	0.0445	-5.22	-2.38
SMA4	4260672	0.00176797	2.83108	1.50135		SORL1	6940039	0.00152	-5.22	-2.38
NMU	7050220	0.0282089	2.82343	1.49745		ARPP-21	1690561	0.0026	-5.22	-2.39
GTPBP3	2710431	0.000119638	2.82328	1.49737		SERPINE2	5080192	0.00345	-5.2	-2.38
GPR125	2060707	0.000485172	2.82075	1.49608		SCRN1	1030239	0.00238	-5.2	-2.38
ZSCAN2	3140022	0.00173219	2.81341	1.49232		CLDN10	840324	3.2e-05	-5.2	-2.38
HMGN1	4390195	0.00331732	2.81267	1.49194			3400709	0.000105	-5.17	-2.37
LOC646531	3310301	0.00131174	2.80583	1.48843		ARPP-21	7160437	0.00159	-5.16	-2.37
GUSBL1	5670672	0.0344441	2.79632	1.48353		ARPP-21	7210554	0.00283	-5.16	-2.37
EZH2	4180524	0.000881811	2.78174	1.47599		KLHL3	2810400	0.00012	-5.14	-2.36
ADFP	460204	0.00415319	2.77925	1.4747		PAQR6	6550367	0.0449	-5.12	-2.36
PRKX	70139	0.00962255	2.77456	1.47226		KLF9	3390292	0.0226	-5.12	-2.36
SEMA6D	870309	0.000504924	2.77038	1.47008		LPAR1	1050356	0.000373	-5.11	-2.35
MCM10	7570181	0.000486574	2.76808	1.46889		SLC4A4	5130053	0.000724	-5.07	-2.34
YBX1	4150053	0.00136883	2.76171	1.46556		CHN2	3190246	0.0493	-5.06	-2.34
SMA4	510133	0.0156741	2.75973	1.46453		GLS	5570427	0.000502	-5.06	-2.34
LOC643287	730142	0.000157095	2.75054	1.45972		CRYM	1980608	1.6e-05	-5.06	-2.34
C14orf106	1450603	0.00048873	2.73467	1.45137		PANX2	4070300	0.000303	-5.05	-2.34
LOC388275	2940066	0.0137988	2.73383	1.45093		KCNAB1	2970279	0.00019	-5.05	-2.34
MAPRE1	6060731	0.000106693	2.71293	1.43985			650414	5.48e-06	-5.04	-2.33
KIAA1949	7560037	0.00103066	2.69513	1.43035		PRSS3	5080139	5.75e-07	-5.01	-2.33
TMEM181	5670181	0.000106693	2.69221	1.42879		MAP1A	4920202	0.000444	-4.98	-2.32
HMGB3	7570050	0.00125291	2.69077	1.42802		HSPA2	2940577	0.000797	-4.97	-2.31
PTBP1	6060332	0.000851662	2.68845	1.42677		CADPS2	990494	0.0108	-4.96	-2.31
RPESP	2600397	0.0420932	2.68131	1.42294		SLC25A18	5080341	8.71e-06	-4.94	-2.3
C19orf48	2850630	0.032067	2.68038	1.42244		NRXN2	3360678	0.0132	-4.94	-2.31
LOC91561	2370341	0.00875623	2.67463	1.41934		THY1	6480204	0.00161	-4.94	-2.31
SNX26	60167	0.00302072	2.67365	1.41881		SYT1	6270327	0.00504	-4.9	-2.29
CHTF18	1770689	0.0169472	2.67271	1.4183		GRM1	10131	0.00433	-4.9	-2.29
NPM3	1050619	0.0415801	2.67099	1.41737		C13orf15	160242	0.00581	-4.87	-2.28
TRMT5	5960253	0.0231747	2.66816	1.41584		ABLIM1	6400243	0.0112	-4.87	-2.28
TRO	1500301	0.0228313	2.66222	1.41263		SPOCK2	3840554	0.0296	-4.86	-2.28
AMY1A	1740220	0.0209593	2.66101	1.41198		HNT	1440376	0.00937	-4.86	-2.28
PRKX	1470367	0.00598587	2.65801	1.41034		RASGRP1	2760239	0.00335	-4.81	-2.26
VANGL2	4070626	0.00320061	2.65442	1.4084		FEZ1	360427	0.00102	-4.81	-2.27
	5260161	0.0306634	2.64803	1.40492		SHANK3	1170301	0.000767	-4.79	-2.26
OCIAD2	3310025	0.00813687	2.6475	1.40463		CA11	5220482	0.0063	-4.78	-2.26
NUDT1	650347	0.000685698	2.64508	1.40331		TAGLN3	3520768	0.00676	-4.77	-2.25
CDK4	7380110	0.000489407	2.63809	1.39949		MICAL2	1430463	0.000347	-4.76	-2.25
LOC153561	4640286	0.00131174	2.62944	1.39476		ITPKA	6560546	0.0122	-4.72	-2.24
VASH1	580465	0.0165753	2.62398	1.39175		TTYH1	3170047	9.8e-07	-4.69	-2.23
LOC728565	2060372	0.0201961	2.62348	1.39148		PIB5PA	1110154	0.00216	-4.67	-2.22
LOC440589	5870328	0.0224803	2.61971	1.3894		ZDHHC14	7610091	0.000592	-4.67	-2.22
HRK	290437	0.0195684	2.61381	1.38616		NKX6-2	4880446	0.00912	-4.6	-2.2
SMARCD1	3400593	0.000627527	2.61126	1.38474		CNTNAP1	4570358	0.000668	-4.6	-2.2
DSE	7210170	0.0379986	2.6042	1.38084		MTUS1	7320520	0.0284	-4.59	-2.2
F12	3610735	0.033194	2.60411	1.38079		TMOD1	3140520	0.00066	-4.58	-2.19
WDR68	2000577	0.00275267	2.59727	1.37699		GABRD	2450524	0.000749	-4.55	-2.19
ACTL6A	5220358	0.000800942	2.57935	1.36701		HSPA2	6270274	0.00012	-4.55	-2.19
VWF	5870138	0.0424878	2.57457	1.36433		ALDH1L1	6660341	0.000348	-4.54	-2.18
TTK	5870725	0.000112752	2.56885	1.36112		GABRG2	2120600	0.019	-4.51	-2.17
RPS15A	7100717	0.00291385	2.56358	1.35816		GNG3	450632	0.0124	-4.51	-2.17
HNRNPA1	4260398	0.00335463	2.56178	1.35715		DYNC1I1	3520762	0.0387	-4.49	-2.17
RBMX	6180537	0.00528024	2.56039	1.35636		IFIT1	2000148	0.00468	-4.48	-2.16
CCDC77	3850291	0.00238449	2.55491	1.35327		KIAA0644	5690239	0.000324	-4.48	-2.16
TGIF1	4260189	0.0364306	2.55147	1.35133		MGC33846	4730242	0.000524	-4.48	-2.16
USP36	7160612	0.00051521	2.54638	1.34845		LOC346887	7150491	0.00607	-4.47	-2.16
CD93	6100615	0.0447177	2.54272	1.34637		KIAA0672	110575	0.000711	-4.47	-2.16
C14orf93	4610484	0.000445677	2.53564	1.34235		ANKRD43	2450274	0.00594	-4.46	-2.16
NEK2	4610669	0.00341877	2.53463	1.34178		TMEM144	1340026	0.0118	-4.46	-2.16
PCDHB17	3520719	0.00648653	2.53328	1.34101		GFOD1	5720059	0.0089	-4.43	-2.15
ZC3H5	7400669	0.00132133	2.53068	1.33952		ATP1A1	3370164	0.00124	-4.43	-2.15
LOC440589	130224	0.0253134	2.52384	1.33562		C15orf27	6580008	0.0496	-4.42	-2.14
CCDC34	7040184	0.0337337	2.51867	1.33266		SNCA	7160202	0.000344	-4.41	-2.14
IMPDH2	4590026	0.0357305	2.51739	1.33193		ATP2B2	3520193	0.00954	-4.41	-2.14
KCNB2	6960739	0.0205036	2.51722	1.33183		HRASLS3	2510593	0.00218	-4.41	-2.14
ITGB1	110440	0.0165461	2.51293	1.32937		ELMO1	2750154	0.0339	-4.41	-2.14
LOC148915	3310392	0.000338584	2.51048	1.32796		LINGO4	1570747	0.000177	-4.4	-2.14
GPX7	4200543	0.00793875	2.50821	1.32666		MAP7	5820491	0.00386	-4.39	-2.13
TRO	5260561	0.00057705	2.49704	1.32022			1450458	0.00864	-4.39	-2.14
TAGLN2	4070736	0.0178699	2.49534	1.31924		MEGF10	270201	0.000232	-4.38	-2.13
RAD51AP1	4150196	0.000399071	2.49442	1.3187		TAGLN3	3830445	0.00824	-4.37	-2.13
	7400138	0.00205649	2.49178	1.31717			1030626	0.00326	-4.37	-2.13
TROAP	4760646	0.000520224	2.4852	1.31336		PLLP	5670687	0.00012	-4.35	-2.12
RCC2	1340360	0.00614273	2.48504	1.31327		MAL	6330196	0.0351	-4.35	-2.12
ENAH	3170132	0.0105056	2.47732	1.30878		CNTNAP4	7210022	0.00151	-4.32	-2.11
TSEN34	5890497	9.67611e-05	2.47392	1.3068		CLCNKA	3930523	0.000313	-4.31	-2.11
HNRPA1P4	1820093	0.016532	2.4731	1.30632		SCD5	3610671	0.000454	-4.31	-2.11
AFAP1	2690187	0.0089005	2.46831	1.30352		NAP1L3	5270431	0.000489	-4.29	-2.1
CKAP2L	6380324	0.000633314	2.45241	1.2942		ATP1A2	3990092	0.049	-4.29	-2.1
HMGN1	6220300	0.000499515	2.44717	1.29111		DLG2	1170048	0.00532	-4.27	-2.09
LOC401237	1470546	0.0261351	2.44325	1.2888		DAO	6550132	0.00978	-4.27	-2.09
CUX2	6450066	0.0455496	2.4427	1.28848		LGI1	4150068	0.00336	-4.27	-2.1
ZNF135	2470768	0.00282795	2.43856	1.28603			4050575	0.0489	-4.27	-2.1
ZNF462	1820646	0.0224761	2.43493	1.28388		SLC44A1	4730541	0.000232	-4.26	-2.09
PPP1R10	6480474	0.000783527	2.42888	1.28029		GOT1	5690373	0.000686	-4.25	-2.09
FHOD3	1300670	0.00381106	2.4262	1.2787		HOMER3	7160709	0.023	-4.25	-2.09
MBD6	1770343	0.00830569	2.42569	1.2784		PPP1R16B	5490333	7.8e-05	-4.25	-2.09
ILF3	1450075	0.0454538	2.4065	1.26694		SIRPA	5360193	8.36e-05	-4.25	-2.09
QARS	2710253	0.00279187	2.40197	1.26422		CNDP1	3460037	0.0143	-4.23	-2.08
KIAA1211	2120398	0.00858988	2.40073	1.26347		SCD	2140128	0.00586	-4.22	-2.08
LOC730534	1450674	0.00076897	2.40024	1.26318		CDH10	2260424	0.0181	-4.22	-2.08
AURKB	6770026	0.00660003	2.39712	1.2613		PPFIA4	1740167	0.00772	-4.2	-2.07
CENPK	5700086	0.000497233	2.39556	1.26037		TSC22D4	6200240	0.0341	-4.2	-2.07
LOC648622	4050377	0.00605769	2.38759	1.25555		ENPP2	2490152	0.00148	-4.17	-2.06
LOC731049	4610608	0.00158069	2.38473	1.25382		ENPP2	840678	0.000841	-4.16	-2.05
ROD1	6200128	0.0486414	2.3804	1.2512			1940563	0.00539	-4.16	-2.06
EBPL	5490477	0.0296105	2.37836	1.24997		AMPH	360402	0.00742	-4.16	-2.06
MIDN	940291	0.00874729	2.37058	1.24524		PTCHD1	6860176	0.0189	-4.15	-2.05
ZWINT	3800474	0.000599487	2.36755	1.2434		TMEM163	1980639	0.00435	-4.15	-2.05
EFS	110706	0.00992831	2.36668	1.24286		SLC17A7	3120286	0.00399	-4.14	-2.05
PRR6	1030026	0.016295	2.36491	1.24178		PLA2G4C	1990672	0.00339	-4.12	-2.04
AKNA	2850010	0.0164327	2.36396	1.24121		ATP2B2	70435	0.000381	-4.12	-2.04
TSEN34	5820528	0.000190048	2.36084	1.2393		BHLHB3	2900220	1.6e-05	-4.11	-2.04
MED24	7400411	0.00177224	2.35725	1.23711		TCEAL3	730739	0.00013	-4.1	-2.04
KIAA1641	4570075	0.0169994	2.35642	1.2366		ELOVL4	4760056	0.00189	-4.1	-2.04
TAF1C	2320554	0.0100476	2.35493	1.23568		RTN4	6770189	0.00562	-4.09	-2.03
CSNK1E	1230187	0.00441255	2.35441	1.23537		CLCNKA	5820195	0.000366	-4.08	-2.03
FNBP1L	4560092	0.00222363	2.35274	1.23434		COBL	610189	0.0268	-4.07	-2.02
EFNB3	2680070	0.0106632	2.35014	1.23275		PAQR8	2070451	0.0101	-4.05	-2.02
MGC39900	2000154	0.0112889	2.34293	1.22832		TLE4	5310360	0.00125	-4.04	-2.01
SMA5	7320433	0.00357758	2.34181	1.22762		TSPAN7	3840767	0.00217	-4.04	-2.01
NME1-NME2	2760358	0.0146325	2.34151	1.22744		ADORA1	4060519	0.0246	-4.02	-2.01
APEX1	3120309	0.00961111	2.33649	1.22435		MT1E	2070288	0.0116	-4.02	-2.01
ACLY	4290279	0.0089005	2.33641	1.22429		BCAN	2100446	0.00105	-4	-2
TGIF1	3140369	0.0354795	2.32777	1.21895		SOX2	5130156	0.0458	-3.97	-1.99
LOC642817	1230022	0.0143073	2.32533	1.21744		CADM2	4150471	4.23e-05	-3.97	-1.99
FAM110A	6400402	0.0242477	2.32482	1.21712		NBPF10	1510681	0.0382	-3.94	-1.98
EIF3B	6290603	0.000790446	2.31882	1.21339		CBS	1230047	0.0241	-3.92	-1.97
ONECUT2	6350192	0.0141628	2.31795	1.21285		CNTN2	4260471	0.0482	-3.9	-1.96
LOC730746	2260025	0.0246968	2.31788	1.21281		LMTK3	6980632	0.031	-3.89	-1.96
	1010082	0.00637361	2.31757	1.21261		GPM6B	3870202	0.00468	-3.89	-1.96
WEE1	2970332	0.00501665	2.31547	1.21131		FGF14	4260025	0.000812	-3.89	-1.96
LOC653884	290687	0.0256219	2.31451	1.21071		CAMK2B	3170544	0.00038	-3.89	-1.96
PDIA5	3170491	0.0453044	2.31233	1.20935		FGF12	4070184	0.000464	-3.87	-1.95
KIAA0020	1500603	0.00938436	2.31046	1.20818			7380537	0.00797	-3.87	-1.95
ILF2	5690437	0.00217019	2.30845	1.20693		OGDHL	3400685	0.00083	-3.85	-1.94
WDR68	4220180	0.00034575	2.30719	1.20614		PRKCE	1690039	3.01e-06	-3.85	-1.95
LOC402509	1570167	0.0253932	2.30704	1.20604		GNG7	1300139	0.00129	-3.84	-1.94
IFNGR2	2570291	0.0137145	2.30445	1.20442		FAM153B	4780121	0.000164	-3.82	-1.93
LOC646783	2570465	0.0172207	2.3014	1.20251		PPM1H	450414	0.00925	-3.82	-1.93
KIF20A	1050195	0.000705545	2.29942	1.20127			6100161	0.00193	-3.81	-1.93
TIA1	5310358	0.00525014	2.29724	1.1999		SHANK3	10767	0.00189	-3.81	-1.93
GNL3	5270167	0.0217426	2.29586	1.19904		DLG4	5560110	0.000686	-3.8	-1.92
REC8	70541	0.0064222	2.29524	1.19865		GJB6	3120113	9.99e-08	-3.8	-1.93
SUSD1	7560180	0.0252603	2.29279	1.1971		SGSM1	840364	0.0091	-3.8	-1.93
FANCD2	2690240	0.000633314	2.2889	1.19466		SGPP2	2120612	0.00182	-3.79	-1.92
CLPTM1L	1050750	0.0271282	2.28868	1.19451		FBXO2	4540215	0.000281	-3.79	-1.92
CDK2	4590064	0.000246236	2.28805	1.19412		LY6E	4890270	0.00623	-3.78	-1.92
KLHDC8A	7380452	0.0235284	2.28185	1.1902		TNFRSF25	3990224	0.0489	-3.78	-1.92
OIP5	7000161	0.000347158	2.28114	1.18975		EDG1	160754	0.000303	-3.76	-1.91
HNRNPAB	3370487	0.000994068	2.28024	1.18919		ZCCHC12	2690279	0.0163	-3.75	-1.91
SETDB1	6450722	0.00127725	2.28006	1.18907		GABBR2	4780563	0.0465	-3.75	-1.91
TIA1	1030047	0.00178868	2.27646	1.18679		SNCB	1510059	0.00322	-3.75	-1.91
RFC4	7210435	0.000967013	2.27638	1.18674		WFDC1	1230615	3.33e-05	-3.75	-1.91
LOC653210	1300537	0.0100609	2.27059	1.18307		IL1RAPL1	4670653	0.0186	-3.75	-1.91
GUSBL1	6660563	0.00305136	2.2701	1.18276		CSDC2	2490224	0.000568	-3.74	-1.9
ONECUT2	510360	0.00331567	2.26809	1.18148		CAMKK2	2000020	0.028	-3.74	-1.9
LOC645385	2490445	0.0273285	2.26734	1.181		C2orf40	3140113	0.00222	-3.73	-1.9
SCN3B	7380348	0.0207879	2.26718	1.1809		PISD	1440278	2.53e-05	-3.73	-1.9
MMD	5550431	0.0346956	2.26705	1.18082			4540161	0.00102	-3.72	-1.89
NCOR2	4180204	0.00905181	2.26156	1.17732		CA2	460358	0.0168	-3.71	-1.89
MTA1	1690521	0.00915744	2.2611	1.17703		BTBD3	10608	0.00198	-3.71	-1.89
APEX1	6510053	0.0040511	2.25628	1.17395		PSD2	3360386	0.00902	-3.71	-1.89
STMN1	4260731	0.0107633	2.25132	1.17077		RTN4R	3180195	0.0177	-3.7	-1.89
ZNF217	60672	0.00626799	2.24796	1.16861		NEFM	1660767	0.0357	-3.69	-1.88
CPXM1	730577	0.0106604	2.24512	1.16679		ATP1A1	4210095	0.0011	-3.69	-1.88
CKS1B	2450358	0.00560518	2.23843	1.16249			6960176	0.00254	-3.68	-1.88
CSTF3	1570754	0.010681	2.23123	1.15784		GAD2	7210736	0.00206	-3.67	-1.88
CRMP1	360296	0.00736496	2.22644	1.15474			4900164	0.00887	-3.66	-1.87
JARID1B	5870482	0.00163036	2.21717	1.14872			3180139	0.00629	-3.65	-1.87
GAA	1190634	0.000424032	2.21182	1.14524		PRODH	5860689	6.07e-05	-3.65	-1.87
AMY1B	5550288	0.0439386	2.20981	1.14392		LCAT	1170112	0.000774	-3.65	-1.87
PBX4	2760544	0.00284805	2.20852	1.14308		NAPB	3890470	0.00824	-3.64	-1.86
TBCD	5090543	0.00277514	2.20385	1.14003		BTBD3	6020653	0.000519	-3.64	-1.86
TTC25	7550021	0.000995485	2.20369	1.13992		DNAJC12	5720465	0.00724	-3.64	-1.87
LOC652755	110397	0.0155868	2.20349	1.13979		SCN2A	3290465	0.00133	-3.63	-1.86
	3290632	0.00760703	2.19614	1.13497		LOC440829	1430458	2.21e-07	-3.61	-1.85
HMG20B	5670110	0.0354586	2.19543	1.13451		SLC31A2	6560300	3.2e-05	-3.61	-1.85
EZH2	60639	0.000607907	2.19294	1.13287		NEBL	380561	0.0115	-3.6	-1.85
FLJ33790	510632	0.0213553	2.18962	1.13068		NMNAT2	770070	0.0266	-3.59	-1.85
RPLP0	3940370	0.0298491	2.18485	1.12753		CYP4X1	3290048	0.0005	-3.58	-1.84
GNG2	2190020	0.0203545	2.18318	1.12643		SYN1	2120360	0.0128	-3.58	-1.84
ZWILCH	7000743	0.000502934	2.17842	1.12328		HS3ST1	4230332	0.000104	-3.58	-1.84
MMP11	2370632	0.00456994	2.17768	1.12279		CALM1	1660477	0.00887	-3.58	-1.84
ARL6IP6	670382	0.00710963	2.17618	1.1218		NR4A2	6400364	0.0089	-3.56	-1.83
RUVBL1	4900465	0.00473762	2.1759	1.12161		GLRX	4590228	0.0022	-3.56	-1.83
LOC646849	840577	0.0414775	2.1748	1.12088		DNAJC12	2450411	0.00386	-3.56	-1.83
TMEM43	2510392	0.00433851	2.17283	1.11958		OLIG1	2030403	0.0348	-3.56	-1.83
FBXO46	2360328	0.00897079	2.17198	1.11901		YWHAH	4810653	0.000428	-3.55	-1.83
	520747	0.0134344	2.17037	1.11794		RAPGEF4	2100753	0.00193	-3.54	-1.82
CSK	3170239	0.00310174	2.16948	1.11735		GABRB1	6130692	0.0257	-3.52	-1.81
NKIRAS2	6980164	0.00105371	2.16895	1.117		LOC652377	4180091	0.0111	-3.52	-1.81
TPX2	6290358	0.00198166	2.16723	1.11586		SPINT2	1240730	0.00239	-3.52	-1.82
ITGB1	610452	0.0144469	2.16594	1.11499		TCEAL3	4780072	0.00106	-3.52	-1.82
DYRK2	2100743	0.0206423	2.16473	1.11418		ACYP2	5290672	0.00012	-3.51	-1.81
VAT1	2600746	0.00183569	2.16435	1.11394		MTUS1	3800017	0.0111	-3.5	-1.81
CENPE	6100564	0.00105371	2.16403	1.11372		KIF1A	6520440	0.0351	-3.5	-1.81
LOC285908	1660762	0.014074	2.16233	1.11259		MAP7	3120475	0.00399	-3.49	-1.8
LOC283932	1660220	0.000168893	2.15969	1.11083		CHN1	610332	0.0366	-3.49	-1.8
	2490543	0.0284243	2.15816	1.1098		C11orf41	6200025	0.0264	-3.49	-1.8
MFAP2	5090615	0.00508171	2.15479	1.10755		ATP1B1	4180452	0.00664	-3.48	-1.8
HNRNPAB	5810440	0.000538121	2.1533	1.10655		EFR3A	110161	0.00217	-3.48	-1.8
CCNA2	2650608	0.00335463	2.15232	1.10589		KRT222P	7160056	0.0234	-3.48	-1.8
GNL2	520196	0.0168185	2.15203	1.1057		PEA15	3610228	0.00304	-3.48	-1.8
PGD	2900594	0.00793026	2.1514	1.10527		C19orf4	6960035	0.00206	-3.48	-1.8
CENTG3	6220164	0.0197126	2.15111	1.10508		ACSBG1	2480730	0.00433	-3.48	-1.8
HDAC2	6900750	0.00320061	2.15023	1.10449		PON2	7150167	0.00715	-3.47	-1.8
KIAA0195	380743	0.01182	2.15011	1.10441		SAMD14	5560280	0.0005	-3.47	-1.8
HNRPUL1	5890156	0.000347158	2.15011	1.10441		NTRK2	3870246	0.00133	-3.46	-1.79
BAIAP2	70767	0.0176442	2.14612	1.10173			50543	0.000852	-3.45	-1.79
RYK	1090523	0.00456053	2.14455	1.10068		GATM	3940292	0.00844	-3.45	-1.79
LOC645436	4390315	0.0141675	2.13906	1.09698		LOC644086	4010747	0.033	-3.45	-1.79
ACLY	4200259	0.00879245	2.1373	1.09579		COL4A3BP	2630053	0.000115	-3.45	-1.79
SGSH	1340538	0.025725	2.13568	1.0947		PPP1R14A	6020468	0.0133	-3.44	-1.78
LOC647000	3170286	0.0276039	2.13531	1.09445		BDNF	7330241	0.0248	-3.44	-1.78
DENND2A	6100072	0.00523916	2.13379	1.09342		OPTN	5260215	0.000631	-3.44	-1.78
ZFP90	5900286	0.00688871	2.13233	1.09243		LOC492311	5810273	0.00182	-3.43	-1.78
TRAF5	7610598	0.00572244	2.13232	1.09242		GJB6	2260563	0.00859	-3.42	-1.77
TRIP13	5700373	0.00376038	2.12922	1.09032			6400564	0.00115	-3.42	-1.77
FKBP5	2640341	0.0203545	2.12334	1.08634		RAB37	2100025	0.00686	-3.42	-1.78
BTG3	7210605	0.000500322	2.12029	1.08426		CBX7	1500747	0.00201	-3.41	-1.77
DYRK2	6560523	0.00175602	2.12015	1.08417		CX3CR1	2070168	0.0471	-3.39	-1.76
FLJ20444	1770148	0.00540341	2.11944	1.08369		DNM1	2320546	0.00218	-3.39	-1.76
MXD3	2970121	0.00461232	2.11938	1.08364		SYNGR1	6650438	0.00185	-3.38	-1.76
WDR34	6200195	0.000195993	2.11898	1.08337		RIMS3	4040189	0.0261	-3.38	-1.76
ANKRD50	1770187	0.00915744	2.11826	1.08288		BCL6	6280458	0.0194	-3.38	-1.76
BPHL	1740487	0.0463658	2.11645	1.08164		GNAO1	4010204	0.0173	-3.38	-1.76
CDK10	1850309	0.0266691	2.11599	1.08133		RFTN2	1090722	0.0363	-3.37	-1.75
RPN2	3370112	0.00335463	2.11467	1.08043		SRPX	4900133	0.00313	-3.37	-1.75
NUP93	5310068	0.017171	2.11332	1.07951		ATP1B2	10255	0.00199	-3.37	-1.75
HNRPA1L-2	7320424	0.0439882	2.11302	1.07931		LARP6	4830433	0.000991	-3.36	-1.75
EP400	6330195	0.0314781	2.11202	1.07862		PLLP	6020619	0.000122	-3.36	-1.75
C21orf34	70368	0.00424468	2.11116	1.07803		SEPP1	4280678	0.00661	-3.35	-1.74
MAFB	2060440	0.020346	2.10898	1.07655		COX7A1	5390138	0.00524	-3.35	-1.74
C1orf165	2140059	0.000851662	2.10552	1.07417		ATP1A1	5570152	0.0012	-3.35	-1.74
LOC440927	3190348	0.00656464	2.10246	1.07208		RAB31	6590341	0.0416	-3.35	-1.75
GADD45G	5570114	0.042079	2.10082	1.07095		ASPH	5890619	2.53e-05	-3.34	-1.74
LRBA	6020291	0.0296935	2.09821	1.06916		LPL	5560674	0.00657	-3.34	-1.74
FANCL	6760110	0.00397552	2.09783	1.0689		ACCN1	240592	0.00212	-3.34	-1.74
PODXL	1850092	0.0246968	2.09571	1.06744		GPRC5C	1170477	0.0112	-3.33	-1.74
ZNF581	3890482	0.0306634	2.09503	1.06697		EFHD1	1980484	0.0219	-3.32	-1.73
IMPDH1	3120431	0.0263524	2.0938	1.06613		TYRO3	5820193	0.0105	-3.32	-1.73
RNF44	2690315	0.00195108	2.0938	1.06613		BEX5	1450240	0.00248	-3.32	-1.73
PTMA	460386	0.00377443	2.0936	1.06599		RGS11	4040215	0.0264	-3.31	-1.73
NELL2	7550358	0.0498863	2.09113	1.06428		SPARCL1	1030021	0.0458	-3.31	-1.73
KIAA0556	1450376	0.0380468	2.08936	1.06306		KIAA1026	4640184	0.00617	-3.31	-1.73
KCNQ2	1510075	0.0247401	2.08872	1.06262		CDR2L	3940482	0.014	-3.31	-1.73
KBTBD9	510703	0.0480803	2.08532	1.06027		RASSF2	5390095	0.0266	-3.3	-1.72
AMY1C	1820068	0.0005938	2.08507	1.0601		MAGEE1	2760689	0.00267	-3.3	-1.72
C6orf173	670703	0.0026329	2.08456	1.05974		SPRYD3	3180521	0.000513	-3.3	-1.72
ARSD	6580689	0.0241217	2.08178	1.05782		VSIG8	3420291	0.0107	-3.29	-1.72
NCAPD2	2680497	0.0222878	2.08004	1.05661		LOC387856	5550259	0.00506	-3.29	-1.72
BCOR	510576	0.00949753	2.07989	1.05651		ATP10B	4730180	0.014	-3.27	-1.71
PSME2	830403	0.00266554	2.07667	1.05427		NPAL3	5090739	0.00406	-3.26	-1.71
TAF1C	6380131	0.00384536	2.07393	1.05237		ETV1	1010324	0.00217	-3.25	-1.7
ZDHHC22	5490161	0.0498494	2.07175	1.05085		CPEB3	3610386	0.00833	-3.24	-1.7
KPNB1	6840577	0.00104364	2.07152	1.05069		LYN	7320551	0.0066	-3.24	-1.7
CDH24	4560382	0.0399146	2.07131	1.05054		SYN2	3420044	0.0115	-3.23	-1.69
SMC3	2970292	0.00253762	2.06857	1.04863		ARHGDIG	4180377	0.00917	-3.23	-1.69
BARD1	5080561	0.0170447	2.06707	1.04759		MAP7D2	3390088	0.00189	-3.22	-1.69
VEZF1	510341	0.00744698	2.06493	1.04609		ENO2	50402	0.00388	-3.21	-1.68
LOC732450	6270711	0.0351154	2.06448	1.04578		PHYHIP	1400343	0.027	-3.21	-1.68
SNORA70	650278	0.0110002	2.06356	1.04514		NR1D2	1740600	5.36e-05	-3.21	-1.68
C17orf53	4570224	0.000807089	2.06319	1.04488		ANK2	4780437	0.00112	-3.21	-1.68
MGC3032	4890278	0.0125727	2.06217	1.04416		HSD17B6	4040441	0.00444	-3.2	-1.68
SNRPF	460114	0.0164077	2.06119	1.04347		PRNP	3170162	0.0189	-3.2	-1.68
SNRPB2	6020491	0.00218344	2.05903	1.04196		GLS2	3800035	5.48e-06	-3.19	-1.67
MAP4K4	4250307	0.0223254	2.05882	1.04182		SYT11	5910500	0.00448	-3.18	-1.67
LBR	5080524	0.0115409	2.05802	1.04125		GLDN	5860402	0.00163	-3.18	-1.67
MTAP	2600291	0.0392311	2.05797	1.04122		UST	7380338	0.00353	-3.18	-1.67
WDR40A	3290091	0.0224876	2.05659	1.04025		C9orf165	1500673	0.000714	-3.18	-1.67
IVNS1ABP	5560338	0.0395367	2.05636	1.04009		NDEL1	6420286	0.000785	-3.17	-1.66
ELP2	4280129	0.00465512	2.05581	1.0397		DKFZp761P0423	3370242	0.0181	-3.17	-1.66
STIL	6220050	0.000377118	2.05568	1.03962		PYGB	4540326	0.0395	-3.17	-1.67
LOC347544	2570286	0.0479637	2.05508	1.03919		TMEM55A	5960653	0.00646	-3.15	-1.65
ABL1	4180088	0.0149107	2.05453	1.03881		PRNP	2710341	0.0236	-3.15	-1.66
DYRK2	6330553	0.00332838	2.05452	1.0388		ANKRD9	7050370	0.000821	-3.15	-1.66
LIG1	5050113	0.000846999	2.05197	1.03701		ASPHD2	7400102	0.00198	-3.15	-1.66
LOC730740	6980685	0.0475687	2.05156	1.03672		BSCL2	6900224	0.0145	-3.15	-1.66
POLE2	1170326	0.00306467	2.04955	1.03531		LRRC3B	5870619	0.0235	-3.13	-1.65
PCGF2	3830296	0.0464811	2.04632	1.03303		SNAP91	7570647	0.00272	-3.12	-1.64
LOC648249	2650400	0.0341106	2.04596	1.03278		DAAM2	1820747	0.00963	-3.12	-1.64
PHC2	1500524	0.00283675	2.04195	1.02995		POLB	6380338	0.00579	-3.11	-1.64
EFHC1	6560482	0.0118455	2.04	1.02857		FUT9	130523	0.0286	-3.11	-1.64
ERCC1	1450356	0.00858988	2.03985	1.02847		ADD3	1990468	0.000821	-3.11	-1.64
CCDC90B	5090014	0.00877168	2.03974	1.02838		NCOA7	630091	0.00304	-3.11	-1.64
FOXM1	990730	0.000160886	2.03944	1.02817		FREQ	7160142	0.0045	-3.1	-1.63
SNRPF	650301	0.0278389	2.0365	1.02609		SVEP1	6180554	0.0139	-3.09	-1.63
CELSR3	6350437	0.00248782	2.03608	1.0258		PIP3-E	5340471	0.0213	-3.09	-1.63
PYCR1	6520681	0.0165513	2.0349	1.02496		TPMT	840014	8.36e-05	-3.09	-1.63
IRF2BP2	6660768	0.00400058	2.03392	1.02426		SCGN	3990278	0.00575	-3.09	-1.63
TSGA14	6280609	0.00631714	2.03254	1.02328		ABLIM2	2260471	0.00127	-3.08	-1.62
PCDHA2	270537	0.0464174	2.03196	1.02287		SOX21	2570538	1.6e-05	-3.08	-1.63
COMMD6	4260484	0.0256219	2.0285	1.02041		CD99L2	5420358	0.00018	-3.07	-1.62
LOC728452	6900300	0.00579134	2.02808	1.02011		C7orf41	1740458	0.0103	-3.07	-1.62
RPLP1	2690561	0.0429242	2.02733	1.01958		RASSF7	4390273	0.00377	-3.07	-1.62
HMGN2	4050541	0.00351195	2.02629	1.01884		CAP2	3930592	0.0201	-3.07	-1.62
NOLA1	1340647	0.0138933	2.02553	1.0183		PDE1A	4180707	0.00795	-3.06	-1.61
	6560706	0.0463685	2.02549	1.01827		ATP6V0E2	6180088	0.0121	-3.06	-1.61
LMNB2	7570148	0.00948684	2.02523	1.01808		PRRT1	2760398	0.0424	-3.06	-1.61
PMEPA1	3830041	0.0473873	2.02345	1.01682		EPHA4	6650482	0.00218	-3.06	-1.61
UBE2T	2480722	0.00579134	2.02147	1.01541		PPAP2B	6220097	0.00012	-3.06	-1.61
CLDN15	3780291	0.00824381	2.021	1.01507			3180603	0.00507	-3.06	-1.61
DAP	2710491	0.00646335	2.02002	1.01437			1510608	0.00803	-3.06	-1.61
SLC25A39	650634	0.00467001	2.01812	1.01301		HES5	6590300	0.00755	-3.06	-1.62
SVIL	3140603	0.0362288	2.01717	1.01234		SLC25A23	6280092	0.00109	-3.05	-1.61
MYB	7380670	0.00359406	2.01549	1.01113		C18orf51	6450097	2.94e-05	-3.05	-1.61
MST1	3710202	0.00953863	2.01376	1.00989		MYBPC1	840017	0.0179	-3.04	-1.6
RPS27	6650564	0.0368456	2.01324	1.00952		DOC2A	4220475	0.0178	-3.04	-1.6
TTLL3	870500	0.0205513	2.00944	1.00679		SLC6A17	20139	0.00716	-3.04	-1.61
TBC1D14	7160707	0.00163598	2.00778	1.0056		SPRY2	6590575	0.00112	-3.03	-1.6
DKC1	6980327	0.00353133	2.00676	1.00487		DGCR5	60491	0.0103	-3.03	-1.6
YPEL1	5130288	0.0257142	2.00605	1.00435		LOC388681	6980376	0.000178	-3.03	-1.6
OSBPL7	1440575	0.00295347	2.00588	1.00424		HK1	1660196	0.00887	-3.01	-1.59
PHF16	2630189	0.00635584	2.00585	1.00422		CLU	1070471	0.000428	-3.01	-1.59
TLK2	650438	0.0249397	2.00117	1.00084		MSRA	6220722	0.0308	-3.01	-1.59
POLD1	290731	0.000871	1.99964	0.999739		SEPW1	2970025	0.00186	-3	-1.58
E2F5	6650196	0.00726844	1.99893	0.999224		CPLX1	2680746	0.0316	-3	-1.59
						NPTX1	780017	0.0344	-3	-1.59
						UGT8	1580196	0.00073	-3	-1.59
							1980402	0.0487	-2.99	-1.58
						HAPLN4	6510114	2.24e-05	-2.99	-1.58
						DNAJA4	6480091	0.0103	-2.98	-1.57
						AHCYL1	1170440	0.00151	-2.98	-1.57
						B3GNT6	2260220	0.00327	-2.98	-1.57
						2008-09-01	1500451	0.0205	-2.98	-1.58
						PIK3IP1	5390730	0.000128	-2.98	-1.58
						DNAJC12	6420736	0.0196	-2.97	-1.57
						TSPYL2	6650743	0.000369	-2.97	-1.57
						PDE1A	5900189	0.00983	-2.97	-1.57
						FGF12	3310068	0.00648	-2.96	-1.57
						RGS7	6370386	0.00027	-2.95	-1.56
						BCAN	1090246	0.0106	-2.95	-1.56
						LOC389816	2140541	0.00109	-2.95	-1.56
						BBOX1	3400386	0.0233	-2.95	-1.56
						SFXN5	4560192	0.000348	-2.95	-1.56
							6860593	0.0057	-2.94	-1.56
						MGLL	3830327	0.000561	-2.94	-1.56
						GSTM3	7150598	4.68e-05	-2.93	-1.55
						TPRG1L	4260722	0.000391	-2.93	-1.55
						TSPYL2	4260477	0.00327	-2.93	-1.55
						AKAP7	5340504	0.00831	-2.92	-1.54
						FAM134B	6420309	0.0327	-2.92	-1.55
						LRCH1	7610364	0.00157	-2.92	-1.55
						CA2	2060674	0.0283	-2.92	-1.55
						PCSK1N	4210678	0.0404	-2.92	-1.55
						TST	2230288	0.00887	-2.91	-1.54
						LOC441151	5890270	0.00186	-2.91	-1.54
						PAK7	6520300	0.00373	-2.91	-1.54
						NSF	5260138	0.00743	-2.91	-1.54
							6110450	0.000324	-2.9	-1.54
						UBL3	1230544	0.000347	-2.9	-1.54
						ANKRD34A	1090142	6.05e-05	-2.89	-1.53
						NPTX1	6450463	0.022	-2.89	-1.53
						DTNA	6350164	0.0149	-2.89	-1.53
						TEF	4040114	0.00388	-2.89	-1.53
						GCHFR	5670475	0.00487	-2.88	-1.52
						UPP1	7570673	0.0377	-2.88	-1.53
						FLJ20160	3870291	0.00217	-2.87	-1.52
						ELMO1	460725	0.0423	-2.86	-1.52
						GARNL3	4880343	0.00157	-2.86	-1.52
						CPLX2	7650368	0.0046	-2.86	-1.52
						ARPP-21	4560301	0.00112	-2.85	-1.51
						CCND3	6380370	0.0254	-2.85	-1.51
						TMEM10	2260739	0.0173	-2.85	-1.51
						BSN	3850730	0.0005	-2.85	-1.51
						TTC9B	2570390	0.00829	-2.85	-1.51
						TRIM2	7150240	0.00157	-2.84	-1.5
						NPTN	830553	0.000375	-2.84	-1.5
						ADAM11	1260661	0.0167	-2.83	-1.5
						GFOD2	2970050	0.00157	-2.83	-1.5
						UNC13C	4920719	0.00747	-2.83	-1.5
						AFAP1L2	4590133	0.00597	-2.82	-1.5
						ZNF179	4540646	0.0193	-2.81	-1.49
						LYSMD2	770538	0.000124	-2.81	-1.49
						ProSAPiP1	780767	0.0307	-2.8	-1.48
						SNRPN	1740273	0.00198	-2.8	-1.49
						FXYD1	5860022	5.48e-06	-2.8	-1.49
							5260021	0.00299	-2.8	-1.49
						PDE1A	730348	0.00514	-2.79	-1.48
						TNFSF12	1090747	0.000882	-2.79	-1.48
						PAK1	6250685	0.000744	-2.79	-1.48
						GYG1	670528	0.0192	-2.79	-1.48
						ATP6V0C	3610397	0.00436	-2.79	-1.48
						HISPPD2A	1690333	0.00375	-2.79	-1.48
						VAMP1	6650639	0.0404	-2.79	-1.48
						C1orf128	270133	0.00291	-2.78	-1.48
						RNF175	2600296	0.00052	-2.78	-1.48
						FAM110B	3800369	0.00498	-2.78	-1.48
						EPS15	1510035	0.000104	-2.77	-1.47
						MDH1	3390603	0.0396	-2.76	-1.46
						SLCO3A1	1440348	0.000483	-2.76	-1.46
						PON2	3140390	0.00999	-2.75	-1.46
							1400156	0.000303	-2.75	-1.46
						KIAA1024	1740121	0.0242	-2.75	-1.46
						SNRPN	4850133	0.0112	-2.75	-1.46
						ATP2B3	3180079	0.00112	-2.74	-1.45
						AADACL1	7650020	0.00241	-2.74	-1.45
						KLC1	1510736	0.00586	-2.74	-1.46
						BCL2L2	5050156	0.0147	-2.74	-1.46
						CD99L2	1780079	0.012	-2.73	-1.45
							6580674	0.00115	-2.73	-1.45
							1070458	0.000137	-2.72	-1.44
						ABLIM1	3610315	0.00406	-2.72	-1.44
						TSPAN7	460010	0.00523	-2.72	-1.44
						SV2A	7550167	0.00736	-2.72	-1.44
						NLGN1	1660037	0.0351	-2.72	-1.44
						DPYSL2	3290685	0.00156	-2.71	-1.44
						SCHIP1	630465	0.0289	-2.71	-1.44
						CENTG3	3890431	0.0239	-2.71	-1.44
							6620390	0.00212	-2.7	-1.43
						CORO2A	1410609	4.77e-05	-2.7	-1.43
						JAZF1	3520463	0.00155	-2.7	-1.43
						C10orf56	6110195	0.00591	-2.7	-1.44
						GPD1L	2450187	0.0079	-2.69	-1.43
						EPB41L3	1510538	0.00646	-2.69	-1.43
						ATP1B1	4220468	0.0142	-2.69	-1.43
						SCG3	1070646	0.00242	-2.69	-1.43
						NINJ2	6860278	0.00338	-2.68	-1.42
						PITPNM1	6960215	0.005	-2.68	-1.42
						MYO5C	1980246	0.0335	-2.67	-1.42
						ADD3	3420747	0.00208	-2.67	-1.42
						PPP1R3F	1500162	0.00785	-2.67	-1.42
						P2RX4	2060605	0.0182	-2.67	-1.42
						PCYT2	4070379	0.0119	-2.66	-1.41
						SELM	6400148	0.0124	-2.66	-1.41
						PC	5890435	0.000552	-2.66	-1.41
						GJC2	6520356	0.0455	-2.66	-1.41
						ZNF702	3870707	0.0123	-2.65	-1.4
						OSAP	3830608	0.00454	-2.65	-1.4
						SRGAP2	4860220	0.000373	-2.65	-1.41
						AVPI1	990500	0.0234	-2.65	-1.41
						IL17D	6510519	0.0263	-2.64	-1.4
						IDH3A	3360100	0.0022	-2.64	-1.4
						NRXN3	6620647	0.00357	-2.63	-1.39
						PPP3CA	2940537	0.000236	-2.63	-1.39
						BAI3	5690301	0.0205	-2.63	-1.39
						YPEL4	3890082	0.00414	-2.63	-1.4
						SLC9A3R1	2450452	0.00656	-2.63	-1.4
						MAPK9	1820360	0.00202	-2.63	-1.4
						SERPINI1	3440156	0.00239	-2.62	-1.39
						IL17RB	1070152	0.0228	-2.62	-1.39
						CCDC109A	4050382	0.000165	-2.62	-1.39
						SHANK2	4220209	0.00922	-2.62	-1.39
						PANK1	6620133	0.00115	-2.62	-1.39
						ITPKB	4830239	0.034	-2.62	-1.39
						NAP1L2	5700382	8.36e-05	-2.62	-1.39
						CAMK2A	4850170	0.0247	-2.61	-1.38
						MAP3K5	5810600	0.00612	-2.61	-1.38
						ST6GALNAC6	3780608	0.000344	-2.61	-1.38
						NPAS3	3870121	0.000845	-2.61	-1.38
						SRI	2900626	0.00148	-2.6	-1.38
						NRIP2	3420255	0.0241	-2.6	-1.38
						LRRC3B	3890044	0.0307	-2.6	-1.38
						RAB33A	6270301	0.0133	-2.6	-1.38
						LHFP	1010139	0.00999	-2.6	-1.38
						LIMA1	4880537	0.00239	-2.59	-1.37
						EPHB1	5310722	0.0234	-2.59	-1.37
						RIMS1	6020347	0.00167	-2.59	-1.37
						JPH1	5490025	0.00267	-2.59	-1.38
						SLC25A4	6220451	0.00419	-2.59	-1.38
						TMEM74	3310767	0.0181	-2.58	-1.36
						ANK3	1850709	0.0127	-2.58	-1.37
						GABRA2	20152	0.00516	-2.57	-1.36
						SSX2IP	1440546	0.00875	-2.57	-1.36
							3420356	0.00747	-2.57	-1.36
						REEP2	7330189	0.00342	-2.57	-1.36
						NCDN	5310458	0.00443	-2.57	-1.36
						DTNA	4570253	0.00451	-2.57	-1.36
						ICA1	4050121	0.0299	-2.57	-1.36
						RGS7BP	3870309	0.0118	-2.57	-1.36
						AGXT2L1	2360762	0.00662	-2.57	-1.36
						CLDN10	6650477	0.0309	-2.56	-1.36
						PRRT3	4070180	4.16e-05	-2.56	-1.36
						NEFH	1190719	0.0348	-2.56	-1.36
							460544	0.0375	-2.55	-1.35
						METRN	3120544	0.00313	-2.55	-1.35
						WFS1	6590224	0.000519	-2.54	-1.34
						ITGAV	2690209	0.00797	-2.54	-1.34
						CALM3	2750184	0.0016	-2.54	-1.34
						GPR83	6860603	0.000377	-2.54	-1.35
						GRAMD3	4890451	0.000798	-2.54	-1.35
						EFHA2	4730088	0.0194	-2.53	-1.34
						EHD1	1780619	0.00608	-2.53	-1.34
						MAP1LC3B	2490754	0.00432	-2.53	-1.34
						SERP2	1710053	0.000812	-2.53	-1.34
						LRRC26	7150270	0.00238	-2.53	-1.34
						SRI	6770392	0.00149	-2.53	-1.34
						KCTD2	2630521	0.00961	-2.52	-1.33
						ALS2	2140156	0.00448	-2.52	-1.33
						LARGE	10768	0.0425	-2.52	-1.33
						PPARGC1A	580390	0.00985	-2.52	-1.34
						ZFYVE21	380594	0.00252	-2.51	-1.33
						SLC5A11	4290746	0.00607	-2.51	-1.33
							870632	0.00364	-2.51	-1.33
						LOC643031	4880477	0.00622	-2.5	-1.32
						KIAA0773	4900307	0.00368	-2.5	-1.32
						DPP6	5090315	0.0491	-2.5	-1.32
						MGST1	5080131	0.000999	-2.5	-1.32
						SCN4B	6370026	7.53e-06	-2.5	-1.32
						CAPN3	3870441	0.000784	-2.49	-1.32
						SC5DL	6220397	0.00019	-2.49	-1.32
							1340615	0.000115	-2.48	-1.31
						C18orf51	6660427	0.0161	-2.48	-1.31
						FAM131A	3940564	0.00724	-2.48	-1.31
						RPS6KA4	6060433	0.00195	-2.48	-1.31
						SNX10	3360634	0.00177	-2.48	-1.31
						TMEM47	2570730	0.0257	-2.47	-1.3
						LIPG	7210681	0.00343	-2.47	-1.3
						NR1D2	2640707	0.0289	-2.47	-1.3
						OSAP	1660673	0.0228	-2.47	-1.3
						CD83	6620026	0.00323	-2.47	-1.3
						KLHL5	1410161	0.043	-2.47	-1.3
						PCDH9	6660707	0.0103	-2.47	-1.3
							2600707	0.000141	-2.47	-1.31
						PER3	5290538	0.00823	-2.47	-1.31
						FEZ2	360608	0.00637	-2.47	-1.31
						AKAP7	4780619	0.0256	-2.47	-1.31
						TRIM9	460121	0.00312	-2.46	-1.3
						LDLRAP1	1030768	0.0397	-2.46	-1.3
						NECAP1	2640114	0.000821	-2.46	-1.3
						HAGH	4900333	0.0085	-2.45	-1.29
						ANK1	3180209	0.000347	-2.45	-1.29
						C14orf132	730358	0.024	-2.45	-1.29
						SLC25A4	6840747	0.0226	-2.45	-1.29
						IGSF1	4120161	0.0197	-2.45	-1.3
						FAT	4280100	0.0137	-2.44	-1.28
						KCNJ12	4920010	0.0493	-2.44	-1.29
							4560044	0.000335	-2.44	-1.29
						TSPYL1	3780689	0.000812	-2.43	-1.28
						EPB41L1	3400563	0.0252	-2.43	-1.28
						FGL2	1430170	0.0142	-2.43	-1.28
						TMEM9B	7550608	0.00331	-2.42	-1.28
						ENDOD1	2510039	0.00451	-2.42	-1.28
						RAB6B	4780463	0.0206	-2.42	-1.28
						TJP2	2470093	0.0357	-2.42	-1.28
						ADAMTSL2	4810575	0.016	-2.41	-1.27
						C20orf39	1980326	0.0263	-2.41	-1.27
						SLCO3A1	2470092	0.00151	-2.41	-1.27
						GALNT9	5360056	0.00115	-2.4	-1.26
						CCKBR	2070201	3.01e-06	-2.4	-1.26
							5390192	0.00184	-2.4	-1.26
						GALNT9	6980553	2.56e-05	-2.4	-1.26
						ACOT7	4290050	0.0123	-2.4	-1.27
						EVI2A	4590224	1.6e-05	-2.39	-1.26
						STK39	3370092	0.00253	-2.39	-1.26
						ABCA2	2320243	0.000552	-2.39	-1.26
						MAL2	3170594	0.0498	-2.38	-1.25
						CLTA	6220349	0.0121	-2.38	-1.25
						SLC35F4	2640296	0.005	-2.38	-1.25
							60487	0.0358	-2.38	-1.25
						SSPN	3360373	0.0123	-2.38	-1.25
						ADD3	1010477	0.00248	-2.38	-1.25
							1010687	0.033	-2.38	-1.25
						CPEB1	4900592	1.37e-05	-2.37	-1.24
						PTPRE	2490240	0.0112	-2.37	-1.24
						RAB5A	670367	0.007	-2.37	-1.24
						GPR162	3520598	0.0298	-2.37	-1.24
						FLJ20489	2900139	5.71e-05	-2.37	-1.24
						MGAT3	6420500	0.00128	-2.37	-1.24
						STXBP6	3400379	0.0127	-2.37	-1.25
						IL16	5080615	0.000594	-2.37	-1.25
						ASGR1	2370064	0.00425	-2.37	-1.25
						PEG3	3850468	0.0108	-2.36	-1.24
						PLD5	6420470	2.94e-05	-2.36	-1.24
						DTNA	7320072	0.00278	-2.36	-1.24
						PARD6A	460086	0.00199	-2.36	-1.24
						SNCB	1110521	0.00046	-2.36	-1.24
						AADACL1	7210327	0.00113	-2.36	-1.24
						PARD6A	1570711	0.00675	-2.35	-1.23
						SYNGR3	5860609	0.000346	-2.35	-1.23
							1580594	0.000446	-2.35	-1.23
						KIAA1244	1470053	0.00712	-2.35	-1.23
						JPH4	7100129	0.00236	-2.35	-1.23
						MCTP1	3360491	0.0249	-2.34	-1.22
						GLUD1	2320289	0.000183	-2.34	-1.22
						HSD17B14	2230133	0.00168	-2.34	-1.22
							1500639	0.0039	-2.34	-1.22
						SH3GLB2	7330259	0.0137	-2.34	-1.22
						RAB11FIP5	1260193	0.00468	-2.34	-1.23
						C7orf16	3610180	0.00267	-2.34	-1.23
						C12orf29	110240	0.00987	-2.34	-1.23
						KIAA1026	1990427	0.0238	-2.34	-1.23
						AFF2	2030445	0.0496	-2.33	-1.22
						C20orf3	4040204	0.00566	-2.33	-1.22
						TSPYL2	7380730	0.000107	-2.33	-1.22
						C9orf4	5420086	0.00267	-2.33	-1.22
						FAM131C	7320309	0.000201	-2.33	-1.22
						CGN	1980670	0.0233	-2.33	-1.22
						ARHGAP21	1260543	0.00102	-2.33	-1.22
						MAPRE3	6220026	0.0167	-2.32	-1.21
						STON1	4230730	0.0126	-2.32	-1.21
						HNMT	7100121	0.0256	-2.32	-1.21
						SOCS5	6370379	0.00126	-2.32	-1.21
						C2orf33	2100068	0.0472	-2.32	-1.22
						NR4A2	650639	0.00876	-2.32	-1.22
						CLDND1	4640626	0.00994	-2.32	-1.22
						GRIA4	4040497	0.0059	-2.32	-1.22
						CAMK2G	1010475	0.000738	-2.32	-1.22
						ALDH6A1	5820373	0.000976	-2.32	-1.22
						RASSF2	1980059	0.0488	-2.32	-1.22
						CD83	5050162	0.0041	-2.32	-1.22
							2490110	0.000361	-2.31	-1.21
						COX5B	1190220	0.000169	-2.31	-1.21
						LRP1B	3120528	0.0108	-2.31	-1.21
							5720292	0.00275	-2.3	-1.2
						CYFIP2	3520020	0.00301	-2.3	-1.2
						FAM5C	3460446	0.0137	-2.3	-1.2
						SNRK	2060095	0.0139	-2.3	-1.2
							60139	0.000483	-2.3	-1.2
						EFEMP1	1260040	0.0126	-2.3	-1.2
						CACNB2	7100154	0.0019	-2.3	-1.2
						PLEKHB2	3800537	0.00107	-2.3	-1.2
						CDC42EP4	1070047	0.0239	-2.3	-1.2
						RCAN1	2850551	0.00873	-2.29	-1.19
						GPC5	5910491	0.0427	-2.29	-1.19
						PRDX5	520750	0.00302	-2.29	-1.19
						CLSTN1	1470184	0.0191	-2.29	-1.19
						RUSC1	670376	0.0421	-2.29	-1.19
						CMTM4	2120634	0.0187	-2.29	-1.19
						TMEM63A	1740020	0.0227	-2.29	-1.19
						C5orf32	4540241	0.0007	-2.29	-1.2
						EDG8	1440750	0.0351	-2.29	-1.2
						MEIS1	4040753	0.0444	-2.29	-1.2
							2490564	0.0355	-2.29	-1.2
						STEAP2	290292	0.016	-2.29	-1.2
						OSTF1	6380463	0.00405	-2.28	-1.19
						TCEAL7	3310273	0.0394	-2.28	-1.19
						HERC3	4540273	0.00505	-2.28	-1.19
						LOC652730	2760402	0.00133	-2.28	-1.19
						SCN2A	580189	0.00164	-2.27	-1.18
						CNTN6	4670270	0.0359	-2.27	-1.18
						NDRG3	6660400	0.00488	-2.27	-1.18
						ATP6V1C1	2480241	0.0005	-2.27	-1.18
						C9orf58	5420482	0.00829	-2.27	-1.18
						RYR2	1660241	0.0116	-2.27	-1.18
						SNCG	7000669	0.0426	-2.26	-1.18
						ING3	7550707	0.0304	-2.26	-1.18
						ACSS1	5220377	0.00566	-2.26	-1.18
						ATP6V1E1	5890450	0.00668	-2.26	-1.18
							1230338	0.0123	-2.26	-1.18
						OXR1	730291	0.0496	-2.26	-1.18
						LOC439949	4560088	5.48e-06	-2.25	-1.17
						FUT8	3870497	0.00339	-2.25	-1.17
						C9orf61	2000390	0.000203	-2.25	-1.17
						AFTPH	2070600	0.00342	-2.25	-1.17
						HNMT	3870102	0.0107	-2.25	-1.17
							1690082	0.0103	-2.24	-1.16
						RPS6KA5	6220438	0.00558	-2.24	-1.16
						SNURF	1050408	0.0363	-2.24	-1.16
						KIAA0802	7330673	0.00519	-2.24	-1.16
						ST3GAL6	5260440	0.0131	-2.24	-1.16
						TIAM2	7050612	0.0107	-2.24	-1.16
						MXD4	3710647	0.00075	-2.24	-1.17
						KIAA1622	2340402	0.000157	-2.23	-1.15
						C1orf21	2070470	0.0216	-2.23	-1.16
						CLDND1	4810286	0.00266	-2.23	-1.16
						SFT2D1	5360521	0.00422	-2.23	-1.16
						SLC25A12	460180	0.0121	-2.23	-1.16
						AK5	6270148	0.00085	-2.23	-1.16
						LOC652881	4260445	0.00253	-2.22	-1.15
						KLF13	2320114	0.0391	-2.22	-1.15
						ABHD12	2710615	0.0259	-2.22	-1.15
						ANXA7	6330044	0.0125	-2.22	-1.15
						TMEM151A	4850543	0.0089	-2.22	-1.15
						NTRK2	430102	0.00106	-2.22	-1.15
						ABLIM3	2350747	0.026	-2.21	-1.14
						C9orf58	4010647	0.0167	-2.21	-1.14
						CDKN2D	7050326	0.00669	-2.21	-1.14
						C22orf16	940010	0.0212	-2.21	-1.15
						DPF3	2600128	0.035	-2.21	-1.15
						CLSTN3	3420162	0.0281	-2.21	-1.15
						PPARGC1B	5340433	0.0175	-2.2	-1.14
						LOC202134	160280	0.000575	-2.2	-1.14
						CAMTA1	3930411	0.0121	-2.2	-1.14
						CHES1	4230470	0.0127	-2.2	-1.14
						KIAA0319	4920112	0.0281	-2.2	-1.14
						LOC650257	3190243	0.00059	-2.19	-1.13
						C10orf35	2510253	0.00716	-2.19	-1.13
						RNH1	20427	0.00575	-2.19	-1.13
						CADM4	6420019	0.000375	-2.19	-1.13
						FEZ2	6200053	0.00534	-2.19	-1.13
						TMEM14A	3780619	0.00418	-2.19	-1.13
						C5orf4	1690240	0.0155	-2.19	-1.13
						ITGB1BP1	3870647	0.00797	-2.19	-1.13
						MGST1	3180731	0.000514	-2.19	-1.13
						PURA	50601	0.00176	-2.19	-1.13
						ST8SIA1	5360025	0.000348	-2.18	-1.12
						ELK1	510162	0.00198	-2.18	-1.12
						STEAP2	870242	0.00151	-2.18	-1.12
						HIGD1A	3780019	0.000592	-2.18	-1.12
						EDNRB	2970164	0.0039	-2.18	-1.13
						HABP4	6510689	0.00255	-2.18	-1.13
						SASH1	5390102	0.0474	-2.18	-1.13
						ARHGEF7	5340484	0.0244	-2.18	-1.13
						CNP	6370592	0.000503	-2.18	-1.13
						SLC12A5	270301	0.0389	-2.18	-1.13
						CREB5	6200577	0.0224	-2.17	-1.12
						NDFIP2	1030364	0.006	-2.17	-1.12
						S100A13	5860148	0.00161	-2.17	-1.12
						CADM3	3450446	0.0264	-2.17	-1.12
						PFKP	2360452	0.019	-2.17	-1.12
						PRDX5	2630056	0.0307	-2.17	-1.12
						KCNN2	5360685	0.00782	-2.17	-1.12
							6020332	0.00177	-2.17	-1.12
						OLFM1	3800204	0.0205	-2.17	-1.12
						PHLDB1	5130093	0.0204	-2.16	-1.11
						LOC388135	6660445	0.0367	-2.16	-1.11
						SLC36A1	2940095	0.0162	-2.16	-1.11
						C16orf33	4760450	0.00168	-2.16	-1.11
						TMEM151A	4810075	0.000134	-2.16	-1.11
						GABARAPL2	3120520	0.000232	-2.16	-1.11
						CYFIP2	6100768	0.00117	-2.16	-1.11
						CRY2	1190193	0.0112	-2.16	-1.11
						TFAP2B	7320471	0.0429	-2.16	-1.11
						ATP2B1	6180059	0.00115	-2.16	-1.11
							1190674	0.0249	-2.15	-1.1
						LOC650200	150142	0.00743	-2.15	-1.1
						SCG3	5570364	0.0095	-2.15	-1.1
						PPP3CB	7400546	0.0209	-2.15	-1.1
						SLITRK3	20037	0.000396	-2.15	-1.1
						DLG2	450528	0.0389	-2.15	-1.11
						ATXN1	5080154	0.00253	-2.15	-1.11
							6450088	0.00305	-2.14	-1.09
						ABTB1	2970044	0.0115	-2.14	-1.09
						RAB15	5720392	0.0103	-2.14	-1.09
						LANCL1	2450612	0.00717	-2.14	-1.09
						MTMR7	840608	0.00149	-2.14	-1.1
						C6orf192	160333	0.0121	-2.14	-1.1
						VAMP2	4200575	0.012	-2.14	-1.1
						SUCLA2	3930286	0.00705	-2.14	-1.1
						MX1	1690066	0.0259	-2.14	-1.1
						DMN	2760735	0.00633	-2.14	-1.1
						ANLN	6450669	0.000947	-2.14	-1.1
						APLP1	3140431	0.0391	-2.14	-1.1
							4390451	0.0446	-2.14	-1.1
						C9orf103	3390129	0.00534	-2.14	-1.1
						CAMK2N2	2940142	0.00833	-2.13	-1.09
						SKP1A	2480739	0.000968	-2.13	-1.09
						LAMP2	6480142	0.00562	-2.13	-1.09
						SEC62	110327	0.00113	-2.13	-1.09
						KIF21A	1660593	0.0238	-2.13	-1.09
						SLC7A10	6450600	0.000281	-2.12	-1.08
						ABHD8	4880288	0.00391	-2.12	-1.08
						ITM2B	6380315	0.00521	-2.12	-1.08
						ALDH2	840253	0.00284	-2.12	-1.09
						LMBRD1	2510592	0.000366	-2.12	-1.09
						PRKCD	4230626	0.0123	-2.12	-1.09
						FEM1C	2000228	0.000808	-2.12	-1.09
						MAP2K1	1050600	0.000281	-2.11	-1.08
						PTPLB	4560270	0.00724	-2.11	-1.08
						STXBP1	1260564	0.0479	-2.11	-1.08
						SDC4	2650193	0.00412	-2.11	-1.08
						DHCR24	4480341	0.00305	-2.11	-1.08
						ABHD12	7610382	0.000128	-2.11	-1.08
						INPP1	6660315	0.00393	-2.11	-1.08
							2680504	0.00102	-2.1	-1.07
						MAPK4	4860403	0.0146	-2.1	-1.07
						CHRD	5570592	0.00667	-2.1	-1.07
						COX4I1	3390022	0.0499	-2.1	-1.07
						CHN2	6580470	0.0372	-2.1	-1.07
						FBXL16	6840390	0.0322	-2.1	-1.07
						SLCO1A2	3190376	0.0012	-2.09	-1.06
						CYP4F11	2260274	0.0154	-2.09	-1.06
						RALGDS	2140735	0.00544	-2.09	-1.06
						TOLLIP	6650612	0.0111	-2.09	-1.06
						RABGGTB	3990482	0.0118	-2.09	-1.06
						RAB9B	6110296	0.0297	-2.09	-1.07
						NAPEPLD	2120603	0.0006	-2.09	-1.07
						SULT4A1	5050463	0.0286	-2.09	-1.07
						ANXA7	6180671	0.0154	-2.08	-1.05
						KIAA0494	1090072	0.0111	-2.08	-1.05
							10632	0.0131	-2.08	-1.05
						STUB1	7650477	0.0248	-2.08	-1.06
						BAG3	1340075	0.0245	-2.08	-1.06
						SMOX	270068	0.000487	-2.08	-1.06
						GPSN2	2370259	0.00561	-2.08	-1.06
						PDXP	3180273	0.0416	-2.08	-1.06
						SYNJ1	650020	0.00254	-2.07	-1.05
						CCPG1	6220674	0.0361	-2.07	-1.05
						C9orf75	1440050	0.000303	-2.07	-1.05
						SRGAP2	990072	0.0199	-2.07	-1.05
						SNPH	290477	0.000279	-2.06	-1.04
						ENTPD6	7200215	0.0032	-2.06	-1.04
						PRCP	6110386	0.0118	-2.06	-1.04
						PYCARD	6860687	0.0123	-2.06	-1.04
						UBE2E2	5270021	0.0274	-2.06	-1.04
						CDC25B	4760338	0.0145	-2.06	-1.04
						LOC648366	3310450	0.0417	-2.06	-1.04
						ALDH6A1	7100274	1.97e-05	-2.06	-1.04
						KIFC2	6770411	0.0424	-2.06	-1.05
						ABHD6	2690402	0.0139	-2.06	-1.05
						GAMT	6980593	0.0346	-2.05	-1.03
						ASTN1	1990333	0.022	-2.05	-1.03
						RPS6KA2	5360424	0.0358	-2.05	-1.03
						HLF	540706	0.0012	-2.05	-1.04
						CD47	4150193	0.0326	-2.05	-1.04
						SPATA2	4200608	0.00105	-2.05	-1.04
						RND2	7040446	0.0233	-2.05	-1.04
						GLS2	4390095	0.00217	-2.05	-1.04
						NAV3	360270	0.00726	-2.05	-1.04
						PTPRM	5860356	0.0446	-2.05	-1.04
						PINK1	2490259	0.00102	-2.05	-1.04
						SORBS3	3870301	0.0498	-2.05	-1.04
						SLC2A6	6180465	0.000113	-2.04	-1.03
							6330215	0.0213	-2.04	-1.03
						ADHFE1	2760121	0.000862	-2.04	-1.03
						PHF15	770411	0.0209	-2.04	-1.03
						SLC41A3	940373	0.00486	-2.04	-1.03
						ABCA5	3450278	0.00803	-2.04	-1.03
						WWC1	1090575	0.0116	-2.04	-1.03
						FEZ1	2350019	7.5e-05	-2.04	-1.03
						TUBG2	3520128	0.000788	-2.03	-1.02
						C9orf150	2600379	0.000745	-2.03	-1.02
						CD81	610440	0.0104	-2.03	-1.02
						GMFB	5260044	0.0118	-2.03	-1.02
						MAGEE1	4760653	0.0005	-2.03	-1.02
						GPRC5B	3440445	0.0252	-2.03	-1.02
						ASPA	3140209	0.00201	-2.02	-1.01
						PCTK3	1660025	0.00594	-2.02	-1.01
						ATP6V1E1	6860543	0.00079	-2.02	-1.01
						VIPR1	2690709	0.00107	-2.02	-1.01
						NDFIP1	60553	0.0176	-2.02	-1.01
						RELL2	60703	0.0212	-2.02	-1.01
						TM2D2	110711	0.000632	-2.02	-1.01
						GCA	4230619	0.0361	-2.02	-1.02
						GNB5	2230408	0.00338	-2.02	-1.02
						C6orf136	520201	0.000628	-2.01	-1
						AGPAT7	5670669	0.0163	-2.01	-1
						MBNL2	990128	0.0115	-2.01	-1.01
						HSPB2	1570288	0.0203	-2.01	-1.01
						AGPAT9	2060477	0.000447	-2.01	-1.01
						RAB6IP1	2640408	0.00629	-2.01	-1.01
						NMNAT2	5130220	0.0233	-2.01	-1.01
						CDH7	4050364	0.0228	-2	-1
						OSBPL2	1570014	0.00833	-2	-1
						ANXA11	5900735	0.000986	-2	-1
						RYR1	2750431	0.0396	-2	-1
						OSBPL2	4180717	0.00529	-2	-1
						ALDH5A1	2640274	0.0216	-2	-1
							5720343	0.00674	-2	-1
						FAM134B	270114	0.0157	-2	-1
						SLC9A6	6860148	0.0124	-2	-1

## Sheet: ATRT
Symbol	ProbeID	p (Corr)	FC	Log FC		Symbol	ProbeID	p (Corr)	FC	Log FC
COL3A1	2120021	0.00307	29.07	4.86		MBP	1340678	0.000301528	-87.2123	-6.44646
MUC1	7650026	0.00777	17.93	4.16		MBP	4830204	0.000382937	-65.3218	-6.02949
PDPN	3420288	0.00615	13.32	3.74		SNAP25	3440253	0.00559245	-58.8488	-5.87894
ANXA2	4780615	0.0247	13.06	3.71		TF	6590538	1.00871e-06	-55.0224	-5.78195
COL4A1	5910431	0.0229	12.94	3.69		PLP1	2970544	0.000236105	-50.4629	-5.65715
ID3	7570324	0.00191	12.53	3.65		NDRG2	4210411	0.000156746	-49.0108	-5.61503
TOP2A	3990619	0.00329	11.8	3.56		VSNL1	6100259	1.23494e-07	-37.6435	-5.23433
SALL4	5050270	0.0115	11.22	3.49		EEF1A2	6370356	0.00516643	-36.3718	-5.18475
LOC650369	1690465	0.000518	11.18	3.48		SYN1	2120360	2.86859e-05	-33.4269	-5.06294
FSTL1	2650220	0.022	10.89	3.44		ATP6V1G2	1260538	0.0103788	-33.0887	-5.04827
UBE2C	4260368	0.00475	10.7	3.42		2004-09-01	4670458	2.95371e-05	-31.4879	-4.97673
IGF2BP3	1770243	0.00354	10.24	3.36		CAMK2B	5130593	0.00224182	-31.234	-4.96504
CKS2	780528	0.0014	9.79	3.29		SH3GL2	2600465	0.00570463	-30.446	-4.92818
XIST	1690440	0.0122	9.55	3.25		FAIM2	5270504	0.000483553	-29.9515	-4.90456
UBE2C	5310471	0.00475	9.46	3.24		STMN2	830672	0.0412684	-28.8615	-4.85107
TEAD2	4670398	0.00978	9.01	3.17		SNAP25	670075	7.44602e-06	-28.8397	-4.84999
VIM	7050019	0.00148	8.98	3.17		NPTX1	6100468	0.00187364	-24.6241	-4.622
MDK	4560717	0.00042	8.93	3.16		MAG	1440196	0.000580031	-24.441	-4.61123
TFPI	1340039	0.0487	8.36	3.06		MT3	3060273	0.0275305	-22.1457	-4.46896
NUSAP1	1500553	0.00823	8.28	3.05		PACSIN1	4290133	2.37963e-05	-22.0633	-4.46358
CKS2	6200468	0.00359	8.14	3.02		SNCB	2450195	3.5856e-06	-21.8999	-4.45285
VIM	830593	0.00163	8.13	3.02		SLC12A5	2070372	0.000368118	-21.7308	-4.44167
CD24	610437	0.0224	7.81	2.97		SPOCK2	3840554	3.29856e-05	-21.3501	-4.41617
ADM	5670465	0.0167	7.76	2.96		MAL	4040398	0.000169521	-21.294	-4.41238
KIAA0101	5090754	0.00167	7.58	2.92		CRYAB	6110079	0.0421518	-20.9135	-4.38636
ZNF217	60672	0.0302	7.42	2.89		ALDOC	7330544	0.0136463	-20.7964	-4.37826
MUC1	7200601	0.0213	7.32	2.87		SNCB	840671	3.04697e-06	-20.393	-4.35001
MELK	160097	0.00851	7.24	2.86		RUNDC3A	6940634	0.000739571	-20.3728	-4.34858
PTTG1	1510291	0.000705	7.16	2.84		GRIN1	3130192	7.84165e-05	-20.3009	-4.34347
ANXA2P1	3370202	0.0363	6.76	2.76		HEPACAM	7050333	0.00304755	-19.1194	-4.25697
CA12	150474	0.034	6.66	2.74		PLP1	2650288	2.47682e-05	-18.9681	-4.2455
HIST1H2BK	6110630	0.00152	6.53	2.71		PPP1R1B	1940747	6.94062e-05	-18.2313	-4.18834
F2R	4570398	0.0492	6.47	2.69		PTGDS	1820379	0.0404567	-18.1892	-4.18501
XPR1	4010075	0.00893	6.37	2.67		LOC649970	630196	7.72496e-06	-18.0309	-4.1724
CENPF	4780129	0.00878	6.33	2.66		C7orf41	1740458	0.00666719	-17.771	-4.15145
SNORD13	7210035	0.00453	6.29	2.65		SLC8A2	2320369	0.000298694	-17.6885	-4.14474
CCND1	5820601	0.00456	6.28	2.65		TUBB4	3140328	0.00795169	-17.5851	-4.13628
CCNB2	5360070	0.00244	6.1	2.61		PVALB	5490689	0.0341241	-17.4072	-4.12161
IGF2BP2	7040709	0.000774	5.97	2.58		NAPB	3890470	7.30276e-06	-17.2181	-4.10586
COL5A2	4490292	0.0447	5.9	2.56		MAP4	4060603	0.00337736	-17.0263	-4.08969
PCDHB2	7570753	0.000988	5.86	2.55		SCN2A	4730066	0.00401475	-16.8789	-4.07715
PDLIM7	4560164	0.00665	5.82	2.54		ATP1B1	6060482	0.000336543	-16.3785	-4.03373
CDCA7	2070520	0.00298	5.81	2.54		CAMK2B	6220484	1.00368e-05	-16.1558	-4.01398
VCL	70592	0.0301	5.7	2.51		SYT1	6270327	0.0084505	-15.9241	-3.99314
ADFP	460204	0.000482	5.44	2.44		KCNQ2	5900273	0.00614147	-15.9045	-3.99136
CDC20	1500010	0.00232	5.41	2.44		CAMK2B	1710131	6.75415e-06	-15.8503	-3.98644
ASPM	6130441	0.00905	5.4	2.43		AQP4	2750176	1.27278e-06	-15.6201	-3.96533
TYMS	5910364	0.000476	5.28	2.4		RAP1GAP	4890181	0.00028126	-15.4712	-3.95151
LOC649841	6580088	0.0113	5.27	2.4		RALYL	7400356	1.3418e-07	-15.4063	-3.94545
TGIF1	4260189	0.0325	5.27	2.4		FGFR3	6520139	0.00515735	-15.3851	-3.94346
CSDA	2320129	0.0186	5.18	2.37		DBNDD2	6420168	7.72496e-06	-15.2448	-3.93025
XPR1	5290246	0.0128	5.15	2.36		SLC17A7	3120286	5.44459e-05	-14.8238	-3.88984
S100A10	540681	0.0387	5.12	2.36		PPP2R2B	6020523	0.000569067	-14.2745	-3.83537
RPS15A	7100717	0.00158	5.09	2.35		OMG	2260487	1.8265e-05	-14.1932	-3.82713
CMTM3	3890551	0.0019	5.08	2.34		MAPT	2630176	0.011975	-14.0778	-3.81535
YAP1	3360768	0.00028	5.05	2.34		BSN	3850730	0.00133896	-13.7987	-3.78646
LOC649049	4570475	0.0018	5.02	2.33		BCYRN1	5960411	0.0027097	-13.7805	-3.78456
AHNAK	450553	0.00594	4.97	2.31		KCNT1	990086	5.83484e-05	-13.7185	-3.77806
ILF3	3360689	6.93e-05	4.96	2.31		OPCML	2970070	7.07992e-06	-13.5453	-3.75972
BTG3	4920053	3.64e-05	4.93	2.3		RPS4Y1	6100687	4.19176e-06	-13.528	-3.75788
FZD2	5720180	0.0201	4.9	2.29		GPR37	7210377	0.000408764	-13.4369	-3.74813
TGIF1	3140369	0.0387	4.84	2.28		COBL	610189	5.77767e-05	-13.2383	-3.72665
LOC400963	770554	5.72e-07	4.72	2.24		GABRG2	2120600	5.71879e-07	-13.1686	-3.71903
CDC2	1050706	0.00394	4.69	2.23		BAALC	270431	1.65536e-07	-13.0541	-3.70643
PXDN	6400397	0.0224	4.68	2.23		DLG2	1170048	0.00298468	-12.6461	-3.66062
TNFRSF10B	2600463	0.00122	4.63	2.21		SYN2	1940725	0.000182182	-12.5	-3.64386
RPS2	5220037	1.03e-05	4.59	2.2		NRXN2	3360678	0.00176208	-12.1653	-3.6047
TUBB	6580474	0.00187	4.58	2.2		DNM3	2190475	2.87837e-05	-12.157	-3.60371
GINS2	6020735	0.0116	4.56	2.19		MOBP	4010524	0.000981352	-12.1533	-3.60327
RPS4X	6040563	0.000201	4.5	2.17		SYP	6040433	6.4058e-05	-12.1499	-3.60287
PTBP1	6060332	0.000459	4.48	2.16		KIAA0513	5870301	7.80661e-07	-12.1487	-3.60272
PTTG1	10414	0.00053	4.42	2.14		FBXL16	6840390	0.00194237	-12.1424	-3.60198
WEE1	2970332	0.00348	4.38	2.13		QDPR	6900450	2.44521e-05	-11.823	-3.56353
ABCA1	4060358	0.0349	4.37	2.13		BIN1	5130440	0.000152823	-11.6261	-3.53929
UHRF1	2940110	0.00304	4.35	2.12		KLK6	2970154	0.000851593	-11.4533	-3.51769
AURKB	6770026	0.0057	4.35	2.12		MAP6D1	2680538	3.87805e-05	-11.4495	-3.51722
STK36	6420161	0.000484	4.33	2.11		UNC13C	1660152	0.00297078	-11.4141	-3.51274
KIF15	5360386	0.0125	4.33	2.11		ZNF365	4180301	0.000201498	-11.4064	-3.51178
SIX5	5810672	0.00122	4.3	2.11		MOBP	2030152	0.00117014	-11.3327	-3.50242
LOC91561	2490450	0.0162	4.16	2.06		BCAS1	3060343	0.000663106	-11.2906	-3.49704
PLAGL1	670603	0.0263	4.15	2.05		DRD1IP	940746	0.00354052	-11.2644	-3.4937
SNHG5	1050475	0.000214	4.12	2.04		PRKCB1	5090563	0.00927648	-10.9926	-3.45846
TIMELESS	4180050	0.00292	4.11	2.04		GFAP	3190167	0.0165348	-10.9735	-3.45595
CCDC102A	1660681	0.0275	4.09	2.03		SCG3	1070646	6.60911e-05	-10.944	-3.45207
RPLP0	1470349	0.0348	4.08	2.03		ELMO1	2750154	0.0145978	-10.9017	-3.44648
LOC647000	3310288	0.0117	4.07	2.02		SYNGR1	6650438	0.00868198	-10.75	-3.42626
VIL2	2640369	0.0164	4.05	2.02		PLP1	5570491	0.000366387	-10.7096	-3.42084
SMC4	5910689	0.00399	4.04	2.02		SV2B	4540102	1.23494e-07	-10.6558	-3.41357
ACTL6A	5080603	0.00189	4	2		RCAN2	630161	0.0152447	-10.6404	-3.41148
BCL2L12	6420379	0.004	3.96	1.99		DNAJA4	6480091	0.00108214	-10.5934	-3.40509
PTBP1	4260754	0.000178	3.94	1.98		NDP	2320598	0.0108556	-10.5756	-3.40267
HDAC1	3140056	0.0191	3.92	1.97		CHGB	6420356	0.00211366	-10.5314	-3.39663
SLC6A16	620707	0.0415	3.91	1.97		NRIP3	2630044	5.38985e-05	-10.5144	-3.3943
[truncated: 1,179 more rows]

## Sheet: papilloma
Symbol	ProbeID	p (Corr)	FC	Log FC		Symbol	ProbeID	p (Corr)	FC	Log FC
[truncated: 1,268 more rows]
